# Supplementary material for: Global profiling of alternative splicing landscape responsive to drought, heat and their combination in wheat (Triticum aestivum L.)
Source: Plant Biotechnol J. 2017 Sep 20;16(3):714–26. doi: 10.1111/pbi.12822 (PMC5814593; doi:10.1111/pbi.12822)
Supplement: Supplementary file 3 — Data S1 Summary of stress responsive AS events under DS, HS and HD conditions. [file PBI-16-714-s003.xlsx]

## Sheet: DS-1h
Event	Basic Information			No. of Junction Supporting Reads for Isoform1		No. of Junction Supporting Reads for Isoform2		IEP(Isoform Expression Percentage)		Absolute IEP Change	FDR Corrected Pvalue	Blast Against Arabidopsis Protein Database
	Chr	Gene	Feature Position	CK	DS-1h	CK	DS-1h	CK	DS-1h	DS-1h	DS-1h	At ID	Identity	Alignment length	E-value	Gene name	Annotation	Go annotation
ALT3_245	1A	XLOC_001430	231696537_231696864;231696537_231696901	11	1	5	13	0.6875	0.0714286	0.616071	0.00929185									Event:unique ID for each alternative splicing event
ALT5_231	1A	XLOC_002158	59580381_59580489;59580381_59581315	12	1	8	15	0.6	0.0625	0.5375	0.0120406									Chr: which chromosome the AS event occurred on
ES_277	1A	XLOC_002158	59580490_59580618	30	2	26	24	0.535714	0.0769231	0.458791	0.00840311									Gene:which gene the AS event belonging to
ES_92	1A	XLOC_000807	154263749_154263825	48	52	2	39	0.96	0.571429	0.388571	2.47331e-05									Feature Position: intron position for IR/exon position for ES/shorter intron;longer intron position for Alt5'/3'SS;in format start-position_end-position
ES_773	1B	XLOC_005399	248101443_248101520	36	42	2	42	0.947368	0.5	0.447368	8.18214e-05									No. of Junction Supporting Reads for Isoform1 and 2: number of reads mapped to exon-exon or exon-intron junctions
ES_793	1B	XLOC_005472	256931298_256932807	50	18	16	22	0.757576	0.45	0.307576	0.0242668									IEP: Isoform Expression Percentage, calculated as (Junction Reads Count Supporting Isoform1)/(Junction Reads Count Supporting Isoform1+2)
ES_794	1B	XLOC_005472	256932695_256932767	50	18	22	32	0.694444	0.36	0.334444	0.0124134
IR_1441	1B	XLOC_005701	278835052_278835194	14	17	70	2	0.166667	0.894737	0.72807	2.26582e-05	AT5G49540	60.53	114	3e-35		Rab5-interacting family protein	GO:0003674_
ALT5_1142	1D	XLOC_010087	3946928_3948040;3946928_3948070	37	26	6	21	0.860465	0.553191	0.307274	0.0160264
IR_2745	1D	XLOC_010087	3946928_3948040	33	28	12	42	0.733333	0.4	0.333333	0.020818
ALT5_1341	2A	XLOC_011793	2738492_2739194;2738471_2739194	35	14	8	15	0.813953	0.482759	0.331195	0.0214292	AT4G37280	58.85	226	7e-60		MRG family protein	GO:0000123_GO:0005634_GO:0006338_GO:0006351_GO:0006355_GO:0016573_
ES_2352	2A	XLOC_015133	182941135_182941276	2	16	28	11	0.0666667	0.592593	0.525926	0.0051238
IR_4279	2A	XLOC_015159	187487304_187487538	16	10	2	16	0.888889	0.384615	0.504274	0.0478903	AT1G50180	28.24	857	2e-71		NB-ARC domain-containing disease resistance protein	GO:0005524_GO:0006952_GO:0043531_GO:0009506_
ES_2639	2B	XLOC_017985	177486987_177487121	2	20	33	26	0.0571429	0.434783	0.37764	0.0192685	AT2G43180	60.38	419	1e-138		Phosphoenolpyruvate carboxylase family protein	GO:0009507_
ES_2872	2B	XLOC_019049	331509178_331509225	192	2	415	374	0.31631	0.00531915	0.310991	7.63667e-23	AT1G56340	79.94	324	2e-145	CRT1, CRT1a, AtCRT1a	calreticulin 1a	GO:0005509_GO:0005783_GO:0005788_GO:0006457_GO:0009507_GO:0030246_GO:0051082_GO:0005739_GO:0006979_GO:0046686_GO:0005774_GO:0009651_GO:0055074_GO:0005829_GO:0009506_GO:0048046_GO:0005794_
ES_3519	2D	XLOC_023814	90467821_90468029	20	6	17	27	0.540541	0.181818	0.358722	0.0392862
IR_6655	2D	XLOC_025085	22514779_22514879	44	60	34	4	0.564103	0.9375	0.373397	0.00103731	AT1G79350	64.63	523	0	EMB1135	RING/FYVE/PHD zinc finger superfamily protein	GO:0003677_GO:0005634_GO:0006355_GO:0008270_GO:0009793_GO:0005829_
IR_6732	2D	XLOC_025267	35946187_35946257	47	363	2	1476	0.959184	0.19739	0.761794	3.1186e-19	AT1G73390	66.53	242	3e-95		Endosomal targeting BRO1-like domain-containing protein	GO:0003674_GO:0005634_
IR_7487	3A	XLOC_028203	127755187_127755511	25	10	4	22	0.862069	0.3125	0.549569	0.00444069
ALT3_5945	3B	XLOC_036831	181983951_181984657;181983921_181984657	11	1	1	11	0.916667	0.0833333	0.833333	0.00187674
ALT5_3540	3B	XLOC_032728	314873680_314873775;314873653_314873775	1	13	21	20	0.0454545	0.393939	0.348485	0.0211543	AT1G68185	39.3	229	2e-30		Ubiquitin-like superfamily protein	GO:0005634_
ES_4593	3B	XLOC_032439	227382432_227382525	18	8	9	25	0.666667	0.242424	0.424242	0.033552
ES_4594	3B	XLOC_032439	227382432_227382641	18	8	12	31	0.6	0.205128	0.394872	0.0255777
ES_4595	3B	XLOC_032439	227382432_227382653	18	8	13	33	0.580645	0.195122	0.385523	0.0255777
ES_4845	3B	XLOC_033229	456135693_456135799	16	32	27	15	0.372093	0.680851	0.308758	0.0376338
ES_5658	3B	XLOC_037918	502600046_502600098	24	4	17	20	0.585366	0.166667	0.418699	0.0271098
ES_5923	3B	XLOC_039208	721246907_721246952	28	6	25	29	0.528302	0.171429	0.356873	0.0261136
IR_10046	3B	XLOC_039069	701858709_701859054	6	17	20	2	0.230769	0.894737	0.663968	0.00408142	AT1G02850	55.13	439	7e-138	BGLU11	beta glucosidase 11	GO:0004553_GO:0005576_GO:0005975_GO:0008422_GO:1901657_
IR_9929	3B	XLOC_038496	615959181_615960201	33	18	4	20	0.891892	0.473684	0.418208	0.0156415
IR_10522	3D	XLOC_041501	94963602_94963673	28	20	4	24	0.875	0.454545	0.420455	0.0195642
IR_11021	3D	XLOC_042994	98200037_98200244	38	31	10	48	0.791667	0.392405	0.399262	0.0041218
ALT3_7494	4A	XLOC_046302	76040137_76040373;76040069_76040373	3	15	11	6	0.214286	0.714286	0.5	0.0461395
ES_6751	4A	XLOC_045667	207931806_207931885	30	12	19	31	0.612245	0.27907	0.333175	0.0345933	AT2G16790	51.74	172	1e-51		P-loop containing nucleoside triphosphate hydrolases superfamily protein	GO:0005737_GO:0005975_GO:0016301_GO:0016310_
IR_11391	4A	XLOC_044836	120100127_120100221	40	13	12	26	0.769231	0.333333	0.435897	0.0085199	AT3G55740	63.3	297	2e-92	PROT2, ATPROT2	proline transporter 2	GO:0005886_GO:0006865_GO:0015171_GO:0016020_GO:0016021_GO:0015193_GO:0015824_
IR_11392	4A	XLOC_044836	120099833_120099962	40	16	20	34	0.666667	0.32	0.346667	0.0164175	AT3G55740	63.3	297	2e-92	PROT2, ATPROT2	proline transporter 2	GO:0005886_GO:0006865_GO:0015171_GO:0016020_GO:0016021_GO:0015193_GO:0015824_
ALT5_5637	4B	XLOC_050589	178240452_178240870;178240452_178240885	8	16	10	1	0.444444	0.941176	0.496732	0.0160264	AT5G64170	52.27	88	1e-16		dentin sialophosphoprotein-related	GO:0003674_GO:0005634_GO:0006351_GO:0006355_GO:0008150_GO:0048511_
ALT5_5776	4B	XLOC_051063	263774817_263775570;263774817_263775614	9	4	1	8	0.9	0.333333	0.566667	0.0415745
ES_7321	4B	XLOC_049009	238569819_238569937	2	18	14	12	0.125	0.6	0.475	0.0386699
ES_7532	4B	XLOC_050164	83618020_83619117	22	8	10	18	0.6875	0.307692	0.379808	0.0405772
IR_13419	4B	XLOC_050707	206516989_206517147	19	10	2	26	0.904762	0.277778	0.626984	0.00237497
IR_13514	4B	XLOC_050832	232853425_232853512	40	37	2	20	0.952381	0.649123	0.303258	0.0291151
ES_8196	4D	XLOC_053804	16543723_16543808	24	2348	4904	2875	0.00487013	0.44955	0.44468	0	AT2G39730	78.48	460	0	RCA	rubisco activase	GO:0005524_GO:0009507_GO:0030234_GO:0009941_GO:0005634_GO:0009535_GO:0009570_GO:0005618_GO:0010287_GO:0009579_GO:0043531_GO:0046863_GO:0009409_GO:0010319_GO:0042742_GO:0016020_GO:0048046_GO:0009753_GO:0010150_GO:0009416_
ES_8197	4D	XLOC_053804	16543906_16544121	24	2348	4745	2876	0.0050325	0.449464	0.444432	0	AT2G39730	78.48	460	0	RCA	rubisco activase	GO:0005524_GO:0009507_GO:0030234_GO:0009941_GO:0005634_GO:0009535_GO:0009570_GO:0005618_GO:0010287_GO:0009579_GO:0043531_GO:0046863_GO:0009409_GO:0010319_GO:0042742_GO:0016020_GO:0048046_GO:0009753_GO:0010150_GO:0009416_
ES_8199	4D	XLOC_053804	16544423_16544887	24	2348	6983	5332	0.00342515	0.305729	0.302304	0	AT2G39730	78.48	460	0	RCA	rubisco activase	GO:0005524_GO:0009507_GO:0030234_GO:0009941_GO:0005634_GO:0009535_GO:0009570_GO:0005618_GO:0010287_GO:0009579_GO:0043531_GO:0046863_GO:0009409_GO:0010319_GO:0042742_GO:0016020_GO:0048046_GO:0009753_GO:0010150_GO:0009416_
ES_8201	4D	XLOC_053814	17806685_17806793	14	62	62	45	0.184211	0.579439	0.395229	0.000131667
ES_8338	4D	XLOC_054485	93891954_93892091	46	1236	629	888	0.0681481	0.581921	0.513773	1.343e-84	AT5G60390	95.79	404	0		GTP binding Elongation factor Tu family protein	GO:0003746_GO:0003924_GO:0005525_GO:0005737_GO:0006414_GO:0005516_GO:0005886_GO:0005739_GO:0005773_GO:0005634_GO:0005829_GO:0009506_GO:0005794_
ES_8339	4D	XLOC_054485	93891954_93892207	46	1236	629	889	0.0681481	0.581647	0.513499	2.10667e-84	AT5G60390	95.79	404	0		GTP binding Elongation factor Tu family protein	GO:0003746_GO:0003924_GO:0005525_GO:0005737_GO:0006414_GO:0005516_GO:0005886_GO:0005739_GO:0005773_GO:0005634_GO:0005829_GO:0009506_GO:0005794_
ES_8340	4D	XLOC_054485	93892627_93892667	46	2	2	619	0.958333	0.00322061	0.955113	7.47114e-38	AT5G60390	95.79	404	0		GTP binding Elongation factor Tu family protein	GO:0003746_GO:0003924_GO:0005525_GO:0005737_GO:0006414_GO:0005516_GO:0005886_GO:0005739_GO:0005773_GO:0005634_GO:0005829_GO:0009506_GO:0005794_
IR_14082	4D	XLOC_053302	92534012_92534228	23	20	4	26	0.851852	0.434783	0.417069	0.0253133
IR_14530	4D	XLOC_054604	112266898_112267307	16	6	2	38	0.888889	0.136364	0.752525	6.603e-05
ALT5_6193	5A	XLOC_055211	4383089_4383299;4383000_4383299	14959	1	25235	16769	0.37217	5.96303e-05	0.37211	0	AT1G67090	71.9	121	2e-51	RBCS1A	ribulose bisphosphate carboxylase small chain 1A	GO:0004497_GO:0009507_GO:0009573_GO:0009853_GO:0015977_GO:0015979_GO:0016984_GO:0019253_GO:0031969_GO:0055114_GO:0031977_GO:0009579_GO:0009941_GO:0009409_GO:0009535_GO:0022626_GO:0009570_GO:0005507_GO:0016020_GO:0048046_GO:0009637_GO:0010114_GO:0010218_GO:0080158_
IR_14578	5A	XLOC_055211	4383000_4383299	10148	6899	29918	2	0.253282	0.99971	0.746428	0	AT1G67090	71.9	121	2e-51	RBCS1A	ribulose bisphosphate carboxylase small chain 1A	GO:0004497_GO:0009507_GO:0009573_GO:0009853_GO:0015977_GO:0015979_GO:0016984_GO:0019253_GO:0031969_GO:0055114_GO:0031977_GO:0009579_GO:0009941_GO:0009409_GO:0009535_GO:0022626_GO:0009570_GO:0005507_GO:0016020_GO:0048046_GO:0009637_GO:0010114_GO:0010218_GO:0080158_
IR_14864	5A	XLOC_056058	126313629_126313782	133	158	2	86	0.985185	0.647541	0.337644	1.67223e-08	AT5G19855	69.5	141	5e-47		Chaperonin-like RbcX protein	GO:0009570_GO:0044183_GO:0061077_
IR_14988	5A	XLOC_056429	37101699_37102388	33	27	2	18	0.942857	0.6	0.342857	0.0407422
ALT3_9792	5B	XLOC_059078	166121602_166121834;166121602_166122251	1	69	25	22	0.0384615	0.758242	0.71978	5.04e-10
ES_8793	5B	XLOC_057997	2776241_2776438	22	6	11	28	0.666667	0.176471	0.490196	0.00536158	AT1G58520	56.53	697	0	RXW8	lipases;hydrolases, acting on ester bonds	GO:0005576_GO:0006811_GO:0009507_GO:0016021_GO:0016042_GO:0016298_
ES_8794	5B	XLOC_057997	2776534_2776832	22	6	14	25	0.611111	0.193548	0.417563	0.0259233	AT1G58520	56.53	697	0	RXW8	lipases;hydrolases, acting on ester bonds	GO:0005576_GO:0006811_GO:0009507_GO:0016021_GO:0016042_GO:0016298_
ES_8795	5B	XLOC_057997	2777055_2777334	22	6	18	38	0.55	0.136364	0.413636	0.00765563	AT1G58520	56.53	697	0	RXW8	lipases;hydrolases, acting on ester bonds	GO:0005576_GO:0006811_GO:0009507_GO:0016021_GO:0016042_GO:0016298_
ES_8796	5B	XLOC_057997	2777462_2777737	22	6	20	56	0.52381	0.0967742	0.427035	0.00138304	AT1G58520	56.53	697	0	RXW8	lipases;hydrolases, acting on ester bonds	GO:0005576_GO:0006811_GO:0009507_GO:0016021_GO:0016042_GO:0016298_
ES_8797	5B	XLOC_057997	2777971_2778204	22	6	23	63	0.488889	0.0869565	0.401932	0.00138304	AT1G58520	56.53	697	0	RXW8	lipases;hydrolases, acting on ester bonds	GO:0005576_GO:0006811_GO:0009507_GO:0016021_GO:0016042_GO:0016298_
ES_8798	5B	XLOC_057997	2778359_2778655	22	6	13	32	0.628571	0.157895	0.470677	0.00536158	AT1G58520	56.53	697	0	RXW8	lipases;hydrolases, acting on ester bonds	GO:0005576_GO:0006811_GO:0009507_GO:0016021_GO:0016042_GO:0016298_
ES_8800	5B	XLOC_057997	2781361_2781722	22	6	27	38	0.44898	0.136364	0.312616	0.034186	AT1G58520	56.53	697	0	RXW8	lipases;hydrolases, acting on ester bonds	GO:0005576_GO:0006811_GO:0009507_GO:0016021_GO:0016042_GO:0016298_
ES_9030	5B	XLOC_059078	166121835_166122009	2	138	26	53	0.0714286	0.722513	0.651085	1.07967e-06
ES_9266	5B	XLOC_060681	48096475_48096581	26	8	18	24	0.590909	0.25	0.340909	0.038291	AT2G46550	30.79	393	1e-27		unknown protein; BEST Arabidopsis thaliana protein match is: unknown protein (TAIR:AT1G01240.3); Has 72 Blast hits to 68 proteins in 13 species: Archae - 0; Bacteria - 0; Metazoa - 1; Fungi - 0; Plants - 71; Viruses - 0; Other Eukaryotes - 0 (source: NCBI BLink).	GO:0003674_GO:0008150_GO:0016021_
ES_9267	5B	XLOC_060681	48096475_48096598	26	8	18	24	0.590909	0.25	0.340909	0.038291	AT2G46550	30.79	393	1e-27		unknown protein; BEST Arabidopsis thaliana protein match is: unknown protein (TAIR:AT1G01240.3); Has 72 Blast hits to 68 proteins in 13 species: Archae - 0; Bacteria - 0; Metazoa - 1; Fungi - 0; Plants - 71; Viruses - 0; Other Eukaryotes - 0 (source: NCBI BLink).	GO:0003674_GO:0008150_GO:0016021_
ES_9268	5B	XLOC_060681	48096475_48096715	26	8	19	26	0.577778	0.235294	0.342484	0.038291	AT2G46550	30.79	393	1e-27		unknown protein; BEST Arabidopsis thaliana protein match is: unknown protein (TAIR:AT1G01240.3); Has 72 Blast hits to 68 proteins in 13 species: Archae - 0; Bacteria - 0; Metazoa - 1; Fungi - 0; Plants - 71; Viruses - 0; Other Eukaryotes - 0 (source: NCBI BLink).	GO:0003674_GO:0008150_GO:0016021_
ES_9269	5B	XLOC_060681	48096475_48096722	26	8	18	24	0.590909	0.25	0.340909	0.038291	AT2G46550	30.79	393	1e-27		unknown protein; BEST Arabidopsis thaliana protein match is: unknown protein (TAIR:AT1G01240.3); Has 72 Blast hits to 68 proteins in 13 species: Archae - 0; Bacteria - 0; Metazoa - 1; Fungi - 0; Plants - 71; Viruses - 0; Other Eukaryotes - 0 (source: NCBI BLink).	GO:0003674_GO:0008150_GO:0016021_
ES_9430	5B	XLOC_061266	140756677_140756728	36	20	6	17	0.857143	0.540541	0.316602	0.0258791	AT3G51620	54.46	303	3e-91		PAP/OAS1 substrate-binding domain superfamily	GO:0003674_GO:0005634_GO:0008150_
IR_15521	5B	XLOC_058584	90719128_90719426	13	23	48	16	0.213115	0.589744	0.376629	0.0085199
IR_15677	5B	XLOC_059078	166122010_166122251	58	60	2	62	0.966667	0.491803	0.474863	4.991e-06
IR_16288	5B	XLOC_061151	120734212_120734295	41	51	98	2	0.294964	0.962264	0.6673	1.26687e-10	AT1G54370	61.98	121	4e-23	NHX5, ATNHX5	sodium hydrogen exchanger 5	GO:0005737_GO:0006814_GO:0006885_GO:0010008_GO:0015385_GO:0016021_GO:0032580_GO:0005768_GO:0010351_GO:0015081_
IR_16936	5D	XLOC_064045	67455273_67455356	54	61	104	2	0.341772	0.968254	0.626482	5.2824e-11	AT1G79610	78.04	469	7e-174	ATNHX6, NHX6	Na+/H+ antiporter 6	GO:0005737_GO:0006814_GO:0006885_GO:0010008_GO:0015385_GO:0016021_GO:0032580_GO:0005768_
ES_10446	6A	XLOC_068779	143339158_143339207	18	130	189	152	0.0869565	0.460993	0.374036	1.264e-11	AT4G35220	59.28	221	3e-69		Cyclase family protein	GO:0004061_GO:0009507_GO:0019441_GO:0005794_GO:0005783_
ES_10448	6A	XLOC_068779	143340790_143341000	2	124	45	26	0.0425532	0.826667	0.784113	7.7183e-15	AT4G35220	59.28	221	3e-69		Cyclase family protein	GO:0004061_GO:0009507_GO:0019441_GO:0005794_GO:0005783_
ALT5_8474	6D	XLOC_075428	84852115_84853817;84851592_84853817	26	12	14	30	0.65	0.285714	0.364286	0.0137081
ES_11646	6D	XLOC_076113	163922508_163922566	26	6	12	17	0.684211	0.26087	0.423341	0.0277348
ES_11818	6D	XLOC_077141	104624783_104624816	12	30	29	16	0.292683	0.652174	0.359491	0.0240559
IR_20484	6D	XLOC_076584	14461476_14462687	90	73	64	2	0.584416	0.973333	0.388918	1.03292e-05
IR_20502	6D	XLOC_076638	19893280_19893959	28	25	10	38	0.736842	0.396825	0.340017	0.0384198
IR_20531	6D	XLOC_076779	35949353_35949432	29	33	30	2	0.491525	0.942857	0.451332	0.00385903
ES_12373	7A	XLOC_081089	106010698_106010825	2	22	48	29	0.04	0.431373	0.391373	0.00351321
IR_21753	7A	XLOC_081089	106010345_106010988	25	16	2	22	0.925926	0.421053	0.504873	0.0102726
IR_21915	7A	XLOC_081442	160964120_160964289	9	11	56	14	0.138462	0.44	0.301538	0.042609
ALT5_9332	7B	XLOC_082993	91087771_91088419;91087658_91088419	16	7	1	7	0.941176	0.5	0.441176	0.0415745
ALT5_9569	7B	XLOC_084440	59779035_59779123;59779035_59779159	1	62	37	34	0.0263158	0.645833	0.619518	8.93e-11	AT4G02450	56	100	4e-28		HSP20-like chaperones superfamily protein	GO:0003674_GO:0005737_GO:0005886_GO:0005829_GO:0009506_GO:0005634_GO:0010449_GO:0010628_GO:0080037_GO:2000012_
ALT5_10374	7D	XLOC_090169	181851061_181851179;181851061_181851201	14	9	1	18	0.933333	0.333333	0.6	0.00275703
ES_13910	7D	XLOC_090371	208330531_208330711	2	32	80	55	0.0243902	0.367816	0.343426	0.000135229	AT4G05320	76.04	434	6e-168	UBQ10	polyubiquitin 10	GO:0005634_GO:0005737_GO:0006464_GO:0009751_GO:0007568_
IR_23671	7D	XLOC_087231	38210259_38211036	14	14	22	2	0.388889	0.875	0.486111	0.042609
IR_24123	7D	XLOC_088363	208646568_208646989	29	30	162	2	0.151832	0.9375	0.785668	1.0447e-11	AT5G20620	81.58	228	3e-96	UBQ4	ubiquitin 4	GO:0005634_GO:0005737_GO:0006464_GO:0042787_GO:0006511_
IR_24701	7D	XLOC_089888	136092957_136093094	125	103	2	102	0.984252	0.502439	0.481813	8.68e-13	AT4G02450	58	100	1e-29		HSP20-like chaperones superfamily protein	GO:0003674_GO:0005737_GO:0005886_GO:0005829_GO:0009506_GO:0005634_GO:0010449_GO:0010628_GO:0080037_GO:2000012_
ES_14119	IWGSC_CSS_1BL_scaff_3886212	XLOC_094371	9408_9538	20	4	8	13	0.714286	0.235294	0.478992	0.0405772	AT5G58003	52.98	151	3e-37	CPL4	C-terminal domain phosphatase-like 4	GO:0003723_GO:0005634_GO:0006351_GO:0008420_GO:0016591_GO:0046872_GO:0070940_GO:0008022_GO:0009651_
IR_25883	IWGSC_CSS_1DL_scaff_2264846	XLOC_096496	7935_8082	18	10	2	34	0.9	0.227273	0.672727	0.000560657	AT1G17330	66.67	126	5e-44		Metal-dependent phosphohydrolase	GO:0005634_GO:0016787_
IR_26125	IWGSC_CSS_1DS_scaff_1899837	XLOC_097651	7199_7294	21	9	12	32	0.636364	0.219512	0.416851	0.0173876	AT2G21370	65.3	415	7e-142	XK-1, XK1	xylulose kinase-1	GO:0004856_GO:0005975_GO:0016301_GO:0016310_GO:0016773_GO:0005737_GO:0009536_GO:0009507_
ALT3_16139	IWGSC_CSS_2AL_scaff_6330236	XLOC_098649	3761_3886;3761_3928	1	80	79	79	0.0125	0.503145	0.490645	2.226e-15	AT4G09010	71.32	272	3e-111	APX4, TL29	ascorbate peroxidase 4	GO:0004601_GO:0006979_GO:0009507_GO:0020037_GO:0055114_GO:0009543_GO:0031977_GO:0009579_GO:0009535_GO:0005634_GO:0005737_GO:0016688_GO:0005515_GO:0009534_
IR_26415	IWGSC_CSS_2AL_scaff_6356108	XLOC_098967	4251_4344	40	48	36	2	0.526316	0.96	0.433684	0.000560657
IR_26653	IWGSC_CSS_2AL_scaff_6435361	XLOC_099922	5988_6434	9	25	38	18	0.191489	0.581395	0.389906	0.00940853
ALT3_17471	IWGSC_CSS_3DL_scaff_6869872	XLOC_111718	4115_4344;3791_4344	1	12	15	12	0.0625	0.5	0.4375	0.0459711	AT1G09140	76.06	188	3e-68	ATSRP30, SR30, At-SR30	SERINE-ARGININE PROTEIN 30	GO:0000166_GO:0003723_GO:0005634_GO:0005681_GO:0005737_GO:0003729_GO:0006376_GO:0048024_GO:0035061_GO:0016607_GO:0005515_
ES_15674	IWGSC_CSS_3DL_scaff_6869872	XLOC_111718	4020_4114	8	38	24	26	0.25	0.59375	0.34375	0.0345933	AT1G09140	76.06	188	3e-68	ATSRP30, SR30, At-SR30	SERINE-ARGININE PROTEIN 30	GO:0000166_GO:0003723_GO:0005634_GO:0005681_GO:0005737_GO:0003729_GO:0006376_GO:0048024_GO:0035061_GO:0016607_GO:0005515_
IR_29146	IWGSC_CSS_3DS_scaff_2564847	XLOC_113134	1242_1330	30	18	2	18	0.9375	0.5	0.4375	0.0162317
ES_15842	IWGSC_CSS_4AL_scaff_3709155	XLOC_113905	2525_2610	18	1384	4455	2977	0.00402414	0.317358	0.313334	9.57875e-238	AT2G39730	78.26	460	0	RCA	rubisco activase	GO:0005524_GO:0009507_GO:0030234_GO:0009941_GO:0005634_GO:0009535_GO:0009570_GO:0005618_GO:0010287_GO:0009579_GO:0043531_GO:0046863_GO:0009409_GO:0010319_GO:0042742_GO:0016020_GO:0048046_GO:0009753_GO:0010150_GO:0009416_
IR_29623	IWGSC_CSS_4AS_scaff_5935442	XLOC_116029	11343_11471	24	9	10	20	0.705882	0.310345	0.395538	0.0401463
ALT3_18247	IWGSC_CSS_4DL_scaff_14323861	XLOC_119404	1925_3331;1915_3331	14	9	1	11	0.933333	0.45	0.483333	0.0388722	AT1G56500	81.93	166	3e-74		haloacid dehalogenase-like hydrolase family protein	GO:0008152_GO:0016787_GO:0009570_GO:0009507_GO:0009534_GO:0010196_GO:0042651_
ES_16502	IWGSC_CSS_4DL_scaff_14454210	XLOC_120519	2138_2211	148	190	23	509	0.865497	0.271817	0.59368	1.4615e-31	AT4G32260	71.53	144	1e-33		ATPase, F0 complex, subunit B/B', bacterial/chloroplast	GO:0009507_GO:0015078_GO:0015986_GO:0016021_GO:0016787_GO:0045263_GO:0009941_GO:0009535_GO:0009579_GO:0042742_GO:0016020_GO:0009534_GO:0009735_
ES_16518	IWGSC_CSS_4DL_scaff_14463661	XLOC_120646	1912_2112	18	2	32	33	0.36	0.0571429	0.302857	0.0345933	AT1G17020	47.86	351	9e-92	SRG1, ATSRG1	senescence-related gene 1	GO:0005737_GO:0009813_GO:0016706_GO:0046872_GO:0051213_GO:0055114_GO:0010260_GO:0016682_
IR_30833	IWGSC_CSS_5AL_scaff_1777823	XLOC_122549	442_532	16	13	2	20	0.888889	0.393939	0.494949	0.0376996
IR_31574	IWGSC_CSS_5AS_scaff_1538753	XLOC_125118	5424_5934	25	17	2	20	0.925926	0.459459	0.466466	0.0189065
ALT3_18983	IWGSC_CSS_5AS_scaff_1548382	XLOC_125285	7918_8008;7654_8008	45	22	11	34	0.803571	0.392857	0.410714	0.000385
ES_17005	IWGSC_CSS_5AS_scaff_1548382	XLOC_125285	7781_7917	90	44	13	35	0.873786	0.556962	0.316824	0.000135229
ES_17034	IWGSC_CSS_5AS_scaff_1550045	XLOC_125413	11859_11948	14	44	33	28	0.297872	0.611111	0.313239	0.0261136
ES_17035	IWGSC_CSS_5AS_scaff_1550045	XLOC_125413	12815_13004	16	2	28	45	0.363636	0.0425532	0.321083	0.0240559
IR_32320	IWGSC_CSS_5DL_scaff_4512777	XLOC_129169	7648_7750	148	102	72	2	0.672727	0.980769	0.308042	8.17022e-06	AT2G22360	73.3	397	3e-154		DNAJ heat shock family protein	GO:0005524_GO:0005739_GO:0006457_GO:0009408_GO:0031072_GO:0046872_GO:0051082_GO:0009535_GO:0009507_GO:0009941_
IR_32750	IWGSC_CSS_6AL_scaff_5705134	XLOC_131317	1344_1820	8	16	24	2	0.25	0.888889	0.638889	0.00408142
IR_32883	IWGSC_CSS_6AL_scaff_5827126	XLOC_131956	2630_3150	23	35	22	6	0.511111	0.853659	0.342547	0.042609
IR_33014	IWGSC_CSS_6AS_scaff_4376281	XLOC_132661	2131_2222	16	28	24	6	0.4	0.823529	0.423529	0.020818
IR_33085	IWGSC_CSS_6BL_scaff_1831642	XLOC_133263	124_1656	27	11	2	10	0.931034	0.52381	0.407225	0.0487037
IR_33321	IWGSC_CSS_6BL_scaff_4334307	XLOC_134106	131_210	9	18	26	2	0.257143	0.9	0.642857	0.00228261
ALT5_13802	IWGSC_CSS_6BL_scaff_4395335	XLOC_134504	1453_2344;1339_2344	35	20	2	20	0.945946	0.5	0.445946	0.0001692
IR_33966	IWGSC_CSS_6DS_scaff_2080675	XLOC_137263	197_1176	42	32	30	2	0.583333	0.941176	0.357843	0.0173876
ALT5_14232	IWGSC_CSS_7AS_scaff_4241737	XLOC_140133	7496_7601;7474_7601	21	6	4	9	0.84	0.4	0.44	0.0269296
ES_18682	IWGSC_CSS_7BL_scaff_6734296	XLOC_141790	6218_6286	20	2	36	35	0.357143	0.0540541	0.303089	0.0345973
ALT3_20870	IWGSC_CSS_7BL_scaff_6738090	XLOC_141834	1995_2539;1995_2571	3	16	37	23	0.075	0.410256	0.335256	0.00768645	AT4G34020	44.13	247	4e-53		Class I glutamine amidotransferase-like superfamily protein	GO:0003713_GO:0005634_GO:0005739_GO:0005829_GO:0006357_GO:0019172_GO:0019243_GO:0070301_GO:0009507_GO:0009658_
IR_35155	IWGSC_CSS_7DL_scaff_3380833	XLOC_143603	2685_2765	28	22	2	22	0.933333	0.5	0.433333	0.0152246

## Sheet: DS-6h
Event	Basic Information			No. of Junction Supporting Reads for Isoform1		No. of Junction Supporting Reads for Isoform2		IEP(Isoform Expression Percentage)		Absolute IEP Change	FDR Corrected Pvalue	Blast Against Arabidopsis Protein Database
	Chr	Gene	Feature Position	CK	DS-6h	CK	DS-6h	CK	DS-6h	DS-6h	DS-6h	At ID	Identity	Alignment length	E-value	Gene name	Annotation	Go annotation
ALT5_231	1A	XLOC_002158	59580381_59580489;59580381_59581315	12	1	8	20	0.6	0.047619	0.552381	0.00286491									Event:unique ID for each alternative splicing event
ES_277	1A	XLOC_002158	59580490_59580618	30	2	26	34	0.535714	0.0555556	0.480159	0.00162815									Chr: which chromosome the AS event occurred on
ALT5_320	1A	XLOC_003222	240557898_240558336;240557898_240558361	74	1	9	13	0.891566	0.0714286	0.820138	4.6575e-08	AT1G11910	74.26	373	3e-159	APA1, ATAPA1	aspartic proteinase A1	GO:0004190_GO:0005576_GO:0006508_GO:0006629_GO:0030163_GO:0005773_GO:0009651_GO:0004175_GO:0005829_GO:0009506_GO:0009735_		Gene:which gene the AS event belonging to
IR_681	1A	XLOC_003032	227420599_227421336	63	37	2	130	0.969231	0.221557	0.747674	2.3547e-16									Feature Position: intron position for IR/exon position for ES/shorter intron;longer intron position for Alt5'/3'SS;in format start-position_end-position
ALT5_514	1B	XLOC_004992	180422449_180423052;180422353_180423052	8	30	20	9	0.285714	0.769231	0.483516	0.00286491	AT4G16660	70.31	229	3e-91		heat shock protein 70 (Hsp 70) family protein	GO:0005524_GO:0005788_GO:0009507_GO:0005774_GO:0005829_GO:0005794_GO:0005783_		No. of Junction Supporting Reads for Isoform1 and 2: number of reads mapped to exon-exon or exon-intron junctions
IR_1480	1B	XLOC_005945	1848926_1849175	47	15	92	2	0.338129	0.882353	0.544223	0.00747566									IEP: Isoform Expression Percentage, calculated as (Junction Reads Count Supporting Isoform1)/(Junction Reads Count Supporting Isoform1+2)
IR_1517	1B	XLOC_006101	14121685_14122845	19	9	2	16	0.904762	0.36	0.544762	0.0240497
IR_1693	1B	XLOC_006523	93429389_93429485	20	28	22	2	0.47619	0.933333	0.457143	0.016447
IR_2745	1D	XLOC_010087	3946928_3948040	33	33	12	62	0.733333	0.347368	0.385965	0.0064622
ALT3_1973	1D	XLOC_011012	126506698_126506777;126506633_126506777	14	1	1	12	0.933333	0.0769231	0.85641	0.00021507	AT3G05700	35.39	178	2e-16		Drought-responsive family protein	GO:0005634_GO:0009414_GO:0003677_GO:0009651_GO:0009737_GO:0045893_
ES_1589	1D	XLOC_010246	22579503_22579692	6	34	16	12	0.272727	0.73913	0.466403	0.0126725	AT3G02890	40.68	177	6e-20		RING/FYVE/PHD zinc finger superfamily protein	GO:0005634_GO:0008150_GO:0008270_
IR_2973	1D	XLOC_010593	80202952_80203359	48	14	4	12	0.923077	0.538462	0.384615	0.0240497	AT1G13570	37.39	115	8e-16		F-box/RNI-like superfamily protein	GO:0003674_GO:0005634_GO:0008150_
IR_3133	1D	XLOC_010825	110677361_110677521	14	11	2	20	0.875	0.354839	0.520161	0.034791
ES_1878	2A	XLOC_012289	58484777_58485010	40	284	24	22	0.625	0.928105	0.303105	3.69813e-07	AT5G09220	52.44	349	6e-111	AAP2	amino acid permease 2	GO:0005886_GO:0006865_GO:0015171_GO:0015293_GO:0016020_GO:0015800_GO:0015804_GO:0003333_GO:0005887_
ES_1880	2A	XLOC_012289	58485141_58485234	40	284	34	32	0.540541	0.898734	0.358194	1.43262e-08	AT5G09220	52.44	349	6e-111	AAP2	amino acid permease 2	GO:0005886_GO:0006865_GO:0015171_GO:0015293_GO:0016020_GO:0015800_GO:0015804_GO:0003333_GO:0005887_
ES_1988	2A	XLOC_012768	143461789_143461984	4	34	19	29	0.173913	0.539683	0.365769	0.0339271
IR_3256	2A	XLOC_011940	9748307_9748404	39	33	14	44	0.735849	0.428571	0.307278	0.0297579	AT1G32810	34.75	282	3e-30		RING/FYVE/PHD zinc finger superfamily protein	GO:0005634_GO:0008270_
IR_3345	2A	XLOC_012201	41096142_41096556	14	6	16	38	0.466667	0.136364	0.330303	0.0297604
IR_3820	2A	XLOC_013960	3309917_3310178	23	21	2	52	0.92	0.287671	0.632329	0.00028891
ALT3_3356	2B	XLOC_020077	106114593_106115013;106114561_106115013	31	1	26	11	0.54386	0.0833333	0.460526	0.0466333	AT5G58140	68.62	717	0	PHOT2, NPL1	phototropin 2	GO:0000155_GO:0000160_GO:0005524_GO:0005634_GO:0005886_GO:0016301_GO:0018298_GO:0035556_GO:0004674_GO:0009638_GO:0010118_GO:0009902_GO:0016020_GO:0009637_GO:0010181_GO:0046777_GO:0005794_GO:0009882_GO:0010362_GO:0042802_GO:0009735_GO:0007623_
ALT3_3357	2B	XLOC_020077	106114593_106115013;106114564_106115013	39	2	26	11	0.6	0.153846	0.446154	0.0466333	AT5G58140	68.62	717	0	PHOT2, NPL1	phototropin 2	GO:0000155_GO:0000160_GO:0005524_GO:0005634_GO:0005886_GO:0016301_GO:0018298_GO:0035556_GO:0004674_GO:0009638_GO:0010118_GO:0009902_GO:0016020_GO:0009637_GO:0010181_GO:0046777_GO:0005794_GO:0009882_GO:0010362_GO:0042802_GO:0009735_GO:0007623_
ALT5_2007	2B	XLOC_017785	139881318_139881533;139881214_139881533	13	1	15	19	0.464286	0.05	0.414286	0.022079
IR_4778	2B	XLOC_018011	182241824_182241906	83	79	2	40	0.976471	0.663866	0.312605	0.000395233
IR_5405	2B	XLOC_020100	111115820_111115907	17	13	88	14	0.161905	0.481481	0.319577	0.0271748
IR_5457	2B	XLOC_020298	144825415_144826114	40	27	2	16	0.952381	0.627907	0.324474	0.0319459
IR_5807	2B	XLOC_021213	291754254_291754779	28	16	4	18	0.875	0.470588	0.404412	0.0414783
IR_6732	2D	XLOC_025267	35946187_35946257	47	406	2	2068	0.959184	0.164107	0.795077	2.7054e-22	AT1G73390	66.53	242	3e-95		Endosomal targeting BRO1-like domain-containing protein	GO:0003674_GO:0005634_
ALT5_2699	2D	XLOC_023897	97215136_97215844;97214165_97215844	1	7	12	3	0.0769231	0.7	0.623077	0.0371524
ES_3895	2D	XLOC_026093	113652267_113652360	54	530	46	63	0.54	0.893761	0.353761	6.5572e-12	AT5G23810	51.97	229	1e-68	AAP7	amino acid permease 7	GO:0003333_GO:0005886_GO:0015171_GO:0015293_GO:0016021_GO:0006865_GO:0016020_
IR_5948	2D	XLOC_022866	10923217_10923505	24	7	22	32	0.521739	0.179487	0.342252	0.0274549	AT1G64260	23.19	457	3e-24		MuDR family transposase	GO:0005575_GO:0008150_GO:0008270_
IR_7350	3A	XLOC_027871	36451084_36452462	16	6	14	30	0.533333	0.166667	0.366667	0.0414783
ES_5658	3B	XLOC_037918	502600046_502600098	24	2	17	15	0.585366	0.117647	0.467719	0.0275123
ALT5_3833	3B	XLOC_035936	39645653_39646802;39645653_39646821	18	1	5	9	0.782609	0.1	0.682609	0.00582036	AT3G03380	72.92	96	8e-24	DegP7	DegP protease 7	GO:0004252_GO:0005634_GO:0006508_GO:0008236_GO:0008233_GO:0009507_GO:0010205_GO:0005829_
ALT5_4180	3B	XLOC_038496	615960380_615960994;615960380_615961576	6	16	11	2	0.352941	0.888889	0.535948	0.0155665
ES_4467	3B	XLOC_031444	53977871_53977967	26	4	7	14	0.787879	0.222222	0.565657	0.00541475
ES_4642	3B	XLOC_032606	266692073_266692154	34	12	21	46	0.618182	0.206897	0.411285	0.00196312
ES_4643	3B	XLOC_032606	266692238_266692297	34	12	21	34	0.618182	0.26087	0.357312	0.0122039
ES_4939	3B	XLOC_033696	547351543_547351634	2	6	64	12	0.030303	0.333333	0.30303	0.030264	AT2G41790	55.22	958	0		Insulinase (Peptidase family M16) family protein	GO:0004222_GO:0005737_GO:0005777_GO:0006508_
ES_5140	3B	XLOC_035139	751063319_751063394	6	20	22	14	0.214286	0.588235	0.37395	0.0374429
ES_5214	3B	XLOC_035935	39318880_39319095	8	22	32	13	0.2	0.628571	0.428571	0.0105922
ES_5379	3B	XLOC_037059	245052611_245053120	4	14	38	17	0.0952381	0.451613	0.356375	0.019982
ES_5768	3B	XLOC_038359	586998186_586998372	142	18	47	22	0.751323	0.45	0.301323	0.00573482	AT5G58490	50.63	316	4e-87		NAD(P)-binding Rossmann-fold superfamily protein	GO:0003824_GO:0009809_GO:0016621_GO:0050662_GO:0005829_
ES_5769	3B	XLOC_038359	586998462_586998624	158	18	39	30	0.80203	0.375	0.42703	1.15829e-05	AT5G58490	50.63	316	4e-87		NAD(P)-binding Rossmann-fold superfamily protein	GO:0003824_GO:0009809_GO:0016621_GO:0050662_GO:0005829_
ES_5770	3B	XLOC_038359	586998748_586998933	158	18	48	54	0.76699	0.25	0.51699	1.81655e-09	AT5G58490	50.63	316	4e-87		NAD(P)-binding Rossmann-fold superfamily protein	GO:0003824_GO:0009809_GO:0016621_GO:0050662_GO:0005829_
ES_5771	3B	XLOC_038359	586999057_586999229	158	18	49	47	0.763285	0.276923	0.486362	5.64679e-08	AT5G58490	50.63	316	4e-87		NAD(P)-binding Rossmann-fold superfamily protein	GO:0003824_GO:0009809_GO:0016621_GO:0050662_GO:0005829_
ES_5806	3B	XLOC_038496	615960995_615961442	12	32	12	3	0.5	0.914286	0.414286	0.00603249
IR_10017	3B	XLOC_038835	668048762_668048848	142	155	104	12	0.577236	0.928144	0.350908	2.22388e-08
IR_8192	3B	XLOC_031862	112175389_112175993	24	51	30	6	0.444444	0.894737	0.450292	0.00118828
IR_9219	3B	XLOC_036402	103130680_103130971	44	19	18	28	0.709677	0.404255	0.305422	0.0374724
IR_9243	3B	XLOC_036445	112178134_112178240	43	15	6	24	0.877551	0.384615	0.492936	0.00204968
IR_9789	3B	XLOC_038020	523052516_523052590	14	11	2	20	0.875	0.354839	0.520161	0.034791
ES_6751	4A	XLOC_045667	207931806_207931885	30	18	19	56	0.612245	0.243243	0.369002	0.00367487	AT2G16790	51.74	172	1e-51		P-loop containing nucleoside triphosphate hydrolases superfamily protein	GO:0005737_GO:0005975_GO:0016301_GO:0016310_
IR_11391	4A	XLOC_044836	120100127_120100221	40	17	12	24	0.769231	0.414634	0.354597	0.034791	AT3G55740	63.3	297	2e-92	PROT2, ATPROT2	proline transporter 2	GO:0005886_GO:0006865_GO:0015171_GO:0016020_GO:0016021_GO:0015193_GO:0015824_
IR_11854	4A	XLOC_046491	122827203_122828449	35	16	2	18	0.945946	0.470588	0.475358	0.00747566
ALT5_5167	4B	XLOC_048176	32268729_32268823;32268662_32268823	57	18	21	26	0.730769	0.409091	0.321678	0.00998791	AT4G08170	68.38	136	3e-49		Inositol 1,3,4-trisphosphate 5/6-kinase family protein	GO:0000287_GO:0003824_GO:0005524_GO:0005622_GO:0005634_GO:0016310_GO:0032957_GO:0047325_GO:0052725_GO:0052726_GO:0005737_GO:0009611_
ALT5_5335	4B	XLOC_048762	181041080_181041231;181040871_181041231	10	1	15	25	0.4	0.0384615	0.361538	0.0175976
ES_7240	4B	XLOC_048762	181040954_181041079	20	2	25	31	0.444444	0.0606061	0.383838	0.0131019
ES_7241	4B	XLOC_048762	181041017_181041079	20	2	24	30	0.454545	0.0625	0.392045	0.0131019
ES_7642	4B	XLOC_050476	148886186_148886251	90	244	149	108	0.376569	0.693182	0.316613	2.15017e-09	AT4G22756	52.98	302	2e-88	SMO1-2, ATSMO1, ATSMO1-2, SMO1	sterol C4-methyl oxidase 1-2	GO:0003824_GO:0005506_GO:0005789_GO:0006633_GO:0016021_GO:0000254_GO:0016126_GO:0080064_
ES_7818	4B	XLOC_050977	251858806_251858905	10	20	22	9	0.3125	0.689655	0.377155	0.0372387
IR_13174	4B	XLOC_050345	120030337_120030442	5	12	24	8	0.172414	0.6	0.427586	0.0414783
IR_13753	4B	XLOC_051508	311454468_311455323	122	17	60	78	0.67033	0.178947	0.491382	1.28924e-09	AT2G45660	64.18	67	2e-22	AGL20, SOC1, ATSOC1	AGAMOUS-like 20	GO:0003677_GO:0003700_GO:0005634_GO:0006351_GO:0030154_GO:0046983_GO:0009911_GO:0009908_GO:0005515_GO:0008134_GO:0009409_GO:0045893_GO:0000060_GO:0005737_GO:0009739_GO:0010077_
ES_8338	4D	XLOC_054485	93891954_93892091	46	2548	629	917	0.0681481	0.735354	0.667205	8.148e-161	AT5G60390	95.79	404	0		GTP binding Elongation factor Tu family protein	GO:0003746_GO:0003924_GO:0005525_GO:0005737_GO:0006414_GO:0005516_GO:0005886_GO:0005739_GO:0005773_GO:0005634_GO:0005829_GO:0009506_GO:0005794_
ES_8339	4D	XLOC_054485	93891954_93892207	46	2548	629	918	0.0681481	0.735141	0.666993	8.148e-161	AT5G60390	95.79	404	0		GTP binding Elongation factor Tu family protein	GO:0003746_GO:0003924_GO:0005525_GO:0005737_GO:0006414_GO:0005516_GO:0005886_GO:0005739_GO:0005773_GO:0005634_GO:0005829_GO:0009506_GO:0005794_
ES_8340	4D	XLOC_054485	93892627_93892667	46	4	2	1276	0.958333	0.003125	0.955208	1.55443e-43	AT5G60390	95.79	404	0		GTP binding Elongation factor Tu family protein	GO:0003746_GO:0003924_GO:0005525_GO:0005737_GO:0006414_GO:0005516_GO:0005886_GO:0005739_GO:0005773_GO:0005634_GO:0005829_GO:0009506_GO:0005794_
IR_14082	4D	XLOC_053302	92534012_92534228	23	15	4	22	0.851852	0.405405	0.446446	0.0297604
ALT5_6193	5A	XLOC_055211	4383089_4383299;4383000_4383299	14959	1	25235	7527	0.37217	0.000132837	0.372037	0	AT1G67090	71.9	121	2e-51	RBCS1A	ribulose bisphosphate carboxylase small chain 1A	GO:0004497_GO:0009507_GO:0009573_GO:0009853_GO:0015977_GO:0015979_GO:0016984_GO:0019253_GO:0031969_GO:0055114_GO:0031977_GO:0009579_GO:0009941_GO:0009409_GO:0009535_GO:0022626_GO:0009570_GO:0005507_GO:0016020_GO:0048046_GO:0009637_GO:0010114_GO:0010218_GO:0080158_
IR_14578	5A	XLOC_055211	4383000_4383299	10148	2726	29918	2	0.253282	0.999267	0.745985	0	AT1G67090	71.9	121	2e-51	RBCS1A	ribulose bisphosphate carboxylase small chain 1A	GO:0004497_GO:0009507_GO:0009573_GO:0009853_GO:0015977_GO:0015979_GO:0016984_GO:0019253_GO:0031969_GO:0055114_GO:0031977_GO:0009579_GO:0009941_GO:0009409_GO:0009535_GO:0022626_GO:0009570_GO:0005507_GO:0016020_GO:0048046_GO:0009637_GO:0010114_GO:0010218_GO:0080158_
ALT3_9171	5A	XLOC_055366	43485335_43486734;43485335_43486864	25	5	19	19	0.568182	0.208333	0.359848	0.0466333	AT3G56850	47.87	305	2e-42	AREB3, DPBF3	ABA-responsive element binding protein 3	GO:0005634_GO:0006351_GO:0006355_GO:0009738_GO:0043565_GO:0003700_GO:0003677_GO:0009737_
ES_8600	5A	XLOC_056303	6814857_6815171	36	10	5	12	0.878049	0.454545	0.423503	0.00784705
ALT3_9792	5B	XLOC_059078	166121602_166121834;166121602_166122251	1	35	25	18	0.0384615	0.660377	0.621916	2.4182e-06
ES_8793	5B	XLOC_057997	2776241_2776438	22	2	11	24	0.666667	0.0769231	0.589744	0.00174374	AT1G58520	56.53	697	0	RXW8	lipases;hydrolases, acting on ester bonds	GO:0005576_GO:0006811_GO:0009507_GO:0016021_GO:0016042_GO:0016298_
ES_8794	5B	XLOC_057997	2776534_2776832	22	2	14	26	0.611111	0.0714286	0.539683	0.00223934	AT1G58520	56.53	697	0	RXW8	lipases;hydrolases, acting on ester bonds	GO:0005576_GO:0006811_GO:0009507_GO:0016021_GO:0016042_GO:0016298_
ES_8795	5B	XLOC_057997	2777055_2777334	22	2	18	29	0.55	0.0645161	0.485484	0.00308859	AT1G58520	56.53	697	0	RXW8	lipases;hydrolases, acting on ester bonds	GO:0005576_GO:0006811_GO:0009507_GO:0016021_GO:0016042_GO:0016298_
ES_8796	5B	XLOC_057997	2777462_2777737	22	2	20	49	0.52381	0.0392157	0.484594	0.000300215	AT1G58520	56.53	697	0	RXW8	lipases;hydrolases, acting on ester bonds	GO:0005576_GO:0006811_GO:0009507_GO:0016021_GO:0016042_GO:0016298_
ES_8797	5B	XLOC_057997	2777971_2778204	22	2	23	61	0.488889	0.031746	0.457143	0.000149584	AT1G58520	56.53	697	0	RXW8	lipases;hydrolases, acting on ester bonds	GO:0005576_GO:0006811_GO:0009507_GO:0016021_GO:0016042_GO:0016298_
ES_8798	5B	XLOC_057997	2778359_2778655	22	2	13	30	0.628571	0.0625	0.566071	0.000843147	AT1G58520	56.53	697	0	RXW8	lipases;hydrolases, acting on ester bonds	GO:0005576_GO:0006811_GO:0009507_GO:0016021_GO:0016042_GO:0016298_
ES_9030	5B	XLOC_059078	166121835_166122009	2	70	26	19	0.0714286	0.786517	0.715088	3.0264e-07
IR_16288	5B	XLOC_061151	120734212_120734295	41	28	98	2	0.294964	0.933333	0.638369	4.82213e-06	AT1G54370	61.98	121	4e-23	NHX5, ATNHX5	sodium hydrogen exchanger 5	GO:0005737_GO:0006814_GO:0006885_GO:0010008_GO:0015385_GO:0016021_GO:0032580_GO:0005768_GO:0010351_GO:0015081_
ALT3_10232	5B	XLOC_061221	131014859_131014957;131014823_131014957	11	146	6	1	0.647059	0.993197	0.346138	0.000118057	AT3G47340	80.07	587	0	ASN1, DIN6, AT-ASN1	glutamine-dependent asparagine synthase 1	GO:0004066_GO:0005524_GO:0005737_GO:0005829_GO:0006529_GO:0006541_GO:0042803_GO:0070981_GO:0009063_GO:0043617_GO:0009744_GO:0009749_GO:0009750_GO:0009646_
IR_16626	5B	XLOC_062291	249921996_249922086	23	38	22	8	0.511111	0.826087	0.314976	0.0478864	AT4G36790	65.18	448	2e-163		Major facilitator superfamily protein	GO:0005351_GO:0005739_GO:0015144_GO:0016020_GO:0016021_GO:0055085_
IR_16936	5D	XLOC_064045	67455273_67455356	54	36	104	2	0.341772	0.947368	0.605596	1.60797e-06	AT1G79610	78.04	469	7e-174	ATNHX6, NHX6	Na+/H+ antiporter 6	GO:0005737_GO:0006814_GO:0006885_GO:0010008_GO:0015385_GO:0016021_GO:0032580_GO:0005768_
ES_10034	5D	XLOC_065868	55004342_55004389	2	8	33	12	0.0571429	0.4	0.342857	0.0446019
ES_10267	5D	XLOC_066971	144045900_144046007	204	160	2	145	0.990291	0.52459	0.465701	4.0352e-30	AT1G67280	75.33	300	1e-133		Glyoxalase/Bleomycin resistance protein/Dioxygenase superfamily protein	GO:0004462_GO:0005739_GO:0005975_GO:0046872_GO:0031977_GO:0009570_GO:0009579_GO:0009409_GO:0010319_GO:0009507_
ES_10268	5D	XLOC_066971	144046166_144046213	204	160	3	145	0.985507	0.52459	0.460917	5.141e-29	AT1G67280	75.33	300	1e-133		Glyoxalase/Bleomycin resistance protein/Dioxygenase superfamily protein	GO:0004462_GO:0005739_GO:0005975_GO:0046872_GO:0031977_GO:0009570_GO:0009579_GO:0009409_GO:0010319_GO:0009507_
ES_10269	5D	XLOC_066971	144046307_144046519	204	160	4	131	0.980769	0.549828	0.430941	1.29287e-25	AT1G67280	75.33	300	1e-133		Glyoxalase/Bleomycin resistance protein/Dioxygenase superfamily protein	GO:0004462_GO:0005739_GO:0005975_GO:0046872_GO:0031977_GO:0009570_GO:0009579_GO:0009409_GO:0010319_GO:0009507_
ES_10270	5D	XLOC_066971	144046656_144046720	204	160	3	95	0.985507	0.627451	0.358056	1.72175e-20	AT1G67280	75.33	300	1e-133		Glyoxalase/Bleomycin resistance protein/Dioxygenase superfamily protein	GO:0004462_GO:0005739_GO:0005975_GO:0046872_GO:0031977_GO:0009570_GO:0009579_GO:0009409_GO:0010319_GO:0009507_
ES_10271	5D	XLOC_066971	144046841_144046965	204	160	3	76	0.985507	0.677966	0.307541	1.39033e-16	AT1G67280	75.33	300	1e-133		Glyoxalase/Bleomycin resistance protein/Dioxygenase superfamily protein	GO:0004462_GO:0005739_GO:0005975_GO:0046872_GO:0031977_GO:0009570_GO:0009579_GO:0009409_GO:0010319_GO:0009507_
ES_10301	5D	XLOC_067266	160259025_160259099	18	50	24	16	0.428571	0.757576	0.329004	0.0105922
IR_18743	6A	XLOC_070440	170268612_170269353	33	28	2	24	0.942857	0.538462	0.404396	0.0137996	AT4G11680	63.96	333	3e-110		Zinc finger, C3HC4 type (RING finger) family protein	GO:0005634_GO:0008270_GO:0016021_GO:0016567_GO:0016874_GO:0005774_
ALT3_12084	6B	XLOC_072685	190442713_190443471;190442713_190443518	30	9	2	7	0.9375	0.5625	0.375	0.0466333
ES_11007	6B	XLOC_072110	79405146_79405216	2	18	42	25	0.0454545	0.418605	0.37315	0.0088503
IR_18968	6B	XLOC_071845	29938776_29938916	24	26	2	22	0.923077	0.541667	0.38141	0.047826
IR_19117	6B	XLOC_072110	79405041_79405145	28	37	32	10	0.466667	0.787234	0.320567	0.0351168
IR_19811	6B	XLOC_073607	138229255_138230405	33	16	8	22	0.804878	0.421053	0.383825	0.0288392
IR_20531	6D	XLOC_076779	35949353_35949432	29	38	30	8	0.491525	0.826087	0.334562	0.0297604
IR_20120	6D	XLOC_075407	79156433_79157116	19	7	20	46	0.487179	0.132075	0.355104	0.0107107	AT5G61900	58.77	536	0	BON1, CPN1, BON	Calcium-dependent phospholipid-binding Copine family protein	GO:0005544_GO:0005886_GO:0006952_GO:0009626_GO:0010186_GO:0019725_GO:0009266_GO:0045793_GO:0009270_GO:0060548_GO:0009506_
ALT3_13187	7A	XLOC_079458	100478309_100478390;100478309_100478400	9	1	4	27	0.692308	0.0357143	0.656593	0.00038734	AT4G31340	48.59	389	1e-104		myosin heavy chain-related	GO:0016021_GO:0005783_GO:0005774_GO:0005794_
ALT3_13490	7A	XLOC_080957	80797721_80798437;80797689_80798437	1	44	16	1	0.0588235	0.977778	0.918954	1.1128e-10	AT1G64230	94.59	111	5e-61	UBC28	ubiquitin-conjugating enzyme 28	GO:0004842_GO:0005524_GO:0005737_GO:0016567_GO:0016740_GO:0006511_GO:0005886_
ES_12335	7A	XLOC_080920	70805209_70805250	2	34	14	22	0.125	0.607143	0.482143	0.0199184	AT1G71692	60.87	115	2e-36	AGL12, XAL1	AGAMOUS-like 12	GO:0003677_GO:0003700_GO:0005634_GO:0006351_GO:0006355_GO:0009908_GO:0040008_GO:0046983_GO:0010228_GO:0048364_
ES_12828	7B	XLOC_083876	235628750_235628831	84	4	47	20	0.641221	0.166667	0.474555	0.00329963
ES_12829	7B	XLOC_083876	235628750_235628853	84	4	62	27	0.575342	0.129032	0.44631	0.00212332
ES_12830	7B	XLOC_083876	235628954_235629078	106	6	71	24	0.59887	0.2	0.39887	0.00485639
ES_12844	7B	XLOC_083923	240381509_240381646	6	32	19	18	0.24	0.64	0.4	0.0200918
ES_12973	7B	XLOC_084498	70462028_70462301	24	60	18	7	0.571429	0.895522	0.324094	0.00258153
ES_13012	7B	XLOC_084617	98221264_98221317	30	52	22	6	0.576923	0.896552	0.319629	0.00223934	AT1G73390	58.16	98	5e-32		Endosomal targeting BRO1-like domain-containing protein	GO:0003674_GO:0005634_
ES_13013	7B	XLOC_084617	98221264_98221357	30	52	22	6	0.576923	0.896552	0.319629	0.00223934	AT1G73390	58.16	98	5e-32		Endosomal targeting BRO1-like domain-containing protein	GO:0003674_GO:0005634_
ES_13014	7B	XLOC_084617	98221264_98221366	30	52	52	19	0.365854	0.732394	0.366541	0.0011026	AT1G73390	58.16	98	5e-32		Endosomal targeting BRO1-like domain-containing protein	GO:0003674_GO:0005634_
ES_13098	7B	XLOC_084902	158432510_158432655	36	16	6	13	0.857143	0.551724	0.305419	0.0282039
IR_22016	7B	XLOC_082616	18767813_18768333	23	38	40	16	0.365079	0.703704	0.338624	0.0240497	AT5G08290	84.71	85	9e-39	YLS8	mRNA splicing factor, thioredoxin-like U5 snRNP	GO:0000245_GO:0003824_GO:0005634_GO:0005681_GO:0005682_GO:0007067_GO:0046540_GO:0005737_
IR_22163	7B	XLOC_082919	76715822_76716818	107	28	2	18	0.981651	0.608696	0.372956	0.00028891
IR_22642	7B	XLOC_083671	211485197_211485435	41	45	22	2	0.650794	0.957447	0.306653	0.0231597
IR_22855	7B	XLOC_084392	50734219_50734491	83	58	52	2	0.614815	0.966667	0.351852	0.00116065
IR_24123	7D	XLOC_088363	208646568_208646989	29	30	162	2	0.151832	0.9375	0.785668	1.40698e-11	AT5G20620	81.58	228	3e-96	UBQ4	ubiquitin 4	GO:0005634_GO:0005737_GO:0006464_GO:0042787_GO:0006511_
IR_23554	7D	XLOC_086760	1096043_1096121	57	14	12	14	0.826087	0.5	0.326087	0.0414783
IR_24044	7D	XLOC_088141	182905342_182906839	15	20	28	6	0.348837	0.769231	0.420394	0.0297604
IR_24164	7D	XLOC_088545	222122516_222123136	29	14	2	20	0.935484	0.411765	0.523719	0.00879601
IR_24505	7D	XLOC_089417	60682871_60682992	43	42	24	2	0.641791	0.954545	0.312754	0.0240497
ALT3_15498	IWGSC_CSS_1AL_scaff_3905102	XLOC_092227	3322_4527;3322_5630	25	25	13	1	0.657895	0.961538	0.303644	0.0466333	AT4G38180	36.68	199	5e-32	FRS5	FAR1-related sequence 5	GO:0005634_GO:0006355_GO:0008270_GO:0009639_
ES_14044	IWGSC_CSS_1AL_scaff_3976557	XLOC_092889	1912_2683	2	14	19	12	0.0952381	0.538462	0.443223	0.030264	AT5G23860	81.71	164	1e-70	TUB8	tubulin beta 8	GO:0003924_GO:0005525_GO:0005737_GO:0005874_GO:0005200_GO:0007017_GO:0045298_GO:0016020_GO:0009651_GO:0005515_GO:0005794_
ES_14045	IWGSC_CSS_1AL_scaff_3976557	XLOC_092889	1912_2730	2	14	22	9	0.0833333	0.608696	0.525362	0.00988939	AT5G23860	81.71	164	1e-70	TUB8	tubulin beta 8	GO:0003924_GO:0005525_GO:0005737_GO:0005874_GO:0005200_GO:0007017_GO:0045298_GO:0016020_GO:0009651_GO:0005515_GO:0005794_
IR_25381	IWGSC_CSS_1BL_scaff_3829102	XLOC_094014	2609_3372	21	15	2	26	0.913043	0.365854	0.54719	0.00879601
ES_14157	IWGSC_CSS_1BL_scaff_3917405	XLOC_094634	3570_3930	34	12	11	18	0.755556	0.4	0.355556	0.0223111
ES_14161	IWGSC_CSS_1BL_scaff_3917405	XLOC_094634	3754_3930	34	12	12	17	0.73913	0.413793	0.325337	0.0374933
IR_25689	IWGSC_CSS_1DL_scaff_2203754	XLOC_095895	1242_1326	40	42	24	2	0.625	0.954545	0.329545	0.0240497
IR_25863	IWGSC_CSS_1DL_scaff_2258428	XLOC_096430	2534_2941	41	10	4	10	0.911111	0.5	0.411111	0.0319459
IR_26415	IWGSC_CSS_2AL_scaff_6356108	XLOC_098967	4251_4344	40	44	36	8	0.526316	0.846154	0.319838	0.0218996
IR_26763	IWGSC_CSS_2AS_scaff_5225900	XLOC_100507	5101_5556	59	48	2	26	0.967213	0.648649	0.318564	0.00786844	AT5G17910	41.55	219	3e-28		unknown protein; FUNCTIONS IN: molecular_function unknown; INVOLVED IN: biological_process unknown; LOCATED IN: mitochondrion; EXPRESSED IN: 23 plant structures; EXPRESSED DURING: 15 growth stages; BEST Arabidopsis thaliana protein match is: unknown protein (TAIR:AT2G29620.1); Has 1807 Blast hits to 1807 proteins in 277 species: Archae - 0; Bacteria - 0; Metazoa - 736; Fungi - 347; Plants - 385; …	GO:0003674_GO:0005634_GO:0008150_GO:0016021_
ES_14876	IWGSC_CSS_2BL_scaff_7970758	XLOC_101785	1409_1475	4	22	30	12	0.117647	0.647059	0.529412	0.00229077
IR_27111	IWGSC_CSS_2BL_scaff_8055559	XLOC_102510	896_1003	20	23	18	2	0.526316	0.92	0.393684	0.0414783
IR_27161	IWGSC_CSS_2BL_scaff_8084765	XLOC_102764	86_339	31	10	26	36	0.54386	0.217391	0.326468	0.0274549
IR_27722	IWGSC_CSS_2DS_scaff_5323814	XLOC_107201	4816_5232	16	26	48	18	0.25	0.590909	0.340909	0.0237
ES_15283	IWGSC_CSS_2DS_scaff_5389117	XLOC_107761	3163_3267	2	12	27	13	0.0689655	0.48	0.411034	0.0223111
IR_28925	IWGSC_CSS_3DL_scaff_6910473	XLOC_111916	3687_3882	21	12	2	14	0.913043	0.461538	0.451505	0.0417223
ES_15717	IWGSC_CSS_3DL_scaff_6916301	XLOC_111953	1600_1640	26	2	17	14	0.604651	0.125	0.479651	0.0275123	AT4G15090	32.62	141	4e-11	FAR1	FRS (FAR1 Related Sequences) transcription factor family	GO:0005634_GO:0008270_GO:0009639_GO:0010017_GO:0010018_GO:0005515_GO:0003700_GO:0010218_GO:0045893_GO:0042753_
ALT5_12367	IWGSC_CSS_4BL_scaff_6959632	XLOC_117321	4870_5357;4813_5357	2	10	27	16	0.0689655	0.384615	0.31565	0.0437965
IR_29911	IWGSC_CSS_4BL_scaff_6969419	XLOC_117399	5903_6001	62	34	20	42	0.756098	0.447368	0.308729	0.0182942	AT5G58510	54.53	917	0		unknown protein; FUNCTIONS IN: molecular_function unknown; INVOLVED IN: biological_process unknown; LOCATED IN: chloroplast; EXPRESSED IN: 23 plant structures; EXPRESSED DURING: 14 growth stages; BEST Arabidopsis thaliana protein match is: unknown protein (TAIR:AT5G55060.2); Has 30201 Blast hits to 17322 proteins in 780 species: Archae - 12; Bacteria - 1396; Metazoa - 17338; Fungi - 3422; Plants …	GO:0005737_GO:0009507_
ES_16285	IWGSC_CSS_4BL_scaff_7034055	XLOC_117946	1286_1393	64	12	47	38	0.576577	0.24	0.336577	0.00541475	AT1G02260	70.63	252	2e-96		Divalent ion symporter	GO:0005215_GO:0016021_
ES_16502	IWGSC_CSS_4DL_scaff_14454210	XLOC_120519	2138_2211	148	8	23	310	0.865497	0.0251572	0.84034	5.36733e-54	AT4G32260	71.53	144	1e-33		ATPase, F0 complex, subunit B/B', bacterial/chloroplast	GO:0009507_GO:0015078_GO:0015986_GO:0016021_GO:0016787_GO:0045263_GO:0009941_GO:0009535_GO:0009579_GO:0042742_GO:0016020_GO:0009534_GO:0009735_
IR_30526	IWGSC_CSS_4DL_scaff_14459889	XLOC_120580	1235_1651	10	14	46	10	0.178571	0.583333	0.404762	0.0204512
ES_16733	IWGSC_CSS_5AL_scaff_2734062	XLOC_123041	4547_4876	16	28	11	3	0.592593	0.903226	0.310633	0.0300825	AT1G17020	42.17	313	2e-69	SRG1, ATSRG1	senescence-related gene 1	GO:0005737_GO:0009813_GO:0016706_GO:0046872_GO:0051213_GO:0055114_GO:0010260_GO:0016682_
ES_16735	IWGSC_CSS_5AL_scaff_2734062	XLOC_123041	5020_5282	16	28	11	3	0.592593	0.903226	0.310633	0.0300825	AT1G17020	42.17	313	2e-69	SRG1, ATSRG1	senescence-related gene 1	GO:0005737_GO:0009813_GO:0016706_GO:0046872_GO:0051213_GO:0055114_GO:0010260_GO:0016682_
IR_31574	IWGSC_CSS_5AS_scaff_1538753	XLOC_125118	5424_5934	25	18	2	24	0.925926	0.428571	0.497354	0.00982575
ALT3_18983	IWGSC_CSS_5AS_scaff_1548382	XLOC_125285	7918_8008;7654_8008	45	27	11	27	0.803571	0.5	0.303571	0.0216526
ALT5_13201	IWGSC_CSS_5BS_scaff_2253797	XLOC_128210	1307_1818;1307_2015	7	14	9	1	0.4375	0.933333	0.495833	0.0371524
ES_17291	IWGSC_CSS_5BS_scaff_2253797	XLOC_128210	1819_1875	14	28	10	2	0.583333	0.933333	0.35	0.0198502
IR_32320	IWGSC_CSS_5DL_scaff_4512777	XLOC_129169	7648_7750	148	77	72	2	0.672727	0.974684	0.301956	0.000343109	AT2G22360	73.3	397	3e-154		DNAJ heat shock family protein	GO:0005524_GO:0005739_GO:0006457_GO:0009408_GO:0031072_GO:0046872_GO:0051082_GO:0009535_GO:0009507_GO:0009941_
ES_17414	IWGSC_CSS_5DL_scaff_4514797	XLOC_129197	11854_11890	2	32	69	40	0.028169	0.444444	0.416275	3.51356e-05
ES_17438	IWGSC_CSS_5DL_scaff_4532089	XLOC_129360	12365_12692	66	26	196	15	0.251908	0.634146	0.382238	0.000851589	AT5G20400	40.86	350	2e-75		2-oxoglutarate (2OG) and Fe(II)-dependent oxygenase superfamily protein	GO:0005737_GO:0046872_GO:0055114_GO:0005829_GO:0016706_
ES_17439	IWGSC_CSS_5DL_scaff_4532089	XLOC_129360	12551_12692	66	26	110	10	0.375	0.722222	0.347222	0.0050791	AT5G20400	40.86	350	2e-75		2-oxoglutarate (2OG) and Fe(II)-dependent oxygenase superfamily protein	GO:0005737_GO:0046872_GO:0055114_GO:0005829_GO:0016706_
IR_32467	IWGSC_CSS_5DL_scaff_4575562	XLOC_129805	10072_10402	29	15	40	2	0.42029	0.882353	0.462063	0.0374724	AT5G61330	56.28	199	2e-61		rRNA processing protein-related	GO:0003674_GO:0005634_GO:0008150_
IR_33014	IWGSC_CSS_6AS_scaff_4376281	XLOC_132661	2131_2222	16	38	24	4	0.4	0.904762	0.504762	0.00386405
IR_33504	IWGSC_CSS_6BS_scaff_2940895	XLOC_135050	2000_2468	12	244	18	44	0.4	0.847222	0.447222	0.000966031
IR_33540	IWGSC_CSS_6BS_scaff_2972193	XLOC_135250	6287_7776	19	6	10	18	0.655172	0.25	0.405172	0.047826
IR_33574	IWGSC_CSS_6BS_scaff_3007446	XLOC_135447	1677_2048	16	48	10	2	0.615385	0.96	0.344615	0.0297579
IR_34238	IWGSC_CSS_7AL_scaff_4550483	XLOC_138767	4414_4517	17	17	30	2	0.361702	0.894737	0.533035	0.0202424
IR_34446	IWGSC_CSS_7AS_scaff_4233620	XLOC_140060	3197_3316	16	14	24	2	0.4	0.875	0.475	0.0430756
ALT3_20811	IWGSC_CSS_7BL_scaff_6659816	XLOC_141274	4745_4840;4745_5015	6	15	8	1	0.428571	0.9375	0.508929	0.0466333
IR_34893	IWGSC_CSS_7BL_scaff_6751054	XLOC_142146	2899_3404	19	25	24	2	0.44186	0.925926	0.484065	0.0182942
IR_34935	IWGSC_CSS_7BS_scaff_3083607	XLOC_142407	802_910	39	22	2	12	0.95122	0.647059	0.304161	0.0430756

## Sheet: HS-1h
Event	Basic Information			No. of Junction Supporting Reads for Isoform1		No. of Junction Supporting Reads for Isoform2		IEP(Isoform Expression Percentage)		Absolute IEP Change	FDR Corrected Pvalue	Blast Against Arabidopsis Protein Database
	Chr	Gene	Feature Position	CK	HS-1h	CK	HS-1h	CK	HS-1h	HS-1h	HS-1h	At ID	Identity	Alignment length	E-value	Gene name	Annotation	Go annotation
ALT3_245	1A	XLOC_001430	231696537_231696864;231696537_231696901	11	1	5	18	0.6875	0.0526316	0.634868	0.000481768									Event:unique ID for each alternative splicing event
ALT3_206	1A	XLOC_001212	217139928_217140067;217139928_217140103	17	4	1	16	0.944444	0.2	0.744444	1.484e-05	AT1G65810	44	125	8e-28		P-loop containing nucleoside triphosphate hydrolases superfamily protein	GO:0005737_GO:0008150_GO:0016787_		Chr: which chromosome the AS event occurred on
ALT3_244	1A	XLOC_001430	231696537_231696864;231696537_231696898	5	2	5	18	0.5	0.1	0.4	0.0325109									Gene:which gene the AS event belonging to
ALT3_327	1A	XLOC_002075	41667909_41668003;41667875_41668003	10	24	1	33	0.909091	0.421053	0.488038	0.00971814	AT2G45620	54.64	97	2e-29		Nucleotidyltransferase family protein	GO:0000932_GO:0005634_GO:0006397_GO:0016779_GO:0046872_GO:0050265_GO:0060964_GO:0071076_GO:1903705_		Feature Position: intron position for IR/exon position for ES/shorter intron;longer intron position for Alt5'/3'SS;in format start-position_end-position
ALT3_398	1A	XLOC_002308	94048320_94048551;94048302_94048551	9	2	4	9	0.692308	0.181818	0.51049	0.0256043	AT1G79190	47.26	402	2e-84		ARM repeat superfamily protein	GO:0005634_GO:0008150_		No. of Junction Supporting Reads for Isoform1 and 2: number of reads mapped to exon-exon or exon-intron junctions
ALT3_44	1A	XLOC_000441	61321392_61321475;61321392_61321489	7	18	37	11	0.159091	0.62069	0.461599	0.000329978									IEP: Isoform Expression Percentage, calculated as (Junction Reads Count Supporting Isoform1)/(Junction Reads Count Supporting Isoform1+2)
ALT5_142	1A	XLOC_001339	226960131_226960454;226957700_226960454	35	41	116	15	0.231788	0.732143	0.500355	8.73161e-10
ALT5_164	1A	XLOC_001510	235174864_235175122;235174755_235175122	1	1635	15	443	0.0625	0.786814	0.724314	9.45053e-09	AT3G22830	43.26	356	2e-72	AT-HSFA6B, HSFA6B	heat shock transcription factor A6B	GO:0003677_GO:0003700_GO:0005634_GO:0005737_GO:0006351_GO:0006355_GO:0043565_
ALT5_2	1A	XLOC_000070	3608132_3608744;3608084_3608744	62	7	1	10	0.984127	0.411765	0.572362	5.96679e-07	AT3G21620	68.78	442	5e-176		ERD (early-responsive to dehydration stress) family protein	GO:0003674_GO:0005886_GO:0006811_GO:0016021_
ALT5_267	1A	XLOC_002672	185429894_185430144;185429894_185430206	36	40	1	23	0.972973	0.634921	0.338052	0.000151785	AT3G60190	77.27	629	0	ADL4, ADLP2, EDR3, DRP1E, ADL1E, DL1E	DYNAMIN-like 1E	GO:0003924_GO:0005525_GO:0005737_GO:0005874_GO:0007049_GO:0009524_GO:0051301_GO:0016192_GO:0005773_GO:0046686_GO:0005886_GO:0005739_GO:0050832_GO:0005774_GO:0009506_
ALT5_291	1A	XLOC_002999	224124013_224124108;224124013_224124167	25	15	2	11	0.925926	0.576923	0.349003	0.00576183	AT1G05270	59.79	281	4e-85		TraB family protein	GO:0003674_GO:0005886_GO:0008150_GO:0031307_
ALT5_38	1A	XLOC_000441	61324460_61325220;61323986_61325220	15	15	10	38	0.6	0.283019	0.316981	0.0146078
ALT5_48	1A	XLOC_000467	67332502_67332964;67332436_67332964	43	10	1	5	0.977273	0.666667	0.310606	0.00448179
ALT5_59	1A	XLOC_000520	78021800_78021960;78020469_78021960	18	14	49	1	0.268657	0.933333	0.664677	9.00778e-06	AT3G50670	71.88	224	4e-97	U1-70K, U1SNRNP	U1 small nuclear ribonucleoprotein-70K	GO:0000166_GO:0000243_GO:0003723_GO:0003729_GO:0005634_GO:0005685_GO:0016607_GO:0030619_GO:0071004_GO:0071011_GO:0005515_GO:0000398_
ES_147	1A	XLOC_001146	210416535_210416585	8	36	57	33	0.123077	0.521739	0.398662	0.000355028	AT2G38880	78.3	106	7e-43	NF-YB1	nuclear factor Y, subunit B1	GO:0005634_GO:0006351_GO:0006355_GO:0043565_GO:0046982_GO:0003700_GO:0005515_GO:0009414_GO:0016602_
ES_190	1A	XLOC_001339	226959625_226960130	70	82	117	17	0.374332	0.828283	0.453951	1.31338e-09
ES_191	1A	XLOC_001339	226960035_226960130	70	82	120	16	0.368421	0.836735	0.468314	6.81882e-10
ES_192	1A	XLOC_001339	226960056_226960130	70	82	146	22	0.324074	0.788462	0.464387	5.106e-10
ES_351	1A	XLOC_002748	194230968_194231018	114	118	2	121	0.982759	0.493724	0.489035	8.65176e-19	AT1G09140	75	188	1e-73	ATSRP30, SR30, At-SR30	SERINE-ARGININE PROTEIN 30	GO:0000166_GO:0003723_GO:0005634_GO:0005681_GO:0005737_GO:0003729_GO:0006376_GO:0048024_GO:0035061_GO:0016607_GO:0005515_
ES_353	1A	XLOC_002754	194911394_194911427	2	18	45	15	0.0425532	0.545455	0.502901	0.000272615	AT2G19390	33.23	1288	1e-136		unknown protein; BEST Arabidopsis thaliana protein match is: unknown protein (TAIR:AT4G29790.1); Has 203 Blast hits to 188 proteins in 60 species: Archae - 0; Bacteria - 11; Metazoa - 24; Fungi - 34; Plants - 93; Viruses - 0; Other Eukaryotes - 41 (source: NCBI BLink).	GO:0003674_GO:0005634_GO:0008150_
ES_354	1A	XLOC_002754	194911394_194911459	2	18	101	31	0.0194175	0.367347	0.347929	8.5977e-05	AT2G19390	33.23	1288	1e-136		unknown protein; BEST Arabidopsis thaliana protein match is: unknown protein (TAIR:AT4G29790.1); Has 203 Blast hits to 188 proteins in 60 species: Archae - 0; Bacteria - 11; Metazoa - 24; Fungi - 34; Plants - 93; Viruses - 0; Other Eukaryotes - 41 (source: NCBI BLink).	GO:0003674_GO:0005634_GO:0008150_
ES_372	1A	XLOC_002880	213667011_213667178	106	12	8	18	0.929825	0.4	0.529825	2.66316e-07
ES_87	1A	XLOC_000780	143621450_143621524	70	2	46	20	0.603448	0.0909091	0.512539	0.000989947	AT1G74210	65.54	177	8e-68		PLC-like phosphodiesterases superfamily protein	GO:0005576_GO:0005618_GO:0005886_GO:0006071_GO:0006629_GO:0008889_GO:0005773_
ES_88	1A	XLOC_000780	143621840_143621949	70	2	78	34	0.472973	0.0555556	0.417417	0.000422079	AT1G74210	65.54	177	8e-68		PLC-like phosphodiesterases superfamily protein	GO:0005576_GO:0005618_GO:0005886_GO:0006071_GO:0006629_GO:0008889_GO:0005773_
IR_149	1A	XLOC_000625	101726635_101726733	152	19	24	34	0.863636	0.358491	0.505146	2.06524e-07
IR_253	1A	XLOC_001212	217139928_217140103	18	36	34	8	0.346154	0.818182	0.472028	0.000424893	AT1G65810	44	125	8e-28		P-loop containing nucleoside triphosphate hydrolases superfamily protein	GO:0005737_GO:0008150_GO:0016787_
IR_255	1A	XLOC_001212	217139928_217140067	16	14	2	32	0.888889	0.304348	0.584541	0.00184569	AT1G65810	44	125	8e-28		P-loop containing nucleoside triphosphate hydrolases superfamily protein	GO:0005737_GO:0008150_GO:0016787_
IR_270	1A	XLOC_001227	218390143_218390558	43	1330	4	1932	0.914894	0.407725	0.507168	5.77007e-08
IR_283	1A	XLOC_001260	220796351_220796721	4	12	32	8	0.111111	0.6	0.488889	0.00270456	AT5G18240	42.86	392	1e-75	MYR1, ATMYR1	myb-related protein 1	GO:0003677_GO:0005634_GO:0006351_GO:0006355_GO:0003700_
IR_317	1A	XLOC_001338	226952882_226953337	218	25	6	30	0.973214	0.454545	0.518669	1.12006e-10
IR_443	1A	XLOC_002075	41667909_41668003	68	43	2	66	0.971429	0.394495	0.576933	9.89466e-10	AT2G45620	54.64	97	2e-29		Nucleotidyltransferase family protein	GO:0000932_GO:0005634_GO:0006397_GO:0016779_GO:0046872_GO:0050265_GO:0060964_GO:0071076_GO:1903705_
IR_455	1A	XLOC_002112	49033631_49033724	133	15	4	8	0.970803	0.652174	0.318629	0.00297922	AT5G43920	49.24	524	5e-136		transducin family protein / WD-40 repeat family protein	GO:0000166_GO:0005737_
IR_461	1A	XLOC_002114	49194950_49195024	5	17	28	4	0.151515	0.809524	0.658009	0.000314964
IR_47	1A	XLOC_000427	59177691_59177937	21	14	24	2	0.466667	0.875	0.408333	0.0422949
IR_5	1A	XLOC_000169	11945610_11945691	11	323	32	238	0.255814	0.575758	0.319944	0.00109227
IR_53	1A	XLOC_000441	61323986_61324394	46	6	22	26	0.676471	0.1875	0.488971	0.000255689
IR_537	1A	XLOC_002249	80701945_80704114	6	75	38	22	0.136364	0.773196	0.636832	1.39259e-08	AT3G04490	55.45	220	7e-57		unknown protein; BEST Arabidopsis thaliana protein match is: unknown protein (TAIR:AT4G38092.1); Has 75 Blast hits to 64 proteins in 20 species: Archae - 0; Bacteria - 0; Metazoa - 36; Fungi - 0; Plants - 22; Viruses - 0; Other Eukaryotes - 17 (source: NCBI BLink).	GO:0005575_GO:0008150_
IR_562	1A	XLOC_002322	97081005_97081116	55	39	2	72	0.964912	0.351351	0.613561	1.805e-09	AT3G62240	43.34	856	4e-173		RING/U-box superfamily protein	GO:0005634_GO:0008270_
IR_563	1A	XLOC_002322	97080864_97080935	46	44	2	52	0.958333	0.458333	0.5	7.25102e-06	AT3G62240	43.34	856	4e-173		RING/U-box superfamily protein	GO:0005634_GO:0008270_
IR_576	1A	XLOC_002615	179308805_179308914	145	123	2	86	0.986395	0.588517	0.397878	1.0551e-11	AT1G80950	68.18	132	2e-50		Phospholipid/glycerol acyltransferase family protein	GO:0005634_GO:0005789_GO:0008654_GO:0016021_GO:0016746_GO:0005783_GO:0006644_GO:0050200_
IR_607	1A	XLOC_002750	194518444_194519537	4	26	52	28	0.0714286	0.481481	0.410053	4.43444e-05	AT3G05640	50	100	2e-21		Protein phosphatase 2C family protein	GO:0004722_GO:0005575_GO:0006470_GO:0046872_GO:0009414_
IR_674	1A	XLOC_002980	222318262_222318465	26	93	68	36	0.276596	0.72093	0.444334	2.45837e-07
IR_707	1A	XLOC_003184	237390571_237390725	76	10	4	12	0.95	0.454545	0.495455	0.000372071	AT2G34660	73.63	1005	0	ATMRP2, EST4, MRP2, ABCC2, AtABCC2	multidrug resistance-associated protein 2	GO:0005516_GO:0005524_GO:0008559_GO:0016021_GO:0042626_GO:0005773_GO:0000325_GO:0005774_GO:1902417_GO:1902418_GO:0055085_
IR_79	1A	XLOC_000468	67755190_67755290	82	33	2	16	0.97619	0.673469	0.302721	0.000902004	AT3G24180	70.62	970	0		Beta-glucosidase, GBA2 type family protein	GO:0004348_GO:0005886_GO:0006680_GO:0016021_
ALT3_1128	1B	XLOC_006587	108136100_108136198;108135932_108136198	2	15	15	1	0.117647	0.9375	0.819853	1.04259e-05
ALT3_1216	1B	XLOC_006990	177116195_177116397;177115220_177116397	10	504	8	2258	0.555556	0.182476	0.373079	0.00106733
ALT3_1286	1B	XLOC_007248	223553765_223554120;223553705_223554120	3	6	22	7	0.12	0.461538	0.341538	0.0477838	AT2G40120	73.37	338	1e-150		Protein kinase superfamily protein	GO:0005524_GO:0005634_GO:0016301_GO:0005737_GO:0004674_GO:0046777_
ALT3_1373	1B	XLOC_007754	286218134_286218209;286218122_286218209	29	74	8	98	0.783784	0.430233	0.353551	0.000331481
ALT3_546	1B	XLOC_003982	2840486_2840908;2840486_2840927	60	6	3	5	0.952381	0.545455	0.406926	0.00255711	AT1G71440	54.94	466	5e-130	PFI, TFC E	tubulin folding cofactor E / Pfifferling (PFI)	GO:0009793_GO:0000911_GO:0007021_GO:0009507_
ALT3_614	1B	XLOC_004378	62932346_62932459;62932346_62932527	59	6	8	11	0.880597	0.352941	0.527656	9.63692e-05
ALT3_711	1B	XLOC_004668	126095525_126095829;126095525_126095850	15	3	1	7	0.9375	0.3	0.6375	0.00253063	AT3G60340	69.11	259	6e-113		alpha/beta-Hydrolases superfamily protein	GO:0008474_GO:0098599_GO:0005773_GO:0005829_
ALT3_857	1B	XLOC_005323	237615203_237616155;237615203_237616277	22	9	3	29	0.88	0.236842	0.643158	2.898e-06
ALT3_878	1B	XLOC_005397	247941519_247941940;247941519_247941958	57	78	4	62	0.934426	0.557143	0.377283	2.11096e-07
ALT3_879	1B	XLOC_005397	247941519_247941940;247941519_247941985	15	7	4	62	0.789474	0.101449	0.688024	1.16371e-07
ALT3_886	1B	XLOC_005399	248100033_248100527;248100033_248100566	98	4	50	8	0.662162	0.333333	0.328829	0.0370009
ALT3_909	1B	XLOC_005552	265514889_265514968;265514889_265515108	2	6	28	8	0.0666667	0.428571	0.361905	0.0119527	AT5G47780	43.58	530	4e-108	GAUT4	galacturonosyltransferase 4	GO:0000139_GO:0005794_GO:0016021_GO:0016051_GO:0016757_GO:0045489_GO:0071555_GO:0047262_
ALT5_450	1B	XLOC_004654	124649786_124650623;124649629_124650623	2	9	15	7	0.117647	0.5625	0.444853	0.0130095
ALT5_507	1B	XLOC_004950	173481778_173482263;173481103_173482263	34	27	155	9	0.179894	0.75	0.570106	4.623e-10
ALT5_553	1B	XLOC_005244	225602365_225603012;225602059_225603012	1	5	49	6	0.02	0.454545	0.434545	0.00080088
ALT5_571	1B	XLOC_005395	247270447_247270536;247270388_247270536	35	12	2	9	0.945946	0.571429	0.374517	0.00161666	AT1G05270	67.18	259	2e-98		TraB family protein	GO:0003674_GO:0005886_GO:0008150_GO:0031307_
ALT5_574	1B	XLOC_005399	248099150_248099655;248098547_248099655	92	3	9	10	0.910891	0.230769	0.680122	1.3534e-06
ALT5_623	1B	XLOC_005947	2077496_2077587;2077496_2077667	19	2	8	9	0.703704	0.181818	0.521886	0.00671417
ALT5_703	1B	XLOC_006449	72625643_72625848;72625643_72626010	5	8	53	7	0.0862069	0.533333	0.447126	0.000708557
ALT5_851	1B	XLOC_007032	184134676_184134834;184134676_184136223	21	14	59	3	0.2625	0.823529	0.561029	7.17548e-05	AT3G50670	71.6	169	8e-73	U1-70K, U1SNRNP	U1 small nuclear ribonucleoprotein-70K	GO:0000166_GO:0000243_GO:0003723_GO:0003729_GO:0005634_GO:0005685_GO:0016607_GO:0030619_GO:0071004_GO:0071011_GO:0005515_GO:0000398_
ALT5_925	1B	XLOC_007598	273777630_273777881;273777630_273777990	1	2114	9	473	0.1	0.817163	0.717163	7.96232e-06	AT3G22830	52.36	233	1e-59	AT-HSFA6B, HSFA6B	heat shock transcription factor A6B	GO:0003677_GO:0003700_GO:0005634_GO:0005737_GO:0006351_GO:0006355_GO:0043565_
ALT5_940	1B	XLOC_007793	289005006_289005104;289005006_289005838	85	6	1	6	0.988372	0.5	0.488372	1.98795e-05
ES_1009	1B	XLOC_006656	121638071_121638235	2	60	37	94	0.0512821	0.38961	0.338328	0.00247481	AT3G54610	81.99	161	2e-78	HAT1, GCN5, HAG1, HAC3, HAG01, BGT	histone acetyltransferase of the GNAT family 1	GO:0005634_GO:0006351_GO:0000123_GO:0004402_GO:0045893_GO:0009908_GO:0005515_GO:0003677_GO:0009416_GO:0010015_GO:0016573_GO:0010484_GO:0010321_GO:0016407_
ES_1086	1B	XLOC_006990	177115973_177116194	24	1024	9	2904	0.727273	0.260692	0.46658	2.40952e-05
ES_1087	1B	XLOC_006990	177116113_177116194	24	1024	9	2347	0.727273	0.303767	0.423505	0.000128553
ES_1108	1B	XLOC_007118	197839102_197839154	2	16	44	16	0.0434783	0.5	0.456522	0.000925692	AT2G19390	36.41	379	5e-40		unknown protein; BEST Arabidopsis thaliana protein match is: unknown protein (TAIR:AT4G29790.1); Has 203 Blast hits to 188 proteins in 60 species: Archae - 0; Bacteria - 11; Metazoa - 24; Fungi - 34; Plants - 93; Viruses - 0; Other Eukaryotes - 41 (source: NCBI BLink).	GO:0003674_GO:0005634_GO:0008150_
ES_1116	1B	XLOC_007142	204752173_204752263	4	88	51	47	0.0727273	0.651852	0.579125	1.16576e-08
ES_1117	1B	XLOC_007142	204752233_204752263	4	88	28	40	0.125	0.6875	0.5625	1.58671e-05
ES_1121	1B	XLOC_007148	206010331_206010400	28	30	23	3	0.54902	0.909091	0.360071	0.0024357
ES_1143	1B	XLOC_007244	223005324_223005420	2	308	258	489	0.00769231	0.386449	0.378757	5.47269e-23	AT2G39800	78.45	116	4e-52	P5CS1, ATP5CS	delta1-pyrroline-5-carboxylate synthase 1	GO:0004349_GO:0004350_GO:0005524_GO:0005737_GO:0005739_GO:0006561_GO:0016310_GO:0055114_GO:0055129_GO:0009414_GO:0017084_GO:0016020_GO:0006979_GO:0009507_GO:0042538_GO:0048364_GO:0009555_GO:0009269_GO:0009651_GO:0009737_
ES_461	1B	XLOC_004274	46796806_46796988	48	22	16	32	0.75	0.407407	0.342593	0.00259931
ES_665	1B	XLOC_004950	173481703_173481777	96	64	194	15	0.331034	0.810127	0.479092	1.06855e-09
ES_666	1B	XLOC_004950	173481715_173481777	96	64	248	17	0.27907	0.790123	0.511054	4.08347e-11
ES_676	1B	XLOC_004992	180421392_180421496	4	10	94	19	0.0408163	0.344828	0.304011	0.00444815	AT4G16660	70.31	229	3e-91		heat shock protein 70 (Hsp 70) family protein	GO:0005524_GO:0005788_GO:0009507_GO:0005774_GO:0005829_GO:0005794_GO:0005783_
ES_715	1B	XLOC_005153	211382468_211382848	38	424	2	268	0.95	0.612717	0.337283	4.416e-05	AT3G17611	52.45	326	5e-83	ATRBL14, RBL14	RHOMBOID-like protein 14	GO:0004252_GO:0006508_GO:0008270_GO:0016021_GO:0031966_GO:0005886_
ES_716	1B	XLOC_005154	211574578_211574651	24	54	95	30	0.201681	0.642857	0.441176	1.61575e-06
ES_734	1B	XLOC_005286	230475459_230475509	6	16	64	21	0.0857143	0.432432	0.346718	0.00341483
ES_737	1B	XLOC_005323	237616119_237616169	44	18	5	25	0.897959	0.418605	0.479355	5.49917e-05
ES_770	1B	XLOC_005399	248099008_248099149	184	6	10	14	0.948454	0.3	0.648454	6.95111e-09
ES_824	1B	XLOC_005772	285491558_285491649	4	30	36	35	0.1	0.461538	0.361538	0.0064882	AT2G24190	45.63	263	8e-56		NAD(P)-binding Rossmann-fold superfamily protein	GO:0005737_GO:0016491_GO:0055114_GO:0005829_GO:0008106_
ES_826	1B	XLOC_005772	285491598_285491649	4	30	37	33	0.097561	0.47619	0.37863	0.00320874	AT2G24190	45.63	263	8e-56		NAD(P)-binding Rossmann-fold superfamily protein	GO:0005737_GO:0016491_GO:0055114_GO:0005829_GO:0008106_
ES_866	1B	XLOC_006069	10252621_10252716	2	10	36	18	0.0526316	0.357143	0.304511	0.0292135
IR_1154	1B	XLOC_004950	173480925_173481034	110	4	38	36	0.743243	0.1	0.643243	3.0159e-09
IR_1156	1B	XLOC_004950	173480424_173481034	68	3	96	24	0.414634	0.111111	0.303523	0.00722072
IR_1165	1B	XLOC_004983	179107341_179107748	225	115	2	58	0.991189	0.66474	0.32645	1.82107e-11
IR_1218	1B	XLOC_005104	200460592_200462263	21	3	32	32	0.396226	0.0857143	0.310512	0.00554362
IR_1274	1B	XLOC_005234	223547270_223547562	43	4	4	32	0.914894	0.111111	0.803783	3.64309e-09	AT3G55960	64.67	167	6e-61		Haloacid dehalogenase-like hydrolase (HAD) superfamily protein	GO:0005634_GO:0007623_
IR_1299	1B	XLOC_005343	241452217_241452412	155	283	2	412	0.987261	0.407194	0.580067	1.27285e-28
IR_1305	1B	XLOC_005343	241450697_241451010	17	59	2	122	0.894737	0.325967	0.56877	0.000345388
IR_1320	1B	XLOC_005361	243492676_243492987	17	328	2	752	0.894737	0.303704	0.591033	6.98101e-05
IR_1396	1B	XLOC_005567	267353611_267353731	32	13	6	20	0.842105	0.393939	0.448166	0.00411683
IR_1459	1B	XLOC_005791	287226944_287227049	3	72	122	74	0.024	0.493151	0.469151	4.07573e-16	AT5G64440	43.38	604	4e-128	AtFAAH, FAAH	fatty acid amide hydrolase	GO:0004040_GO:0005789_GO:0016021_GO:0016884_GO:0005773_GO:0005783_GO:0047412_GO:0005774_GO:0005886_GO:0042742_GO:0070291_GO:0005794_
IR_1460	1B	XLOC_005791	287228091_287228171	2	210	116	112	0.0169492	0.652174	0.635225	1.69612e-28	AT5G64440	43.38	604	4e-128	AtFAAH, FAAH	fatty acid amide hydrolase	GO:0004040_GO:0005789_GO:0016021_GO:0016884_GO:0005773_GO:0005783_GO:0047412_GO:0005774_GO:0005886_GO:0042742_GO:0070291_GO:0005794_
IR_1461	1B	XLOC_005791	287226505_287226592	2	130	40	42	0.047619	0.755814	0.708195	3.07138e-12	AT5G64440	43.38	604	4e-128	AtFAAH, FAAH	fatty acid amide hydrolase	GO:0004040_GO:0005789_GO:0016021_GO:0016884_GO:0005773_GO:0005783_GO:0047412_GO:0005774_GO:0005886_GO:0042742_GO:0070291_GO:0005794_
IR_1545	1B	XLOC_006226	31660362_31660473	57	21	2	30	0.966102	0.411765	0.554337	1.90033e-06	AT3G62240	59.42	276	1e-97		RING/U-box superfamily protein	GO:0005634_GO:0008270_
IR_1596	1B	XLOC_006313	48594628_48594708	23	4	20	22	0.534884	0.153846	0.381038	0.0128294
IR_1626	1B	XLOC_006375	57836947_57837121	111	26	2	20	0.982301	0.565217	0.417083	5.6619e-06	AT5G37370	81.11	90	2e-30	ATSRL1	PRP38 family protein	GO:0005634_GO:0006396_GO:0071011_GO:0009651_
IR_1733	1B	XLOC_006587	108135932_108136198	42	6	4	30	0.913043	0.166667	0.746377	8.92673e-08
IR_1783	1B	XLOC_006671	124724484_124724759	19	12	2	30	0.904762	0.285714	0.619048	0.000639945	AT3G06880	50	108	1e-25		Transducin/WD40 repeat-like superfamily protein	GO:0000166_GO:0007165_GO:0009507_
IR_1787	1B	XLOC_006683	127119429_127119758	207	175	2	88	0.990431	0.665399	0.325031	2.25734e-12	AT4G04950	70.78	462	0		thioredoxin family protein	GO:0005737_GO:0009055_GO:0015035_GO:0045454_GO:0046872_GO:0051537_GO:0005829_GO:0009408_GO:0009926_GO:0051726_GO:0072593_
IR_1880	1B	XLOC_006890	162454145_162454267	57	9	10	16	0.850746	0.36	0.490746	0.000995371
IR_1997	1B	XLOC_007148	206010927_206011095	50	5	2	28	0.961538	0.151515	0.810023	3.13287e-09
IR_2038	1B	XLOC_007252	224766752_224766848	2	243	40	22	0.047619	0.916981	0.869362	1.08675e-19	AT5G02130	44.5	382	9e-77	NDP1	Tetratricopeptide repeat (TPR)-like superfamily protein	GO:0005739_GO:0010073_GO:1901703_
IR_2041	1B	XLOC_007252	224766406_224766650	2	261	56	56	0.0344828	0.823344	0.788861	1.94078e-21	AT5G02130	44.5	382	9e-77	NDP1	Tetratricopeptide repeat (TPR)-like superfamily protein	GO:0005739_GO:0010073_GO:1901703_
IR_2042	1B	XLOC_007252	224766911_224767122	2	358	36	24	0.0526316	0.937173	0.884541	2.8392e-20	AT5G02130	44.5	382	9e-77	NDP1	Tetratricopeptide repeat (TPR)-like superfamily protein	GO:0005739_GO:0010073_GO:1901703_
IR_2043	1B	XLOC_007252	224767458_224767546	2	322	26	36	0.0714286	0.899441	0.828013	5.5571e-13	AT5G02130	44.5	382	9e-77	NDP1	Tetratricopeptide repeat (TPR)-like superfamily protein	GO:0005739_GO:0010073_GO:1901703_
IR_2071	1B	XLOC_007356	241528535_241528636	52	1461	2	770	0.962963	0.654863	0.3081	0.000286662
IR_2084	1B	XLOC_007356	241528023_241528416	41	398	2	1820	0.953488	0.179441	0.774047	6.04133e-19
IR_2092	1B	XLOC_007363	242872644_242872829	18	106	2	258	0.9	0.291209	0.608791	3.22708e-05
IR_2098	1B	XLOC_007363	242872341_242872444	21	295	2	442	0.913043	0.400271	0.512772	0.000329589
IR_2108	1B	XLOC_007366	243045811_243046122	17	333	2	730	0.894737	0.313264	0.581472	8.80932e-05
IR_2208	1B	XLOC_007753	286199190_286199300	31	23	2	30	0.939394	0.433962	0.505432	0.000565323	AT3G50950	26.54	211	4e-12	ZAR1	HOPZ-ACTIVATED RESISTANCE 1	GO:0005524_GO:0005634_GO:0006952_GO:0043531_
IR_2211	1B	XLOC_007755	286219416_286219635	63	217	2	202	0.969231	0.5179	0.451331	4.56352e-08
IR_2216	1B	XLOC_007770	287442287_287442538	38	32	2	18	0.95	0.64	0.31	0.0169194	AT3G10020	45.99	137	9e-22		unknown protein; FUNCTIONS IN: molecular_function unknown; INVOLVED IN: response to oxidative stress, anaerobic respiration; LOCATED IN: cellular_component unknown; EXPRESSED IN: 23 plant structures; EXPRESSED DURING: 13 growth stages; Has 47 Blast hits to 47 proteins in 12 species: Archae - 0; Bacteria - 0; Metazoa - 1; Fungi - 0; Plants - 46; Viruses - 0; Other Eukaryotes - 0 (source: NCBI BLin…	GO:0003674_GO:0005634_GO:0006979_GO:0009061_
IR_799	1B	XLOC_004274	46796724_46796805	28	8	8	22	0.777778	0.266667	0.511111	0.00161606
IR_801	1B	XLOC_004274	46795822_46796667	33	25	48	2	0.407407	0.925926	0.518519	0.000394385
IR_971	1B	XLOC_004614	116407134_116407711	60	14	2	16	0.967742	0.466667	0.501075	0.0001127
IR_972	1B	XLOC_004614	116407330_116407711	61	12	28	28	0.685393	0.3	0.385393	0.00233823
IR_973	1B	XLOC_004614	116403112_116403216	37	18	4	12	0.902439	0.6	0.302439	0.0478911
IR_2973	1D	XLOC_010593	80202952_80203359	48	12	4	8	0.923077	0.6	0.323077	0.0295707	AT1G13570	37.39	115	8e-16		F-box/RNI-like superfamily protein	GO:0003674_GO:0005634_GO:0008150_
ALT3_1630	1D	XLOC_009576	101298435_101298808;101298435_101298842	34	7	6	7	0.85	0.5	0.35	0.031802	AT1G51340	57.04	533	2e-134		MATE efflux family protein	GO:0005886_GO:0015297_GO:0016021_GO:0010044_GO:0015137_GO:0015746_
ALT3_1749	1D	XLOC_010257	25968012_25968539;25967987_25968539	14	43	1	25	0.933333	0.632353	0.30098	0.0365302	AT1G79190	48.58	704	1e-165		ARM repeat superfamily protein	GO:0005634_GO:0008150_
ALT3_1858	1D	XLOC_010613	83749106_83749479;83749072_83749479	31	6	1	4	0.96875	0.6	0.36875	0.0122392	AT1G56310	63.92	158	1e-45		Polynucleotidyl transferase, ribonuclease H-like superfamily protein	GO:0003676_GO:0005622_GO:0005634_GO:0008408_GO:0016740_
ALT5_1095	1D	XLOC_009676	111755406_111755501;111755347_111755501	37	13	2	14	0.948718	0.481481	0.467236	5.41956e-05	AT1G05270	63.46	260	3e-91		TraB family protein	GO:0003674_GO:0005886_GO:0008150_GO:0031307_
ALT5_1157	1D	XLOC_010210	16470267_16470977;16470267_16471425	75	41	1	60	0.986842	0.405941	0.580902	2.76246e-17	AT5G45390	75.12	217	4e-96	CLPP4, NCLPP4	CLP protease P4	GO:0004252_GO:0006508_GO:0009507_GO:0009535_GO:0009570_GO:0009840_GO:0009941_GO:0009532_GO:0009579_GO:0009658_GO:0048510_GO:0005829_
ALT5_1158	1D	XLOC_010210	16470267_16471343;16470267_16471425	75	41	1	44	0.986842	0.482353	0.504489	2.15976e-13	AT5G45390	75.12	217	4e-96	CLPP4, NCLPP4	CLP protease P4	GO:0004252_GO:0006508_GO:0009507_GO:0009535_GO:0009570_GO:0009840_GO:0009941_GO:0009532_GO:0009579_GO:0009658_GO:0048510_GO:0005829_
ALT5_1220	1D	XLOC_010447	57308551_57308675;57308551_57308722	57	5	14	6	0.802817	0.454545	0.348271	0.0248939	AT1G80750	53.85	78	2e-18		Ribosomal protein L30/L7 family protein	GO:0003735_GO:0005737_GO:0006412_GO:0015934_GO:0005730_GO:0022625_GO:0005829_
ES_1296	1D	XLOC_008951	14758178_14758309	4	16	88	15	0.0434783	0.516129	0.472651	6.70578e-05	AT2G46060	45.9	804	0		transmembrane protein-related	GO:0003674_GO:0005576_GO:0008150_GO:0016021_GO:0016020_
ES_1297	1D	XLOC_008951	14758181_14758309	4	16	107	17	0.036036	0.484848	0.448812	3.88763e-05	AT2G46060	45.9	804	0		transmembrane protein-related	GO:0003674_GO:0005576_GO:0008150_GO:0016021_GO:0016020_
ES_1311	1D	XLOC_008989	19945322_19945431	6	16	52	12	0.103448	0.571429	0.46798	0.00108569
ES_1672	1D	XLOC_010616	83946295_83946345	42	40	2	81	0.954545	0.330579	0.623967	8.01462e-10
ES_1673	1D	XLOC_010616	83946295_83946348	42	40	2	74	0.954545	0.350877	0.603668	2.49522e-09
ES_1699	1D	XLOC_010673	91897748_91897822	12	14	46	9	0.206897	0.608696	0.401799	0.0101818	AT3G04710	30.39	362	5e-35	TPR10	ankyrin repeat family protein	GO:0005575_GO:0008150_
ES_1700	1D	XLOC_010673	91897748_91898334	12	14	46	9	0.206897	0.608696	0.401799	0.0101818	AT3G04710	30.39	362	5e-35	TPR10	ankyrin repeat family protein	GO:0005575_GO:0008150_
ES_1709	1D	XLOC_010759	102905174_102905238	2	244	165	310	0.011976	0.440433	0.428457	1.16894e-17	AT2G39800	72.69	227	4e-99	P5CS1, ATP5CS	delta1-pyrroline-5-carboxylate synthase 1	GO:0004349_GO:0004350_GO:0005524_GO:0005737_GO:0005739_GO:0006561_GO:0016310_GO:0055114_GO:0055129_GO:0009414_GO:0017084_GO:0016020_GO:0006979_GO:0009507_GO:0042538_GO:0048364_GO:0009555_GO:0009269_GO:0009651_GO:0009737_
ES_1710	1D	XLOC_010759	102905174_102905270	2	244	235	432	0.00843882	0.360947	0.352508	1.04328e-18	AT2G39800	72.69	227	4e-99	P5CS1, ATP5CS	delta1-pyrroline-5-carboxylate synthase 1	GO:0004349_GO:0004350_GO:0005524_GO:0005737_GO:0005739_GO:0006561_GO:0016310_GO:0055114_GO:0055129_GO:0009414_GO:0017084_GO:0016020_GO:0006979_GO:0009507_GO:0042538_GO:0048364_GO:0009555_GO:0009269_GO:0009651_GO:0009737_
ES_1730	1D	XLOC_010825	110677508_110677594	18	26	27	7	0.4	0.787879	0.387879	0.00584228
ES_1732	1D	XLOC_010825	110677522_110677594	18	26	25	9	0.418605	0.742857	0.324252	0.0266005
IR_2269	1D	XLOC_008917	10052784_10052973	225	441	2	390	0.991189	0.530686	0.460504	1.36313e-27	AT3G53500	78.32	143	1e-63	RSZ32, RS2Z32, At-RS2Z	RNA-binding (RRM/RBD/RNP motifs) family protein with retrovirus zinc finger-like domain	GO:0000166_GO:0003676_GO:0005634_GO:0005681_GO:0008270_GO:0000398_GO:0008380_
IR_2344	1D	XLOC_009078	35315276_35315746	85	7	40	34	0.68	0.170732	0.509268	5.12876e-06
IR_2358	1D	XLOC_009096	38607508_38607580	3	30	40	50	0.0697674	0.375	0.305233	0.00131045	AT1G24510	86.71	489	0		TCP-1/cpn60 chaperonin family protein	GO:0005524_GO:0005737_GO:0006457_GO:0051082_GO:0005886_GO:0005515_GO:0005829_GO:0009506_
IR_2420	1D	XLOC_009209	57251465_57251818	14	9	4	26	0.777778	0.257143	0.520635	0.00808733	AT5G17060	94.38	89	2e-46	ATARFB1B, ARFB1B	ADP-ribosylation factor B1B	GO:0005622_GO:0005794_GO:0007264_GO:0005525_
IR_2434	1D	XLOC_009257	62218829_62220271	21	4	18	30	0.538462	0.117647	0.420814	0.00173735
IR_2475	1D	XLOC_009359	76203798_76204362	45	7	20	22	0.692308	0.241379	0.450928	0.00242968	AT4G30100	57.15	1363	0		P-loop containing nucleoside triphosphate hydrolases superfamily protein	GO:0005634_GO:0008150_GO:0016787_GO:0009506_
IR_2520	1D	XLOC_009465	90521263_90521372	161	177	2	82	0.98773	0.683398	0.304332	2.20417e-09	AT1G80950	72.09	215	5e-94		Phospholipid/glycerol acyltransferase family protein	GO:0005634_GO:0005789_GO:0008654_GO:0016021_GO:0016746_GO:0005783_GO:0006644_GO:0050200_
IR_2524	1D	XLOC_009476	91603241_91603351	22	161	12	340	0.647059	0.321357	0.325702	0.00361992	AT2G40340	55.74	122	2e-24	DREB2C, AtERF48	Integrase-type DNA-binding superfamily protein	GO:0003677_GO:0003700_GO:0005634_GO:0006351_GO:0006355_GO:0009738_GO:0043565_GO:0044212_GO:0045893_GO:0010286_GO:0005515_GO:0009737_
IR_2616	1D	XLOC_009690	112700317_112700428	60	528	2	1522	0.967742	0.257561	0.710181	1.15575e-20
IR_2617	1D	XLOC_009690	112700889_112700995	15	158	2	360	0.882353	0.305019	0.577334	0.00027077
IR_2626	1D	XLOC_009690	112700892_112700995	15	151	2	168	0.882353	0.473354	0.408999	0.0161408
IR_2633	1D	XLOC_009690	112700569_112700837	26	255	2	296	0.928571	0.462795	0.465777	0.00035273
IR_2643	1D	XLOC_009690	112700569_112700868	28	342	2	258	0.933333	0.57	0.363333	0.0027216
IR_2699	1D	XLOC_009973	133082042_133082114	98	178	796	52	0.10962	0.773913	0.664293	5.44473e-63
IR_2743	1D	XLOC_010087	3946928_3948070	43	16	74	2	0.367521	0.888889	0.521368	0.00264512
IR_2818	1D	XLOC_010257	25966266_25966371	30	19	2	138	0.9375	0.121019	0.816481	1.99786e-13	AT1G79190	48.58	704	1e-165		ARM repeat superfamily protein	GO:0005634_GO:0008150_
IR_2822	1D	XLOC_010257	25965966_25966056	26	61	2	38	0.928571	0.616162	0.31241	0.0244284	AT1G79190	48.58	704	1e-165		ARM repeat superfamily protein	GO:0005634_GO:0008150_
IR_2993	1D	XLOC_010646	88319113_88320033	431	16	244	70	0.638519	0.186047	0.452472	1.02955e-10
IR_3037	1D	XLOC_010769	105144205_105144327	64	456	2	394	0.969697	0.536471	0.433226	4.97736e-08
IR_3061	1D	XLOC_010769	105142803_105143432	53	215	2	220	0.963636	0.494253	0.469383	1.88615e-07
ES_1878	2A	XLOC_012289	58484777_58485010	40	180	24	14	0.625	0.927835	0.302835	1.8068e-06	AT5G09220	52.44	349	6e-111	AAP2	amino acid permease 2	GO:0005886_GO:0006865_GO:0015171_GO:0015293_GO:0016020_GO:0015800_GO:0015804_GO:0003333_GO:0005887_
ES_1880	2A	XLOC_012289	58485141_58485234	40	180	34	32	0.540541	0.849057	0.308516	1.75678e-05	AT5G09220	52.44	349	6e-111	AAP2	amino acid permease 2	GO:0005886_GO:0006865_GO:0015171_GO:0015293_GO:0016020_GO:0015800_GO:0015804_GO:0003333_GO:0005887_
ALT3_2023	2A	XLOC_012027	14516300_14516455;14516300_14516607	2	459	21	80	0.0869565	0.851577	0.76462	1.2768e-13
ALT3_2033	2A	XLOC_012086	19552526_19556175;19552526_19556289	11	11	15	1	0.423077	0.916667	0.49359	0.00840334	AT2G07340	65.98	97	7e-34	PFD1	PREFOLDIN 1	GO:0005737_GO:0006457_GO:0016272_GO:0051082_GO:0005829_
ALT3_2065	2A	XLOC_012230	47831844_47832480;47831844_47832537	26	9	2	12	0.928571	0.428571	0.5	0.000625121	AT1G35620	68.32	202	5e-82	ATPDIL5-2, ATPDI8, PDI8, PDIL5-2	PDI-like 5-2	GO:0003756_GO:0006457_GO:0009507_GO:0016021_GO:0034976_GO:0045454_GO:0009505_GO:0005783_GO:0005774_GO:0009506_
ALT3_2074	2A	XLOC_012248	51090483_51091296;51090483_51091328	27	38	1	20	0.964286	0.655172	0.309113	0.00245579
ALT3_2091	2A	XLOC_012312	60509101_60509195;60509101_60510497	1	9	13	9	0.0714286	0.5	0.428571	0.0256412
ALT3_2125	2A	XLOC_012429	82234489_82234687;82234489_82234712	27	1	35	23	0.435484	0.0416667	0.393817	0.000692007	AT2G43795	81.43	70	8e-29		unknown protein; BEST Arabidopsis thaliana protein match is: unknown protein (TAIR:AT3G59800.1); Has 12382 Blast hits to 6798 proteins in 480 species: Archae - 2; Bacteria - 451; Metazoa - 6443; Fungi - 981; Plants - 703; Viruses - 41; Other Eukaryotes - 3761 (source: NCBI BLink).	GO:0003674_GO:0005634_GO:0008150_GO:0009506_
ALT3_2210	2A	XLOC_012838	153971008_153971266;153971008_153971300	108	11	1	5	0.990826	0.6875	0.303326	0.000331481
ALT3_2284	2A	XLOC_013156	207273038_207274717;207273038_207274733	17	24	26	10	0.395349	0.705882	0.310534	0.015706	AT3G27540	70.87	381	3e-169		beta-1,4-N-acetylglucosaminyltransferase family protein	GO:0003830_GO:0005794_GO:0006487_GO:0008375_GO:0016021_GO:0016757_
ALT3_2288	2A	XLOC_013156	207273038_207274733;207273038_207274782	27	10	17	24	0.613636	0.294118	0.319519	0.00997295	AT3G27540	70.87	381	3e-169		beta-1,4-N-acetylglucosaminyltransferase family protein	GO:0003830_GO:0005794_GO:0006487_GO:0008375_GO:0016021_GO:0016757_
ALT3_2507	2A	XLOC_014459	59762494_59762597;59762483_59762597	2	91	35	144	0.0540541	0.387234	0.33318	8.25067e-05	AT3G15220	44.4	500	4e-88		Protein kinase superfamily protein	GO:0005524_GO:0005737_GO:0016301_GO:0005819_
ALT3_2524	2A	XLOC_014600	80780416_80780524;80780375_80780524	2	24	42	36	0.0454545	0.4	0.354545	8.11685e-05	AT3G11960	44.74	789	3e-176		Cleavage and polyadenylation specificity factor (CPSF) A subunit protein	GO:0003676_GO:0005634_
ALT3_2646	2A	XLOC_015133	182942998_182943109;182942937_182943109	6	1	4	14	0.6	0.0666667	0.533333	0.0103424
ALT3_2650	2A	XLOC_015133	182943614_182943727;182943497_182943727	11	1	4	30	0.733333	0.0322581	0.701075	5.775e-06
ALT3_2651	2A	XLOC_015133	182943614_182943727;182943501_182943727	122	10	4	30	0.968254	0.25	0.718254	2.11008e-18
ALT5_1389	2A	XLOC_012199	40985824_40986637;40985331_40986637	44	23	1	37	0.977778	0.383333	0.594444	2.15393e-10	AT2G33490	60.92	238	4e-67		hydroxyproline-rich glycoprotein family protein	GO:0003674_GO:0005634_GO:0008150_GO:0005886_
ALT5_1513	2A	XLOC_013020	187503666_187504624;187503656_187504624	7	3	11	32	0.388889	0.0857143	0.303175	0.0249686	AT5G04140	81.72	1532	0	GLU1, GLS1, GLUS, FD-GOGAT	glutamate synthase 1	GO:0005759_GO:0006537_GO:0009507_GO:0019676_GO:0046872_GO:0051538_GO:0055114_GO:0097054_GO:0009941_GO:0009416_GO:0009570_GO:0016020_GO:0048046_GO:0005515_GO:0005739_GO:0009853_GO:0016041_GO:0080114_GO:0009744_
ALT5_1616	2A	XLOC_013887	18134_18431;18134_18823	28	32	100	21	0.21875	0.603774	0.385024	6.09091e-06	AT5G51230	40.26	308	4e-57	EMF2, VEF2, CYR1, AtEMF2	VEFS-Box of polycomb protein	GO:0005634_GO:0006351_GO:0006355_GO:0009908_GO:0030154_GO:0046872_GO:0003700_GO:0003677_GO:0005515_GO:0006349_GO:0009910_
ALT5_1790	2A	XLOC_015061	166655371_166655903;166655371_166656258	11	2	1	12	0.916667	0.142857	0.77381	0.000445299	AT1G78070	51.57	287	2e-80		Transducin/WD40 repeat-like superfamily protein	GO:0003674_GO:0005737_GO:0008150_GO:0080008_
ES_1797	2A	XLOC_011822	3523324_3523463	76	18	2	14	0.974359	0.5625	0.411859	4.66075e-06	AT5G47020	59.95	1176	0		unknown protein; FUNCTIONS IN: molecular_function unknown; INVOLVED IN: biological_process unknown; LOCATED IN: endomembrane system; EXPRESSED IN: 23 plant structures; EXPRESSED DURING: 13 growth stages; BEST Arabidopsis thaliana protein match is: unknown protein (TAIR:AT5G11700.2); Has 1807 Blast hits to 1807 proteins in 277 species: Archae - 0; Bacteria - 0; Metazoa - 736; Fungi - 347; Plants -…	GO:0003674_GO:0005576_GO:0008150_GO:0016021_
ES_1867	2A	XLOC_012234	48903482_48903584	146	64	2	65	0.986486	0.496124	0.490362	3.5765e-19	AT2G24350	43.44	122	9e-23		RNA binding (RRM/RBD/RNP motifs) family protein	GO:0000166_GO:0003676_GO:0003723_GO:0005634_GO:0006397_
ES_1869	2A	XLOC_012234	48907650_48908325	226	250	2	112	0.991228	0.690608	0.30062	1.06862e-20	AT2G24350	43.44	122	9e-23		RNA binding (RRM/RBD/RNP motifs) family protein	GO:0000166_GO:0003676_GO:0003723_GO:0005634_GO:0006397_
ES_1872	2A	XLOC_012248	51092257_51092312	2	8	50	14	0.0384615	0.363636	0.325175	0.0165358
ES_1888	2A	XLOC_012312	60509196_60509310	2	20	25	11	0.0740741	0.645161	0.571087	0.00145395
ES_1892	2A	XLOC_012312	60510874_60511015	44	22	2	30	0.956522	0.423077	0.533445	1.01652e-06
ES_1981	2A	XLOC_012767	143406008_143406172	4	12	25	12	0.137931	0.5	0.362069	0.0471072	AT2G44280	59.36	283	3e-93		Major facilitator superfamily protein	GO:0003674_GO:0008150_GO:0016021_
ES_1982	2A	XLOC_012767	143406008_143406204	4	12	45	19	0.0816327	0.387097	0.305464	0.0200427	AT2G44280	59.36	283	3e-93		Major facilitator superfamily protein	GO:0003674_GO:0008150_GO:0016021_
ES_2022	2A	XLOC_012900	166187596_166187678	2	34	25	50	0.0740741	0.404762	0.330688	0.0211827	AT1G55310	73.2	97	3e-31	SR33, ATSCL33, SCL33, At-SCL33	SC35-like splicing factor 33	GO:0000166_GO:0003723_GO:0005634_GO:0005681_GO:0005737_GO:0006397_GO:0008380_GO:0016607_GO:0000398_GO:0005515_GO:0042802_GO:0005886_GO:0035061_GO:0005730_
ES_2092	2A	XLOC_013382	227191659_227191751	112	134	12	159	0.903226	0.457338	0.445888	1.104e-13	AT1G51590	68.51	562	0	MNS1, MANIB	alpha-mannosidase 1	GO:0000139_GO:0004571_GO:0005509_GO:0005783_GO:0005794_GO:0005886_GO:0016021_GO:0004559_GO:0006491_GO:0048364_GO:0005768_GO:0005802_
ES_2150	2A	XLOC_013887	18432_18514	56	64	118	28	0.321839	0.695652	0.373813	7.17107e-06	AT5G51230	40.26	308	4e-57	EMF2, VEF2, CYR1, AtEMF2	VEFS-Box of polycomb protein	GO:0005634_GO:0006351_GO:0006355_GO:0009908_GO:0030154_GO:0046872_GO:0003700_GO:0003677_GO:0005515_GO:0006349_GO:0009910_
ES_2233	2A	XLOC_014518	69510667_69510700	2	376	94	358	0.0208333	0.512262	0.491428	8.44235e-14
ES_2338	2A	XLOC_015061	166655904_166656661	14	46	26	9	0.35	0.836364	0.486364	0.000107735	AT1G78070	51.57	287	2e-80		Transducin/WD40 repeat-like superfamily protein	GO:0003674_GO:0005737_GO:0008150_GO:0080008_
ES_2340	2A	XLOC_015061	166656617_166656661	16	78	38	2	0.296296	0.975	0.678704	2.68114e-13	AT1G78070	51.57	287	2e-80		Transducin/WD40 repeat-like superfamily protein	GO:0003674_GO:0005737_GO:0008150_GO:0080008_
ES_2353	2A	XLOC_015133	182943568_182943613	264	22	5	31	0.981413	0.415094	0.566318	2.55147e-19
ES_2354	2A	XLOC_015133	182943574_182943613	264	22	5	31	0.981413	0.415094	0.566318	2.55147e-19
IR_3289	2A	XLOC_012027	14517867_14518278	93	1770	2	1294	0.978947	0.577676	0.401271	8.78579e-11
IR_3291	2A	XLOC_012027	14516628_14516739	26	400	2	406	0.928571	0.496278	0.432294	0.00076378
IR_3374	2A	XLOC_012298	59320920_59321039	120	182	10	212	0.923077	0.461929	0.461148	1.46854e-13	AT5G64550	57.62	538	5e-146		loricrin-related	GO:0003674_GO:0005634_
IR_3423	2A	XLOC_012392	74018272_74018554	18	18	2	36	0.9	0.333333	0.566667	0.00126933	AT3G11900	47.39	230	1e-55	ANT1	aromatic and neutral transporter 1	GO:0005886_GO:0006865_GO:0015171_GO:0016021_GO:0015173_GO:0015175_GO:0016020_GO:0009624_
IR_3467	2A	XLOC_012497	95064219_95064326	79	9	2	14	0.975309	0.391304	0.584004	1.57622e-05
IR_3531	2A	XLOC_012644	122845879_122846288	22	104	12	1198	0.647059	0.0798771	0.567182	2.36023e-12
IR_3580	2A	XLOC_012834	153457262_153457442	64	82	2	100	0.969697	0.450549	0.519148	6.98886e-09	AT4G04610	70.83	264	2e-99	APR1, APR, PRH19, ATAPR1	APS reductase 1	GO:0009507_GO:0019344_GO:0033741_GO:0045454_GO:0046872_GO:0051539_GO:0009973_GO:0009536_GO:0009534_GO:0009570_GO:0000103_GO:0019419_GO:0055114_
IR_3594	2A	XLOC_012900	166186673_166186891	29	10	26	40	0.527273	0.2	0.327273	0.00509154	AT1G55310	73.2	97	3e-31	SR33, ATSCL33, SCL33, At-SCL33	SC35-like splicing factor 33	GO:0000166_GO:0003723_GO:0005634_GO:0005681_GO:0005737_GO:0006397_GO:0008380_GO:0016607_GO:0000398_GO:0005515_GO:0042802_GO:0005886_GO:0035061_GO:0005730_
IR_3615	2A	XLOC_013010	186654707_186655168	54	13	2	8	0.964286	0.619048	0.345238	0.0117868
IR_3645	2A	XLOC_013080	199216528_199216742	60	11	2	38	0.967742	0.22449	0.743252	2.09911e-10	AT3G59580	48.18	631	4e-156		Plant regulator RWP-RK family protein	GO:0003677_GO:0005634_GO:0006351_GO:0006355_GO:0003700_
IR_3647	2A	XLOC_013080	199218474_199218788	65	20	2	10	0.970149	0.666667	0.303483	0.0069784	AT3G59580	48.18	631	4e-156		Plant regulator RWP-RK family protein	GO:0003677_GO:0005634_GO:0006351_GO:0006355_GO:0003700_
IR_3649	2A	XLOC_013080	199217069_199217244	33	27	2	18	0.942857	0.6	0.342857	0.0160609	AT3G59580	48.18	631	4e-156		Plant regulator RWP-RK family protein	GO:0003677_GO:0005634_GO:0006351_GO:0006355_GO:0003700_
IR_3667	2A	XLOC_013161	207659704_207659789	37	3	12	38	0.755102	0.0731707	0.681931	4.87945e-08
IR_3714	2A	XLOC_013397	228245958_228246490	3	16	60	30	0.047619	0.347826	0.300207	0.000442048	AT4G36400	69.96	496	0		FAD-linked oxidases family protein	GO:0005739_GO:0009055_GO:0050660_GO:0055114_GO:0051990_GO:0006807_GO:0009853_GO:0047545_
IR_3715	2A	XLOC_013397	228249525_228249621	4	24	48	16	0.0769231	0.6	0.523077	5.89508e-06	AT4G36400	69.96	496	0		FAD-linked oxidases family protein	GO:0005739_GO:0009055_GO:0050660_GO:0055114_GO:0051990_GO:0006807_GO:0009853_GO:0047545_
IR_3799	2A	XLOC_013887	20238_20492	98	4	156	68	0.385827	0.0555556	0.330271	5.13278e-07	AT5G51230	40.26	308	4e-57	EMF2, VEF2, CYR1, AtEMF2	VEFS-Box of polycomb protein	GO:0005634_GO:0006351_GO:0006355_GO:0009908_GO:0030154_GO:0046872_GO:0003700_GO:0003677_GO:0005515_GO:0006349_GO:0009910_
IR_3800	2A	XLOC_013887	18873_19000	124	24	88	64	0.584906	0.272727	0.312178	7.54566e-05	AT5G51230	40.26	308	4e-57	EMF2, VEF2, CYR1, AtEMF2	VEFS-Box of polycomb protein	GO:0005634_GO:0006351_GO:0006355_GO:0009908_GO:0030154_GO:0046872_GO:0003700_GO:0003677_GO:0005515_GO:0006349_GO:0009910_
IR_3804	2A	XLOC_013904	682423_682663	87	14	16	12	0.84466	0.538462	0.306199	0.0183315	AT5G26610	50.16	309	9e-68		D111/G-patch domain-containing protein	GO:0003676_GO:0005622_GO:0005634_GO:0008150_GO:0046872_
IR_3805	2A	XLOC_013904	682433_682663	72	3	46	28	0.610169	0.0967742	0.513395	1.82071e-05	AT5G26610	50.16	309	9e-68		D111/G-patch domain-containing protein	GO:0003676_GO:0005622_GO:0005634_GO:0008150_GO:0046872_
IR_3836	2A	XLOC_014042	7122117_7122247	33	10	4	16	0.891892	0.384615	0.507277	0.0020151	AT3G14460	33.96	745	2e-101		LRR and NB-ARC domains-containing disease resistance protein	GO:0005524_GO:0005634_GO:0006952_GO:0043531_
IR_3852	2A	XLOC_014164	13840957_13841460	34	47	2	60	0.944444	0.439252	0.505192	5.04535e-05
IR_3858	2A	XLOC_014164	13835963_13836163	31	35	2	70	0.939394	0.333333	0.606061	2.76732e-06
IR_3920	2A	XLOC_014358	43624905_43625123	15	2	12	28	0.555556	0.0666667	0.488889	0.000995371
IR_4004	2A	XLOC_014600	80780375_80780524	69	46	4	48	0.945205	0.489362	0.455844	1.65485e-06	AT3G11960	44.74	789	3e-176		Cleavage and polyadenylation specificity factor (CPSF) A subunit protein	GO:0003676_GO:0005634_
IR_4041	2A	XLOC_014637	88225030_88225516	21	6	32	74	0.396226	0.075	0.321226	0.000185066
IR_4123	2A	XLOC_014909	139761204_139761289	51	50	4	36	0.927273	0.581395	0.345877	0.00139881	AT5G15640	48.53	272	1e-57		Mitochondrial substrate carrier family protein	GO:0005739_GO:0005743_GO:0006810_GO:0006839_GO:0016021_GO:0055085_
IR_4216	2A	XLOC_015061	166655371_166655903	81	4	2	24	0.975904	0.142857	0.833046	1.15671e-10	AT1G78070	51.57	287	2e-80		Transducin/WD40 repeat-like superfamily protein	GO:0003674_GO:0005737_GO:0008150_GO:0080008_
IR_4217	2A	XLOC_015061	166655371_166655637	93	7	32	42	0.744	0.142857	0.601143	6.98886e-09	AT1G78070	51.57	287	2e-80		Transducin/WD40 repeat-like superfamily protein	GO:0003674_GO:0005737_GO:0008150_GO:0080008_
IR_4218	2A	XLOC_015061	166656308_166657166	33	9	4	22	0.891892	0.290323	0.601569	0.000131977	AT1G78070	51.57	287	2e-80		Transducin/WD40 repeat-like superfamily protein	GO:0003674_GO:0005737_GO:0008150_GO:0080008_
IR_4221	2A	XLOC_015061	166656574_166657166	60	11	2	16	0.967742	0.407407	0.560335	4.24455e-05	AT1G78070	51.57	287	2e-80		Transducin/WD40 repeat-like superfamily protein	GO:0003674_GO:0005737_GO:0008150_GO:0080008_
IR_4224	2A	XLOC_015061	166655371_166657166	69	6	14	46	0.831325	0.115385	0.715941	2.93882e-11	AT1G78070	51.57	287	2e-80		Transducin/WD40 repeat-like superfamily protein	GO:0003674_GO:0005737_GO:0008150_GO:0080008_
IR_4260	2A	XLOC_015133	182943804_182944050	4	10	152	10	0.025641	0.5	0.474359	6.73102e-07
IR_4266	2A	XLOC_015133	182942998_182943109	115	25	8	28	0.934959	0.471698	0.463261	1.59201e-06
IR_4271	2A	XLOC_015133	182945051_182945165	216	22	72	76	0.75	0.22449	0.52551	5.06885e-13
IR_4317	2A	XLOC_015267	205316644_205317064	234	1055	56	1174	0.806897	0.473306	0.33359	3.44007e-17
IR_4341	2A	XLOC_015455	225279303_225279625	27	2	2	26	0.931034	0.0714286	0.859606	1.18626e-07
IR_4403	2A	XLOC_015755	245456936_245457241	17	7	8	46	0.68	0.132075	0.547925	0.000114886
IR_4404	2A	XLOC_015755	245455268_245455396	27	11	2	8	0.931034	0.578947	0.352087	0.0454102
IR_4407	2A	XLOC_015755	245454825_245455050	45	4	2	26	0.957447	0.133333	0.824113	1.06693e-08
ALT3_3356	2B	XLOC_020077	106114593_106115013;106114561_106115013	31	19	26	59	0.54386	0.24359	0.30027	0.00126109	AT5G58140	68.62	717	0	PHOT2, NPL1	phototropin 2	GO:0000155_GO:0000160_GO:0005524_GO:0005634_GO:0005886_GO:0016301_GO:0018298_GO:0035556_GO:0004674_GO:0009638_GO:0010118_GO:0009902_GO:0016020_GO:0009637_GO:0010181_GO:0046777_GO:0005794_GO:0009882_GO:0010362_GO:0042802_GO:0009735_GO:0007623_
ALT3_2942	2B	XLOC_017822	146137135_146140795;146137135_146140908	21	24	18	1	0.538462	0.96	0.421538	0.000604551	AT2G07340	65.98	97	7e-34	PFD1	PREFOLDIN 1	GO:0005737_GO:0006457_GO:0016272_GO:0051082_GO:0005829_
ALT3_3003	2B	XLOC_018054	190169721_190169850;190169721_190169877	1	53	19	65	0.05	0.449153	0.399153	0.000934547	AT4G25340	71.05	114	3e-43	FKBP53, ATFKBP53	FK506 BINDING PROTEIN 53	GO:0000412_GO:0003755_GO:0005528_GO:0005634_GO:0005789_GO:0006457_GO:0016020_GO:0018208_GO:0061077_GO:0005730_GO:0006334_GO:0042393_GO:0005829_
ALT3_3037	2B	XLOC_018150	207136158_207136780;207136158_207136816	32	5	1	6	0.969697	0.454545	0.515152	0.000970385
ALT3_3301	2B	XLOC_019818	60008460_60009011;60007866_60009011	17	2	7	10	0.708333	0.166667	0.541667	0.00667995
ALT3_3420	2B	XLOC_020361	157480396_157480475;157480369_157480475	33	24	1	15	0.970588	0.615385	0.355204	0.000522358	AT1G08200	51.65	91	8e-14	AXS2	UDP-D-apiose/UDP-D-xylose synthase 2	GO:0003824_GO:0005634_GO:0050662_GO:0071555_GO:0005737_GO:0009226_GO:0048040_GO:0048046_GO:0005829_
ALT3_3423	2B	XLOC_020361	157482973_157483922;157482838_157483922	23	11	5	15	0.821429	0.423077	0.398352	0.00728699	AT1G08200	51.65	91	8e-14	AXS2	UDP-D-apiose/UDP-D-xylose synthase 2	GO:0003824_GO:0005634_GO:0050662_GO:0071555_GO:0005737_GO:0009226_GO:0048040_GO:0048046_GO:0005829_
ALT3_3454	2B	XLOC_020423	168769622_168769816;168769597_168769816	25	1	27	10	0.480769	0.0909091	0.38986	0.0267271	AT2G43795	81.43	70	8e-29		unknown protein; BEST Arabidopsis thaliana protein match is: unknown protein (TAIR:AT3G59800.1); Has 12382 Blast hits to 6798 proteins in 480 species: Archae - 2; Bacteria - 451; Metazoa - 6443; Fungi - 981; Plants - 703; Viruses - 41; Other Eukaryotes - 3761 (source: NCBI BLink).	GO:0003674_GO:0005634_GO:0008150_GO:0009506_
ALT3_3520	2B	XLOC_020726	221062597_221063161;221062577_221063161	31	17	1	19	0.96875	0.472222	0.496528	1.60832e-05	AT4G24020	33.96	374	8e-44	NLP7	NIN like protein 7	GO:0003677_GO:0005634_GO:0006351_GO:0006355_GO:0003700_GO:0009414_GO:0010118_GO:0010167_GO:0042128_
ALT3_3620	2B	XLOC_021307	301669973_301670233;301669932_301670233	46	17	6	81	0.884615	0.173469	0.711146	2.6096e-16
ALT5_2030	2B	XLOC_017960	173442107_173442520;173441977_173442520	44	27	1	18	0.977778	0.6	0.377778	3.45907e-05	AT2G30270	36.52	115	4e-14		Protein of unknown function (DUF567)	GO:0003674_GO:0005634_GO:0005886_
ALT5_2124	2B	XLOC_018342	244489853_244490049;244489831_244490049	1	49	17	23	0.0555556	0.680556	0.625	4.94769e-06	AT4G13550	43.95	521	1e-90		triglyceride lipases;triglyceride lipases	GO:0004806_GO:0005576_GO:0006629_GO:0016787_GO:0009507_
ALT5_2265	2B	XLOC_019966	87401874_87402395;87401874_87402430	128	23	1	14	0.992248	0.621622	0.370626	7.437e-09	AT5G66850	49.26	544	1e-127	MAPKKK5	mitogen-activated protein kinase kinase kinase 5	GO:0004702_GO:0005524_GO:0005737_GO:0005886_GO:0016301_GO:0004674_GO:0046777_
ALT5_2280	2B	XLOC_020059	103403738_103405212;103403738_103405492	62	33	1	23	0.984127	0.589286	0.394841	2.2698e-07	AT2G24350	43.44	122	2e-22		RNA binding (RRM/RBD/RNP motifs) family protein	GO:0000166_GO:0003676_GO:0003723_GO:0005634_GO:0006397_
ALT5_2297	2B	XLOC_020242	133031757_133032218;133031757_133032673	17	12	66	2	0.204819	0.857143	0.652324	1.57584e-05
ALT5_2298	2B	XLOC_020242	133031757_133032661;133031757_133032673	17	12	15	1	0.53125	0.923077	0.391827	0.019682
ES_2475	2B	XLOC_016758	653558_653608	48	36	229	12	0.173285	0.75	0.576715	3.55828e-09	AT5G59710	46.36	110	3e-11	VIP2, AtVIP2	VIRE2 interacting protein 2	GO:0000288_GO:0000932_GO:0006351_GO:0017148_GO:0030015_GO:0045892_GO:0005515_GO:0005634_GO:0006355_GO:0015074_
ES_2527	2B	XLOC_017262	53759578_53759632	2	48	39	59	0.0487805	0.448598	0.399818	0.000463744	AT3G51420	34.29	175	4e-25	SSL4, ATSSL4	strictosidine synthase-like 4	GO:0005773_GO:0005783_GO:0009058_GO:0009507_GO:0009821_GO:0016020_GO:0016788_GO:0016844_GO:0009611_GO:0009753_
ES_2534	2B	XLOC_017312	59142405_59142449	12	46	74	2	0.139535	0.958333	0.818798	1.22667e-14	AT1G78070	64.42	312	2e-120		Transducin/WD40 repeat-like superfamily protein	GO:0003674_GO:0005737_GO:0008150_GO:0080008_
ES_2535	2B	XLOC_017312	59142405_59143934	12	40	45	2	0.210526	0.952381	0.741855	5.48097e-10	AT1G78070	64.42	312	2e-120		Transducin/WD40 repeat-like superfamily protein	GO:0003674_GO:0005737_GO:0008150_GO:0080008_
ES_2537	2B	XLOC_017312	59142643_59143934	20	40	19	2	0.512821	0.952381	0.43956	9.41532e-05	AT1G78070	64.42	312	2e-120		Transducin/WD40 repeat-like superfamily protein	GO:0003674_GO:0005737_GO:0008150_GO:0080008_
ES_2556	2B	XLOC_017477	84751116_84751280	4	22	27	22	0.129032	0.5	0.370968	0.0149676	AT2G44280	60.45	311	4e-106		Major facilitator superfamily protein	GO:0003674_GO:0008150_GO:0016021_
ES_2557	2B	XLOC_017477	84751116_84751312	4	22	67	36	0.056338	0.37931	0.322972	0.00213463	AT2G44280	60.45	311	4e-106		Major facilitator superfamily protein	GO:0003674_GO:0008150_GO:0016021_
ES_2569	2B	XLOC_017498	88227350_88227425	2	16	34	12	0.0555556	0.571429	0.515873	0.00107681
ES_2579	2B	XLOC_017552	99135532_99135649	72	18	2	27	0.972973	0.4	0.572973	1.296e-09
ES_2607	2B	XLOC_017715	123798491_123798561	6	20	75	22	0.0740741	0.47619	0.402116	0.000340346	AT2G43330	66.46	474	3e-154	ATINT1, INT1	inositol transporter 1	GO:0005351_GO:0005886_GO:0015144_GO:0016020_GO:0016021_GO:0055085_GO:0005773_GO:0005366_GO:0009705_GO:0015798_
ES_2633	2B	XLOC_017933	168233609_168233821	30	6	2	12	0.9375	0.333333	0.604167	0.000355028	AT5G08630	47.02	487	2e-118		DDT domain-containing protein	GO:0003674_GO:0005634_GO:0008150_
ES_2634	2B	XLOC_017933	168233640_168233821	30	6	2	12	0.9375	0.333333	0.604167	0.000355028	AT5G08630	47.02	487	2e-118		DDT domain-containing protein	GO:0003674_GO:0005634_GO:0008150_
ES_2764	2B	XLOC_018342	244490442_244490697	54	124	2	96	0.964286	0.563636	0.400649	9.63429e-08	AT4G13550	43.95	521	1e-90		triglyceride lipases;triglyceride lipases	GO:0004806_GO:0005576_GO:0006629_GO:0016787_GO:0009507_
ES_2921	2B	XLOC_019578	32004214_32004479	36	78	2	49	0.947368	0.614173	0.333195	0.000279278	AT1G03470	39.06	233	8e-35		Kinase interacting (KIP1-like) family protein	GO:0003779_GO:0005634_GO:0005856_GO:0005774_GO:0031965_
ES_2945	2B	XLOC_019712	47850973_47851032	22	24	101	10	0.178862	0.705882	0.527021	1.88842e-05
ES_2958	2B	XLOC_019818	60008347_60008459	34	4	11	19	0.755556	0.173913	0.581643	0.000512814
ES_3054	2B	XLOC_020242	133032219_133032276	62	24	71	4	0.466165	0.857143	0.390977	0.00184043
ES_3055	2B	XLOC_020242	133032219_133032278	62	24	67	3	0.48062	0.888889	0.408269	0.00134605
ES_3056	2B	XLOC_020242	133032219_133032281	62	24	88	4	0.413333	0.857143	0.44381	0.00034976
ES_3114	2B	XLOC_020396	164499566_164499634	62	16	2	11	0.96875	0.592593	0.376157	0.00012298	AT3G02450	60.98	305	2e-96		cell division protein ftsH, putative	GO:0004222_GO:0005524_GO:0005886_GO:0008270_GO:0016021_GO:0016887_GO:0031969_GO:0009941_
ES_3155	2B	XLOC_020679	214717833_214717916	2	8	164	13	0.0120482	0.380952	0.368904	0.000418725
ES_3156	2B	XLOC_020679	214717833_214717921	2	8	102	12	0.0192308	0.4	0.380769	0.00152976
ES_3157	2B	XLOC_020679	214717833_214717947	2	8	100	11	0.0196078	0.421053	0.401445	0.00129977
ES_3159	2B	XLOC_020679	214717833_214719206	2	8	104	13	0.0188679	0.380952	0.362084	0.00178522
ES_3163	2B	XLOC_020679	214718527_214718691	2	8	74	12	0.0263158	0.4	0.373684	0.00390673
IR_4454	2B	XLOC_016994	21606409_21606646	40	9	4	12	0.909091	0.428571	0.480519	0.00371842	AT3G53810	52.97	404	3e-115		Concanavalin A-like lectin protein kinase family protein	GO:0004674_GO:0005524_GO:0005886_GO:0006468_GO:0016021_GO:0016301_GO:0030246_GO:0009555_
IR_4531	2B	XLOC_017269	54701779_54701867	21	24	2	18	0.913043	0.571429	0.341615	0.0412177	AT3G47120	62.23	233	1e-82		RNA recognition motif (RRM)-containing protein	GO:0000166_GO:0003677_GO:0003723_GO:0046872_
IR_4546	2B	XLOC_017312	59141900_59144063	66	5	12	40	0.846154	0.111111	0.735043	1.24672e-10	AT1G78070	64.42	312	2e-120		Transducin/WD40 repeat-like superfamily protein	GO:0003674_GO:0005737_GO:0008150_GO:0080008_
IR_4620	2B	XLOC_017572	102046216_102046455	16	12	2	20	0.888889	0.375	0.513889	0.012633	AT5G51300	77.03	431	0		splicing factor-related	GO:0000166_GO:0000398_GO:0005634_GO:0008270_GO:0045131_GO:0008380_GO:0005515_
IR_4668	2B	XLOC_017674	117491915_117492034	105	58	2	124	0.981308	0.318681	0.662627	1.1576e-19	AT5G64550	57.84	536	2e-145		loricrin-related	GO:0003674_GO:0005634_
IR_4869	2B	XLOC_018166	210243955_210244040	2	883	58	28	0.0333333	0.969265	0.935931	9.54767e-41	AT5G63690	52.11	142	3e-41		Nucleic acid-binding, OB-fold-like protein	GO:0003674_GO:0005634_GO:0008150_
IR_4870	2B	XLOC_018166	210237626_210237763	2	273	114	42	0.0172414	0.866667	0.849425	6.30583e-44	AT5G63690	52.11	142	3e-41		Nucleic acid-binding, OB-fold-like protein	GO:0003674_GO:0005634_GO:0008150_
IR_4871	2B	XLOC_018166	210239899_210239982	2	351	92	42	0.0212766	0.89313	0.871853	4.68863e-41	AT5G63690	52.11	142	3e-41		Nucleic acid-binding, OB-fold-like protein	GO:0003674_GO:0005634_GO:0008150_
IR_4872	2B	XLOC_018166	210244415_210244601	2	463	64	8	0.030303	0.983015	0.952712	2.34565e-42	AT5G63690	52.11	142	3e-41		Nucleic acid-binding, OB-fold-like protein	GO:0003674_GO:0005634_GO:0008150_
IR_4873	2B	XLOC_018166	210243303_210243390	2	89	90	46	0.0217391	0.659259	0.63752	4.4436e-19	AT5G63690	52.11	142	3e-41		Nucleic acid-binding, OB-fold-like protein	GO:0003674_GO:0005634_GO:0008150_
IR_4874	2B	XLOC_018166	210240158_210240973	2	183	88	58	0.0222222	0.759336	0.737114	1.51509e-26	AT5G63690	52.11	142	3e-41		Nucleic acid-binding, OB-fold-like protein	GO:0003674_GO:0005634_GO:0008150_
IR_4875	2B	XLOC_018166	210238717_210239805	2	169	38	14	0.05	0.923497	0.873497	7.04526e-18	AT5G63690	52.11	142	3e-41		Nucleic acid-binding, OB-fold-like protein	GO:0003674_GO:0005634_GO:0008150_
IR_4878	2B	XLOC_018166	210237978_210238599	2	159	96	36	0.0204082	0.815385	0.794976	1.80815e-30	AT5G63690	52.11	142	3e-41		Nucleic acid-binding, OB-fold-like protein	GO:0003674_GO:0005634_GO:0008150_
IR_4879	2B	XLOC_018166	210244757_210244919	2	202	66	36	0.0294118	0.848739	0.819328	3.94051e-25	AT5G63690	52.11	142	3e-41		Nucleic acid-binding, OB-fold-like protein	GO:0003674_GO:0005634_GO:0008150_
IR_4880	2B	XLOC_018166	210243534_210243857	2	433	54	26	0.0357143	0.943355	0.907641	7.176e-31	AT5G63690	52.11	142	3e-41		Nucleic acid-binding, OB-fold-like protein	GO:0003674_GO:0005634_GO:0008150_
IR_4882	2B	XLOC_018166	210236915_210237428	2	141	68	12	0.0285714	0.921569	0.892997	2.19738e-27	AT5G63690	52.11	142	3e-41		Nucleic acid-binding, OB-fold-like protein	GO:0003674_GO:0005634_GO:0008150_
IR_4883	2B	XLOC_018166	210244151_210244249	2	910	94	26	0.0208333	0.972222	0.951389	8.28e-64	AT5G63690	52.11	142	3e-41		Nucleic acid-binding, OB-fold-like protein	GO:0003674_GO:0005634_GO:0008150_
IR_4884	2B	XLOC_018166	210245001_210245110	5	958	60	36	0.0769231	0.963783	0.88686	1.21224e-38	AT5G63690	52.11	142	3e-41		Nucleic acid-binding, OB-fold-like protein	GO:0003674_GO:0005634_GO:0008150_
IR_4885	2B	XLOC_018166	210241141_210242185	3	340	76	24	0.0379747	0.934066	0.896091	1.71168e-37	AT5G63690	52.11	142	3e-41		Nucleic acid-binding, OB-fold-like protein	GO:0003674_GO:0005634_GO:0008150_
IR_4968	2B	XLOC_018309	238438031_238438134	49	18	2	10	0.960784	0.642857	0.317927	0.0125095	AT4G33530	66.19	278	4e-103	KUP5	K+ uptake permease 5	GO:0000325_GO:0005886_GO:0006813_GO:0015079_GO:0016021_GO:0071805_GO:0005774_
IR_5064	2B	XLOC_018574	283718457_283718726	20	5	10	22	0.666667	0.185185	0.481481	0.00401149
IR_5075	2B	XLOC_018612	287701803_287701907	5	24	52	24	0.0877193	0.5	0.412281	9.98074e-05	AT4G36400	72.6	354	2e-151		FAD-linked oxidases family protein	GO:0005739_GO:0009055_GO:0050660_GO:0055114_GO:0051990_GO:0006807_GO:0009853_GO:0047545_
IR_5084	2B	XLOC_018615	288020026_288020706	28	2	44	40	0.388889	0.047619	0.34127	0.000330488
IR_5266	2B	XLOC_019785	55699560_55699797	31	54	14	122	0.688889	0.306818	0.382071	0.00028081	AT1G55310	73.2	97	7e-31	SR33, ATSCL33, SCL33, At-SCL33	SC35-like splicing factor 33	GO:0000166_GO:0003723_GO:0005634_GO:0005681_GO:0005737_GO:0006397_GO:0008380_GO:0016607_GO:0000398_GO:0005515_GO:0042802_GO:0005886_GO:0035061_GO:0005730_
IR_5267	2B	XLOC_019785	55699579_55699797	22	11	12	50	0.647059	0.180328	0.466731	0.000281909	AT1G55310	73.2	97	7e-31	SR33, ATSCL33, SCL33, At-SCL33	SC35-like splicing factor 33	GO:0000166_GO:0003723_GO:0005634_GO:0005681_GO:0005737_GO:0006397_GO:0008380_GO:0016607_GO:0000398_GO:0005515_GO:0042802_GO:0005886_GO:0035061_GO:0005730_
IR_5417	2B	XLOC_020161	119616579_119616667	81	313	2	160	0.975904	0.661734	0.31417	3.38859e-06	AT3G11670	66.94	602	0	DGD1	UDP-Glycosyltransferase superfamily protein	GO:0009507_GO:0016757_GO:0046481_GO:0006869_GO:0019375_GO:0046480_GO:0009707_GO:0005739_GO:0035250_GO:0042550_GO:0009809_GO:0009867_GO:0031408_
IR_5468	2B	XLOC_020298	144825362_144826114	56	6	54	28	0.509091	0.176471	0.33262	0.00542752
IR_5499	2B	XLOC_020361	157484112_157484672	21	8	4	22	0.84	0.266667	0.573333	0.00125902	AT1G08200	51.65	91	8e-14	AXS2	UDP-D-apiose/UDP-D-xylose synthase 2	GO:0003824_GO:0005634_GO:0050662_GO:0071555_GO:0005737_GO:0009226_GO:0048040_GO:0048046_GO:0005829_
IR_5500	2B	XLOC_020361	157482973_157483922	21	9	10	30	0.677419	0.230769	0.44665	0.00450041	AT1G08200	51.65	91	8e-14	AXS2	UDP-D-apiose/UDP-D-xylose synthase 2	GO:0003824_GO:0005634_GO:0050662_GO:0071555_GO:0005737_GO:0009226_GO:0048040_GO:0048046_GO:0005829_
IR_5502	2B	XLOC_020361	157483286_157483922	21	6	2	22	0.913043	0.214286	0.698758	0.000131008	AT1G08200	51.65	91	8e-14	AXS2	UDP-D-apiose/UDP-D-xylose synthase 2	GO:0003824_GO:0005634_GO:0050662_GO:0071555_GO:0005737_GO:0009226_GO:0048040_GO:0048046_GO:0005829_
IR_5504	2B	XLOC_020361	157484112_157484477	36	8	20	70	0.642857	0.102564	0.540293	4.99318e-08	AT1G08200	51.65	91	8e-14	AXS2	UDP-D-apiose/UDP-D-xylose synthase 2	GO:0003824_GO:0005634_GO:0050662_GO:0071555_GO:0005737_GO:0009226_GO:0048040_GO:0048046_GO:0005829_
IR_5586	2B	XLOC_020531	186939178_186939838	54	2	46	28	0.54	0.0666667	0.473333	5.30792e-05	AT4G37460	49.86	369	2e-87	SRFR1	Tetratricopeptide repeat (TPR)-like superfamily protein	GO:0005783_GO:0016021_GO:0042742_GO:0005634_GO:0005737_GO:0009816_GO:0032947_GO:0045892_GO:0048471_GO:0031348_GO:0005515_GO:0043231_
IR_5638	2B	XLOC_020726	221062577_221063161	6	23	62	34	0.0882353	0.403509	0.315273	0.000535193	AT4G24020	33.96	374	8e-44	NLP7	NIN like protein 7	GO:0003677_GO:0005634_GO:0006351_GO:0006355_GO:0003700_GO:0009414_GO:0010118_GO:0010167_GO:0042128_
IR_5639	2B	XLOC_020726	221064814_221064989	53	40	2	22	0.963636	0.645161	0.318475	0.00221121	AT4G24020	33.96	374	8e-44	NLP7	NIN like protein 7	GO:0003677_GO:0005634_GO:0006351_GO:0006355_GO:0003700_GO:0009414_GO:0010118_GO:0010167_GO:0042128_
IR_5640	2B	XLOC_020726	221063299_221063613	106	48	2	108	0.981481	0.307692	0.673789	2.94512e-19	AT4G24020	33.96	374	8e-44	NLP7	NIN like protein 7	GO:0003677_GO:0005634_GO:0006351_GO:0006355_GO:0003700_GO:0009414_GO:0010118_GO:0010167_GO:0042128_
IR_5753	2B	XLOC_021016	269846700_269846927	962	15741	2	7428	0.997925	0.679399	0.318526	2.553e-82	AT5G03240	93.86	228	6e-118	UBQ3	polyubiquitin 3	GO:0005622_GO:0005634_GO:0006464_GO:0010224_GO:0005773_GO:0006511_
IR_5755	2B	XLOC_021022	270271354_270271777	16	6	4	22	0.8	0.214286	0.585714	0.0022141	AT4G38810	56.36	275	5e-90		Calcium-binding EF-hand family protein	GO:0005509_GO:0005634_
IR_5791	2B	XLOC_021135	284181067_284181222	32	7	24	24	0.571429	0.225806	0.345622	0.012928	AT1G16860	61.67	347	2e-99		Ubiquitin-specific protease family C19-related protein	GO:0016021_GO:0005886_
IR_5800	2B	XLOC_021161	286617152_286617546	56	32	2	28	0.965517	0.533333	0.432184	6.82692e-05
IR_5827	2B	XLOC_021307	301669973_301670233	32	15	12	162	0.727273	0.0847458	0.642527	5.32605e-13
IR_6732	2D	XLOC_025267	35946187_35946257	47	114	2	540	0.959184	0.174312	0.784872	1.5815e-20	AT1G73390	66.53	242	3e-95		Endosomal targeting BRO1-like domain-containing protein	GO:0003674_GO:0005634_
IR_6655	2D	XLOC_025085	22514779_22514879	44	62	34	4	0.564103	0.939394	0.375291	0.000185519	AT1G79350	64.63	523	0	EMB1135	RING/FYVE/PHD zinc finger superfamily protein	GO:0003677_GO:0005634_GO:0006355_GO:0008270_GO:0009793_GO:0005829_
ALT3_3786	2D	XLOC_023212	34515683_34515821;34515683_34516229	4	11	16	5	0.2	0.6875	0.4875	0.00956472	AT5G58330	76.67	60	2e-23		lactate/malate dehydrogenase family protein	GO:0005737_GO:0005975_GO:0006099_GO:0006108_GO:0009507_GO:0016615_GO:0030060_GO:0046554_GO:0055114_GO:0009941_GO:0005739_GO:0009570_GO:0009579_GO:0048046_GO:0008746_GO:0051775_
ALT3_3859	2D	XLOC_023637	73581950_73582592;73581950_73582665	47	9	4	6	0.921569	0.6	0.321569	0.0101379
ALT3_3860	2D	XLOC_023637	73581950_73582618;73581950_73582665	47	9	4	6	0.921569	0.6	0.321569	0.0101379
ALT3_3865	2D	XLOC_023637	73584354_73584470;73584354_73584532	10	1	9	11	0.526316	0.0833333	0.442982	0.0269186
ALT3_3869	2D	XLOC_023637	73584871_73585347;73584871_73585897	25	2	1	15	0.961538	0.117647	0.843891	1.1256e-07
ALT3_4002	2D	XLOC_024389	139423620_139423723;139423620_139423759	14	24	1	16	0.933333	0.6	0.333333	0.0286468	AT5G05780	83.87	62	7e-26	RPN8A, AE3, ATHMOV34	RP non-ATPase subunit 8A	GO:0000502_GO:0003674_GO:0005737_GO:0008541_GO:0043161_GO:0006511_GO:0009965_GO:0005829_GO:0045087_
ALT3_4026	2D	XLOC_024595	148823338_148823792;148823338_148823812	30	9	37	1	0.447761	0.9	0.452239	0.0195607	AT1G71810	70.48	376	1e-160		Protein kinase superfamily protein	GO:0004672_GO:0005524_GO:0005886_GO:0006468_GO:0010287_GO:0009507_
ALT3_4081	2D	XLOC_024982	16947779_16947863;16947658_16947863	22	7	6	11	0.785714	0.388889	0.396825	0.0164463	AT5G18630	53.41	337	1e-104		alpha/beta-Hydrolases superfamily protein	GO:0004806_GO:0005576_GO:0006629_GO:0016787_
ALT3_4188	2D	XLOC_025318	39137077_39137152;39136999_39137152	1	23	18	30	0.0526316	0.433962	0.381331	0.00358901
ALT3_4253	2D	XLOC_025607	62352700_62352874;62352659_62352874	32	61	5	336	0.864865	0.153652	0.711212	2.4108e-17
ALT3_4258	2D	XLOC_025626	65729820_65730262;65729703_65730262	26	7	6	18	0.8125	0.28	0.5325	0.000331481	AT3G04240	74.94	834	0	SEC	Tetratricopeptide repeat (TPR)-like superfamily protein	GO:0005634_GO:0006493_GO:0007275_GO:0016757_
ALT3_4331	2D	XLOC_025933	96205174_96205901;96205117_96205901	35	17	1	9	0.972222	0.653846	0.318376	0.00227231	AT1G35620	59.16	404	3e-132	ATPDIL5-2, ATPDI8, PDI8, PDIL5-2	PDI-like 5-2	GO:0003756_GO:0006457_GO:0009507_GO:0016021_GO:0034976_GO:0045454_GO:0009505_GO:0005783_GO:0005774_GO:0009506_
ALT3_4465	2D	XLOC_026650	147849828_147849944;147849661_147849944	2	11	9	6	0.181818	0.647059	0.465241	0.0310643
ALT5_2545	2D	XLOC_023212	34515943_34516229;34515683_34516229	4	11	12	5	0.25	0.6875	0.4375	0.0358295	AT5G58330	76.67	60	2e-23		lactate/malate dehydrogenase family protein	GO:0005737_GO:0005975_GO:0006099_GO:0006108_GO:0009507_GO:0016615_GO:0030060_GO:0046554_GO:0055114_GO:0009941_GO:0005739_GO:0009570_GO:0009579_GO:0048046_GO:0008746_GO:0051775_
ALT5_2745	2D	XLOC_024176	127618687_127618973;127618643_127618973	34	35	1	36	0.971429	0.492958	0.478471	1.01558e-06	AT1G61800	83.06	307	5e-135	GPT2, ATGPT2	glucose-6-phosphate/phosphate translocator 2	GO:0009507_GO:0015152_GO:0015297_GO:0015712_GO:0016021_GO:0031969_GO:0005315_GO:0007276_GO:0015120_GO:0015713_GO:0015714_GO:0015760_GO:0035436_GO:0071917_GO:0009744_GO:0009749_GO:0005774_GO:0009624_GO:0009643_GO:0010109_GO:0015979_GO:0080167_
ALT5_2756	2D	XLOC_024336	136619326_136619652;136619054_136619652	41	9	15	14	0.732143	0.391304	0.340839	0.0115262
ALT5_2772	2D	XLOC_024650	792636_792884;792636_793287	28	33	82	20	0.254545	0.622642	0.368096	3.43671e-05	AT5G51230	49.52	626	4e-152	EMF2, VEF2, CYR1, AtEMF2	VEFS-Box of polycomb protein	GO:0005634_GO:0006351_GO:0006355_GO:0009908_GO:0030154_GO:0046872_GO:0003700_GO:0003677_GO:0005515_GO:0006349_GO:0009910_
ALT5_2797	2D	XLOC_025002	18238599_18238846;18238599_18238975	58	13	9	11	0.865672	0.541667	0.324005	0.0042802
ALT5_2798	2D	XLOC_025002	18239132_18239204;18239132_18239236	61	39	87	11	0.412162	0.78	0.367838	2.35244e-05
ALT5_2886	2D	XLOC_025617	64349897_64349977;64349897_64349997	1	6	30	12	0.0322581	0.333333	0.301075	0.00924259	AT4G26190	51.34	187	8e-57		Haloacid dehalogenase-like hydrolase (HAD) superfamily protein	GO:0005634_GO:0008150_GO:0016787_
ES_3379	2D	XLOC_023078	24362668_24362738	2	12	31	14	0.0606061	0.461538	0.400932	0.0114473	AT3G15390	36.56	227	2e-25	SDE5	silencing defective 5	GO:0003674_GO:0005634_GO:0006952_GO:0009507_GO:0010267_
ES_3398	2D	XLOC_023212	34515822_34515942	10	22	28	10	0.263158	0.6875	0.424342	0.00692371	AT5G58330	76.67	60	2e-23		lactate/malate dehydrogenase family protein	GO:0005737_GO:0005975_GO:0006099_GO:0006108_GO:0009507_GO:0016615_GO:0030060_GO:0046554_GO:0055114_GO:0009941_GO:0005739_GO:0009570_GO:0009579_GO:0048046_GO:0008746_GO:0051775_
ES_3410	2D	XLOC_023245	36253092_36253291	34	24	3	18	0.918919	0.571429	0.34749	0.00381006	AT3G26000	35.84	173	4e-28		Ribonuclease inhibitor	GO:0016567_
ES_3450	2D	XLOC_023492	57582722_57582836	140	4	2	18	0.985915	0.181818	0.804097	4.876e-14
ES_3461	2D	XLOC_023599	69779110_69779156	56	34	49	2	0.533333	0.944444	0.411111	9.73314e-05	AT2G39950	45.09	275	3e-55		unknown protein; Has 978 Blast hits to 254 proteins in 81 species: Archae - 0; Bacteria - 8; Metazoa - 109; Fungi - 53; Plants - 41; Viruses - 0; Other Eukaryotes - 767 (source: NCBI BLink).	GO:0003674_GO:0005634_GO:0008150_
ES_3476	2D	XLOC_023637	73582925_73582965	24	22	34	6	0.413793	0.785714	0.371921	0.00915342
ES_3479	2D	XLOC_023637	73585348_73585537	50	4	2	16	0.961538	0.2	0.761538	1.07352e-07
ES_3512	2D	XLOC_023749	84608020_84608072	58	60	3	40	0.95082	0.6	0.35082	8.03789e-06	AT2G33490	43.06	641	3e-101		hydroxyproline-rich glycoprotein family protein	GO:0003674_GO:0005634_GO:0008150_GO:0005886_
ES_3520	2D	XLOC_023814	90467821_90468033	20	2	19	18	0.512821	0.1	0.412821	0.0345707
ES_3521	2D	XLOC_023814	90467821_90468081	20	2	16	14	0.555556	0.125	0.430556	0.0356979
ES_3591	2D	XLOC_024125	120835355_120835513	2	30	83	33	0.0235294	0.47619	0.452661	1.70748e-06	AT5G54280	52.64	1252	0	ATM2, ATMYOS1, ATM4	myosin 2	GO:0003774_GO:0003779_GO:0005516_GO:0005524_GO:0005737_GO:0005768_GO:0006897_GO:0009506_GO:0016459_GO:0030048_GO:0005886_
ES_3592	2D	XLOC_024125	120835628_120835828	2	30	124	63	0.015873	0.322581	0.306708	6.46486e-06	AT5G54280	52.64	1252	0	ATM2, ATMYOS1, ATM4	myosin 2	GO:0003774_GO:0003779_GO:0005516_GO:0005524_GO:0005737_GO:0005768_GO:0006897_GO:0009506_GO:0016459_GO:0030048_GO:0005886_
ES_3649	2D	XLOC_024650	792885_792967	56	66	92	26	0.378378	0.717391	0.339013	4.99328e-05	AT5G51230	49.52	626	4e-152	EMF2, VEF2, CYR1, AtEMF2	VEFS-Box of polycomb protein	GO:0005634_GO:0006351_GO:0006355_GO:0009908_GO:0030154_GO:0046872_GO:0003700_GO:0003677_GO:0005515_GO:0006349_GO:0009910_
ES_3687	2D	XLOC_025002	18240649_18240726	42	2	23	27	0.646154	0.0689655	0.577188	9.17381e-05
ES_3794	2D	XLOC_025607	62351618_62351862	2	220	50	300	0.0384615	0.423077	0.384615	1.81436e-05
ES_3795	2D	XLOC_025607	62351618_62351914	2	220	44	244	0.0434783	0.474138	0.43066	1.11117e-05
ES_3796	2D	XLOC_025607	62351618_62352353	2	220	31	155	0.0606061	0.586667	0.526061	8.03789e-06
ES_3810	2D	XLOC_025730	77938809_77938964	138	34	2	19	0.985714	0.641509	0.344205	8.90453e-09	AT1G36990	31.41	277	6e-17		unknown protein; LOCATED IN: chloroplast; EXPRESSED IN: 24 plant structures; EXPRESSED DURING: 14 growth stages; BEST Arabidopsis thaliana protein match is: unknown protein (TAIR:AT4G08510.1); Has 5029 Blast hits to 1779 proteins in 339 species: Archae - 2; Bacteria - 1372; Metazoa - 990; Fungi - 933; Plants - 111; Viruses - 28; Other Eukaryotes - 1593 (source: NCBI BLink).	GO:0005634_
ES_3866	2D	XLOC_025940	97173568_97173984	12	32	12	2	0.5	0.941176	0.441176	0.00219578	AT1G78070	63.42	257	3e-96		Transducin/WD40 repeat-like superfamily protein	GO:0003674_GO:0005737_GO:0008150_GO:0080008_
ES_3928	2D	XLOC_026173	121644258_121644313	2	90	29	70	0.0645161	0.5625	0.497984	9.8738e-05
ES_3968	2D	XLOC_026445	138661800_138661925	98	70	4	52	0.960784	0.57377	0.387014	8.14857e-10	AT4G33950	76.89	238	5e-111	OST1, SNRK2-6, SRK2E, SNRK2.6, P44, ATOST1	Protein kinase superfamily protein	GO:0004672_GO:0004674_GO:0005524_GO:0005634_GO:0006468_GO:0016301_GO:0035556_GO:0009414_GO:0009737_GO:0010119_GO:0009931_GO:0009738_GO:2000377_GO:0006970_GO:0009651_GO:0005515_GO:0010118_GO:0042742_GO:0005829_GO:0005737_GO:0005985_GO:0006636_GO:0019432_GO:0040007_GO:0048366_GO:1902456_
ES_3969	2D	XLOC_026445	138661800_138661936	98	70	2	36	0.98	0.660377	0.319623	2.64065e-08	AT4G33950	76.89	238	5e-111	OST1, SNRK2-6, SRK2E, SNRK2.6, P44, ATOST1	Protein kinase superfamily protein	GO:0004672_GO:0004674_GO:0005524_GO:0005634_GO:0006468_GO:0016301_GO:0035556_GO:0009414_GO:0009737_GO:0010119_GO:0009931_GO:0009738_GO:2000377_GO:0006970_GO:0009651_GO:0005515_GO:0010118_GO:0042742_GO:0005829_GO:0005737_GO:0005985_GO:0006636_GO:0019432_GO:0040007_GO:0048366_GO:1902456_
IR_5917	2D	XLOC_022639	621451_621934	62	66	28	148	0.688889	0.308411	0.380478	1.69318e-06
IR_5941	2D	XLOC_022838	9899896_9899986	2	1946	58	978	0.0333333	0.665527	0.632193	2.51724e-17	AT4G35000	78.05	246	2e-113	APX3	ascorbate peroxidase 3	GO:0009514_GO:0016021_GO:0016688_GO:0020037_GO:0042744_GO:0046861_GO:0046872_GO:0055114_GO:0006979_GO:0009941_GO:0005773_GO:0005739_GO:0005774_GO:0005777_GO:0009507_GO:0005515_GO:0005829_GO:0009506_GO:0005794_GO:0009536_GO:0009735_GO:0005778_GO:0098869_
IR_6192	2D	XLOC_023621	71060511_71060761	60	317	2	418	0.967742	0.431293	0.536449	6.91266e-11
IR_6193	2D	XLOC_023621	71060300_71060761	64	600	2	358	0.969697	0.626305	0.343392	5.91429e-06
IR_6195	2D	XLOC_023621	71060219_71060761	261	650	2	298	0.992395	0.685654	0.306741	5.57645e-18
IR_6254	2D	XLOC_023695	78923135_78923255	101	152	2	142	0.980583	0.517007	0.463576	5.78644e-12	AT2G24350	43.44	122	1e-22		RNA binding (RRM/RBD/RNP motifs) family protein	GO:0000166_GO:0003676_GO:0003723_GO:0005634_GO:0006397_
IR_6297	2D	XLOC_023813	90339599_90339952	31	31	2	18	0.939394	0.632653	0.306741	0.0380514	AT2G43330	76.64	137	1e-44	ATINT1, INT1	inositol transporter 1	GO:0005351_GO:0005886_GO:0015144_GO:0016020_GO:0016021_GO:0055085_GO:0005773_GO:0005366_GO:0009705_GO:0015798_
IR_6298	2D	XLOC_023813	90339599_90340092	42	57	8	72	0.84	0.44186	0.39814	0.000251071	AT2G43330	76.64	137	1e-44	ATINT1, INT1	inositol transporter 1	GO:0005351_GO:0005886_GO:0015144_GO:0016020_GO:0016021_GO:0055085_GO:0005773_GO:0005366_GO:0009705_GO:0015798_
IR_6324	2D	XLOC_023854	93266668_93266758	28	21	28	118	0.5	0.151079	0.348921	6.3276e-05	AT3G59580	47.7	631	6e-157		Plant regulator RWP-RK family protein	GO:0003677_GO:0005634_GO:0006351_GO:0006355_GO:0003700_
IR_6325	2D	XLOC_023854	93267515_93267690	78	40	2	36	0.975	0.526316	0.448684	1.14214e-06	AT3G59580	47.7	631	6e-157		Plant regulator RWP-RK family protein	GO:0003677_GO:0005634_GO:0006351_GO:0006355_GO:0003700_
IR_6327	2D	XLOC_023854	93268914_93269228	80	31	2	18	0.97561	0.632653	0.342957	0.000309108	AT3G59580	47.7	631	6e-157		Plant regulator RWP-RK family protein	GO:0003677_GO:0005634_GO:0006351_GO:0006355_GO:0003700_
IR_6329	2D	XLOC_023854	93266974_93267188	74	15	2	62	0.973684	0.194805	0.778879	1.34203e-15	AT3G59580	47.7	631	6e-157		Plant regulator RWP-RK family protein	GO:0003677_GO:0005634_GO:0006351_GO:0006355_GO:0003700_
IR_6380	2D	XLOC_023954	106739483_106739669	2	588	38	20	0.05	0.967105	0.917105	5.80576e-26	AT5G44240	82.28	412	0	ALA2	aminophospholipid ATPase 2	GO:0000287_GO:0004012_GO:0005524_GO:0005634_GO:0005789_GO:0005886_GO:0015662_GO:0016021_GO:0031902_GO:0009506_GO:0005794_GO:0005768_GO:0005802_
IR_6381	2D	XLOC_023954	106739023_106739108	2	900	64	34	0.030303	0.963597	0.933294	1.99047e-43	AT5G44240	82.28	412	0	ALA2	aminophospholipid ATPase 2	GO:0000287_GO:0004012_GO:0005524_GO:0005634_GO:0005789_GO:0005886_GO:0015662_GO:0016021_GO:0031902_GO:0009506_GO:0005794_GO:0005768_GO:0005802_
IR_6382	2D	XLOC_023954	106733844_106734854	2	294	70	10	0.0277778	0.967105	0.939327	1.932e-38	AT5G44240	82.28	412	0	ALA2	aminophospholipid ATPase 2	GO:0000287_GO:0004012_GO:0005524_GO:0005634_GO:0005789_GO:0005886_GO:0015662_GO:0016021_GO:0031902_GO:0009506_GO:0005794_GO:0005768_GO:0005802_
IR_6384	2D	XLOC_023954	106736188_106737229	3	466	52	10	0.0545455	0.978992	0.924446	4.48906e-34	AT5G44240	82.28	412	0	ALA2	aminophospholipid ATPase 2	GO:0000287_GO:0004012_GO:0005524_GO:0005634_GO:0005789_GO:0005886_GO:0015662_GO:0016021_GO:0031902_GO:0009506_GO:0005794_GO:0005768_GO:0005802_
IR_6385	2D	XLOC_023954	106735206_106736020	2	499	114	54	0.0172414	0.902351	0.885109	5.71872e-54	AT5G44240	82.28	412	0	ALA2	aminophospholipid ATPase 2	GO:0000287_GO:0004012_GO:0005524_GO:0005634_GO:0005789_GO:0005886_GO:0015662_GO:0016021_GO:0031902_GO:0009506_GO:0005794_GO:0005768_GO:0005802_
IR_6386	2D	XLOC_023954	106740080_106740189	6	1961	68	72	0.0810811	0.964584	0.883503	1.30126e-46	AT5G44240	82.28	412	0	ALA2	aminophospholipid ATPase 2	GO:0000287_GO:0004012_GO:0005524_GO:0005634_GO:0005789_GO:0005886_GO:0015662_GO:0016021_GO:0031902_GO:0009506_GO:0005794_GO:0005768_GO:0005802_
IR_6387	2D	XLOC_023954	106738602_106738925	2	414	50	22	0.0384615	0.949541	0.91108	2.944e-29	AT5G44240	82.28	412	0	ALA2	aminophospholipid ATPase 2	GO:0000287_GO:0004012_GO:0005524_GO:0005634_GO:0005789_GO:0005886_GO:0015662_GO:0016021_GO:0031902_GO:0009506_GO:0005794_GO:0005768_GO:0005802_
IR_6388	2D	XLOC_023954	106739219_106739317	2	913	82	40	0.0238095	0.958027	0.934218	4.27269e-53	AT5G44240	82.28	412	0	ALA2	aminophospholipid ATPase 2	GO:0000287_GO:0004012_GO:0005524_GO:0005634_GO:0005789_GO:0005886_GO:0015662_GO:0016021_GO:0031902_GO:0009506_GO:0005794_GO:0005768_GO:0005802_
IR_6389	2D	XLOC_023954	106734948_106735030	2	199	78	40	0.025	0.832636	0.807636	5.62036e-28	AT5G44240	82.28	412	0	ALA2	aminophospholipid ATPase 2	GO:0000287_GO:0004012_GO:0005524_GO:0005634_GO:0005789_GO:0005886_GO:0015662_GO:0016021_GO:0031902_GO:0009506_GO:0005794_GO:0005768_GO:0005802_
IR_6390	2D	XLOC_023954	106732759_106732896	2	474	96	38	0.0204082	0.925781	0.905373	4.991e-49	AT5G44240	82.28	412	0	ALA2	aminophospholipid ATPase 2	GO:0000287_GO:0004012_GO:0005524_GO:0005634_GO:0005789_GO:0005886_GO:0015662_GO:0016021_GO:0031902_GO:0009506_GO:0005794_GO:0005768_GO:0005802_
IR_6391	2D	XLOC_023954	106733111_106733726	2	390	60	18	0.0322581	0.955882	0.923624	1.046e-34	AT5G44240	82.28	412	0	ALA2	aminophospholipid ATPase 2	GO:0000287_GO:0004012_GO:0005524_GO:0005634_GO:0005789_GO:0005886_GO:0015662_GO:0016021_GO:0031902_GO:0009506_GO:0005794_GO:0005768_GO:0005802_
IR_6395	2D	XLOC_023968	108373238_108373884	3	312	166	98	0.0177515	0.760976	0.743224	1.46566e-49	AT4G25230	47.55	286	2e-50	RIN2	RPM1 interacting protein 2	GO:0000209_GO:0008270_GO:0009626_GO:0016021_GO:0016874_GO:0042787_GO:0043161_GO:0061630_GO:0004842_GO:0005515_GO:0005886_GO:0034052_
IR_6462	2D	XLOC_024193	129284648_129284974	65	3	10	36	0.866667	0.0769231	0.789744	3.47311e-11
IR_6515	2D	XLOC_024477	143858193_143858312	67	32	2	22	0.971014	0.592593	0.378422	0.000185066	AT5G20900	47.24	127	4e-19	JAZ12, TIFY3B	jasmonate-zim-domain protein 12	GO:0003714_GO:0005634_GO:0006351_GO:0006355_GO:0006952_GO:0009611_GO:0031347_GO:1903507_GO:2000022_GO:0005515_
IR_6526	2D	XLOC_024650	793337_793464	125	30	68	70	0.647668	0.3	0.347668	1.18041e-05	AT5G51230	49.52	626	4e-152	EMF2, VEF2, CYR1, AtEMF2	VEFS-Box of polycomb protein	GO:0005634_GO:0006351_GO:0006355_GO:0009908_GO:0030154_GO:0046872_GO:0003700_GO:0003677_GO:0005515_GO:0006349_GO:0009910_
IR_6533	2D	XLOC_024693	2945670_2945901	70	3	42	34	0.625	0.0810811	0.543919	9.71536e-07	AT5G26610	71.03	107	7e-36		D111/G-patch domain-containing protein	GO:0003676_GO:0005622_GO:0005634_GO:0008150_GO:0046872_
IR_6535	2D	XLOC_024706	3650774_3650878	14	10	2	16	0.875	0.384615	0.490385	0.0239961	AT3G46530	30.19	520	2e-46	RPP13	NB-ARC domain-containing disease resistance protein	GO:0005524_GO:0005634_GO:0006952_GO:0043531_GO:0005737_GO:0009814_GO:0005886_GO:0009626_
IR_6568	2D	XLOC_024929	13606716_13607522	14	11	2	16	0.875	0.407407	0.467593	0.0493893
IR_6580	2D	XLOC_024940	14317765_14318419	2	123	184	58	0.0107527	0.679558	0.668805	1.67498e-37	AT3G06930	72.95	292	2e-131	ATPRMT4B, PRMT4B	protein arginine methyltransferase 4B	GO:0005829_GO:0006351_GO:0006355_GO:0008168_GO:0005634_GO:0005737_GO:0008469_GO:0009909_GO:0010228_GO:0016277_GO:0019919_GO:0034970_GO:0034971_GO:0034972_GO:0035241_GO:0035242_GO:0042803_GO:0046982_
IR_6581	2D	XLOC_024940	14318678_14318766	2	257	104	58	0.0188679	0.815873	0.797005	1.7519e-36	AT3G06930	72.95	292	2e-131	ATPRMT4B, PRMT4B	protein arginine methyltransferase 4B	GO:0005829_GO:0006351_GO:0006355_GO:0008168_GO:0005634_GO:0005737_GO:0008469_GO:0009909_GO:0010228_GO:0016277_GO:0019919_GO:0034970_GO:0034971_GO:0034972_GO:0035241_GO:0035242_GO:0042803_GO:0046982_
IR_6582	2D	XLOC_024940	14316704_14317667	2	99	102	70	0.0192308	0.585799	0.566568	3.58355e-19	AT3G06930	72.95	292	2e-131	ATPRMT4B, PRMT4B	protein arginine methyltransferase 4B	GO:0005829_GO:0006351_GO:0006355_GO:0008168_GO:0005634_GO:0005737_GO:0008469_GO:0009909_GO:0010228_GO:0016277_GO:0019919_GO:0034970_GO:0034971_GO:0034972_GO:0035241_GO:0035242_GO:0042803_GO:0046982_
IR_6583	2D	XLOC_024940	14318871_14319042	2	159	78	34	0.025	0.823834	0.798834	3.88412e-26	AT3G06930	72.95	292	2e-131	ATPRMT4B, PRMT4B	protein arginine methyltransferase 4B	GO:0005829_GO:0006351_GO:0006355_GO:0008168_GO:0005634_GO:0005737_GO:0008469_GO:0009909_GO:0010228_GO:0016277_GO:0019919_GO:0034970_GO:0034971_GO:0034972_GO:0035241_GO:0035242_GO:0042803_GO:0046982_
IR_6584	2D	XLOC_024940	14315362_14316648	2	130	238	130	0.00833333	0.5	0.491667	7.64882e-35	AT3G06930	72.95	292	2e-131	ATPRMT4B, PRMT4B	protein arginine methyltransferase 4B	GO:0005829_GO:0006351_GO:0006355_GO:0008168_GO:0005634_GO:0005737_GO:0008469_GO:0009909_GO:0010228_GO:0016277_GO:0019919_GO:0034970_GO:0034971_GO:0034972_GO:0035241_GO:0035242_GO:0042803_GO:0046982_
IR_6585	2D	XLOC_024940	14319187_14319679	2	69	48	16	0.04	0.811765	0.771765	8.97e-14	AT3G06930	72.95	292	2e-131	ATPRMT4B, PRMT4B	protein arginine methyltransferase 4B	GO:0005829_GO:0006351_GO:0006355_GO:0008168_GO:0005634_GO:0005737_GO:0008469_GO:0009909_GO:0010228_GO:0016277_GO:0019919_GO:0034970_GO:0034971_GO:0034972_GO:0035241_GO:0035242_GO:0042803_GO:0046982_
IR_6586	2D	XLOC_024940	14318490_14318578	4	254	138	90	0.028169	0.738372	0.710203	8.05608e-38	AT3G06930	72.95	292	2e-131	ATPRMT4B, PRMT4B	protein arginine methyltransferase 4B	GO:0005829_GO:0006351_GO:0006355_GO:0008168_GO:0005634_GO:0005737_GO:0008469_GO:0009909_GO:0010228_GO:0016277_GO:0019919_GO:0034970_GO:0034971_GO:0034972_GO:0035241_GO:0035242_GO:0042803_GO:0046982_
IR_6588	2D	XLOC_024940	14314589_14315277	2	103	102	64	0.0192308	0.616766	0.597536	1.932e-20	AT3G06930	72.95	292	2e-131	ATPRMT4B, PRMT4B	protein arginine methyltransferase 4B	GO:0005829_GO:0006351_GO:0006355_GO:0008168_GO:0005634_GO:0005737_GO:0008469_GO:0009909_GO:0010228_GO:0016277_GO:0019919_GO:0034970_GO:0034971_GO:0034972_GO:0035241_GO:0035242_GO:0042803_GO:0046982_
IR_6589	2D	XLOC_024940	14319789_14320462	2	97	74	28	0.0263158	0.776	0.749684	3.31438e-20	AT3G06930	72.95	292	2e-131	ATPRMT4B, PRMT4B	protein arginine methyltransferase 4B	GO:0005829_GO:0006351_GO:0006355_GO:0008168_GO:0005634_GO:0005737_GO:0008469_GO:0009909_GO:0010228_GO:0016277_GO:0019919_GO:0034970_GO:0034971_GO:0034972_GO:0035241_GO:0035242_GO:0042803_GO:0046982_
IR_6617	2D	XLOC_025002	18240727_18241367	33	4	42	52	0.44	0.0714286	0.368571	5.05513e-05
IR_6660	2D	XLOC_025097	23021311_23021466	41	9	26	26	0.61194	0.257143	0.354797	0.00846079	AT1G78880	63.29	414	4e-137		Ubiquitin-specific protease family C19-related protein	GO:0006508_GO:0008233_GO:0016021_GO:0005886_
IR_6739	2D	XLOC_025318	39137240_39137334	18	6	2	28	0.9	0.176471	0.723529	7.5776e-05
IR_6740	2D	XLOC_025318	39137221_39137488	22	33	2	32	0.916667	0.507692	0.408974	0.00953953
IR_6800	2D	XLOC_025475	52657219_52657302	38	16	2	12	0.95	0.571429	0.378571	0.00876709	AT2G44280	60.62	259	3e-89		Major facilitator superfamily protein	GO:0003674_GO:0008150_GO:0016021_
IR_6809	2D	XLOC_025556	58342650_58342810	9	78	188	106	0.0456853	0.423913	0.378228	6.27571e-16	AT5G40660	68.75	80	9e-26		ATP12 protein-related	GO:0005739_GO:0043461_
IR_6810	2D	XLOC_025556	58342986_58344699	3	73	156	148	0.0188679	0.330317	0.311449	1.18193e-13	AT5G40660	68.75	80	9e-26		ATP12 protein-related	GO:0005739_GO:0043461_
IR_6840	2D	XLOC_025663	71061349_71061614	4	2782	122	144	0.031746	0.950786	0.91904	1.37387e-81	AT5G12480	73.17	246	5e-103	CPK7	calmodulin-domain protein kinase 7	GO:0004672_GO:0004683_GO:0005509_GO:0005516_GO:0005524_GO:0005634_GO:0005737_GO:0005886_GO:0006468_GO:0009738_GO:0009931_GO:0016301_GO:0018105_GO:0035556_GO:0046777_
IR_6842	2D	XLOC_025663	71061030_71061195	3	532	186	136	0.015873	0.796407	0.780534	4.01856e-65	AT5G12480	73.17	246	5e-103	CPK7	calmodulin-domain protein kinase 7	GO:0004672_GO:0004683_GO:0005509_GO:0005516_GO:0005524_GO:0005634_GO:0005737_GO:0005886_GO:0006468_GO:0009738_GO:0009931_GO:0016301_GO:0018105_GO:0035556_GO:0046777_
IR_6843	2D	XLOC_025663	71060828_71060913	3	1201	316	256	0.00940439	0.824296	0.814892	6.7137e-126	AT5G12480	73.17	246	5e-103	CPK7	calmodulin-domain protein kinase 7	GO:0004672_GO:0004683_GO:0005509_GO:0005516_GO:0005524_GO:0005634_GO:0005737_GO:0005886_GO:0006468_GO:0009738_GO:0009931_GO:0016301_GO:0018105_GO:0035556_GO:0046777_
IR_6844	2D	XLOC_025663	71060279_71060659	7	829	258	244	0.0264151	0.7726	0.746185	4.3309e-84	AT5G12480	73.17	246	5e-103	CPK7	calmodulin-domain protein kinase 7	GO:0004672_GO:0004683_GO:0005509_GO:0005516_GO:0005524_GO:0005634_GO:0005737_GO:0005886_GO:0006468_GO:0009738_GO:0009931_GO:0016301_GO:0018105_GO:0035556_GO:0046777_
IR_6845	2D	XLOC_025663	71062004_71062328	2	1742	64	118	0.030303	0.936559	0.906256	5.658e-41	AT5G12480	73.17	246	5e-103	CPK7	calmodulin-domain protein kinase 7	GO:0004672_GO:0004683_GO:0005509_GO:0005516_GO:0005524_GO:0005634_GO:0005737_GO:0005886_GO:0006468_GO:0009738_GO:0009931_GO:0016301_GO:0018105_GO:0035556_GO:0046777_
IR_6904	2D	XLOC_025788	83148902_83149021	138	153	2	220	0.985714	0.410188	0.575527	1.3524e-22	AT5G15140	51.48	338	3e-101		Galactose mutarotase-like superfamily protein	GO:0004034_GO:0005737_GO:0005975_GO:0006012_GO:0016853_GO:0030246_
IR_6945	2D	XLOC_025831	87932404_87932665	95	27	2	26	0.979381	0.509434	0.469947	7.73358e-07	AT4G08920	63.39	702	0	CRY1, BLU1, HY4, OOP2, ATCRY1	cryptochrome 1	GO:0005634_GO:0006915_GO:0006952_GO:0007623_GO:0009637_GO:0016605_GO:0018298_GO:0046872_GO:0009785_GO:0005515_GO:0009416_GO:0009640_GO:0051510_GO:0004672_GO:0005524_GO:0046777_GO:0009638_GO:0055114_GO:0042802_GO:0042803_GO:0009414_GO:0010118_GO:0016301_GO:0071949_GO:0010343_GO:0046283_GO:0010617_GO:0005737_GO:0010075_GO:0010244_GO:1901371_GO:1900426_GO:1901672_GO:0060918_GO:1901332_GO:0009583_GO:…
IR_7007	2D	XLOC_026003	106550096_106550461	27	2	44	36	0.380282	0.0526316	0.32765	0.00076674	AT1G11170	38.06	310	2e-47		Protein of unknown function (DUF707)	GO:0005739_GO:0008150_GO:0016757_
ALT3_4634	3A	XLOC_028229	133308698_133308800;133308698_133308839	16	5	3	6	0.842105	0.454545	0.38756	0.0497641	AT3G11910	66.91	1109	0	UBP13	ubiquitin-specific protease 13	GO:0004843_GO:0005634_GO:0006511_GO:0016579_GO:0036459_GO:0005829_GO:0009506_
ALT3_4686	3A	XLOC_028531	162854713_162854864;162854713_162854932	26	24	1	45	0.962963	0.347826	0.615137	9.64923e-08	AT1G50500	56.31	396	2e-107	HIT1, ATVPS53, VPS53	Membrane trafficking VPS53 family protein	GO:0005215_GO:0005886_GO:0006810_GO:0010008_GO:0015031_GO:0042147_GO:0005739_GO:0006890_GO:0006970_GO:0009408_GO:0005829_GO:0000139_GO:0000938_GO:0005515_GO:0007009_GO:0010286_
ALT3_4812	3A	XLOC_029281	64915406_64915482;64915122_64915482	3	8	15	3	0.166667	0.727273	0.560606	0.00837592
ALT3_4847	3A	XLOC_029373	96804940_96805030;96804871_96805030	1	99	12	143	0.0769231	0.409091	0.332168	0.0248041	AT2G46560	67.08	161	3e-62		transducin family protein / WD-40 repeat family protein	GO:0000166_GO:0080008_
ALT3_4985	3A	XLOC_030084	182704668_182704760;182704650_182704760	2	5	28	5	0.0666667	0.5	0.433333	0.00972702
ALT5_3114	3A	XLOC_028148	109596052_109596300;109595951_109596300	360	416	5	332	0.986301	0.55615	0.430152	6.2712e-61	AT1G19580	72.86	70	1e-24	GAMMA CA1	gamma carbonic anhydrase 1	GO:0005737_GO:0005739_GO:0046872_GO:0004089_GO:0009853_GO:0031966_GO:0045271_GO:0005747_
ALT5_3165	3A	XLOC_028560	165310012_165311400;165309868_165311400	13	56	16	8	0.448276	0.875	0.426724	0.000133504	AT5G63120	79.94	309	3e-147		P-loop containing nucleoside triphosphate hydrolases superfamily protein	GO:0000184_GO:0003723_GO:0005524_GO:0005634_GO:0006364_GO:0008026_
ALT5_3202	3A	XLOC_029093	16308258_16308337;16308258_16308352	26	206	24	44	0.52	0.824	0.304	3.69655e-05	AT1G35190	68.71	326	4e-133		2-oxoglutarate (2OG) and Fe(II)-dependent oxygenase superfamily protein	GO:0005506_GO:0005737_GO:0009821_GO:0016706_GO:0055114_
ALT5_3258	3A	XLOC_029431	105576088_105576841;105576088_105576863	13	14	11	2	0.541667	0.875	0.333333	0.0443893	AT1G30825	65.14	284	7e-111	ARPC2A, DIS2	Arp2/3 complex, 34 kD subunit p34-Arc	GO:0003779_GO:0005198_GO:0005737_GO:0034314_GO:0042995_GO:0007015_GO:0005515_GO:0005885_GO:0010090_
ALT5_3288	3A	XLOC_029687	149758494_149758775;149758494_149759737	25	8	1	5	0.961538	0.615385	0.346154	0.0133162	AT5G55100	42.29	279	5e-47		SWAP (Suppressor-of-White-APricot)/surp domain-containing protein	GO:0003723_GO:0005634_GO:0006396_
ES_4116	3A	XLOC_028123	105832575_105833261	40	4	34	54	0.540541	0.0689655	0.471575	1.78775e-05	AT2G25690	44.04	109	3e-17		Protein of unknown function (DUF581)	GO:0003674_GO:0005634_GO:0008150_
ES_4121	3A	XLOC_028148	109592944_109593042	458	636	2	291	0.995652	0.686084	0.309568	2.2402e-47	AT1G19580	72.86	70	1e-24	GAMMA CA1	gamma carbonic anhydrase 1	GO:0005737_GO:0005739_GO:0046872_GO:0004089_GO:0009853_GO:0031966_GO:0045271_GO:0005747_
ES_4135	3A	XLOC_028263	138155376_138155547	2	14	62	21	0.03125	0.4	0.36875	0.00134605	AT5G27970	55.36	1073	0		ARM repeat superfamily protein	GO:0005086_GO:0005737_GO:0005886_GO:0050790_
ES_4149	3A	XLOC_028338	144607169_144607263	24	228	8	517	0.75	0.30604	0.44396	0.000101967	AT1G09140	76.6	188	2e-69	ATSRP30, SR30, At-SR30	SERINE-ARGININE PROTEIN 30	GO:0000166_GO:0003723_GO:0005634_GO:0005681_GO:0005737_GO:0003729_GO:0006376_GO:0048024_GO:0035061_GO:0016607_GO:0005515_
ES_4218	3A	XLOC_029103	17780081_17780160	2	18	22	19	0.0833333	0.486486	0.403153	0.0172807
ES_4295	3A	XLOC_029463	111396806_111396979	52	28	2	16	0.962963	0.636364	0.326599	0.000278037	AT5G46410	54.09	159	3e-43	SSP4	SCP1-like small phosphatase 4	GO:0005634_GO:0016791_GO:0006470_GO:0008420_
ES_4348	3A	XLOC_029687	149760726_149760805	20	22	50	7	0.285714	0.758621	0.472906	0.000766753	AT5G55100	42.29	279	5e-47		SWAP (Suppressor-of-White-APricot)/surp domain-containing protein	GO:0003723_GO:0005634_GO:0006396_
ES_4349	3A	XLOC_029687	149760726_149760858	20	22	38	9	0.344828	0.709677	0.36485	0.0106597	AT5G55100	42.29	279	5e-47		SWAP (Suppressor-of-White-APricot)/surp domain-containing protein	GO:0003723_GO:0005634_GO:0006396_
ES_4350	3A	XLOC_029687	149760726_149760867	20	22	39	9	0.338983	0.709677	0.370694	0.0100628	AT5G55100	42.29	279	5e-47		SWAP (Suppressor-of-White-APricot)/surp domain-containing protein	GO:0003723_GO:0005634_GO:0006396_
IR_7311	3A	XLOC_027786	19645345_19645552	19	16	2	58	0.904762	0.216216	0.688546	1.43195e-05	AT1G22770	66.98	1172	0	GI, FB	gigantea protein (GI)	GO:0005634_GO:0005737_GO:0009585_GO:0030154_GO:0009908_GO:0005654_GO:0005515_GO:0042752_GO:0048578_GO:0009409_GO:0010378_GO:0006355_GO:0007623_GO:0009637_GO:0010218_GO:0080167_GO:0042542_
IR_7358	3A	XLOC_027882	40227716_40228586	115	21	2	34	0.982906	0.381818	0.601088	1.0752e-10
IR_7374	3A	XLOC_027902	45214602_45215527	36	4	32	24	0.529412	0.142857	0.386555	0.00396958
IR_7443	3A	XLOC_028039	87868400_87868515	59	22	12	22	0.830986	0.5	0.330986	0.00594391	AT5G20220	58.01	312	2e-95		zinc knuckle (CCHC-type) family protein	GO:0003676_GO:0005634_GO:0008270_
IR_7477	3A	XLOC_028160	113142827_113143227	2	25	48	28	0.04	0.471698	0.431698	1.3966e-05	AT3G05040	62.7	126	9e-38	HST, HST1	ARM repeat superfamily protein	GO:0005487_GO:0005635_GO:0005515_GO:0005634_GO:0048364_GO:0035281_GO:0009910_GO:0009944_GO:0009965_GO:0048367_
IR_7539	3A	XLOC_028338	144607264_144607492	14	39	6	394	0.7	0.0900693	0.609931	9.02447e-08	AT1G09140	76.6	188	2e-69	ATSRP30, SR30, At-SR30	SERINE-ARGININE PROTEIN 30	GO:0000166_GO:0003723_GO:0005634_GO:0005681_GO:0005737_GO:0003729_GO:0006376_GO:0048024_GO:0035061_GO:0016607_GO:0005515_
IR_7543	3A	XLOC_028376	148873209_148873385	47	3	16	30	0.746032	0.0909091	0.655123	5.15964e-07	AT4G17190	69.18	305	2e-128	FPS2	farnesyl diphosphate synthase 2	GO:0005737_GO:0006695_GO:0008299_GO:0016740_GO:0033384_GO:0045337_GO:0046872_GO:0005829_GO:0004161_GO:0004337_
IR_7600	3A	XLOC_028531	162858221_162858788	5	152	72	126	0.0649351	0.546763	0.481828	8.57088e-12	AT1G50500	56.31	396	2e-107	HIT1, ATVPS53, VPS53	Membrane trafficking VPS53 family protein	GO:0005215_GO:0005886_GO:0006810_GO:0010008_GO:0015031_GO:0042147_GO:0005739_GO:0006890_GO:0006970_GO:0009408_GO:0005829_GO:0000139_GO:0000938_GO:0005515_GO:0007009_GO:0010286_
IR_7611	3A	XLOC_028560	165310012_165311400	167	7	32	16	0.839196	0.304348	0.534848	0.000100923	AT5G63120	79.94	309	3e-147		P-loop containing nucleoside triphosphate hydrolases superfamily protein	GO:0000184_GO:0003723_GO:0005524_GO:0005634_GO:0006364_GO:0008026_
IR_7612	3A	XLOC_028560	165309868_165311400	217	19	26	112	0.893004	0.145038	0.747966	5.87226e-31	AT5G63120	79.94	309	3e-147		P-loop containing nucleoside triphosphate hydrolases superfamily protein	GO:0000184_GO:0003723_GO:0005524_GO:0005634_GO:0006364_GO:0008026_
IR_7733	3A	XLOC_029237	49252275_49252981	3	25	142	24	0.0206897	0.510204	0.489514	4.11536e-12	AT1G30470	70.77	414	8e-159		SIT4 phosphatase-associated family protein	GO:0003674_GO:0005634_GO:0008150_GO:0005774_GO:0005829_
IR_7764	3A	XLOC_029300	73173071_73173233	45	32	2	24	0.957447	0.571429	0.386018	0.00104034	AT4G03550	65.77	1554	0	ATGSL05, GSL05, ATGSL5, PMR4, GSL5	glucan synthase-like 5	GO:0000148_GO:0003843_GO:0005886_GO:0006075_GO:0008360_GO:0016021_GO:0016757_GO:0009620_GO:0009863_GO:0009870_GO:0009965_GO:0000003_GO:0009555_GO:0050832_GO:0052542_GO:0042742_GO:0052544_GO:0006952_GO:0010150_GO:0009506_GO:0005794_
IR_7773	3A	XLOC_029324	81595107_81595507	33	73	2	72	0.942857	0.503448	0.439409	0.000358224	AT2G42975	57.38	122	3e-30		unknown protein; FUNCTIONS IN: molecular_function unknown; INVOLVED IN: biological_process unknown; LOCATED IN: chloroplast thylakoid membrane, chloroplast; Has 32 Blast hits to 32 proteins in 16 species: Archae - 0; Bacteria - 0; Metazoa - 2; Fungi - 2; Plants - 28; Viruses - 0; Other Eukaryotes - 0 (source: NCBI BLink).	GO:0003674_GO:0008150_GO:0016021_GO:0009535_GO:0009507_
IR_7795	3A	XLOC_029399	102801990_102802088	2	17	30	2	0.0625	0.894737	0.832237	1.72596e-06	AT3G62360	51.53	524	2e-153		Carbohydrate-binding-like fold	GO:0005576_GO:0016021_GO:0009505_GO:0005783_GO:0005774_GO:0005794_
IR_7798	3A	XLOC_029407	103264389_103264513	47	54	2	50	0.959184	0.519231	0.439953	4.60295e-05	AT4G35440	54.25	612	5e-141	CLC-E, ATCLC-E, CLCE	chloride channel E	GO:0005247_GO:0006821_GO:0016020_GO:0016021_GO:0034707_GO:0009535_
IR_7816	3A	XLOC_029437	106094507_106095771	23	2	28	54	0.45098	0.0357143	0.415266	6.65789e-06	AT1G72770	56.64	113	3e-32	HAB1	homology to ABI1	GO:0004722_GO:0005634_GO:0005737_GO:0006470_GO:0009738_GO:0046872_GO:0005515_
IR_7863	3A	XLOC_029552	135102200_135102630	2	27	34	16	0.0555556	0.627907	0.572351	6.29364e-06	AT4G03560	48.33	180	3e-42	ATTPC1, TPC1, ATCCH1, FOU2	two-pore channel 1	GO:0005262_GO:0005509_GO:0016021_GO:0034765_GO:0070588_GO:0086010_GO:0005245_GO:0005886_GO:0006816_GO:0005773_GO:0000325_GO:0009845_GO:0010119_GO:0005774_GO:0080141_GO:0019722_GO:0005794_
IR_7874	3A	XLOC_029568	137172965_137173062	87	34	2	22	0.977528	0.607143	0.370385	4.93277e-05	AT5G25560	69.67	122	4e-50		CHY-type/CTCHY-type/RING-type Zinc finger protein	GO:0005634_GO:0008270_
IR_7879	3A	XLOC_029568	137173389_137174186	143	77	2	62	0.986207	0.553957	0.43225	2.1942e-11	AT5G25560	69.67	122	4e-50		CHY-type/CTCHY-type/RING-type Zinc finger protein	GO:0005634_GO:0008270_
IR_8041	3A	XLOC_030084	182705011_182705157	78	4	8	24	0.906977	0.142857	0.76412	1.22002e-08
IR_10017	3B	XLOC_038835	668048762_668048848	142	93	104	8	0.577236	0.920792	0.343556	2.76732e-06
IR_9219	3B	XLOC_036402	103130680_103130971	44	15	18	80	0.709677	0.157895	0.551783	1.39807e-08
ALT3_5080	3B	XLOC_031631	74857710_74857892;74857710_74857927	63	73	1	37	0.984375	0.663636	0.320739	5.14723e-07	AT5G62960	50	330	4e-90		unknown protein; BEST Arabidopsis thaliana protein match is: unknown protein (TAIR:AT1G10660.1); Has 35333 Blast hits to 34131 proteins in 2444 species: Archae - 798; Bacteria - 22429; Metazoa - 974; Fungi - 991; Plants - 531; Viruses - 0; Other Eukaryotes - 9610 (source: NCBI BLink).	GO:0003674_GO:0008150_GO:0009507_GO:0016021_
ALT3_5118	3B	XLOC_031890	117476777_117477037;117476777_117477078	80	12	9	145	0.898876	0.0764331	0.822443	9.912e-39
ALT3_5461	3B	XLOC_033235	457265940_457266883;457265940_457266895	18	96	2	103	0.9	0.482412	0.417588	0.000720258
ALT3_5847	3B	XLOC_036253	76912983_76913455;76912915_76913455	4	8	30	7	0.117647	0.533333	0.415686	0.00619011
ALT3_5940	3B	XLOC_036769	175599952_175600044;175599900_175600044	2	10	46	15	0.0416667	0.4	0.358333	0.000594905	AT5G46240	50.97	671	2e-175	KAT1	potassium channel in Arabidopsis thaliana 1	GO:0005242_GO:0005634_GO:0005887_GO:0030551_GO:0034765_GO:0042391_GO:0071805_GO:0005515_GO:0042802_GO:0006813_GO:0005886_
ALT3_6118	3B	XLOC_037645	439213427_439214120;439213145_439214120	25	19	1	11	0.961538	0.633333	0.328205	0.00559566	AT1G12440	35.93	167	3e-22		A20/AN1-like zinc finger family protein	GO:0003677_GO:0005634_GO:0008150_GO:0008270_
ALT3_6170	3B	XLOC_037830	478856829_478858693;478856784_478858693	34	66	7	90	0.829268	0.423077	0.406191	1.39606e-05	AT3G02040	52.64	397	2e-115	SRG3	senescence-related gene 3	GO:0005737_GO:0006071_GO:0008889_GO:0009507_GO:0046475_GO:0000287_GO:0005623_GO:0009536_GO:0030643_
ALT3_6210	3B	XLOC_037986	512307519_512307846;512307499_512307846	16	1	12	19	0.571429	0.05	0.521429	0.000516171	AT4G29540	63.74	91	7e-14		bacterial transferase hexapeptide repeat-containing protein	GO:0009245_GO:0005739_GO:2001289_GO:0008780_
ALT3_6246	3B	XLOC_038149	544785479_544785711;544785435_544785711	16	6	1	5	0.941176	0.545455	0.395722	0.0290852	AT5G25800	52.38	567	3e-163		Polynucleotidyl transferase, ribonuclease H-like superfamily protein	GO:0003676_GO:0004527_GO:0005622_GO:0005634_
ALT5_3375	3B	XLOC_031607	72046938_72048793;72046876_72048793	4	12	16	8	0.2	0.6	0.4	0.0258539	AT1G11350	44.32	185	4e-33	CBRLK1, SD1-13, RKS2	S-domain-1 13	GO:0005524_GO:0005886_GO:0009506_GO:0016021_GO:0016301_GO:0030246_GO:0048544_GO:0004672_GO:0031625_GO:0046777_GO:0004674_GO:0005516_GO:0009816_GO:0071446_
ALT5_3425	3B	XLOC_032140	161314625_161314702;161314478_161314702	105	72	725	58	0.126506	0.553846	0.42734	9.49486e-24	AT5G11650	62.58	326	2e-111		alpha/beta-Hydrolases superfamily protein	GO:0016021_GO:0016787_GO:0005783_GO:0005794_
ALT5_3489	3B	XLOC_032603	265891416_265891495;265891398_265891495	4	47	25	49	0.137931	0.489583	0.351652	0.00167326	AT1G23180	55.79	190	3e-57		ARM repeat superfamily protein	GO:0008150_GO:0009507_GO:0009570_
ALT5_3560	3B	XLOC_032876	375135857_375135935;375135828_375135935	23	1	31	18	0.425926	0.0526316	0.373294	0.00508094	AT1G80000	42.57	202	2e-30		CASC3/Barentsz eIF4AIII binding	GO:0003674_GO:0005634_GO:0008150_
ALT5_3723	3B	XLOC_034144	629408496_629408613;629408433_629408613	6	5	9	255	0.4	0.0192308	0.380769	1.2886e-05
ALT5_3763	3B	XLOC_034466	668444481_668445865;668444337_668445865	24	71	22	8	0.521739	0.898734	0.376995	1.98042e-05	AT5G63120	77.35	437	0		P-loop containing nucleoside triphosphate hydrolases superfamily protein	GO:0000184_GO:0003723_GO:0005524_GO:0005634_GO:0006364_GO:0008026_
ALT5_3798	3B	XLOC_035193	755917123_755917200;755917089_755917200	9	5	2	16	0.818182	0.238095	0.580087	0.00424967	AT2G04350	47.21	233	8e-54	LACS8	AMP-dependent synthetase and ligase family protein	GO:0004467_GO:0005524_GO:0006633_GO:0009507_GO:0006631_GO:0005783_GO:0009941_GO:0005794_
ALT5_3831	3B	XLOC_035886	35201288_35201460;35201288_35201495	15	12	11	1	0.576923	0.923077	0.346154	0.0373329	AT1G68380	47.76	312	1e-78		Core-2/I-branching beta-1,6-N-acetylglucosaminyltransferase family protein	GO:0008375_GO:0016021_GO:0016757_
ALT5_3856	3B	XLOC_036253	76908932_76909629;76908932_76909642	46	11	42	1	0.522727	0.916667	0.393939	0.0140318
ALT5_3888	3B	XLOC_036478	118811553_118811699;118811553_118812429	23	15	1	12	0.958333	0.555556	0.402778	0.00180344	AT5G64780	34.12	170	1e-17		Uncharacterised conserved protein UCP009193	GO:0003674_GO:0005634_GO:0008150_
ALT5_3931	3B	XLOC_036949	216830047_216831139;216830047_216831265	16	86	1	50	0.941176	0.632353	0.308824	0.0146271	AT1G10240	25.43	232	9e-16	FRS11	FAR1-related sequence 11	GO:0005634_GO:0006355_GO:0008270_GO:0009639_
ALT5_3941	3B	XLOC_037056	242964600_242965575;242964600_242966034	12	10	28	1	0.3	0.909091	0.609091	0.000776558
ALT5_4004	3B	XLOC_037377	368706239_368706380;368706239_368706618	1	6	56	12	0.0175439	0.333333	0.315789	0.00100803	AT5G19740	42.11	133	8e-20		Peptidase M28 family protein	GO:0005886_GO:0006508_GO:0016805_GO:0005773_
ALT5_4037	3B	XLOC_037534	412413118_412413349;412413118_412413589	12	2	13	20	0.48	0.0909091	0.389091	0.0062152
ALT5_4040	3B	XLOC_037534	412415065_412415341;412415065_412415429	10	7	38	6	0.208333	0.538462	0.330128	0.0372726
ALT5_4093	3B	XLOC_037791	469890317_469890736;469890317_469891005	17	4	1	8	0.944444	0.333333	0.611111	0.00115555	AT3G18000	72.42	533	0	NMT1, XPL1, PEAMT	S-adenosyl-L-methionine-dependent methyltransferases superfamily protein	GO:0000234_GO:0005737_GO:0006656_GO:0032259_GO:0008168_GO:0009555_GO:0009826_GO:0042425_GO:0048528_GO:0009860_GO:0010183_GO:0005829_
ALT5_4122	3B	XLOC_037998	514557475_514557933;514557475_514558171	22	60	1	32	0.956522	0.652174	0.304348	0.00517182	AT5G45710	33.79	290	5e-30	AT-HSFA4C, RHA1, HSFA4C	winged-helix DNA-binding transcription factor family protein	GO:0003677_GO:0003700_GO:0005634_GO:0006351_GO:0006355_GO:0043565_GO:0009408_GO:0009733_GO:0009958_GO:0048364_GO:0048527_GO:0048530_
ALT5_4277	3B	XLOC_039729	768816131_768816352;768816131_768816450	30	3	11	9	0.731707	0.25	0.481707	0.00700861	AT3G12560	45.45	374	1e-64	TRFL9, ATTBP2	TRF-like 9	GO:0000783_GO:0003677_GO:0003691_GO:0005634_GO:0006351_GO:0006355_GO:0031627_GO:0008301_GO:0042162_GO:0009737_
ES_4689	3B	XLOC_032712	309746892_309746933	2	264	15	154	0.117647	0.631579	0.513932	0.00185802
ES_4718	3B	XLOC_032788	344737491_344737609	4	30	153	43	0.0254777	0.410959	0.385481	2.15247e-07	AT4G16070	47.71	656	2e-143		Mono-/di-acylglycerol lipase, N-terminal;Lipase, class 3	GO:0004806_GO:0005886_GO:0006629_GO:0016042_GO:0016787_
ES_4793	3B	XLOC_033095	426305042_426306015	2	240	225	249	0.00881057	0.490798	0.481987	2.08971e-26	AT5G25560	63.61	305	4e-114		CHY-type/CTCHY-type/RING-type Zinc finger protein	GO:0005634_GO:0008270_
ES_4794	3B	XLOC_033095	426305750_426306015	2	294	225	204	0.00881057	0.590361	0.581551	1.16501e-35	AT5G25560	63.61	305	4e-114		CHY-type/CTCHY-type/RING-type Zinc finger protein	GO:0005634_GO:0008270_
ES_4795	3B	XLOC_033095	426306177_426306264	2	294	248	214	0.008	0.57874	0.57074	1.9044e-37	AT5G25560	63.61	305	4e-114		CHY-type/CTCHY-type/RING-type Zinc finger protein	GO:0005634_GO:0008270_
ES_4816	3B	XLOC_033135	434462067_434462145	54	2	102	91	0.346154	0.0215054	0.324648	5.82525e-06	AT5G53450	55.11	401	9e-119	ORG1	OBP3-responsive gene 1	GO:0004672_GO:0005524_GO:0006468_GO:0009507_GO:0016301_GO:0016310_
ES_4957	3B	XLOC_033841	571073696_571073792	2	36	155	67	0.0127389	0.349515	0.336776	9.36304e-08	AT1G08680	60.23	259	5e-79	ZIGA4, AGD14	ARF GAP-like zinc finger-containing protein ZIGA4	GO:0003677_GO:0005096_GO:0005634_GO:0046872_GO:0005886_GO:0004674_GO:0046777_
ES_4958	3B	XLOC_033841	571073704_571073792	2	36	101	46	0.0194175	0.439024	0.419607	2.78538e-07	AT1G08680	60.23	259	5e-79	ZIGA4, AGD14	ARF GAP-like zinc finger-containing protein ZIGA4	GO:0003677_GO:0005096_GO:0005634_GO:0046872_GO:0005886_GO:0004674_GO:0046777_
ES_5042	3B	XLOC_034242	639816860_639816937	2	94	51	159	0.0377358	0.371542	0.333806	0.000347648	AT1G50500	72.87	844	0	HIT1, ATVPS53, VPS53	Membrane trafficking VPS53 family protein	GO:0005215_GO:0005886_GO:0006810_GO:0010008_GO:0015031_GO:0042147_GO:0005739_GO:0006890_GO:0006970_GO:0009408_GO:0005829_GO:0000139_GO:0000938_GO:0005515_GO:0007009_GO:0010286_
ES_5108	3B	XLOC_034712	705756005_705756086	8	1456	57	132	0.123077	0.916877	0.7938	2.7324e-36
ES_5315	3B	XLOC_036638	149598957_149599049	2	10	55	18	0.0350877	0.357143	0.322055	0.00858942	AT5G05660	45.98	572	8e-128	ATNFXL2	sequence-specific DNA binding transcription factors;zinc ion binding;sequence-specific DNA binding transcription factors	GO:0000977_GO:0001078_GO:0003700_GO:0005634_GO:0006355_GO:0006366_GO:0007623_GO:0009908_GO:0045893_GO:0000987_GO:0042335_GO:0045892_GO:2000037_
ES_5373	3B	XLOC_037056	242964734_242964881	88	28	10	62	0.897959	0.311111	0.586848	3.22368e-12
ES_5399	3B	XLOC_037163	268716623_268716708	2	10	46	18	0.0416667	0.357143	0.315476	0.0146044	AT4G31480	73.28	962	0		Coatomer, beta subunit	GO:0005198_GO:0005634_GO:0006886_GO:0016192_GO:0030126_GO:0030276_GO:0005829_GO:0009506_
ES_5470	3B	XLOC_037377	368706381_368706532	2	12	121	21	0.0162602	0.363636	0.347376	0.000232732	AT5G19740	42.11	133	8e-20		Peptidase M28 family protein	GO:0005886_GO:0006508_GO:0016805_GO:0005773_
ES_5532	3B	XLOC_037534	412413189_412413262	50	40	90	10	0.357143	0.8	0.442857	1.97874e-05
ES_5552	3B	XLOC_037586	423480876_423480957	2	220	26	310	0.0714286	0.415094	0.343666	0.00650287	AT5G37340	44.69	311	8e-64		ZPR1 zinc-finger domain protein	GO:0005634_GO:0008150_GO:0008270_
ES_5572	3B	XLOC_037645	439213279_439213395	74	48	8	41	0.902439	0.539326	0.363113	5.82525e-06	AT1G12440	35.93	167	3e-22		A20/AN1-like zinc finger family protein	GO:0003677_GO:0005634_GO:0008150_GO:0008270_
ES_5593	3B	XLOC_037705	453126499_453127032	96	6	2	13	0.979592	0.315789	0.663802	1.01726e-08
ES_5611	3B	XLOC_037775	466195722_466195801	24	28	50	6	0.324324	0.823529	0.499205	0.000106198	AT5G55100	34.03	714	2e-71		SWAP (Suppressor-of-White-APricot)/surp domain-containing protein	GO:0003723_GO:0005634_GO:0006396_
ES_5612	3B	XLOC_037775	466195722_466195854	24	28	38	8	0.387097	0.777778	0.390681	0.00364186	AT5G55100	34.03	714	2e-71		SWAP (Suppressor-of-White-APricot)/surp domain-containing protein	GO:0003723_GO:0005634_GO:0006396_
ES_5613	3B	XLOC_037775	466195722_466195863	24	28	39	8	0.380952	0.777778	0.396825	0.00214537	AT5G55100	34.03	714	2e-71		SWAP (Suppressor-of-White-APricot)/surp domain-containing protein	GO:0003723_GO:0005634_GO:0006396_
ES_5625	3B	XLOC_037791	469890737_469890840	34	8	2	12	0.944444	0.4	0.544444	0.000251991	AT3G18000	72.42	533	0	NMT1, XPL1, PEAMT	S-adenosyl-L-methionine-dependent methyltransferases superfamily protein	GO:0000234_GO:0005737_GO:0006656_GO:0032259_GO:0008168_GO:0009555_GO:0009826_GO:0042425_GO:0048528_GO:0009860_GO:0010183_GO:0005829_
ES_5630	3B	XLOC_037798	471369067_471369244	6	666	21	128	0.222222	0.838791	0.616569	1.86016e-08	AT1G09140	76.6	188	1e-68	ATSRP30, SR30, At-SR30	SERINE-ARGININE PROTEIN 30	GO:0000166_GO:0003723_GO:0005634_GO:0005681_GO:0005737_GO:0003729_GO:0006376_GO:0048024_GO:0035061_GO:0016607_GO:0005515_
ES_5632	3B	XLOC_037798	471369094_471369244	6	666	27	135	0.181818	0.831461	0.649642	1.30418e-10	AT1G09140	76.6	188	1e-68	ATSRP30, SR30, At-SR30	SERINE-ARGININE PROTEIN 30	GO:0000166_GO:0003723_GO:0005634_GO:0005681_GO:0005737_GO:0003729_GO:0006376_GO:0048024_GO:0035061_GO:0016607_GO:0005515_
ES_5634	3B	XLOC_037798	471369699_471369734	8	568	53	292	0.131148	0.660465	0.529318	2.568e-10	AT1G09140	76.6	188	1e-68	ATSRP30, SR30, At-SR30	SERINE-ARGININE PROTEIN 30	GO:0000166_GO:0003723_GO:0005634_GO:0005681_GO:0005737_GO:0003729_GO:0006376_GO:0048024_GO:0035061_GO:0016607_GO:0005515_
ES_5635	3B	XLOC_037798	471369699_471369749	8	568	18	41	0.307692	0.932677	0.624984	3.67319e-11	AT1G09140	76.6	188	1e-68	ATSRP30, SR30, At-SR30	SERINE-ARGININE PROTEIN 30	GO:0000166_GO:0003723_GO:0005634_GO:0005681_GO:0005737_GO:0003729_GO:0006376_GO:0048024_GO:0035061_GO:0016607_GO:0005515_
ES_5938	3B	XLOC_039456	741289247_741289362	2	56	191	51	0.0103627	0.523364	0.513002	3.79277e-15	AT3G57040	66	150	4e-46	ARR9, ATRR4	response regulator 9	GO:0000156_GO:0005634_GO:0006351_GO:0000160_GO:0005515_GO:0006355_GO:0009736_GO:0007623_GO:0009735_
ES_5961	3B	XLOC_039729	768814594_768814656	22	22	142	20	0.134146	0.52381	0.389663	0.000200505	AT3G12560	45.45	374	1e-64	TRFL9, ATTBP2	TRF-like 9	GO:0000783_GO:0003677_GO:0003691_GO:0005634_GO:0006351_GO:0006355_GO:0031627_GO:0008301_GO:0042162_GO:0009737_
ES_5976	3B	XLOC_039803	771499395_771499615	26	2	2	92	0.928571	0.0212766	0.907295	5.36667e-13
IR_10039	3B	XLOC_038967	689290981_689291097	183	76	2	36	0.989189	0.678571	0.310618	4.66459e-08	AT3G27010	96.43	56	1e-26	AT-TCP20, PCF1, TCP20, ATTCP20	TEOSINTE BRANCHED 1, cycloidea, PCF (TCP)-domain family protein 20	GO:0003700_GO:0005634_GO:0006351_GO:0006355_GO:0009653_GO:0000987_GO:0005515_GO:0008361_GO:0043565_GO:1900056_
IR_10078	3B	XLOC_039218	722714545_722714759	37	11	2	10	0.948718	0.52381	0.424908	0.0084188
IR_10103	3B	XLOC_039469	742946980_742947550	31	3	34	48	0.476923	0.0588235	0.4181	1.71114e-05
IR_8097	3B	XLOC_031421	51056052_51056171	17	4	16	34	0.515152	0.105263	0.409888	0.00172571
IR_8134	3B	XLOC_031607	72046684_72046761	52	16	6	36	0.896552	0.307692	0.588859	1.27163e-06	AT1G11350	44.32	185	4e-33	CBRLK1, SD1-13, RKS2	S-domain-1 13	GO:0005524_GO:0005886_GO:0009506_GO:0016021_GO:0016301_GO:0030246_GO:0048544_GO:0004672_GO:0031625_GO:0046777_GO:0004674_GO:0005516_GO:0009816_GO:0071446_
IR_8204	3B	XLOC_031890	117474803_117475776	56	52	2	44	0.965517	0.541667	0.423851	2.63651e-05
IR_8206	3B	XLOC_031890	117475623_117475776	55	42	2	66	0.964912	0.388889	0.576023	1.46121e-08
IR_8208	3B	XLOC_031890	117476777_117477037	50	24	18	290	0.735294	0.0764331	0.658861	6.93353e-22
IR_8209	3B	XLOC_031890	117476777_117477078	34	42	160	24	0.175258	0.636364	0.461106	2.24604e-08
IR_8422	3B	XLOC_032678	296188202_296188521	3	21	102	32	0.0285714	0.396226	0.367655	1.72213e-07	AT5G56360	51.57	318	2e-77	PSL4	calmodulin-binding protein	GO:0006491_GO:0009507_GO:0005516_GO:0042742_GO:0005783_
IR_8526	3B	XLOC_032917	385513252_385513365	2	384	50	42	0.0384615	0.901408	0.862947	8.51406e-25	AT1G49040	69.57	1206	0	SCD1	stomatal cytokinesis defective / SCD1 protein (SCD1)	GO:0005634_GO:0040008_GO:0000911_GO:0009825_GO:0010052_GO:0010235_GO:0080008_GO:0005515_GO:0045824_GO:0005886_GO:0030136_
IR_8528	3B	XLOC_032917	385513700_385513876	2	252	122	144	0.016129	0.636364	0.620235	7.13898e-30	AT1G49040	69.57	1206	0	SCD1	stomatal cytokinesis defective / SCD1 protein (SCD1)	GO:0005634_GO:0040008_GO:0000911_GO:0009825_GO:0010052_GO:0010235_GO:0080008_GO:0005515_GO:0045824_GO:0005886_GO:0030136_
IR_8529	3B	XLOC_032917	385513467_385513635	2	308	108	114	0.0181818	0.729858	0.711676	4.5126e-33	AT1G49040	69.57	1206	0	SCD1	stomatal cytokinesis defective / SCD1 protein (SCD1)	GO:0005634_GO:0040008_GO:0000911_GO:0009825_GO:0010052_GO:0010235_GO:0080008_GO:0005515_GO:0045824_GO:0005886_GO:0030136_
IR_8619	3B	XLOC_033153	438627013_438627238	33	20	2	14	0.942857	0.588235	0.354622	0.0194928	AT1G71710	47.02	655	4e-152		DNAse I-like superfamily protein	GO:0004445_GO:0005737_GO:0016787_GO:0046856_GO:0004439_GO:0034485_
IR_8654	3B	XLOC_033236	457611997_457612307	10	247	144	60	0.0649351	0.80456	0.739625	1.11863e-38
IR_8740	3B	XLOC_033650	538186196_538186488	2	24	350	44	0.00568182	0.352941	0.347259	1.36737e-16	AT3G17450	22.82	666	9e-37		hAT dimerisation domain-containing protein	GO:0003677_GO:0005634_GO:0008150_GO:0046983_
IR_8744	3B	XLOC_033650	538185620_538185703	2	17	226	24	0.00877193	0.414634	0.405862	6.75724e-12	AT3G17450	22.82	666	9e-37		hAT dimerisation domain-containing protein	GO:0003677_GO:0005634_GO:0008150_GO:0046983_
IR_8789	3B	XLOC_033802	564035266_564035360	3	21	34	28	0.0810811	0.428571	0.34749	0.00232628	AT5G12200	64.57	525	0	PYD2	pyrimidine 2	GO:0004157_GO:0019483_GO:0046872_GO:0006212_GO:0012505_GO:0043562_GO:0005794_GO:0005783_
IR_8889	3B	XLOC_034217	636659319_636659555	17	27	16	4	0.515152	0.870968	0.355816	0.0349771	AT1G33420	40.72	469	1e-99		RING/FYVE/PHD zinc finger superfamily protein	GO:0003677_GO:0005634_GO:0006351_GO:0006355_GO:0008270_
IR_8893	3B	XLOC_034242	639816994_639817566	4	150	52	214	0.0714286	0.412088	0.340659	6.55327e-06	AT1G50500	72.87	844	0	HIT1, ATVPS53, VPS53	Membrane trafficking VPS53 family protein	GO:0005215_GO:0005886_GO:0006810_GO:0010008_GO:0015031_GO:0042147_GO:0005739_GO:0006890_GO:0006970_GO:0009408_GO:0005829_GO:0000139_GO:0000938_GO:0005515_GO:0007009_GO:0010286_
IR_8935	3B	XLOC_034466	668444337_668445865	247	15	48	142	0.837288	0.0955414	0.741747	1.67498e-37	AT5G63120	77.35	437	0		P-loop containing nucleoside triphosphate hydrolases superfamily protein	GO:0000184_GO:0003723_GO:0005524_GO:0005634_GO:0006364_GO:0008026_
IR_8953	3B	XLOC_034541	679947389_679947735	23	6	2	26	0.92	0.1875	0.7325	1.87439e-05
IR_8966	3B	XLOC_034566	683135148_683135400	20	19	2	20	0.909091	0.487179	0.421911	0.0179933
IR_8990	3B	XLOC_034712	705756217_705756338	9	731	54	198	0.142857	0.786868	0.64401	3.9445e-16
IR_8992	3B	XLOC_034712	705755228_705756004	3	883	106	256	0.0275229	0.775241	0.747719	4.14e-39
IR_8993	3B	XLOC_034712	705756574_705756807	2	328	46	2	0.0416667	0.993939	0.952273	1.184e-31
IR_9029	3B	XLOC_035111	749996294_749996623	38	3	36	26	0.513514	0.103448	0.410065	0.00158979	AT4G09140	66.46	483	0	ATMLH1, MLH1	MUTL-homologue 1	GO:0000795_GO:0003697_GO:0005524_GO:0005634_GO:0005712_GO:0006298_GO:0007131_GO:0016887_GO:0030983_GO:0032389_GO:0032390_GO:0030674_GO:0006312_GO:0009555_GO:0009845_GO:0010154_GO:0048316_GO:0000790_
IR_9152	3B	XLOC_035987	45534090_45534712	25	6	2	18	0.925926	0.25	0.675926	0.0002101	AT5G13240	60.27	224	5e-74		transcription regulators	GO:0005634_
IR_9213	3B	XLOC_036383	98899181_98899278	3	1322	162	1822	0.0181818	0.420483	0.402302	4.17272e-26	AT5G11900	82.61	69	1e-28		Translation initiation factor SUI1 family protein	GO:0003743_GO:0005737_GO:0005840_GO:0006413_
IR_9217	3B	XLOC_036385	99612650_99612820	49	26	2	22	0.960784	0.541667	0.419118	0.000412425
IR_9342	3B	XLOC_036769	175599594_175599689	118	31	4	26	0.967213	0.54386	0.423353	1.57753e-06	AT5G46240	50.97	671	2e-175	KAT1	potassium channel in Arabidopsis thaliana 1	GO:0005242_GO:0005634_GO:0005887_GO:0030551_GO:0034765_GO:0042391_GO:0071805_GO:0005515_GO:0042802_GO:0006813_GO:0005886_
IR_9370	3B	XLOC_036949	216830047_216831139	25	36	2	100	0.925926	0.264706	0.66122	7e-07	AT1G10240	25.43	232	9e-16	FRS11	FAR1-related sequence 11	GO:0005634_GO:0006355_GO:0008270_GO:0009639_
IR_9375	3B	XLOC_036949	216830047_216831230	17	72	16	10	0.515152	0.878049	0.362897	0.00350309	AT1G10240	25.43	232	9e-16	FRS11	FAR1-related sequence 11	GO:0005634_GO:0006355_GO:0008270_GO:0009639_
IR_9386	3B	XLOC_037071	247105162_247105499	28	2	50	36	0.358974	0.0526316	0.306343	0.00155876
IR_9390	3B	XLOC_037100	252376564_252376821	45	92	2	116	0.957447	0.442308	0.515139	6.18354e-07
IR_9399	3B	XLOC_037128	259215214_259215301	15	411	2	1064	0.882353	0.278644	0.603709	8.165e-05
IR_9428	3B	XLOC_037194	290681799_290682642	60	21	2	12	0.967742	0.636364	0.331378	0.00397617	AT3G43790	52.9	465	5e-141	ZIFL2	zinc induced facilitator-like 2	GO:0005215_GO:0005351_GO:0005886_GO:0015144_GO:0016020_GO:0016021_GO:0055085_GO:0009624_
IR_9472	3B	XLOC_037280	337293280_337293373	98	526	2	280	0.98	0.652605	0.327395	5.39919e-08	AT4G15420	54.74	570	2e-180		Ubiquitin fusion degradation UFD1 family protein	GO:0005634_GO:0006511_
IR_9499	3B	XLOC_037358	363880375_363880465	40	2785	230	518	0.148148	0.843173	0.695025	7.00722e-78	AT3G62360	47.69	281	1e-65		Carbohydrate-binding-like fold	GO:0005576_GO:0016021_GO:0009505_GO:0005783_GO:0005774_GO:0005794_
IR_9668	3B	XLOC_037645	439214300_439214579	34	8	14	16	0.708333	0.333333	0.375	0.0209861	AT1G12440	35.93	167	3e-22		A20/AN1-like zinc finger family protein	GO:0003677_GO:0005634_GO:0008150_GO:0008270_
IR_9669	3B	XLOC_037645	439213145_439213278	50	6	14	80	0.78125	0.0697674	0.711483	3.55371e-14	AT1G12440	35.93	167	3e-22		A20/AN1-like zinc finger family protein	GO:0003677_GO:0005634_GO:0008150_GO:0008270_
IR_9680	3B	XLOC_037685	449022457_449022708	17	14	4	30	0.809524	0.318182	0.491342	0.00637146	AT1G15060	54.74	517	2e-164		Uncharacterised conserved protein UCP031088, alpha/beta hydrolase	GO:0009507_
IR_9681	3B	XLOC_037705	453129085_453129168	8	18	80	16	0.0909091	0.529412	0.438503	2.22246e-05
IR_9691	3B	XLOC_037746	462104423_462105643	45	2	58	118	0.436893	0.0166667	0.420227	5.80628e-13	AT1G72770	55.45	110	9e-31	HAB1	homology to ABI1	GO:0004722_GO:0005634_GO:0005737_GO:0006470_GO:0009738_GO:0046872_GO:0005515_
IR_9715	3B	XLOC_037798	471368537_471368786	26	153	2	108	0.928571	0.586207	0.342365	0.00889481	AT1G09140	76.6	188	1e-68	ATSRP30, SR30, At-SR30	SERINE-ARGININE PROTEIN 30	GO:0000166_GO:0003723_GO:0005634_GO:0005681_GO:0005737_GO:0003729_GO:0006376_GO:0048024_GO:0035061_GO:0016607_GO:0005515_
IR_9718	3B	XLOC_037798	471368537_471368710	27	40	2	62	0.931034	0.392157	0.538878	0.000137582	AT1G09140	76.6	188	1e-68	ATSRP30, SR30, At-SR30	SERINE-ARGININE PROTEIN 30	GO:0000166_GO:0003723_GO:0005634_GO:0005681_GO:0005737_GO:0003729_GO:0006376_GO:0048024_GO:0035061_GO:0016607_GO:0005515_
IR_9719	3B	XLOC_037798	471368537_471368765	24	63	16	250	0.6	0.201278	0.398722	4.06516e-05	AT1G09140	76.6	188	1e-68	ATSRP30, SR30, At-SR30	SERINE-ARGININE PROTEIN 30	GO:0000166_GO:0003723_GO:0005634_GO:0005681_GO:0005737_GO:0003729_GO:0006376_GO:0048024_GO:0035061_GO:0016607_GO:0005515_
ALT3_6769	3D	XLOC_042110	7994454_7994738;7994419_7994738	70	32	1	36	0.985915	0.470588	0.515327	4.26109e-12	AT5G62960	37.44	195	2e-22		unknown protein; BEST Arabidopsis thaliana protein match is: unknown protein (TAIR:AT1G10660.1); Has 35333 Blast hits to 34131 proteins in 2444 species: Archae - 798; Bacteria - 22429; Metazoa - 974; Fungi - 991; Plants - 531; Viruses - 0; Other Eukaryotes - 9610 (source: NCBI BLink).	GO:0003674_GO:0008150_GO:0009507_GO:0016021_
ALT3_6809	3D	XLOC_042321	29401729_29402989;29401694_29402989	85	10	1	5	0.988372	0.666667	0.321705	0.000586529
ALT3_6858	3D	XLOC_042491	44334640_44334967;44334620_44334967	24	3	26	26	0.48	0.103448	0.376552	0.00132299	AT4G29540	63.74	91	7e-14		bacterial transferase hexapeptide repeat-containing protein	GO:0009245_GO:0005739_GO:2001289_GO:0008780_
ALT3_6875	3D	XLOC_042538	50163660_50163854;50163623_50163854	44	1859	1	1765	0.977778	0.512969	0.464809	1.22329e-10
ALT3_6880	3D	XLOC_042538	50165254_50165375;50165222_50165375	21	927	17	143	0.552632	0.866355	0.313724	1.89663e-05
ALT3_6929	3D	XLOC_042690	67512887_67513053;67512870_67513053	66	10	1	7	0.985075	0.588235	0.396839	0.000111026	AT1G14690	60.81	74	2e-22	MAP65-7	microtubule-associated protein 65-7	GO:0000226_GO:0000910_GO:0000922_GO:0005634_GO:0005737_GO:0005874_GO:0008017_
ALT3_6943	3D	XLOC_042726	71362323_71362462;71362287_71362462	26	5	1	11	0.962963	0.3125	0.650463	3.32172e-05
ALT3_7040	3D	XLOC_043047	101536432_101536529;101535667_101536529	1	13	17	15	0.0555556	0.464286	0.40873	0.00605454
ALT3_7044	3D	XLOC_043047	101536808_101537610;101536736_101537610	2	9	10	1	0.166667	0.9	0.733333	0.00361668
ALT5_4311	3D	XLOC_040823	12220203_12220349;12219476_12220349	13	27	1	43	0.928571	0.385714	0.542857	0.000443907
ALT5_4370	3D	XLOC_041190	54312742_54312825;54312578_54312825	47	5	11	9	0.810345	0.357143	0.453202	0.00266566
ALT5_4404	3D	XLOC_041298	69613234_69613330;69613112_69613330	68	31	1	55	0.985507	0.360465	0.625042	4.44114e-17	AT5G39510	64.2	81	1e-23	VTI11, ATVTI1A, ATVTI11, ZIG, SGR4, VTI1A, ZIG1	Vesicle transport v-SNARE family protein	GO:0000149_GO:0005484_GO:0005789_GO:0006888_GO:0006891_GO:0012507_GO:0016021_GO:0031201_GO:0031902_GO:0042147_GO:0048280_GO:0005515_GO:0005770_GO:0005802_GO:0006896_GO:0004872_GO:0009630_GO:0030140_GO:0005773_GO:0000325_GO:0005774_GO:0006623_GO:0005829_
ALT5_4563	3D	XLOC_042556	52003478_52004361;52003478_52004399	26	20	1	21	0.962963	0.487805	0.475158	9.38e-05
ALT5_4669	3D	XLOC_043064	102598983_102600341;102598983_102600485	34	69	43	7	0.441558	0.907895	0.466336	3.484e-09	AT5G63120	79.43	316	5e-150		P-loop containing nucleoside triphosphate hydrolases superfamily protein	GO:0000184_GO:0003723_GO:0005524_GO:0005634_GO:0006364_GO:0008026_
ES_6049	3D	XLOC_041021	36176414_36176490	36	42	47	15	0.433735	0.736842	0.303107	0.00394555	AT1G75400	30.94	446	6e-33		RING/U-box superfamily protein	GO:0005634_GO:0008270_
ES_6089	3D	XLOC_041202	55890834_55891081	58	40	4	59	0.935484	0.40404	0.531443	3.15987e-09	AT5G46410	66.04	159	2e-61	SSP4	SCP1-like small phosphatase 4	GO:0005634_GO:0016791_GO:0006470_GO:0008420_
ES_6090	3D	XLOC_041202	55890908_55891081	58	40	3	72	0.95082	0.357143	0.593677	2.9394e-11	AT5G46410	66.04	159	2e-61	SSP4	SCP1-like small phosphatase 4	GO:0005634_GO:0016791_GO:0006470_GO:0008420_
ES_6126	3D	XLOC_041438	89349575_89349643	2	10	29	12	0.0645161	0.454545	0.390029	0.0204822	AT3G54020	63.75	309	2e-106	AtIPCS1	Arabidopsis Inositol phosphorylceramide synthase 1	GO:0005886_GO:0016021_GO:0030148_GO:0045140_
ES_6235	3D	XLOC_042275	23425755_23425825	2	16	30	10	0.0625	0.615385	0.552885	0.00102591
ES_6236	3D	XLOC_042275	23425755_23425832	2	16	61	12	0.031746	0.571429	0.539683	5.64451e-05
ES_6237	3D	XLOC_042275	23425755_23425848	2	16	31	13	0.0606061	0.551724	0.491118	0.00214609
ES_6246	3D	XLOC_042293	25436758_25436867	100	106	2	72	0.980392	0.595506	0.384887	1.196e-11	AT5G03030	79.75	79	6e-26		Chaperone DnaJ-domain superfamily protein	GO:0005743_GO:0006457_GO:0016021_
ES_6297	3D	XLOC_042564	52858813_52859025	2	12	40	21	0.047619	0.363636	0.316017	0.0152281	AT4G31480	75.13	748	0		Coatomer, beta subunit	GO:0005198_GO:0005634_GO:0006886_GO:0016192_GO:0030126_GO:0030276_GO:0005829_GO:0009506_
ES_6340	3D	XLOC_042690	67516301_67516402	68	4	29	15	0.701031	0.210526	0.490505	0.00286384	AT1G14690	60.81	74	2e-22	MAP65-7	microtubule-associated protein 65-7	GO:0000226_GO:0000910_GO:0000922_GO:0005634_GO:0005737_GO:0005874_GO:0008017_
ES_6341	3D	XLOC_042690	67516340_67516402	68	4	40	15	0.62963	0.210526	0.419103	0.0138976	AT1G14690	60.81	74	2e-22	MAP65-7	microtubule-associated protein 65-7	GO:0000226_GO:0000910_GO:0000922_GO:0005634_GO:0005737_GO:0005874_GO:0008017_
ES_6342	3D	XLOC_042690	67516344_67516402	68	4	30	13	0.693878	0.235294	0.458583	0.00968827	AT1G14690	60.81	74	2e-22	MAP65-7	microtubule-associated protein 65-7	GO:0000226_GO:0000910_GO:0000922_GO:0005634_GO:0005737_GO:0005874_GO:0008017_
ES_6362	3D	XLOC_042788	78129902_78130591	36	2	23	14	0.610169	0.125	0.485169	0.0121801	AT2G25690	29.37	286	8e-19		Protein of unknown function (DUF581)	GO:0003674_GO:0005634_GO:0008150_
ES_6409	3D	XLOC_043047	101536365_101536431	2	26	42	22	0.0454545	0.541667	0.496212	0.000121327
IR_10152	3D	XLOC_040688	5103682_5104243	50	2	66	30	0.431034	0.0625	0.368534	0.000510373	AT5G01510	54.87	452	1e-128	RUS5	Protein of unknown function, DUF647	GO:0003674_GO:0008150_GO:0009507_
IR_10170	3D	XLOC_040774	9057977_9058291	19	12	46	6	0.292308	0.666667	0.374359	0.0358586	AT4G24880	61.41	298	3e-115		unknown protein; Has 30201 Blast hits to 17322 proteins in 780 species: Archae - 12; Bacteria - 1396; Metazoa - 17338; Fungi - 3422; Plants - 5037; Viruses - 0; Other Eukaryotes - 2996 (source: NCBI BLink).	GO:0005634_
IR_10191	3D	XLOC_040799	10598533_10598625	25	21	62	10	0.287356	0.677419	0.390063	0.00477142
IR_10201	3D	XLOC_040823	12219476_12220349	3	57	26	54	0.103448	0.513514	0.410065	0.000708316
IR_10242	3D	XLOC_040918	22844684_22844839	31	67	2	40	0.939394	0.626168	0.313226	0.0151048	AT4G23570	57.43	101	1e-29	SGT1A	phosphatase-related	GO:0005634_GO:0045087_GO:0005515_GO:0006511_GO:0019005_GO:0006952_GO:0071365_GO:2000072_
IR_10245	3D	XLOC_040918	22843576_22844154	14	28	4	108	0.777778	0.205882	0.571895	0.000238576	AT4G23570	57.43	101	1e-29	SGT1A	phosphatase-related	GO:0005634_GO:0045087_GO:0005515_GO:0006511_GO:0019005_GO:0006952_GO:0071365_GO:2000072_
IR_10254	3D	XLOC_040947	28289727_28290263	18	6	2	28	0.9	0.176471	0.723529	7.5776e-05	AT3G06670	44.57	341	2e-70		binding	GO:0005737_GO:0008150_
IR_10485	3D	XLOC_041450	89810120_89810204	59	37	42	2	0.584158	0.948718	0.36456	0.00245899	AT1G27840	59.15	355	5e-119	ATCSA-1	Transducin/WD40 repeat-like superfamily protein	GO:0000166_GO:0005634_GO:0005739_GO:0005834_GO:0080008_GO:0006281_GO:0010224_
IR_10670	3D	XLOC_042251	20175863_20176337	2	22	54	30	0.0357143	0.423077	0.387363	1.67485e-05	AT4G09730	80.77	104	5e-47	RH39	RH39	GO:0004004_GO:0005524_GO:0008026_GO:0010501_GO:0009507_GO:0016887_GO:0070180_GO:0080158_GO:1901259_
IR_10692	3D	XLOC_042316	27851256_27851367	33	21	2	28	0.942857	0.428571	0.514286	0.000386552	AT5G54730	48.25	371	8e-87	ATATG18F, ATG18F, G18F	homolog of yeast autophagy 18 (ATG18) F	GO:0003674_GO:0005737_GO:0005774_GO:0006914_GO:0015031_GO:0016192_GO:0034045_GO:0042594_
IR_10725	3D	XLOC_042391	35488619_35489730	38	10	6	10	0.863636	0.5	0.363636	0.0281186
IR_10726	3D	XLOC_042391	35488147_35488479	31	12	2	8	0.939394	0.6	0.339394	0.0392014
IR_10779	3D	XLOC_042538	50163660_50163854	19	186	2	3530	0.904762	0.0500538	0.854708	1.26653e-17
IR_10783	3D	XLOC_042538	50162999_50163129	37	371	32	4226	0.536232	0.0807048	0.455527	9.15537e-18
IR_10801	3D	XLOC_042576	53630882_53630993	72	118	2	202	0.972973	0.36875	0.604223	3.15283e-14	AT2G48060	50.71	840	0		unknown protein; FUNCTIONS IN: molecular_function unknown; INVOLVED IN: biological_process unknown; LOCATED IN: endomembrane system; EXPRESSED IN: shoot, sperm cell; CONTAINS InterPro DOMAIN/s: Protein of unknown function DUF3595 (InterPro:IPR021999); Has 533 Blast hits to 341 proteins in 95 species: Archae - 2; Bacteria - 15; Metazoa - 318; Fungi - 0; Plants - 93; Viruses - 0; Other Eukaryotes -…	GO:0008150_GO:0008381_GO:0009507_GO:0016021_
IR_10803	3D	XLOC_042576	53630640_53630728	37	154	2	122	0.948718	0.557971	0.390747	0.000301445	AT2G48060	50.71	840	0		unknown protein; FUNCTIONS IN: molecular_function unknown; INVOLVED IN: biological_process unknown; LOCATED IN: endomembrane system; EXPRESSED IN: shoot, sperm cell; CONTAINS InterPro DOMAIN/s: Protein of unknown function DUF3595 (InterPro:IPR021999); Has 533 Blast hits to 341 proteins in 95 species: Archae - 2; Bacteria - 15; Metazoa - 318; Fungi - 0; Plants - 93; Viruses - 0; Other Eukaryotes -…	GO:0008150_GO:0008381_GO:0009507_GO:0016021_
IR_10815	3D	XLOC_042594	56089301_56089775	87	42	2	34	0.977528	0.552632	0.424897	1.26428e-06
IR_10882	3D	XLOC_042690	67514569_67514840	53	13	2	8	0.963636	0.619048	0.344589	0.0123848	AT1G14690	60.81	74	2e-22	MAP65-7	microtubule-associated protein 65-7	GO:0000226_GO:0000910_GO:0000922_GO:0005634_GO:0005737_GO:0005874_GO:0008017_
IR_10888	3D	XLOC_042690	67514333_67514440	77	6	42	34	0.647059	0.15	0.497059	8.5601e-06	AT1G14690	60.81	74	2e-22	MAP65-7	microtubule-associated protein 65-7	GO:0000226_GO:0000910_GO:0000922_GO:0005634_GO:0005737_GO:0005874_GO:0008017_
IR_10897	3D	XLOC_042716	70164028_70164344	23	12	2	24	0.92	0.333333	0.586667	0.00106118
IR_11047	3D	XLOC_043047	101536432_101536529	36	4	34	30	0.514286	0.117647	0.396639	0.00133618
IR_11050	3D	XLOC_043047	101535667_101536529	45	4	2	26	0.957447	0.133333	0.824113	1.06693e-08
IR_11055	3D	XLOC_043064	102598983_102600485	207	13	68	138	0.752727	0.0860927	0.666635	5.09565e-30	AT5G63120	79.43	316	5e-150		P-loop containing nucleoside triphosphate hydrolases superfamily protein	GO:0000184_GO:0003723_GO:0005524_GO:0005634_GO:0006364_GO:0008026_
IR_11064	3D	XLOC_043093	105209269_105209460	114	43	2	24	0.982759	0.641791	0.340968	1.2006e-05	AT1G67310	38.09	575	9e-88		Calmodulin-binding transcription activator protein with CG-1 and Ankyrin domains	GO:0005516_GO:0005634_GO:0006355_GO:0005829_
ALT3_7179	4A	XLOC_044641	64632392_64632782;64632392_64633196	3	516	11	6	0.214286	0.988506	0.77422	5.152e-15	AT3G09350	51.65	395	2e-97	Fes1A	Fes1A	GO:0005737_GO:0009408_GO:0009651_GO:0030544_GO:0005634_
ALT3_7261	4A	XLOC_044912	137929197_137929898;137929197_137929938	68	9	1	5	0.985507	0.642857	0.34265	0.000910453
ALT3_7269	4A	XLOC_044999	146442361_146442625;146442361_146442692	65	24	1	27	0.984848	0.470588	0.51426	2.184e-10	AT2G36630	67.8	410	8e-130		Sulfite exporter TauE/SafE family protein	GO:0016021_
ALT3_7320	4A	XLOC_045371	181138508_181138596;181138508_181138629	21	6	1	5	0.954545	0.545455	0.409091	0.0140768	AT1G71696	69.38	356	5e-143	SOL1	carboxypeptidase D, putative	GO:0004181_GO:0004185_GO:0005576_GO:0005615_GO:0006508_GO:0006518_GO:0008270_GO:0010008_GO:0016021_GO:0016485_GO:0010082_
ALT3_7399	4A	XLOC_045947	25102422_25102708;25101404_25102708	21	2	1	8	0.954545	0.2	0.754545	0.000128981
ALT3_7484	4A	XLOC_046280	71494390_71495286;71494372_71495286	8	1	5	9	0.615385	0.1	0.515385	0.0358044
ALT3_7518	4A	XLOC_046391	95239424_95239666;95238219_95239666	6	11	27	3	0.181818	0.785714	0.603896	0.000465489
ALT3_7605	4A	XLOC_046640	147536592_147537896;147536525_147537896	1	19	25	31	0.0384615	0.38	0.341538	0.00195577	AT5G27660	62.1	372	4e-113		Trypsin family protein with PDZ domain	GO:0005576_GO:0006508_GO:0008236_GO:0005739_GO:0008233_GO:0034605_GO:0051603_
ALT3_7664	4A	XLOC_046912	174310704_174311544;174310478_174311544	18	19	18	1	0.5	0.95	0.45	0.00181084	AT1G09760	73.06	245	1e-84	U2A'	U2 small nuclear ribonucleoprotein A	GO:0003723_GO:0005634_GO:0030529_GO:0009409_GO:0009507_GO:0000398_GO:0005654_GO:0005737_GO:0015030_GO:0005730_GO:0005829_
ALT3_7689	4A	XLOC_047141	193045805_193046669;193045685_193046669	19	3	1	18	0.95	0.142857	0.807143	8.82e-07
ALT5_4712	4A	XLOC_044260	8222340_8222706;8222280_8222706	45	12	1	8	0.978261	0.6	0.378261	0.000350991	AT3G03610	63.16	323	3e-118		ELMO/CED-12 family protein	GO:0003674_GO:0005739_
ALT5_4715	4A	XLOC_044281	12314598_12314709;12313966_12314709	24	9	2	12	0.923077	0.428571	0.494505	0.000642616	AT3G51620	41.29	637	1e-107		PAP/OAS1 substrate-binding domain superfamily	GO:0003674_GO:0005634_GO:0008150_
ALT5_4762	4A	XLOC_044539	51039185_51040477;51039149_51040477	89	1097	13	1592	0.872549	0.407958	0.464591	4.288e-20	AT5G02830	40.51	785	6e-159		Tetratricopeptide repeat (TPR)-like superfamily protein	GO:0005739_GO:0008150_GO:0009507_
ALT5_4835	4A	XLOC_045040	151400033_151400916;151399238_151400916	15	2	1	15	0.9375	0.117647	0.819853	8.07829e-06	AT2G33730	76.31	591	0		P-loop containing nucleoside triphosphate hydrolases superfamily protein	GO:0003723_GO:0005524_GO:0005634_GO:0006397_GO:0008026_GO:0005737_
ALT5_4897	4A	XLOC_045445	187864422_187864520;187864318_187864520	72	79	5	78	0.935065	0.503185	0.43188	5.67461e-11	AT1G08510	62.15	391	5e-140	FATB	fatty acyl-ACP thioesterases B	GO:0000036_GO:0006633_GO:0009507_GO:0016297_GO:0009536_
ALT5_4995	4A	XLOC_046321	79779837_79780780;79779837_79781126	42	17	1	14	0.976744	0.548387	0.428357	2.1507e-05	AT1G56500	60.92	261	4e-82		haloacid dehalogenase-like hydrolase family protein	GO:0008152_GO:0016787_GO:0009570_GO:0009507_GO:0009534_GO:0010196_GO:0042651_
ALT5_4997	4A	XLOC_046321	79779837_79781048;79779837_79781126	42	17	4	33	0.913043	0.34	0.573043	2.8609e-08	AT1G56500	60.92	261	4e-82		haloacid dehalogenase-like hydrolase family protein	GO:0008152_GO:0016787_GO:0009570_GO:0009507_GO:0009534_GO:0010196_GO:0042651_
ALT5_5053	4A	XLOC_046624	144609051_144609389;144609051_144609401	15	29	62	26	0.194805	0.527273	0.332468	0.000194418
ALT5_5062	4A	XLOC_046662	150435778_150437166;150435778_150437302	40	30	1	32	0.97561	0.483871	0.491739	1.32213e-07	AT2G22120	71.39	360	2e-119		RING/FYVE/PHD zinc finger superfamily protein	GO:0005737_GO:0008270_GO:0016021_
ES_6466	4A	XLOC_044199	983616_983700	4	930	13	15	0.235294	0.984127	0.748833	2.28944e-15	AT3G22830	43.18	359	5e-74	AT-HSFA6B, HSFA6B	heat shock transcription factor A6B	GO:0003677_GO:0003700_GO:0005634_GO:0005737_GO:0006351_GO:0006355_GO:0043565_
ES_6478	4A	XLOC_044281	12314357_12314597	48	18	3	14	0.941176	0.5625	0.378676	0.000478618	AT3G51620	41.29	637	1e-107		PAP/OAS1 substrate-binding domain superfamily	GO:0003674_GO:0005634_GO:0008150_
ES_6479	4A	XLOC_044281	12314422_12314597	48	18	4	18	0.923077	0.5	0.423077	0.000174316	AT3G51620	41.29	637	1e-107		PAP/OAS1 substrate-binding domain superfamily	GO:0003674_GO:0005634_GO:0008150_
ES_6480	4A	XLOC_044281	12314444_12314597	48	18	3	13	0.941176	0.580645	0.360531	0.000900291	AT3G51620	41.29	637	1e-107		PAP/OAS1 substrate-binding domain superfamily	GO:0003674_GO:0005634_GO:0008150_
ES_6481	4A	XLOC_044281	12314566_12314597	48	18	3	13	0.941176	0.580645	0.360531	0.000900291	AT3G51620	41.29	637	1e-107		PAP/OAS1 substrate-binding domain superfamily	GO:0003674_GO:0005634_GO:0008150_
ES_6499	4A	XLOC_044377	23216171_23216223	2	204	35	207	0.0540541	0.49635	0.442296	6.40567e-05	AT3G55530	64.58	271	8e-60	SDIR1	RING/U-box superfamily protein	GO:0000209_GO:0005634_GO:0005783_GO:0008270_GO:0016021_GO:0016874_GO:0031090_GO:0042787_GO:0043161_GO:0061630_GO:0004842_GO:0009414_GO:0009651_GO:0009737_GO:0009789_GO:0016567_GO:0043231_
ES_6537	4A	XLOC_044600	59609025_59609091	2	122	140	232	0.0140845	0.344633	0.330548	6.17584e-10	AT3G46290	50.12	828	0	HERK1	hercules receptor kinase 1	GO:0004674_GO:0005524_GO:0005886_GO:0006468_GO:0016021_GO:0016301_GO:0004672_GO:0009742_GO:0009791_GO:0051510_GO:0009741_GO:0009826_GO:0009506_
ES_6554	4A	XLOC_044641	64632783_64632943	6	1032	21	29	0.222222	0.972667	0.750445	1.61561e-20	AT3G09350	51.65	395	2e-97	Fes1A	Fes1A	GO:0005737_GO:0009408_GO:0009651_GO:0030544_GO:0005634_
ES_6599	4A	XLOC_044824	115795579_115795753	8	34	113	38	0.0661157	0.472222	0.406107	3.08792e-06	AT2G26260	51.33	263	9e-73	AT3BETAHSD/D2, 3BETAHSD/D2	3beta-hydroxysteroid-dehydrogenase/decarboxylase isoform 2	GO:0003854_GO:0005789_GO:0006694_GO:0016021_GO:0016126_GO:0055114_GO:0016020_GO:0047012_
ES_6633	4A	XLOC_044936	140352028_140352096	70	54	139	12	0.334928	0.818182	0.483254	2.80048e-08	AT1G15200	62.63	190	1e-43		protein-protein interaction regulator family protein	GO:0003674_GO:0005634_GO:0008150_
ES_6646	4A	XLOC_045000	146548611_146548695	26	26	17	2	0.604651	0.928571	0.32392	0.0109634	AT2G43500	46.79	327	7e-83		Plant regulator RWP-RK family protein	GO:0003677_GO:0005634_GO:0006351_GO:0003700_GO:0006355_
ES_6650	4A	XLOC_045040	151399915_151400032	42	4	2	28	0.954545	0.125	0.829545	9.26943e-10	AT2G33730	76.31	591	0		P-loop containing nucleoside triphosphate hydrolases superfamily protein	GO:0003723_GO:0005524_GO:0005634_GO:0006397_GO:0008026_GO:0005737_
ES_6744	4A	XLOC_045627	204143219_204143307	2	22	32	7	0.0588235	0.758621	0.699797	1.56091e-05
ES_6848	4A	XLOC_046237	66464242_66464293	2	24	132	43	0.0149254	0.358209	0.343284	4.1534e-06	AT1G59660	52.02	396	2e-111		Nucleoporin autopeptidase	GO:0005215_GO:0005634_GO:0051028_GO:0005515_GO:0005635_
ES_6870	4A	XLOC_046326	80581224_80581498	150	2	2	34	0.986842	0.0555556	0.931287	6.08873e-24	AT1G56500	54.63	518	2e-137		haloacid dehalogenase-like hydrolase family protein	GO:0008152_GO:0016787_GO:0009570_GO:0009507_GO:0009534_GO:0010196_GO:0042651_
ES_6883	4A	XLOC_046391	95239073_95239423	12	22	36	7	0.25	0.758621	0.508621	0.000741961
ES_6884	4A	XLOC_046391	95239092_95239423	12	22	28	4	0.3	0.846154	0.546154	0.0004929
ES_6885	4A	XLOC_046391	95239349_95239423	12	22	28	4	0.3	0.846154	0.546154	0.0004929
ES_6886	4A	XLOC_046391	95239935_95240004	16	24	54	14	0.228571	0.631579	0.403008	0.00215938
ES_6887	4A	XLOC_046391	95239935_95240078	16	24	83	21	0.161616	0.533333	0.371717	0.000900291
ES_6972	4A	XLOC_046735	159286970_159287037	12	10	58	11	0.171429	0.47619	0.304762	0.0400812
ES_7000	4A	XLOC_046905	173945256_173945404	68	62	2	31	0.971429	0.666667	0.304762	1.068e-05	AT2G19130	62.74	314	1e-110		S-locus lectin protein kinase family protein	GO:0004672_GO:0005524_GO:0005886_GO:0016021_GO:0030246_GO:0048544_
IR_11241	4A	XLOC_044446	32129023_32129146	53	10	2	14	0.963636	0.416667	0.54697	0.000182017
IR_11262	4A	XLOC_044479	41280993_41281130	2	48	116	76	0.0169492	0.387097	0.370148	9.37727e-12	AT5G06600	81.02	374	0	UBP12	ubiquitin-specific protease 12	GO:0004843_GO:0005634_GO:0006511_GO:0016579_GO:0036459_GO:0005829_
IR_11265	4A	XLOC_044479	41281282_41281533	2	44	30	18	0.0625	0.709677	0.647177	5.0903e-07	AT5G06600	81.02	374	0	UBP12	ubiquitin-specific protease 12	GO:0004843_GO:0005634_GO:0006511_GO:0016579_GO:0036459_GO:0005829_
IR_11271	4A	XLOC_044541	51744192_51744543	1126	467	624	1742	0.643429	0.211408	0.432021	1.3524e-119
IR_11297	4A	XLOC_044613	60810208_60810921	35	99	2	58	0.945946	0.630573	0.315373	0.00747515
IR_11340	4A	XLOC_044751	92673029_92673126	35	218	2	218	0.945946	0.5	0.445946	6.12e-05	AT1G71010	45.83	731	0	FAB1C	FORMS APLOID AND BINUCLEATE CELLS 1C	GO:0005524_GO:0005634_GO:0016308_GO:0000285_GO:0090332_
IR_11341	4A	XLOC_044751	92673047_92673126	35	152	2	98	0.945946	0.608	0.337946	0.00228015	AT1G71010	45.83	731	0	FAB1C	FORMS APLOID AND BINUCLEATE CELLS 1C	GO:0005524_GO:0005634_GO:0016308_GO:0000285_GO:0090332_
IR_11362	4A	XLOC_044791	105102143_105102702	12	13	42	6	0.222222	0.684211	0.461988	0.0068728
IR_11426	4A	XLOC_044935	140343817_140343897	3	9	54	12	0.0526316	0.428571	0.37594	0.00113717	AT5G06440	37.47	467	3e-80		BEST Arabidopsis thaliana protein match is: Polyketide cyclase/dehydrase and lipid transport superfamily protein (TAIR:AT3G11720.3); Has 155 Blast hits to 153 proteins in 39 species: Archae - 0; Bacteria - 4; Metazoa - 5; Fungi - 6; Plants - 101; Viruses - 0; Other Eukaryotes - 39 (source: NCBI BLink).	GO:0003674_GO:0005634_GO:0008150_GO:0005739_
IR_11438	4A	XLOC_044999	146442361_146442630	37	16	2	12	0.948718	0.571429	0.377289	0.00955318	AT2G36630	67.8	410	8e-130		Sulfite exporter TauE/SafE family protein	GO:0016021_
IR_11440	4A	XLOC_044999	146442361_146442625	37	16	2	54	0.948718	0.228571	0.720147	1.04255e-08	AT2G36630	67.8	410	8e-130		Sulfite exporter TauE/SafE family protein	GO:0016021_
IR_11478	4A	XLOC_045123	161651012_161651807	14	13	2	22	0.875	0.371429	0.503571	0.0153111
IR_11482	4A	XLOC_045123	161652950_161654063	7	25	30	22	0.189189	0.531915	0.342726	0.00874322
IR_11495	4A	XLOC_045132	162891837_162891986	76	86	2	74	0.974359	0.5375	0.436859	1.35678e-07	AT1G73460	59.57	940	0		Protein kinase superfamily protein	GO:0004672_GO:0005524_GO:0005634_GO:0006468_GO:0016301_GO:0005737_GO:0005886_GO:0005829_
IR_11635	4A	XLOC_045875	12790297_12790369	14	24	22	4	0.388889	0.857143	0.468254	0.00502546	AT2G39080	62.63	190	2e-62		NAD(P)-binding Rossmann-fold superfamily protein	GO:0009507_GO:0009570_
IR_11704	4A	XLOC_046083	48349207_48349329	121	553	80	1410	0.60199	0.281712	0.320278	2.50505e-13	AT1G07350	67.5	80	4e-30		RNA-binding (RRM/RBD/RNP motifs) family protein	GO:0000166_GO:0003676_GO:0003723_GO:0005681_GO:0006397_GO:0016607_GO:0008380_GO:0009644_GO:0043484_
IR_11741	4A	XLOC_046221	64628540_64630673	3	51	56	40	0.0508475	0.56044	0.509592	1.29274e-08
IR_11781	4A	XLOC_046320	79438111_79438194	18	10	6	34	0.75	0.227273	0.522727	0.00149423	AT5G06950	78.18	165	2e-70	AHBP-1B, TGA2	bZIP transcription factor family protein	GO:0003677_GO:0003700_GO:0005634_GO:0006351_GO:0009626_GO:0043565_GO:0005515_GO:0045893_GO:0005737_GO:0009862_GO:0045892_GO:0009410_
IR_11809	4A	XLOC_046391	95238219_95239666	36	7	12	22	0.75	0.241379	0.508621	0.000745279
IR_11859	4A	XLOC_046508	125631158_125631270	110	10	2	16	0.982143	0.384615	0.597527	6.73102e-07
IR_11860	4A	XLOC_046508	125630982_125631267	81	10	2	26	0.975904	0.277778	0.698126	3.82685e-09
IR_12052	4A	XLOC_047141	193045805_193046669	191	27	2	36	0.989637	0.428571	0.561066	3.4454e-13
ES_7642	4B	XLOC_050476	148886186_148886251	90	222	149	23	0.376569	0.906122	0.529553	1.81751e-26	AT4G22756	52.98	302	2e-88	SMO1-2, ATSMO1, ATSMO1-2, SMO1	sterol C4-methyl oxidase 1-2	GO:0003824_GO:0005506_GO:0005789_GO:0006633_GO:0016021_GO:0000254_GO:0016126_GO:0080064_
IR_13753	4B	XLOC_051508	311454468_311455323	122	7	60	54	0.67033	0.114754	0.555576	3.04351e-10	AT2G45660	64.18	67	2e-22	AGL20, SOC1, ATSOC1	AGAMOUS-like 20	GO:0003677_GO:0003700_GO:0005634_GO:0006351_GO:0030154_GO:0046983_GO:0009911_GO:0009908_GO:0005515_GO:0008134_GO:0009409_GO:0045893_GO:0000060_GO:0005737_GO:0009739_GO:0010077_
ALT5_5637	4B	XLOC_050589	178240452_178240870;178240452_178240885	8	26	10	2	0.444444	0.928571	0.484127	0.000840485	AT5G64170	52.27	88	1e-16		dentin sialophosphoprotein-related	GO:0003674_GO:0005634_GO:0006351_GO:0006355_GO:0008150_GO:0048511_
ALT3_7978	4B	XLOC_049004	237685133_237685208;237685133_237685525	13	10	14	1	0.481481	0.909091	0.427609	0.0327999
ALT3_8122	4B	XLOC_049844	10187820_10188603;10187808_10188603	2	6	17	4	0.105263	0.6	0.494737	0.0131856	AT2G01820	35.8	405	8e-51		Leucine-rich repeat protein kinase family protein	GO:0004674_GO:0005524_GO:0005576_GO:0006468_GO:0016021_GO:0005886_GO:0009505_GO:0009555_GO:0009506_
ALT3_8133	4B	XLOC_049904	14926790_14926939;14926623_14926939	22	18	121	10	0.153846	0.642857	0.489011	2.12178e-06	AT1G15200	60.81	74	3e-19		protein-protein interaction regulator family protein	GO:0003674_GO:0005634_GO:0008150_
ALT3_8213	4B	XLOC_050234	103221678_103221812;103221651_103221812	132	42	1	23	0.992481	0.646154	0.346327	8.27904e-11	AT4G36980	52.67	486	9e-88		FUNCTIONS IN: molecular_function unknown; INVOLVED IN: biological_process unknown; EXPRESSED IN: 23 plant structures; EXPRESSED DURING: 13 growth stages; CONTAINS InterPro DOMAIN/s: Splicing factor, suppressor of white apricot (InterPro:IPR019147); Has 7672 Blast hits to 5479 proteins in 321 species: Archae - 0; Bacteria - 89; Metazoa - 5155; Fungi - 712; Plants - 341; Viruses - 39; Other Eukaryo…	GO:0003674_GO:0005634_GO:0008150_
ALT3_8336	4B	XLOC_050552	168360786_168361567;168360755_168361567	35	24	1	12	0.972222	0.666667	0.305556	0.00265191	AT5G12150	42.5	280	2e-31		Rho GTPase activation protein (RhoGAP) with PH domain	GO:0005096_GO:0005737_GO:0007165_GO:0035091_GO:0005886_
ALT3_8340	4B	XLOC_050561	171008425_171010150;171006547_171010150	15	9	1	12	0.9375	0.428571	0.508929	0.0031961
ALT3_8423	4B	XLOC_050760	215941462_215941570;215941432_215941570	25	10	4	8	0.862069	0.555556	0.306513	0.0438719
ALT3_8473	4B	XLOC_050921	246689898_246690773;246689884_246690773	19	11	9	23	0.678571	0.323529	0.355042	0.0145559
ALT3_8560	4B	XLOC_051223	285627817_285628505;285627657_285628505	92	8	19	8	0.828829	0.5	0.328829	0.00971814
ALT5_5170	4B	XLOC_048185	34037164_34037734;34037111_34037734	12	31	1	32	0.923077	0.492063	0.431013	0.00663338	AT3G12220	46.05	291	4e-67	scpl16	serine carboxypeptidase-like 16	GO:0004185_GO:0005576_GO:0006508_GO:0016747_GO:0019748_GO:0051603_
ALT5_5213	4B	XLOC_048316	72412615_72412690;72412513_72412690	7	96	8	5	0.466667	0.950495	0.483828	3.07562e-05
ALT5_5244	4B	XLOC_048427	101233197_101234775;101233098_101234775	86	49	3	28	0.966292	0.636364	0.329928	1.81898e-07	AT1G56500	75.83	240	2e-101		haloacid dehalogenase-like hydrolase family protein	GO:0008152_GO:0016787_GO:0009570_GO:0009507_GO:0009534_GO:0010196_GO:0042651_
ALT5_5245	4B	XLOC_048427	101233197_101234775;101233119_101234775	32	12	3	28	0.914286	0.3	0.614286	1.9765e-07	AT1G56500	75.83	240	2e-101		haloacid dehalogenase-like hydrolase family protein	GO:0008152_GO:0016787_GO:0009570_GO:0009507_GO:0009534_GO:0010196_GO:0042651_
ALT5_5246	4B	XLOC_048427	101235684_101236408;101235592_101236408	92	79	2	48	0.978723	0.622047	0.356676	1.072e-10	AT1G56500	75.83	240	2e-101		haloacid dehalogenase-like hydrolase family protein	GO:0008152_GO:0016787_GO:0009570_GO:0009507_GO:0009534_GO:0010196_GO:0042651_
ALT5_5293	4B	XLOC_048637	145782136_145782908;145782060_145782908	54	50	1	34	0.981818	0.595238	0.38658	2.35304e-07
ALT5_5354	4B	XLOC_048826	196684234_196684317;196683886_196684317	28	27	5	26	0.848485	0.509434	0.339051	0.0036891	AT3G12250	70.98	317	9e-118	TGA6, BZIP45	TGACG motif-binding factor 6	GO:0003677_GO:0003700_GO:0005634_GO:0006351_GO:0006355_GO:0016787_GO:0043565_GO:0046872_GO:0009627_GO:0005515_GO:0009410_
ALT5_5368	4B	XLOC_048913	216517705_216518311;216517658_216518311	13	3	8	12	0.619048	0.2	0.419048	0.022113
ALT5_5370	4B	XLOC_048913	216517778_216518311;216517705_216518311	8	12	15	2	0.347826	0.857143	0.509317	0.00742095
ALT5_5470	4B	XLOC_049887	13187977_13188347;13187977_13188507	1	8	27	8	0.0357143	0.5	0.464286	0.000976063
ALT5_5544	4B	XLOC_050234	103226703_103227744;103226703_103227967	73	20	1	20	0.986486	0.5	0.486486	2.01e-09	AT4G36980	52.67	486	9e-88		FUNCTIONS IN: molecular_function unknown; INVOLVED IN: biological_process unknown; EXPRESSED IN: 23 plant structures; EXPRESSED DURING: 13 growth stages; CONTAINS InterPro DOMAIN/s: Splicing factor, suppressor of white apricot (InterPro:IPR019147); Has 7672 Blast hits to 5479 proteins in 321 species: Archae - 0; Bacteria - 89; Metazoa - 5155; Fungi - 712; Plants - 341; Viruses - 39; Other Eukaryo…	GO:0003674_GO:0005634_GO:0008150_
ALT5_5554	4B	XLOC_050249	105855771_105856784;105855771_105857078	18	20	1	12	0.947368	0.625	0.322368	0.0211499	AT2G27090	40.55	836	1e-133		Protein of unknown function (DUF630 and DUF632)	GO:0005634_GO:0005886_GO:0009506_
ALT5_5639	4B	XLOC_050589	178245092_178246079;178245092_178246178	361	129	1	122	0.997238	0.513944	0.483293	4.6364e-54	AT5G64170	52.27	88	1e-16		dentin sialophosphoprotein-related	GO:0003674_GO:0005634_GO:0006351_GO:0006355_GO:0008150_GO:0048511_
ALT5_5665	4B	XLOC_050635	190230958_190231058;190230958_190231702	36	13	8	19	0.818182	0.40625	0.411932	0.000582732	AT3G51620	65.03	346	3e-128		PAP/OAS1 substrate-binding domain superfamily	GO:0003674_GO:0005634_GO:0008150_
ALT5_5770	4B	XLOC_051031	259654767_259655512;259654767_259655634	127	11	1	5	0.992188	0.6875	0.304688	0.000127488
ES_7068	4B	XLOC_048166	27354488_27354741	294	176	5	87	0.983278	0.669202	0.314076	4.186e-22	AT2G36630	67.86	392	8e-123		Sulfite exporter TauE/SafE family protein	GO:0016021_
ES_7101	4B	XLOC_048301	65328398_65328503	28	46	179	54	0.135266	0.46	0.324734	1.29036e-05	AT3G10740	61.9	496	0	ASD1, ARAF1, ARAF, ATASD1	alpha-L-arabinofuranosidase 1	GO:0005576_GO:0005578_GO:0016798_GO:0046373_GO:0009044_GO:0045493_GO:0046556_GO:0005773_GO:0009505_GO:0048046_
ES_7113	4B	XLOC_048347	81538405_81538464	2	68	152	100	0.012987	0.404762	0.391775	6.14902e-11	AT4G02480	61.49	670	0		AAA-type ATPase family protein	GO:0005524_GO:0009507_GO:0016887_
ES_7196	4B	XLOC_048663	154409130_154409348	972	2320	2	2127	0.997947	0.5217	0.476247	6.555e-190	AT2G39730	79.39	427	0	RCA	rubisco activase	GO:0005524_GO:0009507_GO:0030234_GO:0009941_GO:0005634_GO:0009535_GO:0009570_GO:0005618_GO:0010287_GO:0009579_GO:0043531_GO:0046863_GO:0009409_GO:0010319_GO:0042742_GO:0016020_GO:0048046_GO:0009753_GO:0010150_GO:0009416_
ES_7198	4B	XLOC_048663	154413611_154413826	4	3958	8686	7304	0.000460299	0.351447	0.350987	0	AT2G39730	79.39	427	0	RCA	rubisco activase	GO:0005524_GO:0009507_GO:0030234_GO:0009941_GO:0005634_GO:0009535_GO:0009570_GO:0005618_GO:0010287_GO:0009579_GO:0043531_GO:0046863_GO:0009409_GO:0010319_GO:0042742_GO:0016020_GO:0048046_GO:0009753_GO:0010150_GO:0009416_
ES_7286	4B	XLOC_048861	205175766_205175828	2	28	145	52	0.0136054	0.35	0.336395	9.70549e-07	AT1G10390	52.94	408	2e-119		Nucleoporin autopeptidase	GO:0005215_GO:0005634_GO:0051028_GO:0005515_GO:0005635_GO:0005737_GO:0006406_GO:0031965_GO:1902446_
ES_7288	4B	XLOC_048861	205175777_205175828	2	28	152	56	0.012987	0.333333	0.320346	1.146e-06	AT1G10390	52.94	408	2e-119		Nucleoporin autopeptidase	GO:0005215_GO:0005634_GO:0051028_GO:0005515_GO:0005635_GO:0005737_GO:0006406_GO:0031965_GO:1902446_
ES_7310	4B	XLOC_048975	232106359_232106476	78	16	2	26	0.975	0.380952	0.594048	2.84903e-10
ES_7312	4B	XLOC_048979	233582540_233582606	2	26	52	31	0.037037	0.45614	0.419103	0.000322074	AT5G19390	44.24	217	9e-26		Rho GTPase activation protein (RhoGAP) with PH domain	GO:0005096_GO:0005737_GO:0007165_GO:0009507_GO:0009535_GO:0035091_
ES_7330	4B	XLOC_049062	247133787_247133884	66	9222	160	1873	0.292035	0.831185	0.53915	3.18655e-51	AT1G07350	66.25	80	3e-28		RNA-binding (RRM/RBD/RNP motifs) family protein	GO:0000166_GO:0003676_GO:0003723_GO:0005681_GO:0006397_GO:0016607_GO:0008380_GO:0009644_GO:0043484_
ES_7331	4B	XLOC_049062	247133803_247133884	66	9222	91	1500	0.420382	0.860101	0.439719	4.669e-28	AT1G07350	66.25	80	3e-28		RNA-binding (RRM/RBD/RNP motifs) family protein	GO:0000166_GO:0003676_GO:0003723_GO:0005681_GO:0006397_GO:0016607_GO:0008380_GO:0009644_GO:0043484_
ES_7339	4B	XLOC_049095	251222517_251222646	2	10	74	16	0.0263158	0.384615	0.3583	0.00235264
ES_7464	4B	XLOC_049887	13188348_13188422	2	16	51	12	0.0377358	0.571429	0.533693	0.000144694
ES_7629	4B	XLOC_050449	142985131_142985260	36	16	119	13	0.232258	0.551724	0.319466	0.0103461
ES_7661	4B	XLOC_050561	171008241_171008424	30	18	2	17	0.9375	0.514286	0.423214	0.000947883
ES_7688	4B	XLOC_050635	190231059_190231299	72	26	9	25	0.888889	0.509804	0.379085	8.01097e-05	AT3G51620	65.03	346	3e-128		PAP/OAS1 substrate-binding domain superfamily	GO:0003674_GO:0005634_GO:0008150_
ES_7702	4B	XLOC_050675	200717521_200717565	4	114	255	190	0.015444	0.375	0.359556	3.90207e-16	AT5G13750	52.73	275	4e-68	ZIFL1	zinc induced facilitator-like 1	GO:0016021_GO:0080167_GO:0005886_GO:0009414_GO:0009630_GO:0009705_GO:0010540_GO:0022821_GO:0048364_GO:0090333_
ES_7703	4B	XLOC_050675	200718009_200718094	18	432	417	479	0.0413793	0.474204	0.432825	9.25662e-38	AT5G13750	52.73	275	4e-68	ZIFL1	zinc induced facilitator-like 1	GO:0016021_GO:0080167_GO:0005886_GO:0009414_GO:0009630_GO:0009705_GO:0010540_GO:0022821_GO:0048364_GO:0090333_
ES_7770	4B	XLOC_050831	232195529_232195626	8	32	69	18	0.103896	0.64	0.536104	2.93851e-06	AT2G26260	57.26	475	6e-152	AT3BETAHSD/D2, 3BETAHSD/D2	3beta-hydroxysteroid-dehydrogenase/decarboxylase isoform 2	GO:0003854_GO:0005789_GO:0006694_GO:0016021_GO:0016126_GO:0055114_GO:0016020_GO:0047012_
ES_7771	4B	XLOC_050831	232195529_232195703	8	32	142	30	0.0533333	0.516129	0.462796	9.6166e-08	AT2G26260	57.26	475	6e-152	AT3BETAHSD/D2, 3BETAHSD/D2	3beta-hydroxysteroid-dehydrogenase/decarboxylase isoform 2	GO:0003854_GO:0005789_GO:0006694_GO:0016021_GO:0016126_GO:0055114_GO:0016020_GO:0047012_
ES_7796	4B	XLOC_050921	246691298_246691390	2	18	35	25	0.0540541	0.418605	0.364551	0.00696823
ES_7838	4B	XLOC_051031	259653722_259653771	2	6	154	12	0.0128205	0.333333	0.320513	0.00286787
ES_7869	4B	XLOC_051212	284353310_284353363	42	34	27	2	0.608696	0.944444	0.335749	0.00117189	AT2G16940	63.91	327	5e-94		Splicing factor, CC1-like	GO:0000166_GO:0003676_GO:0003723_GO:0005634_GO:0006397_GO:0005829_
IR_12154	4B	XLOC_048167	27810148_27810796	90	93	2	64	0.978261	0.592357	0.385904	3.5745e-07	AT1G56500	44.22	294	2e-47		haloacid dehalogenase-like hydrolase family protein	GO:0008152_GO:0016787_GO:0009570_GO:0009507_GO:0009534_GO:0010196_GO:0042651_
IR_12155	4B	XLOC_048167	27810163_27810796	73	61	2	58	0.973333	0.512605	0.460728	1.94415e-07	AT1G56500	44.22	294	2e-47		haloacid dehalogenase-like hydrolase family protein	GO:0008152_GO:0016787_GO:0009570_GO:0009507_GO:0009534_GO:0010196_GO:0042651_
IR_12203	4B	XLOC_048285	61172359_61172438	23	4	10	28	0.69697	0.125	0.57197	0.000237648
IR_12315	4B	XLOC_048416	98505932_98506131	2	31	110	50	0.0178571	0.382716	0.364859	1.05559e-09	AT3G57300	61.2	1031	0	INO80, ATINO80	INO80 ortholog	GO:0003677_GO:0004386_GO:0005524_GO:0005634_GO:0006281_GO:0006351_GO:0006355_GO:0016568_GO:0016444_GO:0045739_
IR_12369	4B	XLOC_048506	113410216_113410296	73	9	6	16	0.924051	0.36	0.564051	5.88877e-05	AT1G29690	57.06	510	5e-165	CAD1	MAC/Perforin domain-containing protein	GO:0006955_GO:0008219_GO:0009626_GO:0010337_
IR_12387	4B	XLOC_048555	125196262_125196374	2	39	58	44	0.0333333	0.46988	0.436546	1.48328e-07	AT5G06600	82.11	369	0	UBP12	ubiquitin-specific protease 12	GO:0004843_GO:0005634_GO:0006511_GO:0016579_GO:0036459_GO:0005829_
IR_12388	4B	XLOC_048555	125196526_125196776	2	68	30	26	0.0625	0.723404	0.660904	6.5044e-08	AT5G06600	82.11	369	0	UBP12	ubiquitin-specific protease 12	GO:0004843_GO:0005634_GO:0006511_GO:0016579_GO:0036459_GO:0005829_
IR_12417	4B	XLOC_048624	142062814_142062887	13	22	170	16	0.0710383	0.578947	0.507909	3.82685e-09	AT4G23280	36.96	257	2e-36	CRK20	cysteine-rich RLK (RECEPTOR-like protein kinase) 20	GO:0004674_GO:0005576_GO:0005886_GO:0006468_GO:0009506_GO:0016301_GO:0006952_GO:0009751_GO:0012501_GO:0042742_GO:0009507_
IR_12460	4B	XLOC_048663	154408825_154408912	177	5310	1122	1302	0.136259	0.803085	0.666827	1.58424e-305	AT2G39730	79.39	427	0	RCA	rubisco activase	GO:0005524_GO:0009507_GO:0030234_GO:0009941_GO:0005634_GO:0009535_GO:0009570_GO:0005618_GO:0010287_GO:0009579_GO:0043531_GO:0046863_GO:0009409_GO:0010319_GO:0042742_GO:0016020_GO:0048046_GO:0009753_GO:0010150_GO:0009416_
IR_12674	4B	XLOC_049057	246690051_246690322	22	4	6	26	0.785714	0.133333	0.652381	8.80597e-05
IR_12679	4B	XLOC_049062	247133661_247134007	93	307	66	9222	0.584906	0.0322174	0.552688	1.68084e-76	AT1G07350	66.25	80	3e-28		RNA-binding (RRM/RBD/RNP motifs) family protein	GO:0000166_GO:0003676_GO:0003723_GO:0005681_GO:0006397_GO:0016607_GO:0008380_GO:0009644_GO:0043484_
IR_12691	4B	XLOC_049092	251066945_251067059	45	27	2	24	0.957447	0.529412	0.428035	0.000629405	AT3G61690	40.82	1264	0		nucleotidyltransferases	GO:0005634_GO:0016779_
IR_12692	4B	XLOC_049095	251217534_251217621	37	29	46	8	0.445783	0.783784	0.338001	0.0105129
IR_12696	4B	XLOC_049104	252930198_252930401	117	2	36	100	0.764706	0.0196078	0.745098	1.39762e-26	AT3G29390	50.8	376	3e-91	RIK	RS2-interacting KH protein	GO:0005634_GO:0008150_GO:0003723_
IR_12712	4B	XLOC_049144	258941159_258941230	44	18	58	6	0.431373	0.75	0.318627	0.0396657
IR_12794	4B	XLOC_049487	299571689_299571784	415	331	2	526	0.995204	0.386231	0.608973	7.21659e-71	AT2G26280	40.65	246	5e-33	CID7	CTC-interacting domain 7	GO:0003684_GO:0005524_GO:0006298_GO:0009507_GO:0005515_
IR_12825	4B	XLOC_049570	307196660_307196748	18	52	2	54	0.9	0.490566	0.409434	0.0131351
IR_12828	4B	XLOC_049570	307196660_307196788	17	58	2	182	0.894737	0.241667	0.65307	1.07125e-05
IR_12944	4B	XLOC_050027	52591549_52593302	9	32	68	18	0.116883	0.64	0.523117	6.99227e-07	AT1G33420	36.36	429	1e-70		RING/FYVE/PHD zinc finger superfamily protein	GO:0003677_GO:0005634_GO:0006351_GO:0006355_GO:0008270_
IR_12984	4B	XLOC_050099	67286721_67287304	55	21	30	58	0.647059	0.265823	0.381236	9.99895e-05
IR_12985	4B	XLOC_050099	67286803_67287304	40	3	18	84	0.689655	0.0344828	0.655172	1.49897e-13
IR_13006	4B	XLOC_050107	68803665_68804172	6	16	18	6	0.25	0.727273	0.477273	0.0141401
IR_13068	4B	XLOC_050214	99079202_99079482	93	14	2	50	0.978947	0.21875	0.760197	3.01239e-15
IR_13086	4B	XLOC_050234	103226294_103226444	60	13	2	20	0.967742	0.393939	0.573803	9.06809e-06	AT4G36980	52.67	486	9e-88		FUNCTIONS IN: molecular_function unknown; INVOLVED IN: biological_process unknown; EXPRESSED IN: 23 plant structures; EXPRESSED DURING: 13 growth stages; CONTAINS InterPro DOMAIN/s: Splicing factor, suppressor of white apricot (InterPro:IPR019147); Has 7672 Blast hits to 5479 proteins in 321 species: Archae - 0; Bacteria - 89; Metazoa - 5155; Fungi - 712; Plants - 341; Viruses - 39; Other Eukaryo…	GO:0003674_GO:0005634_GO:0008150_
IR_13087	4B	XLOC_050234	103226290_103226444	57	13	2	22	0.966102	0.371429	0.594673	4.46618e-06	AT4G36980	52.67	486	9e-88		FUNCTIONS IN: molecular_function unknown; INVOLVED IN: biological_process unknown; EXPRESSED IN: 23 plant structures; EXPRESSED DURING: 13 growth stages; CONTAINS InterPro DOMAIN/s: Splicing factor, suppressor of white apricot (InterPro:IPR019147); Has 7672 Blast hits to 5479 proteins in 321 species: Archae - 0; Bacteria - 89; Metazoa - 5155; Fungi - 712; Plants - 341; Viruses - 39; Other Eukaryo…	GO:0003674_GO:0005634_GO:0008150_
IR_13224	4B	XLOC_050421	137727643_137727726	7	716	880	622	0.00789177	0.535127	0.527235	2.89156e-153	AT3G10850	68.22	258	4e-106	GLX2-2, GLY2	Metallo-hydrolase/oxidoreductase superfamily protein	GO:0004416_GO:0005737_GO:0019243_GO:0046872_GO:0005829_
IR_13272	4B	XLOC_050552	168360755_168361567	3	27	70	48	0.0410959	0.36	0.318904	2.00053e-05	AT5G12150	42.5	280	2e-31		Rho GTPase activation protein (RhoGAP) with PH domain	GO:0005096_GO:0005737_GO:0007165_GO:0035091_GO:0005886_
IR_13281	4B	XLOC_050563	171223674_171223753	21	12	136	12	0.133758	0.5	0.366242	0.000999099
IR_13359	4B	XLOC_050645	192315847_192317187	2	1403	124	62	0.015873	0.957679	0.941806	1.37387e-81	AT2G13540	59.71	747	0	ENS, ABH1, CBP80, ATCBP80	ARM repeat superfamily protein	GO:0005634_GO:0005846_GO:0006370_GO:0006412_GO:0009887_GO:0045292_GO:0051028_GO:0000339_GO:0009737_GO:0048574_GO:0000394_GO:0031053_GO:0005515_GO:0005829_
IR_13360	4B	XLOC_050645	192317327_192317649	2	250	100	36	0.0196078	0.874126	0.854518	2.83763e-39	AT2G13540	59.71	747	0	ENS, ABH1, CBP80, ATCBP80	ARM repeat superfamily protein	GO:0005634_GO:0005846_GO:0006370_GO:0006412_GO:0009887_GO:0045292_GO:0051028_GO:0000339_GO:0009737_GO:0048574_GO:0000394_GO:0031053_GO:0005515_GO:0005829_
IR_13361	4B	XLOC_050646	192327294_192328294	2	69	72	40	0.027027	0.633028	0.606	3.34566e-14
IR_13362	4B	XLOC_050646	192327027_192327221	2	75	58	40	0.0333333	0.652174	0.618841	1.52447e-12
IR_13363	4B	XLOC_050646	192328695_192329751	2	61	48	28	0.04	0.685393	0.645393	8.87676e-11
IR_13370	4B	XLOC_050649	192912201_192912291	13	13	52	12	0.2	0.52	0.32	0.0256307
IR_13464	4B	XLOC_050760	215940578_215941187	25	11	2	10	0.925926	0.52381	0.402116	0.0256743
IR_13465	4B	XLOC_050760	215942943_215943030	15	25	20	6	0.428571	0.806452	0.37788	0.025989
IR_13562	4B	XLOC_050921	246690916_246691493	62	27	2	18	0.96875	0.6	0.36875	0.000636014
IR_13704	4B	XLOC_051361	300534354_300534452	61	31	2	76	0.968254	0.28972	0.678534	4.18763e-12	AT5G44590	49.44	89	2e-17		S-adenosyl-L-methionine-dependent methyltransferases superfamily protein	GO:0008168_GO:0009507_GO:0032259_
IR_13726	4B	XLOC_051399	303137933_303138041	56	3	50	24	0.528302	0.111111	0.417191	0.00122404
IR_13737	4B	XLOC_051429	305911474_305911977	32	140	2	82	0.941176	0.630631	0.310546	0.00917307
IR_13741	4B	XLOC_051429	305910962_305911977	27	130	6	276	0.818182	0.320197	0.497985	2.01581e-05
ES_8196	4D	XLOC_053804	16543723_16543808	24	3474	4904	2497	0.00487013	0.581812	0.576942	0	AT2G39730	78.48	460	0	RCA	rubisco activase	GO:0005524_GO:0009507_GO:0030234_GO:0009941_GO:0005634_GO:0009535_GO:0009570_GO:0005618_GO:0010287_GO:0009579_GO:0043531_GO:0046863_GO:0009409_GO:0010319_GO:0042742_GO:0016020_GO:0048046_GO:0009753_GO:0010150_GO:0009416_
ES_8197	4D	XLOC_053804	16543906_16544121	24	3474	4745	2499	0.0050325	0.581617	0.576585	0	AT2G39730	78.48	460	0	RCA	rubisco activase	GO:0005524_GO:0009507_GO:0030234_GO:0009941_GO:0005634_GO:0009535_GO:0009570_GO:0005618_GO:0010287_GO:0009579_GO:0043531_GO:0046863_GO:0009409_GO:0010319_GO:0042742_GO:0016020_GO:0048046_GO:0009753_GO:0010150_GO:0009416_
ES_8199	4D	XLOC_053804	16544423_16544887	24	3478	6983	5130	0.00342515	0.404043	0.400618	0	AT2G39730	78.48	460	0	RCA	rubisco activase	GO:0005524_GO:0009507_GO:0030234_GO:0009941_GO:0005634_GO:0009535_GO:0009570_GO:0005618_GO:0010287_GO:0009579_GO:0043531_GO:0046863_GO:0009409_GO:0010319_GO:0042742_GO:0016020_GO:0048046_GO:0009753_GO:0010150_GO:0009416_
ALT3_8691	4D	XLOC_052690	22463818_22464305;22463818_22464329	9	6	1	11	0.9	0.352941	0.547059	0.0194867	AT5G03415	76.92	65	3e-18	DPB, ATDPB	Transcription factor DP	GO:0000981_GO:0003677_GO:0005634_GO:0005667_GO:0006351_GO:0006355_GO:0006357_GO:0000082_GO:0005515_GO:0005737_GO:0042023_GO:0046982_
ALT3_8740	4D	XLOC_052989	48137419_48137565;48137419_48137611	38	139	1	225	0.974359	0.381868	0.592491	9.53179e-13	AT3G52850	77.93	444	0	VSR1, BP-80, ATELP, BP80, BP80B, ATELP1, ATVSR1, GFS1, VSR1;1, BP80-1;1	vacuolar sorting receptor homolog 1	GO:0000139_GO:0005509_GO:0005576_GO:0005887_GO:0006623_GO:0016021_GO:0030665_GO:0031902_GO:0005886_GO:0005794_GO:0005802_GO:0009940_GO:0017119_GO:0007034_GO:0005515_GO:0006896_GO:0005783_GO:0005770_GO:0010209_GO:0005622_GO:0005623_
ALT3_8791	4D	XLOC_053241	80630343_80631085;80630343_80631133	13	1	13	11	0.5	0.0833333	0.416667	0.0343472
ALT3_8793	4D	XLOC_053244	80878400_80878485;80878400_80878561	12	1	15	93	0.444444	0.0106383	0.433806	1.32056e-07	AT5G02780	62.57	187	5e-67	GSTL1	glutathione transferase lambda 1	GO:0004364_GO:0005737_GO:0005829_GO:0006749_GO:0009636_GO:0010731_
ALT3_8858	4D	XLOC_053618	121027055_121027906;121027055_121028652	18	22	1	28	0.947368	0.44	0.507368	0.000297077
ALT3_8879	4D	XLOC_053704	6401297_6401553;6401195_6401553	2	12	22	12	0.0833333	0.5	0.416667	0.00592662
ALT3_8922	4D	XLOC_053976	30966704_30966935;30966663_30966935	24	17	1	14	0.96	0.548387	0.411613	0.00132299	AT1G11755	41.63	257	4e-45	LEW1	Undecaprenyl pyrophosphate synthetase family protein	GO:0006487_GO:0009414_GO:0009645_GO:0019408_GO:0030968_GO:0045547_
ALT3_8965	4D	XLOC_054177	53435361_53435465;53435318_53435465	1	24	20	36	0.047619	0.4	0.352381	0.00406388	AT5G52340	60.33	121	8e-39	ATEXO70A2, EXO70A2	exocyst subunit exo70 family protein A2	GO:0000145_GO:0006887_GO:0006904_
ALT3_8976	4D	XLOC_054199	55633178_55633571;55633119_55633571	295	30	227	413	0.565134	0.0677201	0.497414	7.5936e-64
ALT3_8986	4D	XLOC_054252	60541910_60542359;60541220_60542359	18	5	7	15	0.72	0.25	0.47	0.00492194
ALT3_8988	4D	XLOC_054252	60542601_60542686;60542579_60542686	47	14	3	8	0.94	0.636364	0.303636	0.00426777
ALT3_9025	4D	XLOC_054368	74048216_74048399;74048194_74048399	45	18	13	24	0.775862	0.428571	0.347291	0.00152587
ALT3_9034	4D	XLOC_054387	76973093_76973222;76973074_76973222	20	5	1	8	0.952381	0.384615	0.567766	0.00123074
ALT3_9082	4D	XLOC_054582	108631407_108632600;108631054_108632600	2	12	18	6	0.1	0.666667	0.566667	0.00123074
ALT5_5991	4D	XLOC_053356	98181712_98182642;98181613_98182642	399	147	1	112	0.9975	0.567568	0.429932	2.0368e-50	AT5G64170	52.27	88	3e-16		dentin sialophosphoprotein-related	GO:0003674_GO:0005634_GO:0006351_GO:0006355_GO:0008150_GO:0048511_
ALT5_6020	4D	XLOC_053618	121027934_121028652;121027055_121028652	18	22	1	44	0.947368	0.333333	0.614035	7.2e-06
ALT5_6041	4D	XLOC_053814	17807371_17807492;17807371_17807977	24	27	77	5	0.237624	0.84375	0.606126	7.96757e-09
ALT5_6059	4D	XLOC_053976	30967225_30967943;30967225_30968058	24	5	1	9	0.96	0.357143	0.602857	0.000190446	AT1G11755	41.63	257	4e-45	LEW1	Undecaprenyl pyrophosphate synthetase family protein	GO:0006487_GO:0009414_GO:0009645_GO:0019408_GO:0030968_GO:0045547_
ALT5_6072	4D	XLOC_054066	39579217_39579326;39579217_39579355	21	7	7	14	0.75	0.333333	0.416667	0.0102527	AT2G44970	64.49	459	9e-155		alpha/beta-Hydrolases superfamily protein	GO:0016787_
ALT5_6098	4D	XLOC_054252	60541910_60542078;60541910_60542359	7	15	18	8	0.28	0.652174	0.372174	0.0228674
ALT5_6152	4D	XLOC_054475	92991230_92992485;92991230_92992521	63	1184	10	1730	0.863014	0.406314	0.456699	3.53425e-14	AT5G02830	42.12	273	2e-52		Tetratricopeptide repeat (TPR)-like superfamily protein	GO:0005739_GO:0008150_GO:0009507_
ALT5_6165	4D	XLOC_054536	101357221_101357323;101357221_101357352	45	10	33	1	0.576923	0.909091	0.332168	0.0497897	AT5G59780	59.83	229	5e-58	MYB59, ATMYB59, ATMYB59-1	myb domain protein 59	GO:0003677_GO:0005634_GO:0006351_GO:0006355_GO:0003700_GO:0009723_GO:0009739_GO:0009751_GO:0009753_GO:0046686_GO:0010200_
ALT5_6177	4D	XLOC_054604	112265143_112265270;112265143_112265885	4	8	35	6	0.102564	0.571429	0.468864	0.00170233
ES_7978	4D	XLOC_052462	3741627_3741685	72	18	141	7	0.338028	0.72	0.381972	0.003923
ES_8017	4D	XLOC_052641	19189145_19189243	104	6972	79	799	0.568306	0.897182	0.328876	1.07965e-23	AT1G07350	69.31	101	1e-31		RNA-binding (RRM/RBD/RNP motifs) family protein	GO:0000166_GO:0003676_GO:0003723_GO:0005681_GO:0006397_GO:0016607_GO:0008380_GO:0009644_GO:0043484_
ES_8087	4D	XLOC_053091	58723627_58723786	18	1332	11	18	0.62069	0.986667	0.365977	6.14902e-11	AT3G09350	52.66	376	3e-91	Fes1A	Fes1A	GO:0005737_GO:0009408_GO:0009651_GO:0030544_GO:0005634_
ES_8117	4D	XLOC_053181	70179681_70179726	10	60	13	2	0.434783	0.967742	0.532959	5.00169e-06
ES_8135	4D	XLOC_053332	94806160_94806332	10	30	70	9	0.125	0.769231	0.644231	1.81135e-07	AT1G47290	70.99	355	7e-153	AT3BETAHSD/D1, 3BETAHSD/D1	3beta-hydroxysteroid-dehydrogenase/decarboxylase isoform 1	GO:0003854_GO:0005789_GO:0006694_GO:0016021_GO:0016126_GO:0055114_GO:0016020_GO:0047012_
ES_8136	4D	XLOC_053332	94806160_94806334	10	30	133	22	0.0699301	0.576923	0.506993	1.33288e-07	AT1G47290	70.99	355	7e-153	AT3BETAHSD/D1, 3BETAHSD/D1	3beta-hydroxysteroid-dehydrogenase/decarboxylase isoform 1	GO:0003854_GO:0005789_GO:0006694_GO:0016021_GO:0016126_GO:0055114_GO:0016020_GO:0047012_
ES_8198	4D	XLOC_053804	16543906_16544307	24	3474	11726	7623	0.00204255	0.313058	0.311015	0	AT2G39730	78.48	460	0	RCA	rubisco activase	GO:0005524_GO:0009507_GO:0030234_GO:0009941_GO:0005634_GO:0009535_GO:0009570_GO:0005618_GO:0010287_GO:0009579_GO:0043531_GO:0046863_GO:0009409_GO:0010319_GO:0042742_GO:0016020_GO:0048046_GO:0009753_GO:0010150_GO:0009416_
ES_8202	4D	XLOC_053814	17807493_17807554	48	54	79	6	0.377953	0.9	0.522047	1.008e-08
ES_8203	4D	XLOC_053814	17807493_17807892	48	54	78	6	0.380952	0.9	0.519048	1.1845e-08
ES_8302	4D	XLOC_054364	73991217_73991276	12	16	106	10	0.101695	0.615385	0.51369	9.87789e-05
ES_8306	4D	XLOC_054387	76974330_76974446	2	24	83	26	0.0235294	0.48	0.456471	5.46841e-06
ES_8307	4D	XLOC_054387	76974330_76974491	2	24	35	8	0.0540541	0.75	0.695946	6.12218e-06
ES_8318	4D	XLOC_054440	87182342_87182542	2	10	46	13	0.0416667	0.434783	0.393116	0.00628401	AT1G56500	53.37	208	2e-53		haloacid dehalogenase-like hydrolase family protein	GO:0008152_GO:0016787_GO:0009570_GO:0009507_GO:0009534_GO:0010196_GO:0042651_
ES_8357	4D	XLOC_054559	104831958_104832007	2	160	244	292	0.00813008	0.353982	0.345852	4.21527e-17	AT5G15270	54.44	259	5e-68		RNA-binding KH domain-containing protein	GO:0003676_GO:0003723_GO:0005634_GO:0008150_
ES_8361	4D	XLOC_054604	112265271_112265317	8	16	36	7	0.181818	0.695652	0.513834	0.00206982
ES_8362	4D	XLOC_054604	112265271_112265357	8	16	42	9	0.16	0.64	0.48	0.00225878
ES_8363	4D	XLOC_054604	112265271_112265508	8	16	37	7	0.177778	0.695652	0.517874	0.00182626
IR_13816	4D	XLOC_052508	6395684_6395808	14	5	10	22	0.583333	0.185185	0.398148	0.0208641
IR_13833	4D	XLOC_052616	15633590_15633945	54	11	8	10	0.870968	0.52381	0.347158	0.0215955
IR_13926	4D	XLOC_052840	33055865_33055960	56	23	2	24	0.965517	0.489362	0.476156	4.56052e-05
IR_13969	4D	XLOC_052989	48137419_48137611	3	288	76	278	0.0379747	0.508834	0.470859	1.13176e-13	AT3G52850	77.93	444	0	VSR1, BP-80, ATELP, BP80, BP80B, ATELP1, ATVSR1, GFS1, VSR1;1, BP80-1;1	vacuolar sorting receptor homolog 1	GO:0000139_GO:0005509_GO:0005576_GO:0005887_GO:0006623_GO:0016021_GO:0030665_GO:0031902_GO:0005886_GO:0005794_GO:0005802_GO:0009940_GO:0017119_GO:0007034_GO:0005515_GO:0006896_GO:0005783_GO:0005770_GO:0010209_GO:0005622_GO:0005623_
IR_13994	4D	XLOC_053058	55633178_55633571	1555	458	454	826	0.774017	0.356698	0.417319	1.18555e-79
IR_14010	4D	XLOC_053122	62804479_62804957	18	3	20	24	0.473684	0.111111	0.362573	0.0117136
IR_14067	4D	XLOC_053274	86217239_86217324	202	13	58	26	0.776923	0.333333	0.44359	4.61373e-05	AT4G36690	75.49	408	2e-161	ATU2AF65A	U2 snRNP auxilliary factor, large subunit, splicing factor	GO:0000166_GO:0000243_GO:0003723_GO:0005634_GO:0006397_GO:0008187_GO:0016607_GO:0030628_GO:0071004_GO:0089701_GO:0042742_GO:0005515_GO:0000398_
IR_14069	4D	XLOC_053274	86217246_86217324	211	11	2	10	0.99061	0.52381	0.466801	1.18041e-05	AT4G36690	75.49	408	2e-161	ATU2AF65A	U2 snRNP auxilliary factor, large subunit, splicing factor	GO:0000166_GO:0000243_GO:0003723_GO:0005634_GO:0006397_GO:0008187_GO:0016607_GO:0030628_GO:0071004_GO:0089701_GO:0042742_GO:0005515_GO:0000398_
IR_14074	4D	XLOC_053286	88023778_88023979	2	21	82	42	0.0238095	0.333333	0.309524	4.03551e-06	AT3G57300	56.16	1282	0	INO80, ATINO80	INO80 ortholog	GO:0003677_GO:0004386_GO:0005524_GO:0005634_GO:0006281_GO:0006351_GO:0006355_GO:0016568_GO:0016444_GO:0045739_
IR_14083	4D	XLOC_053302	92534012_92534657	25	3	30	30	0.454545	0.0909091	0.363636	0.00227897
IR_14183	4D	XLOC_053704	6396485_6397151	34	18	36	4	0.485714	0.818182	0.332468	0.0455106
IR_14194	4D	XLOC_053704	6396488_6397151	36	19	56	6	0.391304	0.76	0.368696	0.0133595
IR_14214	4D	XLOC_053787	14992595_14992709	2	9	28	14	0.0666667	0.391304	0.324638	0.0258192	AT4G25770	48.55	173	4e-40		alpha/beta-Hydrolases superfamily protein	GO:0009507_
IR_14219	4D	XLOC_053809	17465244_17466052	4	21	204	36	0.0192308	0.368421	0.34919	1.68641e-10	AT5G58380	59.17	458	5e-149	CIPK10, PKS2, SIP1, SNRK3.8	SOS3-interacting protein 1	GO:0004674_GO:0005524_GO:0005886_GO:0006468_GO:0007165_GO:0016301_GO:0016310_
IR_14223	4D	XLOC_053814	17809671_17809925	63	11	2	12	0.969231	0.478261	0.49097	0.000386036
IR_14225	4D	XLOC_053814	17807371_17807977	91	7	48	54	0.654676	0.114754	0.539922	2.94e-09
IR_14228	4D	XLOC_053818	18634503_18636259	15	296	26	8	0.365854	0.973684	0.607831	5.57493e-12	AT1G33420	39.26	484	3e-95		RING/FYVE/PHD zinc finger superfamily protein	GO:0003677_GO:0005634_GO:0006351_GO:0006355_GO:0008270_
IR_14229	4D	XLOC_053818	18635743_18636259	15	296	20	4	0.428571	0.986667	0.558095	2.70724e-10	AT1G33420	39.26	484	3e-95		RING/FYVE/PHD zinc finger superfamily protein	GO:0003677_GO:0005634_GO:0006351_GO:0006355_GO:0008270_
IR_14252	4D	XLOC_053961	29816967_29817474	16	9	14	52	0.533333	0.147541	0.385792	0.00185579
IR_14285	4D	XLOC_054074	40497502_40497631	31	15	2	18	0.939394	0.454545	0.484848	0.00176084	AT5G42870	45.73	199	1e-40	ATPAH2, PAH2	phosphatidic acid phosphohydrolase 2	GO:0005634_GO:0005829_GO:0008195_GO:0016787_GO:0016020_GO:0048046_GO:0006629_GO:0016036_GO:0008654_GO:0019375_
IR_14309	4D	XLOC_054108	44558599_44558691	20	9	2	12	0.909091	0.428571	0.480519	0.0155888	AT2G27230	47.62	336	3e-75	LHW	transcription factor-related	GO:0003677_GO:0004674_GO:0005829_GO:0006351_GO:0006468_GO:0035556_GO:0046983_GO:0003700_GO:0006355_GO:0005634_GO:0010078_GO:0010479_GO:0042803_GO:0045893_GO:0048364_GO:0010089_
IR_14319	4D	XLOC_054177	53435318_53435465	21	37	2	48	0.913043	0.435294	0.477749	0.00303328	AT5G52340	60.33	121	8e-39	ATEXO70A2, EXO70A2	exocyst subunit exo70 family protein A2	GO:0000145_GO:0006887_GO:0006904_
IR_14337	4D	XLOC_054199	55633178_55633571	1555	458	454	826	0.774017	0.356698	0.417319	1.18555e-79
IR_14418	4D	XLOC_054364	73986870_73987404	32	15	6	14	0.842105	0.517241	0.324864	0.0375682
IR_14433	4D	XLOC_054387	76973093_76973222	79	16	2	16	0.975309	0.5	0.475309	4.54955e-05
IR_14453	4D	XLOC_054427	85335153_85335247	10	102	18	2	0.357143	0.980769	0.623626	2.10407e-07
IR_14456	4D	XLOC_054427	85332612_85332973	30	33	14	78	0.681818	0.297297	0.384521	0.000722308
IR_14513	4D	XLOC_054582	108631054_108632600	20	4	4	24	0.833333	0.142857	0.690476	0.000141802
ALT5_6193	5A	XLOC_055211	4383089_4383299;4383000_4383299	14959	1	25235	12117	0.37217	8.25219e-05	0.372087	0	AT1G67090	71.9	121	2e-51	RBCS1A	ribulose bisphosphate carboxylase small chain 1A	GO:0004497_GO:0009507_GO:0009573_GO:0009853_GO:0015977_GO:0015979_GO:0016984_GO:0019253_GO:0031969_GO:0055114_GO:0031977_GO:0009579_GO:0009941_GO:0009409_GO:0009535_GO:0022626_GO:0009570_GO:0005507_GO:0016020_GO:0048046_GO:0009637_GO:0010114_GO:0010218_GO:0080158_
IR_14578	5A	XLOC_055211	4383000_4383299	10148	4372	29918	2	0.253282	0.999543	0.746261	0	AT1G67090	71.9	121	2e-51	RBCS1A	ribulose bisphosphate carboxylase small chain 1A	GO:0004497_GO:0009507_GO:0009573_GO:0009853_GO:0015977_GO:0015979_GO:0016984_GO:0019253_GO:0031969_GO:0055114_GO:0031977_GO:0009579_GO:0009941_GO:0009409_GO:0009535_GO:0022626_GO:0009570_GO:0005507_GO:0016020_GO:0048046_GO:0009637_GO:0010114_GO:0010218_GO:0080158_
ALT3_9190	5A	XLOC_055495	67286455_67287652;67286455_67288367	23	19	5	21	0.821429	0.475	0.346429	0.00840797	AT1G12680	55.45	220	6e-48	PEPKR2	phosphoenolpyruvate carboxylase-related kinase 2	GO:0004683_GO:0005516_GO:0005524_GO:0005634_GO:0005737_GO:0005886_GO:0009738_GO:0009931_GO:0016301_GO:0018105_GO:0035556_GO:0046777_
ALT3_9215	5A	XLOC_055630	85806161_85806284;85806161_85807245	1	21	9	1	0.1	0.954545	0.854545	1.55741e-05
ALT3_9251	5A	XLOC_055878	112567737_112567854;112567737_112567989	2	19	39	33	0.0487805	0.365385	0.316604	0.000783542	AT1G75210	78.76	226	1e-105		HAD-superfamily hydrolase, subfamily IG, 5'-nucleotidase	GO:0008150_GO:0008253_GO:0009507_
ALT3_9298	5A	XLOC_056196	139187700_139188520;139187700_139188599	32	30	1	32	0.969697	0.483871	0.485826	3.80066e-06
ALT3_9374	5A	XLOC_056542	61941256_61941333;61941183_61941333	1	72	20	24	0.047619	0.75	0.702381	1.55867e-08	AT5G55260	90.04	231	4e-123	PPX2, PPX-2	protein phosphatase X 2	GO:0004722_GO:0009532_GO:0046872_GO:0006470_
ALT5_6261	5A	XLOC_055630	85807496_85808025;85807423_85808025	2	7	21	5	0.0869565	0.583333	0.496377	0.00448179
ALT5_6293	5A	XLOC_055855	110730970_110731516;110730648_110731516	18	8	1	6	0.947368	0.571429	0.37594	0.0297252
ES_8397	5A	XLOC_055201	1247411_1247467	2	10	47	18	0.0408163	0.357143	0.316327	0.0138085	AT2G36010	53	383	1e-89	E2F3, ATE2FA	E2F transcription factor 3	GO:0003700_GO:0005634_GO:0005667_GO:0005737_GO:0006351_GO:0006355_GO:0007049_GO:0005515_GO:0003677_GO:0045893_GO:0051446_
ES_8404	5A	XLOC_055207	3463097_3463344	38	40	2	24	0.95	0.625	0.325	0.000712318
ES_8423	5A	XLOC_055340	37244449_37244542	2	14	27	9	0.0689655	0.608696	0.53973	0.002556	AT5G13550	73.28	595	0	SULTR4;1	sulfate transporter 4.1	GO:0005887_GO:0008271_GO:0015116_GO:0015293_GO:0031969_
ES_8438	5A	XLOC_055399	51334721_51334840	4	10	35	13	0.102564	0.434783	0.332219	0.0340021	AT2G47410	60.36	893	0		WD40/YVTN repeat-like-containing domain;Bromodomain	GO:0000166_GO:0005634_GO:0080008_
ES_8453	5A	XLOC_055495	67286751_67287658	46	38	2	33	0.958333	0.535211	0.423122	1.13969e-05	AT1G12680	55.45	220	6e-48	PEPKR2	phosphoenolpyruvate carboxylase-related kinase 2	GO:0004683_GO:0005516_GO:0005524_GO:0005634_GO:0005737_GO:0005886_GO:0009738_GO:0009931_GO:0016301_GO:0018105_GO:0035556_GO:0046777_
ES_8454	5A	XLOC_055495	67286751_67287761	46	38	17	183	0.730159	0.171946	0.558213	5.46931e-10	AT1G12680	55.45	220	6e-48	PEPKR2	phosphoenolpyruvate carboxylase-related kinase 2	GO:0004683_GO:0005516_GO:0005524_GO:0005634_GO:0005737_GO:0005886_GO:0009738_GO:0009931_GO:0016301_GO:0018105_GO:0035556_GO:0046777_
ES_8455	5A	XLOC_055495	67287145_67287761	46	38	17	168	0.730159	0.184466	0.545693	1.87954e-09	AT1G12680	55.45	220	6e-48	PEPKR2	phosphoenolpyruvate carboxylase-related kinase 2	GO:0004683_GO:0005516_GO:0005524_GO:0005634_GO:0005737_GO:0005886_GO:0009738_GO:0009931_GO:0016301_GO:0018105_GO:0035556_GO:0046777_
ES_8456	5A	XLOC_055495	67287491_67287761	46	38	17	213	0.730159	0.151394	0.578764	4.67886e-11	AT1G12680	55.45	220	6e-48	PEPKR2	phosphoenolpyruvate carboxylase-related kinase 2	GO:0004683_GO:0005516_GO:0005524_GO:0005634_GO:0005737_GO:0005886_GO:0009738_GO:0009931_GO:0016301_GO:0018105_GO:0035556_GO:0046777_
ES_8457	5A	XLOC_055495	67287653_67287761	46	38	21	172	0.686567	0.180952	0.505615	1.11177e-08	AT1G12680	55.45	220	6e-48	PEPKR2	phosphoenolpyruvate carboxylase-related kinase 2	GO:0004683_GO:0005516_GO:0005524_GO:0005634_GO:0005737_GO:0005886_GO:0009738_GO:0009931_GO:0016301_GO:0018105_GO:0035556_GO:0046777_
ES_8495	5A	XLOC_055630	85806260_85806331	2	42	48	3	0.04	0.933333	0.893333	3.01656e-13
ES_8496	5A	XLOC_055630	85806285_85806331	2	42	32	3	0.0588235	0.933333	0.87451	1.20436e-10
ES_8509	5A	XLOC_055672	92961521_92961564	2	10	46	16	0.0416667	0.384615	0.342949	0.0107988	AT1G65430	67.61	71	6e-21	ARI8, ATARI8	IBR domain-containing protein	GO:0000151_GO:0000209_GO:0005634_GO:0005737_GO:0008270_GO:0016874_GO:0031624_GO:0032436_GO:0042787_GO:0061630_GO:0004842_GO:0016567_
ES_8526	5A	XLOC_055787	104520445_104520586	32	36	2	42	0.941176	0.461538	0.479638	3.26871e-05
ES_8534	5A	XLOC_055855	110730911_110730969	36	16	2	11	0.947368	0.592593	0.354776	0.00293996
ES_8564	5A	XLOC_056142	132767469_132767536	2	10	39	16	0.0487805	0.384615	0.335835	0.0175792	AT2G17510	75.7	856	0	EMB2763	ribonuclease II family protein	GO:0000175_GO:0000176_GO:0000177_GO:0000178_GO:0003723_GO:0004519_GO:0004527_GO:0004540_GO:0005634_GO:0005737_GO:0006364_GO:0006402_GO:0016075_GO:0046872_
ES_8594	5A	XLOC_056289	1600842_1600933	82	208	4	117	0.953488	0.64	0.313488	5.27231e-08	AT5G53120	62.08	269	1e-82	SPDS3, SPMS, ATSPDS3	spermidine synthase 3	GO:0003824_GO:0005634_GO:0006597_GO:0016768_GO:0004766_GO:0005737_GO:0006596_GO:0005515_GO:0042742_
ES_8625	5A	XLOC_056475	47072498_47072557	74	12	2	13	0.973684	0.48	0.493684	1.95606e-06
ES_8663	5A	XLOC_056760	88605780_88605943	2	22	18	7	0.1	0.758621	0.658621	0.00058349
ES_8694	5A	XLOC_056933	105566646_105567075	2	10	42	15	0.0454545	0.4	0.354545	0.01204	AT5G38640	73.58	106	1e-43		NagB/RpiA/CoA transferase-like superfamily protein	GO:0003743_GO:0005085_GO:0005525_GO:0005634_GO:0005851_GO:0006413_GO:0045947_GO:0050790_
ES_8713	5A	XLOC_057019	113447570_113447710	2	10	60	16	0.0322581	0.384615	0.352357	0.00470582	AT3G02130	51.14	790	1e-180	RPK2, TOAD2, CLI1	receptor-like protein kinase 2	GO:0004674_GO:0005524_GO:0005886_GO:0006468_GO:0007169_GO:0016021_GO:0016301_GO:0009409_GO:0009414_GO:0009808_GO:0009846_GO:0010152_GO:0048653_GO:0009942_GO:0009945_GO:0048508_GO:0010073_GO:0051260_
IR_14568	5A	XLOC_055199	1128220_1128459	100	9	4	42	0.961538	0.176471	0.785068	1.51625e-14
IR_14570	5A	XLOC_055199	1130507_1131631	85	3	140	54	0.377778	0.0526316	0.325146	1.04591e-05
IR_14572	5A	XLOC_055206	2976844_2977585	2	118	200	132	0.00990099	0.472	0.462099	4.31924e-28	AT1G70320	56.54	1116	0	UPL2	ubiquitin-protein ligase 2	GO:0004842_GO:0005634_GO:0016874_GO:0042787_GO:0000151_GO:0016567_GO:0006511_GO:0005739_GO:0005829_
IR_14693	5A	XLOC_055495	67287762_67288367	20	6	32	304	0.384615	0.0193548	0.365261	5.4579e-12	AT1G12680	55.45	220	6e-48	PEPKR2	phosphoenolpyruvate carboxylase-related kinase 2	GO:0004683_GO:0005516_GO:0005524_GO:0005634_GO:0005737_GO:0005886_GO:0009738_GO:0009931_GO:0016301_GO:0018105_GO:0035556_GO:0046777_
IR_14696	5A	XLOC_055495	67286455_67288367	45	208	46	38	0.494505	0.845528	0.351023	2.99181e-06	AT1G12680	55.45	220	6e-48	PEPKR2	phosphoenolpyruvate carboxylase-related kinase 2	GO:0004683_GO:0005516_GO:0005524_GO:0005634_GO:0005737_GO:0005886_GO:0009738_GO:0009931_GO:0016301_GO:0018105_GO:0035556_GO:0046777_
IR_14700	5A	XLOC_055521	70311626_70311767	38	18	2	10	0.95	0.642857	0.307143	0.0255261
IR_14703	5A	XLOC_055521	70310642_70310935	23	10	2	46	0.92	0.178571	0.741429	9.936e-07
IR_14753	5A	XLOC_055630	85806161_85807245	51	4	2	42	0.962264	0.0869565	0.875308	3.46372e-13
IR_14774	5A	XLOC_055729	99175054_99175210	14	9	2	30	0.875	0.230769	0.644231	0.00102623
IR_14776	5A	XLOC_055729	99175355_99175949	28	14	2	22	0.933333	0.388889	0.544444	0.000841093
IR_14789	5A	XLOC_055787	104521310_104521423	15	14	2	52	0.882353	0.212121	0.670232	0.000118538
IR_14791	5A	XLOC_055787	104521310_104521483	27	46	2	54	0.931034	0.46	0.471034	0.000658283
IR_14792	5A	XLOC_055787	104521310_104521407	18	6	2	24	0.9	0.2	0.7	0.000194682
IR_14820	5A	XLOC_055878	112567900_112568121	15	47	46	16	0.245902	0.746032	0.50013	1.21152e-05	AT1G75210	78.76	226	1e-105		HAD-superfamily hydrolase, subfamily IG, 5'-nucleotidase	GO:0008150_GO:0008253_GO:0009507_
IR_14861	5A	XLOC_056031	123523340_123523461	6	154	640	322	0.00928793	0.323529	0.314241	2.03795e-48	AT1G03070	80.38	158	4e-74		Bax inhibitor-1 family protein	GO:0008150_GO:0016021_GO:0016595_
IR_14914	5A	XLOC_056283	552790_553458	42	3	14	42	0.75	0.0666667	0.683333	5.34618e-09	AT3G52950	61.6	474	1e-163		CBS / octicosapeptide/Phox/Bemp1 (PB1) domains-containing protein	GO:0016021_
IR_14943	5A	XLOC_056342	15119166_15119289	56	10	2	12	0.965517	0.454545	0.510972	0.000467798
IR_14998	5A	XLOC_056475	47072558_47073326	17	6	2	18	0.894737	0.25	0.644737	0.002085
IR_15074	5A	XLOC_056724	84170203_84170335	20	7	2	24	0.909091	0.225806	0.683284	0.000191592	AT3G46730	27.05	854	7e-54		NB-ARC domain-containing disease resistance protein	GO:0005524_GO:0006952_GO:0043531_
IR_15150	5A	XLOC_057019	113449746_113449864	58	11	2	8	0.966667	0.578947	0.387719	0.0065656	AT3G02130	51.14	790	1e-180	RPK2, TOAD2, CLI1	receptor-like protein kinase 2	GO:0004674_GO:0005524_GO:0005886_GO:0006468_GO:0007169_GO:0016021_GO:0016301_GO:0009409_GO:0009414_GO:0009808_GO:0009846_GO:0010152_GO:0048653_GO:0009942_GO:0009945_GO:0048508_GO:0010073_GO:0051260_
ES_9266	5B	XLOC_060681	48096475_48096581	26	12	18	31	0.590909	0.27907	0.311839	0.0315189	AT2G46550	30.79	393	1e-27		unknown protein; BEST Arabidopsis thaliana protein match is: unknown protein (TAIR:AT1G01240.3); Has 72 Blast hits to 68 proteins in 13 species: Archae - 0; Bacteria - 0; Metazoa - 1; Fungi - 0; Plants - 71; Viruses - 0; Other Eukaryotes - 0 (source: NCBI BLink).	GO:0003674_GO:0008150_GO:0016021_
ES_9267	5B	XLOC_060681	48096475_48096598	26	12	18	31	0.590909	0.27907	0.311839	0.0315189	AT2G46550	30.79	393	1e-27		unknown protein; BEST Arabidopsis thaliana protein match is: unknown protein (TAIR:AT1G01240.3); Has 72 Blast hits to 68 proteins in 13 species: Archae - 0; Bacteria - 0; Metazoa - 1; Fungi - 0; Plants - 71; Viruses - 0; Other Eukaryotes - 0 (source: NCBI BLink).	GO:0003674_GO:0008150_GO:0016021_
ES_9268	5B	XLOC_060681	48096475_48096715	26	12	19	33	0.577778	0.266667	0.311111	0.0320368	AT2G46550	30.79	393	1e-27		unknown protein; BEST Arabidopsis thaliana protein match is: unknown protein (TAIR:AT1G01240.3); Has 72 Blast hits to 68 proteins in 13 species: Archae - 0; Bacteria - 0; Metazoa - 1; Fungi - 0; Plants - 71; Viruses - 0; Other Eukaryotes - 0 (source: NCBI BLink).	GO:0003674_GO:0008150_GO:0016021_
ES_9269	5B	XLOC_060681	48096475_48096722	26	12	18	31	0.590909	0.27907	0.311839	0.0315189	AT2G46550	30.79	393	1e-27		unknown protein; BEST Arabidopsis thaliana protein match is: unknown protein (TAIR:AT1G01240.3); Has 72 Blast hits to 68 proteins in 13 species: Archae - 0; Bacteria - 0; Metazoa - 1; Fungi - 0; Plants - 71; Viruses - 0; Other Eukaryotes - 0 (source: NCBI BLink).	GO:0003674_GO:0008150_GO:0016021_
ALT3_10030	5B	XLOC_060540	23303797_23304322;23303707_23304322	48	18	1	10	0.979592	0.642857	0.336735	0.000327765
ALT3_10147	5B	XLOC_060946	87384364_87384498;87383725_87384498	5	14	11	3	0.3125	0.823529	0.511029	0.00818401
ALT3_10177	5B	XLOC_061084	109740887_109741312;109740722_109741312	2	14	92	17	0.0212766	0.451613	0.430336	1.44853e-07	AT3G46930	31.08	148	6e-12		Protein kinase superfamily protein	GO:0005524_GO:0005634_GO:0006468_GO:0016301_GO:0004712_GO:0006970_GO:0006979_GO:0009414_GO:0009651_GO:0009737_GO:0042742_
ALT3_10186	5B	XLOC_061115	114893501_114893775;114893472_114893775	3	14	90	23	0.0322581	0.378378	0.34612	5.44e-06	AT3G02380	37.06	313	1e-25	COL2, ATCOL2	CONSTANS-like 2	GO:0003677_GO:0005634_GO:0006351_GO:0006355_GO:0008270_GO:0009416_GO:0003700_GO:0009909_GO:0009658_
ALT3_10210	5B	XLOC_061161	122038931_122040125;122038418_122040125	65	91	1	80	0.984848	0.532164	0.452685	2.4864e-12	AT5G53120	69.21	328	9e-127	SPDS3, SPMS, ATSPDS3	spermidine synthase 3	GO:0003824_GO:0005634_GO:0006597_GO:0016768_GO:0004766_GO:0005737_GO:0006596_GO:0005515_GO:0042742_
ALT3_10217	5B	XLOC_061165	122492767_122494262;122492684_122494262	14	4	2	6	0.875	0.4	0.475	0.0325109
ALT3_9556	5B	XLOC_058111	15602534_15602846;15602534_15603301	7	9	13	1	0.35	0.9	0.55	0.0102276
ALT3_9608	5B	XLOC_058276	42676910_42676986;42676910_42677025	45	30	17	45	0.725806	0.4	0.325806	0.00046108
ALT3_9670	5B	XLOC_058523	83523310_83523387;83523310_83523460	1	41	21	23	0.0454545	0.640625	0.59517	3.6512e-06	AT5G55260	86.36	66	1e-32	PPX2, PPX-2	protein phosphatase X 2	GO:0004722_GO:0009532_GO:0046872_GO:0006470_
ALT3_9768	5B	XLOC_058908	142894921_142895040;142894921_142895070	47	6	4	5	0.921569	0.545455	0.376114	0.00971814
ALT3_9772	5B	XLOC_058930	146361405_146361872;146361405_146361915	24	6	1	4	0.96	0.6	0.36	0.0233388	AT2G32810	62.35	826	0	BGAL9	beta galactosidase 9	GO:0004565_GO:0005576_GO:0005975_GO:0016021_GO:0030246_GO:0048046_GO:0005773_GO:0005774_GO:0009505_GO:0005829_
ALT3_9810	5B	XLOC_059141	175064054_175064144;175064054_175064167	24	8	1	6	0.96	0.571429	0.388571	0.00840334	AT2G39660	53.77	318	4e-100	BIK1	botrytis-induced kinase1	GO:0004674_GO:0005524_GO:0009507_GO:0016301_GO:0005634_GO:0005730_GO:0005737_GO:0005886_GO:0009620_GO:0046777_GO:0050832_GO:0052033_
ALT3_9812	5B	XLOC_059141	175065889_175066289;175065889_175066312	32	11	1	10	0.969697	0.52381	0.445887	0.00038619	AT2G39660	53.77	318	4e-100	BIK1	botrytis-induced kinase1	GO:0004674_GO:0005524_GO:0009507_GO:0016301_GO:0005634_GO:0005730_GO:0005737_GO:0005886_GO:0009620_GO:0046777_GO:0050832_GO:0052033_
ALT3_9816	5B	XLOC_059145	175845347_175845490;175845347_175845552	272	11	1	11	0.996337	0.5	0.496337	4.26109e-12
ALT3_9987	5B	XLOC_060210	265439371_265439493;265439371_265439660	9	1	7	9	0.5625	0.1	0.4625	0.0439347
ALT3_9996	5B	XLOC_060264	269101109_269101315;269101109_269101486	1	6	30	4	0.0322581	0.6	0.567742	0.000762211	AT3G03340	76.25	160	4e-68	UNE6	LUC7 related protein	GO:0003729_GO:0005634_GO:0005685_GO:0006376_GO:0071004_GO:0009567_GO:0005829_
ALT3_9997	5B	XLOC_060264	269101109_269101315;269101109_269101957	13	11	30	4	0.302326	0.733333	0.431008	0.00920223	AT3G03340	76.25	160	4e-68	UNE6	LUC7 related protein	GO:0003729_GO:0005634_GO:0005685_GO:0006376_GO:0071004_GO:0009567_GO:0005829_
ALT5_6480	5B	XLOC_058171	24095075_24095519;24094627_24095519	1	4	19	7	0.05	0.363636	0.313636	0.0456511
ALT5_6510	5B	XLOC_058259	38731847_38732048;38731324_38732048	1	5	28	7	0.0344828	0.416667	0.382184	0.007156	AT3G01810	46.49	271	7e-61		FUNCTIONS IN: molecular_function unknown; INVOLVED IN: biological_process unknown; LOCATED IN: plasma membrane; EXPRESSED IN: 21 plant structures; EXPRESSED DURING: 13 growth stages; BEST Arabidopsis thaliana protein match is: nucleolar protein gar2-related (TAIR:AT2G42320.2); Has 1327 Blast hits to 470 proteins in 132 species: Archae - 2; Bacteria - 131; Metazoa - 139; Fungi - 114; Plants - 114;…	GO:0005634_GO:0005886_
ALT5_6546	5B	XLOC_058512	81656781_81657305;81656768_81657305	13	21	15	6	0.464286	0.777778	0.313492	0.0297751	AT1G73960	52.98	1089	0	TAF2	TBP-associated factor 2	GO:0001075_GO:0001129_GO:0003682_GO:0005634_GO:0005669_GO:0008237_GO:0008270_GO:0043565_GO:0044212_GO:0045944_GO:0009506_
ALT5_6594	5B	XLOC_058714	110477815_110478273;110477202_110478273	35	29	487	17	0.0670498	0.630435	0.563385	4.31033e-18	AT5G28770	39.85	266	2e-25	BZO2H3, AtbZIP63	bZIP transcription factor family protein	GO:0003677_GO:0003700_GO:0005634_GO:0006351_GO:0006355_GO:0043565_GO:0005515_GO:0042802_GO:0046982_GO:0071333_GO:0071215_
ALT5_6765	5B	XLOC_060540	23302994_23303106;23302994_23303618	52	18	1	9	0.981132	0.666667	0.314465	0.000342669
ALT5_6766	5B	XLOC_060540	23304447_23304574;23304447_23305301	12	34	53	13	0.184615	0.723404	0.538789	6.38095e-08
ALT5_6873	5B	XLOC_061161	122040687_122040764;122040687_122040814	4	122	53	83	0.0701754	0.595122	0.524947	1.474e-12	AT5G53120	69.21	328	9e-127	SPDS3, SPMS, ATSPDS3	spermidine synthase 3	GO:0003824_GO:0005634_GO:0006597_GO:0016768_GO:0004766_GO:0005737_GO:0006596_GO:0005515_GO:0042742_
ALT5_6921	5B	XLOC_061449	166277210_166277336;166277210_166277380	44	5	15	11	0.745763	0.3125	0.433263	0.003705	AT3G24780	51.8	139	3e-34		Uncharacterised conserved protein UCP015417, vWA	GO:0003674_GO:0005634_GO:0008150_
ALT5_6926	5B	XLOC_061467	169300050_169300134;169300050_169300286	1	5	51	6	0.0192308	0.454545	0.435315	0.000700756
ES_8813	5B	XLOC_058111	15602847_15602909	14	18	31	7	0.311111	0.72	0.408889	0.0106597
ES_8834	5B	XLOC_058171	24097225_24097273	2	26	59	12	0.0327869	0.684211	0.651424	2.67335e-07
ES_8835	5B	XLOC_058171	24097225_24097280	2	26	139	34	0.0141844	0.433333	0.419149	1.49639e-07
ES_8859	5B	XLOC_058285	44069091_44069513	26	6	22	48	0.541667	0.111111	0.430556	0.000675481	AT5G24910	44.86	350	8e-79	CYP714A1	cytochrome P450, family 714, subfamily A, polypeptide 1	GO:0004497_GO:0005506_GO:0005789_GO:0016021_GO:0016705_GO:0019825_GO:0020037_GO:0055114_
ES_8860	5B	XLOC_058285	44069607_44069761	28	12	22	46	0.56	0.206897	0.353103	0.00507111	AT5G24910	44.86	350	8e-79	CYP714A1	cytochrome P450, family 714, subfamily A, polypeptide 1	GO:0004497_GO:0005506_GO:0005789_GO:0016021_GO:0016705_GO:0019825_GO:0020037_GO:0055114_
ES_8861	5B	XLOC_058285	44069607_44070026	28	12	21	45	0.571429	0.210526	0.360902	0.00477936	AT5G24910	44.86	350	8e-79	CYP714A1	cytochrome P450, family 714, subfamily A, polypeptide 1	GO:0004497_GO:0005506_GO:0005789_GO:0016021_GO:0016705_GO:0019825_GO:0020037_GO:0055114_
ES_8862	5B	XLOC_058285	44069607_44070030	28	12	22	47	0.56	0.20339	0.35661	0.0048112	AT5G24910	44.86	350	8e-79	CYP714A1	cytochrome P450, family 714, subfamily A, polypeptide 1	GO:0004497_GO:0005506_GO:0005789_GO:0016021_GO:0016705_GO:0019825_GO:0020037_GO:0055114_
ES_8902	5B	XLOC_058421	65730767_65730874	2	10	40	13	0.047619	0.434783	0.387164	0.00978632
ES_8934	5B	XLOC_058559	87495677_87495743	2	12	37	13	0.0512821	0.48	0.428718	0.0051314	AT5G35730	74.41	254	1e-112		EXS (ERD1/XPR1/SYG1) family protein	GO:0003674_GO:0005886_GO:0016021_GO:0005794_
ES_8935	5B	XLOC_058559	87495677_87495772	2	12	51	15	0.0377358	0.444444	0.406709	0.00246986	AT5G35730	74.41	254	1e-112		EXS (ERD1/XPR1/SYG1) family protein	GO:0003674_GO:0005886_GO:0016021_GO:0005794_
ES_8936	5B	XLOC_058559	87495677_87495774	2	12	42	13	0.0454545	0.48	0.434545	0.00326341	AT5G35730	74.41	254	1e-112		EXS (ERD1/XPR1/SYG1) family protein	GO:0003674_GO:0005886_GO:0016021_GO:0005794_
ES_9025	5B	XLOC_059032	159421315_159421522	70	70	2	35	0.972222	0.666667	0.305556	3.65294e-06	AT5G19750	55.87	179	8e-50		Peroxisomal membrane 22 kDa (Mpv17/PMP22) family protein	GO:0003674_GO:0005739_GO:0005778_GO:0008150_GO:0016021_GO:0009941_GO:0009507_
ES_9032	5B	XLOC_059136	174190425_174190695	76	76	19	437	0.8	0.148148	0.651852	7.63849e-22	AT1G12680	54.55	220	3e-47	PEPKR2	phosphoenolpyruvate carboxylase-related kinase 2	GO:0004683_GO:0005516_GO:0005524_GO:0005634_GO:0005737_GO:0005886_GO:0009738_GO:0009931_GO:0016301_GO:0018105_GO:0035556_GO:0046777_
ES_9033	5B	XLOC_059136	174190587_174190695	76	76	25	354	0.752475	0.176744	0.575731	3.98667e-17	AT1G12680	54.55	220	3e-47	PEPKR2	phosphoenolpyruvate carboxylase-related kinase 2	GO:0004683_GO:0005516_GO:0005524_GO:0005634_GO:0005737_GO:0005886_GO:0009738_GO:0009931_GO:0016301_GO:0018105_GO:0035556_GO:0046777_
ES_9059	5B	XLOC_059307	187849635_187849740	2	10	23	10	0.08	0.5	0.42	0.0258229
ES_9115	5B	XLOC_059613	213959782_213959932	72	24	59	153	0.549618	0.135593	0.414025	1.03353e-08	AT3G13050	50.73	412	6e-84		Major facilitator superfamily protein	GO:0005351_GO:0005524_GO:0005886_GO:0015144_GO:0016020_GO:0016021_GO:0022891_GO:0055085_GO:0090416_GO:0090417_GO:2001142_GO:2001143_
ES_9117	5B	XLOC_059613	213959889_213959932	72	24	33	41	0.685714	0.369231	0.316484	0.00195258	AT3G13050	50.73	412	6e-84		Major facilitator superfamily protein	GO:0005351_GO:0005524_GO:0005886_GO:0015144_GO:0016020_GO:0016021_GO:0022891_GO:0055085_GO:0090416_GO:0090417_GO:2001142_GO:2001143_
ES_9198	5B	XLOC_060264	269101316_269101380	26	30	31	5	0.45614	0.857143	0.401003	0.00147374	AT3G03340	76.25	160	4e-68	UNE6	LUC7 related protein	GO:0003729_GO:0005634_GO:0005685_GO:0006376_GO:0071004_GO:0009567_GO:0005829_
ES_9218	5B	XLOC_060540	23303107_23303365	104	36	3	18	0.971963	0.666667	0.305296	3.0999e-06
ES_9219	5B	XLOC_060540	23304575_23304653	24	68	57	14	0.296296	0.829268	0.532972	2.967e-08
ES_9220	5B	XLOC_060540	23304575_23304692	24	68	75	18	0.242424	0.790698	0.548273	2.622e-09
ES_9328	5B	XLOC_060884	78863092_78863219	8	10	66	14	0.108108	0.416667	0.308559	0.0213182
ES_9336	5B	XLOC_060946	87384244_87384363	10	28	20	6	0.333333	0.823529	0.490196	0.00148659
ES_9340	5B	XLOC_060965	90424360_90424395	2	34	105	66	0.0186916	0.34	0.321308	8.41258e-06	AT5G44250	57.21	222	6e-76		Protein of unknown function DUF829, transmembrane 53	GO:0003674_GO:0005634_GO:0008150_GO:0005777_
ES_9354	5B	XLOC_061084	109732293_109732723	114	2	50	19	0.695122	0.0952381	0.599884	7.81664e-05	AT3G46930	31.08	148	6e-12		Protein kinase superfamily protein	GO:0005524_GO:0005634_GO:0006468_GO:0016301_GO:0004712_GO:0006970_GO:0006979_GO:0009414_GO:0009651_GO:0009737_GO:0042742_
ES_9405	5B	XLOC_061161	122044713_122044890	136	388	2	198	0.985507	0.662116	0.323391	1.4812e-15	AT5G53120	69.21	328	9e-127	SPDS3, SPMS, ATSPDS3	spermidine synthase 3	GO:0003824_GO:0005634_GO:0006597_GO:0016768_GO:0004766_GO:0005737_GO:0006596_GO:0005515_GO:0042742_
ES_9413	5B	XLOC_061185	125626531_125626636	2	40	122	77	0.016129	0.34188	0.325751	9.27116e-07	AT3G05970	78.74	334	1e-163	LACS6, ATLACS6	long-chain acyl-CoA synthetase 6	GO:0001676_GO:0005524_GO:0007275_GO:0009507_GO:0009514_GO:0046861_GO:0004467_GO:0006631_GO:0005777_GO:0010193_GO:0016020_
ES_9449	5B	XLOC_061317	148892696_148892763	18	26	37	10	0.327273	0.722222	0.394949	0.0036932
IR_15271	5B	XLOC_058055	7159776_7159910	50	25	6	30	0.892857	0.454545	0.438312	0.000261092	AT1G55520	91.26	183	8e-94	TBP2, ATTBP2	TATA binding protein 2	GO:0003677_GO:0005634_GO:0006355_GO:0006352_GO:0017025_GO:0005515_
IR_15282	5B	XLOC_058128	17836373_17838300	119	21	44	30	0.730061	0.411765	0.318297	0.00176084
IR_15296	5B	XLOC_058143	19858836_19858945	2	168	198	142	0.01	0.541935	0.531935	1.23351e-34	AT1G70320	35.35	2136	0	UPL2	ubiquitin-protein ligase 2	GO:0004842_GO:0005634_GO:0016874_GO:0042787_GO:0000151_GO:0016567_GO:0006511_GO:0005739_GO:0005829_
IR_15297	5B	XLOC_058143	19859553_19859745	2	174	270	132	0.00735294	0.568627	0.561275	6.08873e-47	AT1G70320	35.35	2136	0	UPL2	ubiquitin-protein ligase 2	GO:0004842_GO:0005634_GO:0016874_GO:0042787_GO:0000151_GO:0016567_GO:0006511_GO:0005739_GO:0005829_
IR_15298	5B	XLOC_058143	19861782_19862007	2	219	710	394	0.00280899	0.357259	0.35445	8.05e-70	AT1G70320	35.35	2136	0	UPL2	ubiquitin-protein ligase 2	GO:0004842_GO:0005634_GO:0016874_GO:0042787_GO:0000151_GO:0016567_GO:0006511_GO:0005739_GO:0005829_
IR_15299	5B	XLOC_058143	19856289_19857039	2	55	196	98	0.010101	0.359477	0.349376	2.604e-17	AT1G70320	35.35	2136	0	UPL2	ubiquitin-protein ligase 2	GO:0004842_GO:0005634_GO:0016874_GO:0042787_GO:0000151_GO:0016567_GO:0006511_GO:0005739_GO:0005829_
IR_15301	5B	XLOC_058143	19861558_19861641	6	167	606	304	0.00980392	0.354565	0.344761	1.17351e-51	AT1G70320	35.35	2136	0	UPL2	ubiquitin-protein ligase 2	GO:0004842_GO:0005634_GO:0016874_GO:0042787_GO:0000151_GO:0016567_GO:0006511_GO:0005739_GO:0005829_
IR_15302	5B	XLOC_058143	19859203_19859280	4	93	310	156	0.0127389	0.373494	0.360755	9.90964e-28	AT1G70320	35.35	2136	0	UPL2	ubiquitin-protein ligase 2	GO:0004842_GO:0005634_GO:0016874_GO:0042787_GO:0000151_GO:0016567_GO:0006511_GO:0005739_GO:0005829_
IR_15303	5B	XLOC_058143	19861083_19861165	2	258	332	168	0.00598802	0.605634	0.599646	2.80648e-65	AT1G70320	35.35	2136	0	UPL2	ubiquitin-protein ligase 2	GO:0004842_GO:0005634_GO:0016874_GO:0042787_GO:0000151_GO:0016567_GO:0006511_GO:0005739_GO:0005829_
IR_15304	5B	XLOC_058143	19849719_19849840	2	19	70	36	0.0277778	0.345455	0.317677	3.45303e-05	AT1G70320	35.35	2136	0	UPL2	ubiquitin-protein ligase 2	GO:0004842_GO:0005634_GO:0016874_GO:0042787_GO:0000151_GO:0016567_GO:0006511_GO:0005739_GO:0005829_
IR_15305	5B	XLOC_058143	19861247_19861331	3	249	930	552	0.00321543	0.310861	0.307646	7.00722e-78	AT1G70320	35.35	2136	0	UPL2	ubiquitin-protein ligase 2	GO:0004842_GO:0005634_GO:0016874_GO:0042787_GO:0000151_GO:0016567_GO:0006511_GO:0005739_GO:0005829_
IR_15328	5B	XLOC_058171	24096380_24097543	33	7	2	26	0.942857	0.212121	0.730736	2.14551e-06
IR_15339	5B	XLOC_058171	24095861_24096030	37	4	2	22	0.948718	0.153846	0.794872	5.60166e-07
IR_15341	5B	XLOC_058171	24093558_24093675	71	13	10	14	0.876543	0.481481	0.395062	0.00345927
IR_15362	5B	XLOC_058218	32298017_32298103	21	21	2	22	0.913043	0.488372	0.424671	0.019467	AT2G27230	43.57	420	1e-82	LHW	transcription factor-related	GO:0003677_GO:0004674_GO:0005829_GO:0006351_GO:0006468_GO:0035556_GO:0046983_GO:0003700_GO:0006355_GO:0005634_GO:0010078_GO:0010479_GO:0042803_GO:0045893_GO:0048364_GO:0010089_
IR_15420	5B	XLOC_058356	54331885_54332322	32	39	4	42	0.888889	0.481481	0.407407	0.00173637	AT2G36690	38.6	171	2e-26		2-oxoglutarate (2OG) and Fe(II)-dependent oxygenase superfamily protein	GO:0005737_GO:0009058_GO:0016706_GO:0046872_GO:0055114_
IR_15422	5B	XLOC_058356	54332087_54332322	32	34	8	52	0.8	0.395349	0.404651	0.00175654	AT2G36690	38.6	171	2e-26		2-oxoglutarate (2OG) and Fe(II)-dependent oxygenase superfamily protein	GO:0005737_GO:0009058_GO:0016706_GO:0046872_GO:0055114_
IR_15549	5B	XLOC_058694	107330820_107331049	56	3	78	28	0.41791	0.0967742	0.321136	0.00374984	AT3G10840	54.93	375	9e-105		alpha/beta-Hydrolases superfamily protein	GO:0009507_GO:0016787_GO:0009941_
IR_15620	5B	XLOC_058893	140148909_140150233	5	13	64	12	0.0724638	0.52	0.447536	0.000110746	AT4G32640	71.24	233	7e-90		Sec23/Sec24 protein transport family protein	GO:0005737_GO:0005829_
IR_15681	5B	XLOC_059080	166389298_166389380	2	35	98	34	0.02	0.507246	0.487246	1.34218e-11	AT1G02730	53.52	469	2e-122	ATCSLD5, CSLD5, SOS6	cellulose synthase-like D5	GO:0000139_GO:0000271_GO:0005794_GO:0009832_GO:0016021_GO:0016760_GO:0030244_GO:0071555_GO:0042546_GO:0046527_GO:0048367_GO:0006970_GO:0009414_GO:0009651_GO:0051753_
IR_15682	5B	XLOC_059080	166390658_166390734	2	30	130	34	0.0151515	0.46875	0.453598	1.52447e-12	AT1G02730	53.52	469	2e-122	ATCSLD5, CSLD5, SOS6	cellulose synthase-like D5	GO:0000139_GO:0000271_GO:0005794_GO:0009832_GO:0016021_GO:0016760_GO:0030244_GO:0071555_GO:0042546_GO:0046527_GO:0048367_GO:0006970_GO:0009414_GO:0009651_GO:0051753_
IR_15685	5B	XLOC_059080	166390795_166390882	2	28	108	32	0.0181818	0.466667	0.448485	9.61688e-11	AT1G02730	53.52	469	2e-122	ATCSLD5, CSLD5, SOS6	cellulose synthase-like D5	GO:0000139_GO:0000271_GO:0005794_GO:0009832_GO:0016021_GO:0016760_GO:0030244_GO:0071555_GO:0042546_GO:0046527_GO:0048367_GO:0006970_GO:0009414_GO:0009651_GO:0051753_
IR_15686	5B	XLOC_059080	166387642_166389180	2	19	114	40	0.0172414	0.322034	0.304793	2.86222e-07	AT1G02730	53.52	469	2e-122	ATCSLD5, CSLD5, SOS6	cellulose synthase-like D5	GO:0000139_GO:0000271_GO:0005794_GO:0009832_GO:0016021_GO:0016760_GO:0030244_GO:0071555_GO:0042546_GO:0046527_GO:0048367_GO:0006970_GO:0009414_GO:0009651_GO:0051753_
IR_15708	5B	XLOC_059136	174189408_174190424	31	303	2	290	0.939394	0.510961	0.428433	0.000329589	AT1G12680	54.55	220	3e-47	PEPKR2	phosphoenolpyruvate carboxylase-related kinase 2	GO:0004683_GO:0005516_GO:0005524_GO:0005634_GO:0005737_GO:0005886_GO:0009738_GO:0009931_GO:0016301_GO:0018105_GO:0035556_GO:0046777_
IR_15709	5B	XLOC_059136	174190696_174191266	18	13	36	546	0.333333	0.0232558	0.310078	2.95217e-11	AT1G12680	54.55	220	3e-47	PEPKR2	phosphoenolpyruvate carboxylase-related kinase 2	GO:0004683_GO:0005516_GO:0005524_GO:0005634_GO:0005737_GO:0005886_GO:0009738_GO:0009931_GO:0016301_GO:0018105_GO:0035556_GO:0046777_
IR_15711	5B	XLOC_059136	174189408_174191266	24	208	76	76	0.24	0.732394	0.492394	1.18533e-11	AT1G12680	54.55	220	3e-47	PEPKR2	phosphoenolpyruvate carboxylase-related kinase 2	GO:0004683_GO:0005516_GO:0005524_GO:0005634_GO:0005737_GO:0005886_GO:0009738_GO:0009931_GO:0016301_GO:0018105_GO:0035556_GO:0046777_
IR_15785	5B	XLOC_059413	197213965_197214169	12	123	6	2	0.666667	0.984	0.317333	0.00503822	AT3G51980	55.69	325	1e-95		ARM repeat superfamily protein	GO:0009507_GO:0016021_GO:0005783_
IR_15829	5B	XLOC_059613	213961571_213961969	101	17	8	52	0.926606	0.246377	0.680229	5.25e-13	AT3G13050	50.73	412	6e-84		Major facilitator superfamily protein	GO:0005351_GO:0005524_GO:0005886_GO:0015144_GO:0016020_GO:0016021_GO:0022891_GO:0055085_GO:0090416_GO:0090417_GO:2001142_GO:2001143_
IR_15830	5B	XLOC_059613	213960918_213961969	140	37	122	566	0.534351	0.0613599	0.472991	8.95965e-42	AT3G13050	50.73	412	6e-84		Major facilitator superfamily protein	GO:0005351_GO:0005524_GO:0005886_GO:0015144_GO:0016020_GO:0016021_GO:0022891_GO:0055085_GO:0090416_GO:0090417_GO:2001142_GO:2001143_
IR_15835	5B	XLOC_059663	220123658_220123785	15	8	2	36	0.882353	0.181818	0.700535	0.000138052	AT3G23100	50.21	241	4e-66	XRCC4	homolog of human DNA ligase iv-binding protein XRCC4	GO:0003677_GO:0005524_GO:0005634_GO:0006302_GO:0006310_GO:0005515_GO:0008022_
IR_15844	5B	XLOC_059725	224244188_224244307	30	5	34	26	0.46875	0.16129	0.30746	0.0147729	AT4G37480	55.24	420	4e-124		Chaperone DnaJ-domain superfamily protein	GO:0006457_
IR_15898	5B	XLOC_059941	243801259_243802181	14	13	2	42	0.875	0.236364	0.638636	0.000650669
IR_15969	5B	XLOC_060264	269101109_269101486	126	12	2	12	0.984375	0.5	0.484375	2.28327e-05	AT3G03340	76.25	160	4e-68	UNE6	LUC7 related protein	GO:0003729_GO:0005634_GO:0005685_GO:0006376_GO:0071004_GO:0009567_GO:0005829_
IR_15997	5B	XLOC_060506	17245459_17245706	45	14	2	18	0.957447	0.4375	0.519947	0.000202283
IR_16008	5B	XLOC_060540	23303366_23303618	81	12	4	16	0.952941	0.428571	0.52437	3.948e-05
IR_16009	5B	XLOC_060540	23303356_23303618	83	18	2	12	0.976471	0.6	0.376471	0.000663953
IR_16010	5B	XLOC_060540	23303797_23304322	77	7	2	20	0.974684	0.259259	0.715424	6.33231e-08
IR_16035	5B	XLOC_060600	33434319_33434394	2	13	160	12	0.0123457	0.52	0.507654	1.18713e-09	AT1G76550	59.42	345	8e-118		Phosphofructokinase family protein	GO:0003872_GO:0005524_GO:0005737_GO:0006096_GO:0010317_GO:0046872_GO:0047334_GO:0015979_GO:0005829_
IR_16103	5B	XLOC_060735	55141719_55142269	102	9	36	26	0.73913	0.257143	0.481988	6.44e-05
IR_16108	5B	XLOC_060735	55144291_55144400	61	7	38	18	0.616162	0.28	0.336162	0.01717
IR_16128	5B	XLOC_060794	64434530_64434631	62	16	4	28	0.939394	0.363636	0.575758	1.76388e-06	AT3G24715	73.91	138	2e-58		Protein kinase superfamily protein with octicosapeptide/Phox/Bem1p domain	GO:0004672_GO:0005524_GO:0005737_GO:0006468_
IR_16133	5B	XLOC_060794	64435496_64435585	40	8	2	14	0.952381	0.363636	0.588745	0.000321322	AT3G24715	73.91	138	2e-58		Protein kinase superfamily protein with octicosapeptide/Phox/Bem1p domain	GO:0004672_GO:0005524_GO:0005737_GO:0006468_
IR_16135	5B	XLOC_060794	64435481_64435585	44	19	2	66	0.956522	0.223529	0.732992	9.44341e-11	AT3G24715	73.91	138	2e-58		Protein kinase superfamily protein with octicosapeptide/Phox/Bem1p domain	GO:0004672_GO:0005524_GO:0005737_GO:0006468_
IR_16141	5B	XLOC_060802	66701793_66702155	3	22	40	34	0.0697674	0.392857	0.32309	0.00157363	AT3G04710	36.7	188	1e-33	TPR10	ankyrin repeat family protein	GO:0005575_GO:0008150_
IR_16173	5B	XLOC_060903	81567319_81567632	165	40	56	76	0.746606	0.344828	0.401779	4.56352e-08	AT3G52120	57.99	457	2e-96		SWAP (Suppressor-of-White-APricot)/surp domain-containing protein / D111/G-patch domain-containing protein	GO:0003676_GO:0003723_GO:0005622_GO:0005634_GO:0006396_GO:0006397_GO:0008380_
IR_16175	5B	XLOC_060907	82171424_82171556	42	10	14	18	0.75	0.357143	0.392857	0.0105129	AT4G21240	25.58	301	9e-16		F-box and associated interaction domains-containing protein	GO:0003674_GO:0005634_GO:0008150_
IR_16180	5B	XLOC_060946	87383725_87384498	52	7	10	28	0.83871	0.2	0.63871	1.98436e-06
IR_16230	5B	XLOC_061084	109739833_109740232	106	16	2	12	0.981481	0.571429	0.410053	0.000148168	AT3G46930	31.08	148	6e-12		Protein kinase superfamily protein	GO:0005524_GO:0005634_GO:0006468_GO:0016301_GO:0004712_GO:0006970_GO:0006979_GO:0009414_GO:0009651_GO:0009737_GO:0042742_
IR_16233	5B	XLOC_061084	109739846_109740232	106	6	4	24	0.963636	0.2	0.763636	3.15962e-10	AT3G46930	31.08	148	6e-12		Protein kinase superfamily protein	GO:0005524_GO:0005634_GO:0006468_GO:0016301_GO:0004712_GO:0006970_GO:0006979_GO:0009414_GO:0009651_GO:0009737_GO:0042742_
IR_16343	5B	XLOC_061250	137384063_137384169	35	8	2	16	0.945946	0.333333	0.612613	0.000227474	AT3G14470	29.41	527	5e-41		NB-ARC domain-containing disease resistance protein	GO:0005524_GO:0005576_GO:0006952_GO:0043531_GO:0005515_
IR_16430	5B	XLOC_061449	166277486_166278442	38	6	10	34	0.791667	0.15	0.641667	1.51141e-06	AT3G24780	51.8	139	3e-34		Uncharacterised conserved protein UCP015417, vWA	GO:0003674_GO:0005634_GO:0008150_
IR_16444	5B	XLOC_061467	169291423_169291516	107	12	28	14	0.792593	0.461538	0.331054	0.0118887
IR_16574	5B	XLOC_061988	222223007_222223125	57	12	2	8	0.966102	0.6	0.366102	0.00850592	AT3G02130	41.95	994	3e-158	RPK2, TOAD2, CLI1	receptor-like protein kinase 2	GO:0004674_GO:0005524_GO:0005886_GO:0006468_GO:0007169_GO:0016021_GO:0016301_GO:0009409_GO:0009414_GO:0009808_GO:0009846_GO:0010152_GO:0048653_GO:0009942_GO:0009945_GO:0048508_GO:0010073_GO:0051260_
IR_16650	5B	XLOC_062416	258617365_258617448	37	19	2	16	0.948718	0.542857	0.405861	0.00372712	AT2G28930	67.96	309	2e-126	APK1B, PK1B	protein kinase 1B	GO:0004674_GO:0004713_GO:0005524_GO:0006468_GO:0009507_GO:0016301_GO:0005886_
ALT3_10494	5D	XLOC_063598	19094378_19094812;19094378_19095121	19	15	43	4	0.306452	0.789474	0.483022	0.00086747
ALT3_10594	5D	XLOC_064093	70935097_70935189;70935097_70935413	11	17	23	1	0.323529	0.944444	0.620915	7.37655e-05
ALT3_10596	5D	XLOC_064093	70935097_70935413;70935097_70935454	23	3	11	17	0.676471	0.15	0.526471	0.000604551
ALT3_10616	5D	XLOC_064125	75599829_75604441;75599829_75604533	33	5	7	7	0.825	0.416667	0.408333	0.0140095
ALT3_10715	5D	XLOC_064580	118564658_118564801;118564658_118564828	84	70	3	50	0.965517	0.583333	0.382184	4.58477e-10	AT4G38470	66.19	352	2e-119		ACT-like protein tyrosine kinase family protein	GO:0004672_GO:0004674_GO:0005524_GO:0005886_GO:0006468_GO:0016597_GO:0004712_GO:0005829_GO:0009658_
ALT3_10746	5D	XLOC_064787	128456905_128457429;128456905_128457490	10	3	1	11	0.909091	0.214286	0.694805	0.00206354
ALT3_10752	5D	XLOC_064792	128729440_128730140;128729440_128730702	175	532	1	410	0.994318	0.564756	0.429562	1.6296e-35	AT4G17420	60.76	288	4e-95		Tryptophan RNA-binding attenuator protein-like	GO:0003674_GO:0008150_GO:0009507_GO:0016021_
ALT3_10825	5D	XLOC_065400	2330301_2330779;2330287_2330779	104	5	3	5	0.971963	0.5	0.471963	0.000257486	AT4G38830	35.69	325	3e-48	CRK26	cysteine-rich RLK (RECEPTOR-like protein kinase) 26	GO:0004674_GO:0005524_GO:0005576_GO:0005886_GO:0006468_GO:0009506_GO:0016021_GO:0016301_GO:0042742_
ALT3_10924	5D	XLOC_065792	46523242_46523319;46523169_46523319	1	72	29	35	0.0333333	0.672897	0.639564	6.80145e-10	AT5G55260	88.89	108	2e-55	PPX2, PPX-2	protein phosphatase X 2	GO:0004722_GO:0009532_GO:0046872_GO:0006470_
ALT3_10949	5D	XLOC_065907	59457253_59457451;59457181_59457451	21	8	2	12	0.913043	0.4	0.513043	0.00160801	AT5G63280	65.07	229	1e-86		C2H2-like zinc finger protein	GO:0003676_GO:0008150_GO:0008270_GO:0016021_GO:0046872_
ALT3_10953	5D	XLOC_065925	60492358_60493770;60492292_60493770	17	3	7	9	0.708333	0.25	0.458333	0.0194542	AT2G01060	52.9	276	3e-51		myb-like HTH transcriptional regulator family protein	GO:0003677_GO:0005634_GO:0006351_GO:0003700_GO:0006355_
ALT3_10965	5D	XLOC_065932	61146256_61146645;61146222_61146645	14	17	2	23	0.875	0.425	0.45	0.00500536	AT2G03140	35.15	1684	0		alpha/beta-Hydrolases superfamily protein	GO:0006508_GO:0009507_GO:0016021_GO:0016787_GO:0005634_
ALT3_10969	5D	XLOC_065945	62928736_62929066;62928715_62929066	58	11	1	6	0.983051	0.647059	0.335992	0.000853813
ALT3_11034	5D	XLOC_066134	82947050_82947129;82947016_82947129	8	2	3	11	0.727273	0.153846	0.573427	0.0157867
ALT3_11176	5D	XLOC_067116	153004076_153004776;153004028_153004776	22	17	1	12	0.956522	0.586207	0.370315	0.00532219	AT1G23110	76.44	174	1e-73		unknown protein; FUNCTIONS IN: molecular_function unknown; LOCATED IN: chloroplast; BEST Arabidopsis thaliana protein match is: unknown protein (TAIR:AT1G70900.1); Has 59 Blast hits to 59 proteins in 15 species: Archae - 0; Bacteria - 0; Metazoa - 0; Fungi - 0; Plants - 59; Viruses - 0; Other Eukaryotes - 0 (source: NCBI BLink).	GO:0003674_
ALT5_7054	5D	XLOC_063598	19094375_19095121;19094357_19095121	1	8	20	3	0.047619	0.727273	0.679654	0.000280274
ALT5_7102	5D	XLOC_063926	57393116_57393843;57392235_57393843	21	30	1	47	0.954545	0.38961	0.564935	4.94769e-06
ALT5_7106	5D	XLOC_063951	59329429_59330214;59329293_59330214	216	252	1	128	0.995392	0.663158	0.332234	2.70144e-26	AT5G20720	62.99	254	9e-87	CPN20, CPN10, CHCPN10, ATCPN21, CPN21	chaperonin 20	GO:0005524_GO:0005759_GO:0006986_GO:0009507_GO:0051082_GO:0051085_GO:0051087_GO:0005516_GO:0009579_GO:0009941_GO:0009409_GO:0009535_GO:0009570_GO:0046686_GO:0005739_GO:0048046_GO:0005507_GO:0005829_GO:0009536_GO:0005515_GO:1901671_
ALT5_7245	5D	XLOC_065211	152196760_152196898;152196557_152196898	32	33	3	30	0.914286	0.52381	0.390476	0.000135229	AT4G28660	63.91	133	2e-49	PSB28	photosystem II reaction center PSB28 protein	GO:0003674_GO:0009507_GO:0009535_GO:0009539_GO:0009654_GO:0015979_GO:0009579_GO:0009570_
ALT5_7258	5D	XLOC_065406	2486906_2487032;2486906_2487331	29	8	1	8	0.966667	0.5	0.466667	0.000700756	AT3G25840	69.39	392	3e-164		Protein kinase superfamily protein	GO:0004672_GO:0005524_GO:0005634_GO:0005737_GO:0006468_
ALT5_7348	5D	XLOC_066039	74162776_74163200;74162776_74163290	11	1	1	12	0.916667	0.0769231	0.839744	8.7636e-05
ALT5_7494	5D	XLOC_067033	148111575_148112107;148111575_148112306	77	43	1	20	0.987179	0.68254	0.30464	9.45309e-07	AT5G01850	81.65	109	1e-49		Protein kinase superfamily protein	GO:0005524_GO:0005737_GO:0006468_GO:0016301_GO:0004712_
ES_10077	5D	XLOC_066061	76366120_76366189	6	20	171	28	0.0338983	0.416667	0.382768	5.67405e-06
ES_10078	5D	XLOC_066061	76366122_76366189	6	20	27	9	0.181818	0.689655	0.507837	0.00271339
ES_10110	5D	XLOC_066168	86846709_86846780	2	78	29	45	0.0645161	0.634146	0.56963	1.21772e-05
ES_10154	5D	XLOC_066338	102188626_102188739	2	16	24	12	0.0769231	0.571429	0.494505	0.00732218
ES_10277	5D	XLOC_066992	145561537_145561592	68	22	4	19	0.944444	0.536585	0.407859	1.45251e-05	AT2G44300	50.98	102	2e-28		Bifunctional inhibitor/lipid-transfer protein/seed storage 2S albumin superfamily protein	GO:0005886_GO:0006869_GO:0008289_GO:0016021_GO:0031225_
ES_9664	5D	XLOC_063725	34770923_34771038	138	100	635	47	0.178525	0.680272	0.501747	1.656e-19	AT5G28770	47.62	168	2e-22	BZO2H3, AtbZIP63	bZIP transcription factor family protein	GO:0003677_GO:0003700_GO:0005634_GO:0006351_GO:0006355_GO:0043565_GO:0005515_GO:0042802_GO:0046982_GO:0071333_GO:0071215_
ES_9680	5D	XLOC_063822	44105581_44105629	8	238	26	33	0.235294	0.878229	0.642935	1.20827e-10	AT2G38695	72.86	70	5e-20		unknown protein; Has 65 Blast hits to 65 proteins in 18 species: Archae - 0; Bacteria - 0; Metazoa - 0; Fungi - 0; Plants - 62; Viruses - 0; Other Eukaryotes - 3 (source: NCBI BLink).	GO:0009507_GO:0016021_GO:0016020_
ES_9681	5D	XLOC_063822	44105581_44105630	8	238	16	18	0.333333	0.929688	0.596354	8.76706e-09	AT2G38695	72.86	70	5e-20		unknown protein; Has 65 Blast hits to 65 proteins in 18 species: Archae - 0; Bacteria - 0; Metazoa - 0; Fungi - 0; Plants - 62; Viruses - 0; Other Eukaryotes - 3 (source: NCBI BLink).	GO:0009507_GO:0016021_GO:0016020_
ES_9682	5D	XLOC_063822	44105715_44105763	14	262	19	7	0.424242	0.973978	0.549735	6.97184e-13	AT2G38695	72.86	70	5e-20		unknown protein; Has 65 Blast hits to 65 proteins in 18 species: Archae - 0; Bacteria - 0; Metazoa - 0; Fungi - 0; Plants - 62; Viruses - 0; Other Eukaryotes - 3 (source: NCBI BLink).	GO:0009507_GO:0016021_GO:0016020_
ES_9758	5D	XLOC_064297	95101878_95101970	14	6	21	84	0.4	0.0666667	0.333333	0.00251863
ES_9788	5D	XLOC_064486	111292376_111292438	1020	1386	24	1971	0.977011	0.412869	0.564143	8.67429e-214	AT1G02850	51.15	479	8e-136	BGLU11	beta glucosidase 11	GO:0004553_GO:0005576_GO:0005975_GO:0008422_GO:1901657_
ES_9812	5D	XLOC_064539	115581881_115581924	2	14	51	21	0.0377358	0.4	0.362264	0.00297499	AT1G05890	63.69	471	7e-178	ARI5, ATARI5	RING/U-box superfamily protein	GO:0000151_GO:0000209_GO:0004842_GO:0005634_GO:0005737_GO:0008270_GO:0016021_GO:0016567_GO:0016874_GO:0031624_GO:0032436_GO:0042787_GO:0061630_
ES_9813	5D	XLOC_064539	115581881_115581974	2	14	51	19	0.0377358	0.424242	0.386507	0.00214267	AT1G05890	63.69	471	7e-178	ARI5, ATARI5	RING/U-box superfamily protein	GO:0000151_GO:0000209_GO:0004842_GO:0005634_GO:0005737_GO:0008270_GO:0016021_GO:0016567_GO:0016874_GO:0031624_GO:0032436_GO:0042787_GO:0061630_
ES_9912	5D	XLOC_065110	147481723_147481948	42	10	2	12	0.954545	0.454545	0.5	0.000188906	AT1G61190	38.32	488	3e-74		LRR and NB-ARC domains-containing disease resistance protein	GO:0005524_GO:0005575_GO:0006952_GO:0043531_
ES_9942	5D	XLOC_065406	2487033_2487188	58	16	2	10	0.966667	0.615385	0.351282	0.000383632	AT3G25840	69.39	392	3e-164		Protein kinase superfamily protein	GO:0004672_GO:0005524_GO:0005634_GO:0005737_GO:0006468_
ES_9944	5D	XLOC_065450	6171338_6172324	16	2	28	31	0.363636	0.0606061	0.30303	0.0320794	AT3G46730	29.57	328	4e-31		NB-ARC domain-containing disease resistance protein	GO:0005524_GO:0006952_GO:0043531_
ES_9983	5D	XLOC_065663	32385798_32385903	2	36	106	61	0.0185185	0.371134	0.352616	2.03708e-06	AT5G27600	68.89	659	0	LACS7, ATLACS7	long-chain acyl-CoA synthetase 7	GO:0001676_GO:0005524_GO:0005634_GO:0004467_GO:0006631_GO:0005777_GO:0005515_GO:0009651_GO:0010193_
IR_16695	5D	XLOC_063441	1954425_1954663	88	12	164	336	0.349206	0.0344828	0.314724	3.63773e-21	AT2G40110	56.44	101	8e-26		Yippee family putative zinc-binding protein	GO:0003674_GO:0005634_GO:0008150_
IR_16749	5D	XLOC_063598	19095216_19095337	156	16	2	10	0.987342	0.615385	0.371957	0.000145719
IR_16835	5D	XLOC_063800	41879886_41880357	37	7	16	24	0.698113	0.225806	0.472307	0.00117998
IR_16868	5D	XLOC_063897	51881960_51882047	31	25	2	22	0.939394	0.531915	0.407479	0.0045687	AT1G72470	65.45	356	2e-121	ATEXO70D1, EXO70D1	exocyst subunit exo70 family protein D1	GO:0000145_GO:0005634_GO:0006887_GO:0006904_GO:0005829_
IR_16874	5D	XLOC_063925	57378870_57378979	110	40	2	20	0.982143	0.666667	0.315476	6.95049e-05	AT1G60160	69.69	838	0		Potassium transporter family protein	GO:0005634_GO:0005886_GO:0006813_GO:0015079_GO:0016021_GO:0071805_GO:0009507_
IR_16912	5D	XLOC_063981	61168089_61168492	35	2	20	26	0.636364	0.0714286	0.564935	3.17035e-05
IR_16992	5D	XLOC_064209	85272970_85273419	43	10	2	10	0.955556	0.5	0.455556	0.00403863	AT3G50400	31.2	407	4e-32		GDSL-like Lipase/Acylhydrolase superfamily protein	GO:0005576_GO:0016042_GO:0016788_GO:0052689_
IR_16997	5D	XLOC_064236	87354099_87354456	3	36	62	68	0.0461538	0.346154	0.3	2.88294e-05	AT3G04710	38.92	406	5e-78	TPR10	ankyrin repeat family protein	GO:0005575_GO:0008150_
IR_17013	5D	XLOC_064297	95101971_95102299	46	8	12	108	0.793103	0.0689655	0.724138	4.07573e-16
IR_17014	5D	XLOC_064297	95101783_95101877	29	4	30	60	0.491525	0.0625	0.429025	4.90508e-06
IR_17149	5D	XLOC_064787	128456905_128457429	115	18	2	22	0.982906	0.45	0.532906	1.13647e-07
IR_17150	5D	XLOC_064787	128457694_128458397	60	14	64	2	0.483871	0.875	0.391129	0.0367821
IR_17301	5D	XLOC_065400	2334017_2334243	41	3	14	32	0.745455	0.0857143	0.65974	4.02743e-07	AT4G38830	35.69	325	3e-48	CRK26	cysteine-rich RLK (RECEPTOR-like protein kinase) 26	GO:0004674_GO:0005524_GO:0005576_GO:0005886_GO:0006468_GO:0009506_GO:0016021_GO:0016301_GO:0042742_
IR_17372	5D	XLOC_065642	29308132_29308236	2	269	106	92	0.0185185	0.745152	0.726634	9.68721e-33	AT5G06600	83.5	612	0	UBP12	ubiquitin-specific protease 12	GO:0004843_GO:0005634_GO:0006511_GO:0016579_GO:0036459_GO:0005829_
IR_17373	5D	XLOC_065642	29306915_29307973	2	198	200	156	0.00990099	0.559322	0.549421	8.65822e-38	AT5G06600	83.5	612	0	UBP12	ubiquitin-specific protease 12	GO:0004843_GO:0005634_GO:0006511_GO:0016579_GO:0036459_GO:0005829_
IR_17374	5D	XLOC_065642	29308388_29308530	2	242	216	174	0.00917431	0.581731	0.572556	7.67578e-44	AT5G06600	83.5	612	0	UBP12	ubiquitin-specific protease 12	GO:0004843_GO:0005634_GO:0006511_GO:0016579_GO:0036459_GO:0005829_
IR_17408	5D	XLOC_065729	39636716_39636905	31	15	2	10	0.939394	0.6	0.339394	0.0288083	AT2G32850	49.43	698	7e-165		Protein kinase superfamily protein	GO:0004672_GO:0005524_GO:0005634_GO:0005737_GO:0006468_
IR_17434	5D	XLOC_065772	44874230_44875001	49	6	24	18	0.671233	0.25	0.421233	0.0045687	AT3G52120	57.14	455	1e-94		SWAP (Suppressor-of-White-APricot)/surp domain-containing protein / D111/G-patch domain-containing protein	GO:0003676_GO:0003723_GO:0005622_GO:0005634_GO:0006396_GO:0006397_GO:0008380_
IR_17488	5D	XLOC_065907	59457253_59457451	29	28	4	24	0.878788	0.538462	0.340326	0.0187111	AT5G63280	65.07	229	1e-86		C2H2-like zinc finger protein	GO:0003676_GO:0008150_GO:0008270_GO:0016021_GO:0046872_
IR_17496	5D	XLOC_065932	61145036_61145140	19	30	2	24	0.904762	0.555556	0.349206	0.0477444	AT2G03140	35.15	1684	0		alpha/beta-Hydrolases superfamily protein	GO:0006508_GO:0009507_GO:0016021_GO:0016787_GO:0005634_
IR_17538	5D	XLOC_066039	74162776_74163290	31	48	22	2	0.584906	0.96	0.375094	0.00146567
IR_17556	5D	XLOC_066057	76053188_76054060	78	3	30	40	0.722222	0.0697674	0.652455	9.85634e-10
IR_17557	5D	XLOC_066061	76369386_76369503	121	60	126	4	0.489879	0.9375	0.447621	3.5262e-07
IR_17559	5D	XLOC_066061	76367919_76368083	28	65	30	6	0.482759	0.915493	0.432734	6.82114e-05
IR_17562	5D	XLOC_066061	76366048_76366119	7	62	294	40	0.0232558	0.607843	0.584587	5.46207e-30
IR_17564	5D	XLOC_066061	76367919_76368007	4	85	84	16	0.0454545	0.841584	0.79613	7.82639e-22
IR_17589	5D	XLOC_066134	82947050_82947129	21	16	6	22	0.777778	0.421053	0.356725	0.0336295
IR_17609	5D	XLOC_066169	86896144_86896510	96	7	94	36	0.505263	0.162791	0.342472	0.000505148	AT5G27860	70.77	65	3e-12		unknown protein; FUNCTIONS IN: molecular_function unknown; INVOLVED IN: biological_process unknown; LOCATED IN: chloroplast; EXPRESSED IN: pollen tube; Has 35333 Blast hits to 34131 proteins in 2444 species: Archae - 798; Bacteria - 22429; Metazoa - 974; Fungi - 991; Plants - 531; Viruses - 0; Other Eukaryotes - 9610 (source: NCBI BLink).	GO:0003674_GO:0008150_
IR_17678	5D	XLOC_066453	111842663_111843127	15	20	16	2	0.483871	0.909091	0.42522	0.0252846	AT3G02890	43.71	151	1e-33		RING/FYVE/PHD zinc finger superfamily protein	GO:0005634_GO:0008150_GO:0008270_
IR_17716	5D	XLOC_066673	128362763_128362899	69	16	2	12	0.971831	0.571429	0.400402	0.000947006	AT5G52450	60.8	477	1e-141		MATE efflux family protein	GO:0005215_GO:0005886_GO:0015297_GO:0016021_GO:0016020_GO:0009624_GO:0005774_
IR_17783	5D	XLOC_066998	146205332_146205421	39	13	4	10	0.906977	0.565217	0.341759	0.025477	AT2G37710	52.73	641	3e-174	RLK	receptor lectin kinase	GO:0004674_GO:0005524_GO:0005886_GO:0006468_GO:0016021_GO:0016301_GO:0030246_GO:0009751_
ALT3_11412	6A	XLOC_068915	167304406_167304586;167304406_167304688	17	21	15	2	0.53125	0.913043	0.381793	0.00540124	AT5G20620	93.58	296	3e-155	UBQ4	ubiquitin 4	GO:0005634_GO:0005737_GO:0006464_GO:0042787_GO:0006511_
ALT3_11594	6A	XLOC_070043	84717180_84717311;84716630_84717311	42	21	5	41	0.893617	0.33871	0.554907	4.01384e-08	AT3G24800	45.86	362	2e-76	PRT1	proteolysis 1	GO:0005737_GO:0008270_GO:0016567_GO:0016874_GO:0000151_GO:0004842_GO:0006511_GO:0061630_GO:0071596_
ALT3_11675	6A	XLOC_070275	146892662_146893066;146892551_146893066	54	3	15	14	0.782609	0.176471	0.606138	2.59323e-05
ALT5_7575	6A	XLOC_068489	62887497_62887628;62887471_62887628	17	6	2	8	0.894737	0.428571	0.466165	0.00919863
ALT5_7627	6A	XLOC_068699	122819847_122819945;122819778_122819945	11	4	4	11	0.733333	0.266667	0.466667	0.0304767
ALT5_7697	6A	XLOC_069199	196668953_196669387;196668864_196669387	288	89	1	46	0.99654	0.659259	0.337281	3.4505e-23	AT4G33150	65.04	1067	0		lysine-ketoglutarate reductase/saccharopine dehydrogenase bifunctional enzyme	GO:0005739_GO:0055114_GO:0047130_GO:0004753_GO:0005737_GO:0005829_GO:0019477_GO:0080167_
ALT5_7833	6A	XLOC_070159	116337930_116338006;116337930_116338078	4	5	76	5	0.05	0.5	0.45	0.00107437
ALT5_7924	6A	XLOC_070628	190212994_190213079;190212994_190213157	4	10	13	4	0.235294	0.714286	0.478992	0.0147479
ALT5_7950	6A	XLOC_070800	201607660_201607821;201607660_201607913	24	444	1	270	0.96	0.621849	0.338151	0.000417396	AT5G60920	73.18	399	0	COB	COBRA-like extracellular glycosyl-phosphatidyl inositol-anchored protein family	GO:0003674_GO:0005886_GO:0016328_GO:0009825_GO:0009897_GO:0031225_GO:0009505_GO:0010215_GO:0046658_GO:0009651_GO:0009930_
ES_10450	6A	XLOC_068798	148681726_148681827	2	280	241	207	0.00823045	0.574949	0.566718	1.0488e-35	AT5G50960	71.51	351	2e-138	NBP35, ATNBP35	nucleotide binding protein 35	GO:0000166_GO:0005524_GO:0005634_GO:0016226_GO:0046872_GO:0051539_GO:0005829_GO:0042803_GO:0051536_
ES_10516	6A	XLOC_069138	192289003_192289141	114	86	2	53	0.982759	0.618705	0.364054	1.37651e-11	AT5G14880	62.55	833	0		Potassium transporter family protein	GO:0005886_GO:0006813_GO:0015079_GO:0016020_GO:0016021_GO:0071805_
ES_10570	6A	XLOC_069488	2961163_2961213	32	352	32	58	0.5	0.858537	0.358537	2.71852e-07	AT5G42220	46.22	238	1e-38		Ubiquitin-like superfamily protein	GO:0005634_GO:0005829_
ES_10632	6A	XLOC_069887	43659146_43659183	2	58	91	53	0.0215054	0.522523	0.501017	1.296e-09	AT4G22130	63.16	114	5e-38	SRF8	STRUBBELIG-receptor family 8	GO:0004672_GO:0005524_GO:0005576_GO:0005886_GO:0006468_GO:0016021_GO:0016301_
ES_10633	6A	XLOC_069887	43659146_43659214	2	58	138	81	0.0142857	0.417266	0.40298	5.32082e-10	AT4G22130	63.16	114	5e-38	SRF8	STRUBBELIG-receptor family 8	GO:0004672_GO:0005524_GO:0005576_GO:0005886_GO:0006468_GO:0016021_GO:0016301_
ES_10671	6A	XLOC_070043	84716856_84717179	84	42	6	48	0.933333	0.466667	0.466667	2.36184e-09	AT3G24800	45.86	362	2e-76	PRT1	proteolysis 1	GO:0005737_GO:0008270_GO:0016567_GO:0016874_GO:0000151_GO:0004842_GO:0006511_GO:0061630_GO:0071596_
ES_10674	6A	XLOC_070050	85783233_85783281	4	10	45	16	0.0816327	0.384615	0.302983	0.0276995	AT2G20050	49.53	527	4e-129		protein serine/threonine phosphatases;protein kinases;catalytics;cAMP-dependent protein kinase regulators;ATP binding;protein serine/threonine phosphatases	GO:0004672_GO:0004674_GO:0004721_GO:0004722_GO:0005524_GO:0006468_GO:0046872_GO:0005886_
ES_10686	6A	XLOC_070078	93431445_93431500	44	6	36	50	0.55	0.107143	0.442857	6.89495e-05	AT5G62760	39.86	138	2e-21		P-loop containing nucleoside triphosphate hydrolases superfamily protein	GO:0005634_GO:0005737_GO:0008150_GO:0016787_
ES_10748	6A	XLOC_070305	154655035_154655078	2	22	109	24	0.018018	0.478261	0.460243	1.22207e-06	AT3G53570	76.04	434	0	AFC1, AME2, FC1	FUS3-complementing gene 1	GO:0004672_GO:0004674_GO:0004712_GO:0005524_GO:0005634_GO:0005739_GO:0006468_GO:0016301_GO:0005515_GO:0006355_
IR_17869	6A	XLOC_068170	12222816_12222945	92	35	2	28	0.978723	0.555556	0.423168	2.4305e-06	AT5G01750	47.62	189	3e-51		Protein of unknown function (DUF567)	GO:0003674_GO:0009507_
IR_17908	6A	XLOC_068318	30095306_30095404	210	309	2	144	0.990566	0.682119	0.308447	3.01133e-13	AT1G76140	72.09	713	0		Prolyl oligopeptidase family protein	GO:0006508_GO:0070008_GO:0009507_GO:0005829_
IR_17981	6A	XLOC_068484	62534274_62534773	55	10	6	20	0.901639	0.333333	0.568306	5.47669e-05
IR_18115	6A	XLOC_068663	111506695_111506772	21	11	2	18	0.913043	0.37931	0.533733	0.00407634	AT1G67580	54.98	633	9e-177		Protein kinase superfamily protein	GO:0004672_GO:0005524_GO:0005634_GO:0006468_GO:0016301_GO:0005829_GO:0005515_GO:0048586_GO:0071472_
IR_18121	6A	XLOC_068670	114167991_114168218	3	650	176	296	0.0167598	0.687104	0.670344	3.036e-51	AT1G48090	50.47	737	0		calcium-dependent lipid-binding family protein	GO:0009507_GO:0007165_GO:0035091_GO:0009506_
IR_18122	6A	XLOC_068670	114167090_114167669	2	459	138	148	0.0142857	0.756178	0.741892	4.3332e-46	AT1G48090	50.47	737	0		calcium-dependent lipid-binding family protein	GO:0009507_GO:0007165_GO:0035091_GO:0009506_
IR_18127	6A	XLOC_068699	122819847_122819945	50	6	8	22	0.862069	0.214286	0.647783	1.04591e-05
IR_18190	6A	XLOC_068915	167306123_167306820	70	21	2	26	0.972222	0.446809	0.525414	1.92937e-06	AT5G20620	93.58	296	3e-155	UBQ4	ubiquitin 4	GO:0005634_GO:0005737_GO:0006464_GO:0042787_GO:0006511_
IR_18195	6A	XLOC_068915	167306936_167307095	57	21	2	24	0.966102	0.466667	0.499435	2.39865e-05	AT5G20620	93.58	296	3e-155	UBQ4	ubiquitin 4	GO:0005634_GO:0005737_GO:0006464_GO:0042787_GO:0006511_
IR_18324	6A	XLOC_069311	203027128_203027268	34	15	2	12	0.944444	0.555556	0.388889	0.0105335	AT4G23180	54.11	316	5e-98	CRK10, RLK4	cysteine-rich RLK (RECEPTOR-like protein kinase) 10	GO:0004674_GO:0005524_GO:0006468_GO:0009506_GO:0016021_GO:0016301_GO:0042742_GO:0005886_
IR_18381	6A	XLOC_069607	10297501_10297904	34	5	32	26	0.515152	0.16129	0.353861	0.00630635
IR_18403	6A	XLOC_069697	19022265_19022636	46	13	2	10	0.958333	0.565217	0.393116	0.00646544
IR_18572	6A	XLOC_070095	99536893_99537517	47	6	60	44	0.439252	0.12	0.319252	0.000606121
IR_18585	6A	XLOC_070136	109280916_109282819	9	18	54	4	0.142857	0.818182	0.675325	7.71358e-06
IR_18630	6A	XLOC_070200	127957264_127957448	34	48	2	30	0.944444	0.615385	0.32906	0.0104541	AT5G20030	45.3	181	1e-37		Plant Tudor-like RNA-binding protein	GO:0005634_GO:0008150_
IR_18671	6A	XLOC_070275	146892662_146893066	70	5	30	28	0.7	0.151515	0.548485	1.11265e-05
IR_18780	6A	XLOC_070578	186178058_186178273	20	13	2	26	0.909091	0.333333	0.575758	0.00142678
IR_18824	6A	XLOC_070682	195405215_195405402	89	377	180	52	0.330855	0.878788	0.547933	5.19064e-31
ALT3_11937	6B	XLOC_072039	69861898_69862439;69861898_69862531	29	6	2	5	0.935484	0.545455	0.390029	0.0126463	AT3G22260	72.94	170	3e-72		Cysteine proteinases superfamily protein	GO:0005634_GO:0006508_GO:0008233_GO:0008234_GO:0009507_GO:0005886_
ALT3_11995	6B	XLOC_072272	119170050_119170574;119170050_119170620	1	9	37	14	0.0263158	0.391304	0.364989	0.000875672	AT2G45910	37.1	593	4e-95		U-box domain-containing protein kinase family protein	GO:0004674_GO:0004842_GO:0005524_GO:0005886_GO:0006468_GO:0016301_GO:0016567_GO:0016874_
ALT3_12074	6B	XLOC_072617	182676131_182676210;182676131_182676227	21	9	1	5	0.954545	0.642857	0.311688	0.0313349	AT3G61480	62.74	985	0		Quinoprotein amine dehydrogenase, beta chain-like; RIC1-like guanyl-nucleotide exchange factor	GO:0003674_GO:0008150_GO:0005794_
ALT3_12143	6B	XLOC_073104	33443489_33444115;33443454_33444115	27	9	1	7	0.964286	0.5625	0.401786	0.00358901	AT1G54570	43.25	474	4e-107		Esterase/lipase/thioesterase family protein	GO:0003824_GO:0005739_GO:0010287_GO:0009507_GO:0004144_GO:0019432_GO:0033306_
ALT3_12182	6B	XLOC_073179	45647687_45648162;45647506_45648162	20	9	155	6	0.114286	0.6	0.485714	0.000129396
ALT3_12264	6B	XLOC_073445	100830989_100831739;100830946_100831739	27	27	6	28	0.818182	0.490909	0.327273	0.00552844
ALT3_12327	6B	XLOC_073715	158341236_158342347;158341209_158342347	52	21	3	21	0.945455	0.5	0.445455	2.95916e-06	AT1G79280	45.05	748	5e-145	NUA, AtTPR	nuclear pore anchor	GO:0005487_GO:0005634_GO:0005643_GO:0006606_GO:0007094_GO:0031965_GO:0051028_GO:0009507_GO:0005730_GO:0005635_GO:0009910_GO:0016973_GO:0033234_GO:0048443_GO:0005829_GO:0005515_GO:0009506_
ALT5_8156	6B	XLOC_072610	181487902_181488776;181487817_181488776	45	5	9	9	0.833333	0.357143	0.47619	0.00161666	AT4G30360	53.25	338	6e-102	ATCNGC17, CNGC17	cyclic nucleotide-gated channel 17	GO:0005216_GO:0005249_GO:0005516_GO:0005886_GO:0005887_GO:0030551_GO:0030552_GO:0030553_GO:0042391_
ALT5_8157	6B	XLOC_072613	182295496_182295600;182295462_182295600	23	5	1	6	0.958333	0.454545	0.503788	0.00274129	AT3G43220	52.92	737	0		Phosphoinositide phosphatase family protein	GO:0004439_GO:0005634_GO:0005774_GO:0007033_GO:0016021_GO:0036092_GO:0042578_
ALT5_8180	6B	XLOC_072729	196485637_196486135;196485576_196486135	30	18	130	17	0.1875	0.514286	0.326786	0.000320231	AT3G29360	83.17	208	4e-99		UDP-glucose 6-dehydrogenase family protein	GO:0003979_GO:0005737_GO:0006024_GO:0006065_GO:0051287_GO:0055114_GO:0005634_GO:0005829_GO:0005975_GO:0052546_
ALT5_8329	6B	XLOC_073645	144007993_144008725;144007993_144008877	8	10	30	1	0.210526	0.909091	0.698565	0.000121749
ES_10917	6B	XLOC_071845	29936422_29936541	32	8	17	20	0.653061	0.285714	0.367347	0.0255602
ES_10918	6B	XLOC_071845	29936422_29936545	32	8	17	20	0.653061	0.285714	0.367347	0.0255602
ES_10933	6B	XLOC_071869	33892570_33892727	6	54	129	91	0.0444444	0.372414	0.327969	8.32626e-07	AT2G22720	35.08	191	1e-17		SPT2 chromatin protein	GO:0003674_GO:0008150_
ES_10956	6B	XLOC_071956	51390922_51391299	76	38	11	145	0.873563	0.20765	0.665913	3.1766e-17	AT3G24800	48.54	206	6e-46	PRT1	proteolysis 1	GO:0005737_GO:0008270_GO:0016567_GO:0016874_GO:0000151_GO:0004842_GO:0006511_GO:0061630_GO:0071596_
ES_11025	6B	XLOC_072146	87440127_87440189	34	22	102	17	0.25	0.564103	0.314103	0.00698765
ES_11054	6B	XLOC_072287	123174708_123174778	10	30	26	6	0.277778	0.833333	0.555556	0.000185212
ES_11210	6B	XLOC_073179	45647599_45647686	40	18	172	8	0.188679	0.692308	0.503628	0.000121327
ES_11211	6B	XLOC_073179	45647601_45647686	40	18	185	9	0.177778	0.666667	0.488889	0.000127557
ES_11212	6B	XLOC_073179	45647610_45647686	40	18	206	9	0.162602	0.666667	0.504065	6.64862e-05
ES_11328	6B	XLOC_073645	144008588_144008657	76	28	70	3	0.520548	0.903226	0.382678	0.000564875
IR_18899	6B	XLOC_071688	5609036_5609127	33	22	4	34	0.891892	0.392857	0.499035	0.000288596	AT1G11950	48.53	441	3e-107		Transcription factor jumonji (jmjC) domain-containing protein	GO:0003700_GO:0005634_
IR_19030	6B	XLOC_071934	45568900_45569716	3	130	296	228	0.0100334	0.363128	0.353095	4.51208e-30	AT5G28060	73.53	102	7e-41		Ribosomal protein S24e family protein	GO:0000166_GO:0000462_GO:0003735_GO:0005730_GO:0005737_GO:0005840_GO:0006412_GO:0006414_GO:0042254_GO:0022626_GO:0005618_GO:0016020_GO:0022627_GO:0005794_
IR_19041	6B	XLOC_071944	47195755_47196188	49	18	2	12	0.960784	0.6	0.360784	0.00509154
IR_19084	6B	XLOC_072066	73523291_73523415	86	13	2	8	0.977273	0.619048	0.358225	0.00314168
IR_19156	6B	XLOC_072146	87439390_87439619	176	12	8	16	0.956522	0.428571	0.52795	2.32824e-06
IR_19162	6B	XLOC_072152	89180897_89181254	2	10	34	12	0.0555556	0.454545	0.39899	0.0042861	AT5G47730	61.8	89	2e-30		Sec14p-like phosphatidylinositol transfer family protein	GO:0005215_GO:0005737_GO:0005794_GO:0006810_
IR_19163	6B	XLOC_072152	89181357_89181451	3	15	26	10	0.103448	0.6	0.496552	0.00279499	AT5G47730	61.8	89	2e-30		Sec14p-like phosphatidylinositol transfer family protein	GO:0005215_GO:0005737_GO:0005794_GO:0006810_
IR_19168	6B	XLOC_072152	89180718_89180800	2	14	62	18	0.03125	0.4375	0.40625	2.36036e-05	AT5G47730	61.8	89	2e-30		Sec14p-like phosphatidylinositol transfer family protein	GO:0005215_GO:0005737_GO:0005794_GO:0006810_
IR_19169	6B	XLOC_072152	89181533_89181724	11	45	50	10	0.180328	0.818182	0.637854	3.61406e-08	AT5G47730	61.8	89	2e-30		Sec14p-like phosphatidylinositol transfer family protein	GO:0005215_GO:0005737_GO:0005794_GO:0006810_
IR_19275	6B	XLOC_072388	143601830_143602027	79	34	2	24	0.975309	0.586207	0.389102	3.948e-05	AT3G48050	49.09	766	4e-149		BAH domain ;TFIIS helical bundle-like domain	GO:0003677_GO:0003682_GO:0006368_GO:0070449_GO:0000932_GO:0005634_GO:0031053_GO:0035278_
IR_19423	6B	XLOC_072730	196528106_196528247	126	135	2	100	0.984375	0.574468	0.409907	3.73878e-11	AT2G17520	58.93	431	4e-148	IRE1A, ATIRE1-2, IRE1-2	Endoribonuclease/protein kinase IRE1-like	GO:0004674_GO:0005524_GO:0006351_GO:0006355_GO:0006397_GO:0009507_GO:0016021_GO:0016301_GO:0046872_GO:0004521_GO:0005783_GO:0006987_GO:0042406_GO:0046777_GO:0030968_GO:0008380_GO:0009751_GO:0009816_
IR_19460	6B	XLOC_072885	3896658_3896729	9	17	96	24	0.0857143	0.414634	0.32892	0.000203752	AT2G30970	83.78	333	1e-173	ASP1	aspartate aminotransferase 1	GO:0005739_GO:0005759_GO:0009058_GO:0030170_GO:0042802_GO:0080130_GO:0046686_GO:0005507_GO:0004069_
IR_19688	6B	XLOC_073397	92549598_92549733	61	12	2	6	0.968254	0.666667	0.301587	0.0244284
IR_19714	6B	XLOC_073426	96911335_96911416	6	59	52	16	0.103448	0.786667	0.683218	7.01342e-11
IR_19722	6B	XLOC_073445	100830532_100830671	70	28	2	54	0.972222	0.341463	0.630759	1.37295e-10
IR_19787	6B	XLOC_073522	123081614_123081750	34	13	2	44	0.944444	0.22807	0.716374	1.79707e-07	AT3G07040	32.26	747	6e-96	RPM1, RPS3	NB-ARC domain-containing disease resistance protein	GO:0005524_GO:0006952_GO:0012505_GO:0043531_GO:0005515_GO:0005886_GO:0000166_GO:0009626_
IR_19823	6B	XLOC_073645	144009012_144009109	133	16	2	10	0.985185	0.615385	0.369801	0.000274708
IR_19833	6B	XLOC_073673	147905651_147905778	4	29	102	28	0.0377358	0.508772	0.471036	8.67429e-10	AT3G13224	64.25	179	1e-59		RNA-binding (RRM/RBD/RNP motifs) family protein	GO:0000166_GO:0003676_GO:0003723_GO:0005634_GO:0008150_GO:0016021_
IR_19886	6B	XLOC_073759	166531854_166531952	60	12	2	28	0.967742	0.3	0.667742	7.28512e-08
IR_19935	6B	XLOC_073877	186685980_186686066	158	37	16	24	0.908046	0.606557	0.301489	0.000299381	AT2G24590	61.61	112	3e-34	RSZ22a, At-RSZ22a	RNA recognition motif and CCHC-type zinc finger domains containing protein	GO:0000166_GO:0003676_GO:0005634_GO:0005681_GO:0006397_GO:0008270_GO:0005730_GO:0008380_GO:0005829_
IR_20484	6D	XLOC_076584	14461476_14462687	90	85	64	2	0.584416	0.977011	0.392596	3.59305e-07
ALT3_12737	6D	XLOC_076756	33473209_33473531;33473156_33473531	36	9	1	5	0.972973	0.642857	0.330116	0.00722621	AT1G17820	39.34	732	3e-130		Putative integral membrane protein conserved region (DUF2404)	GO:0007165_GO:0035091_
ALT3_12756	6D	XLOC_076791	39327116_39327325;39326993_39327325	1	19	11	23	0.0833333	0.452381	0.369048	0.0285929
ALT5_8512	6D	XLOC_075544	105623772_105624379;105622278_105624379	26	1	1	11	0.962963	0.0833333	0.87963	4.28285e-07	AT5G57330	64.08	284	1e-108		Galactose mutarotase-like superfamily protein	GO:0004034_GO:0005975_GO:0006012_GO:0016853_GO:0030246_GO:0009737_GO:0005829_
ALT5_8514	6D	XLOC_075544	105623772_105624379;105623160_105624379	9	1	1	11	0.9	0.0833333	0.816667	0.000587131	AT5G57330	64.08	284	1e-108		Galactose mutarotase-like superfamily protein	GO:0004034_GO:0005975_GO:0006012_GO:0016853_GO:0030246_GO:0009737_GO:0005829_
ALT5_8520	6D	XLOC_075544	105624293_105624379;105623772_105624379	1	11	16	2	0.0588235	0.846154	0.78733	4.72045e-05	AT5G57330	64.08	284	1e-108		Galactose mutarotase-like superfamily protein	GO:0004034_GO:0005975_GO:0006012_GO:0016853_GO:0030246_GO:0009737_GO:0005829_
ALT5_8523	6D	XLOC_075562	108127053_108127202;108127025_108127202	93	69	1	33	0.989362	0.676471	0.312891	3.64165e-09	AT4G15110	67.86	560	0	CYP97B3	cytochrome P450, family 97, subfamily B, polypeptide 3	GO:0004497_GO:0005506_GO:0009507_GO:0016117_GO:0016705_GO:0019825_GO:0020037_GO:0031969_GO:0055114_GO:0009570_GO:0009941_
ALT5_8587	6D	XLOC_076034	159431603_159431707;159431569_159431707	27	21	1	11	0.964286	0.65625	0.308036	0.0047681	AT3G14205	49.94	809	0		Phosphoinositide phosphatase family protein	GO:0004439_GO:0005634_GO:0005774_GO:0007033_GO:0036092_GO:0042578_
ALT5_8598	6D	XLOC_076130	165495847_165495935;165495673_165495935	69	12	2	6	0.971831	0.666667	0.305164	0.00123352	AT1G80940	59.79	194	7e-47		unknown protein; Has 35333 Blast hits to 34131 proteins in 2444 species: Archae - 798; Bacteria - 22429; Metazoa - 974; Fungi - 991; Plants - 531; Viruses - 0; Other Eukaryotes - 9610 (source: NCBI BLink).	GO:0003674_GO:0005634_GO:0008150_
ALT5_8700	6D	XLOC_076998	78228509_78229227;78228509_78229381	15	13	1	14	0.9375	0.481481	0.456019	0.00424967	AT4G17150	53.63	399	5e-100		alpha/beta-Hydrolases superfamily protein	GO:0005634_GO:0005737_GO:0016787_
ALT5_8722	6D	XLOC_077062	91565034_91565620;91565034_91565637	2	16	41	23	0.0465116	0.410256	0.363745	0.000212536	AT1G04400	50.8	437	2e-118	CRY2, FHA, AT-PHH1, PHH1, ATCRY2	cryptochrome 2	GO:0005634_GO:0009785_GO:0016605_GO:0018298_GO:0046872_GO:0005515_GO:0009882_GO:0007623_GO:0009646_GO:0009637_GO:0009638_GO:0005773_GO:0042802_GO:0042803_GO:0009414_GO:0010118_GO:0005524_GO:0016301_GO:0046777_GO:0071949_GO:0009909_GO:0009911_GO:0006338_GO:0010617_GO:0010075_GO:0010244_GO:1901371_GO:0051607_GO:0006325_GO:0009416_GO:0048574_GO:0016604_GO:2000028_GO:0042752_GO:1902347_GO:0072387_GO:…
ALT5_8745	6D	XLOC_077201	111626991_111627444;111626991_111628261	28	6	1	10	0.965517	0.375	0.590517	6.78739e-05
ALT5_8787	6D	XLOC_077395	140802993_140803506;140802993_140803556	1	12	71	25	0.0138889	0.324324	0.310435	1.98795e-05	AT3G25570	55.08	354	7e-99		Adenosylmethionine decarboxylase family protein	GO:0004014_GO:0006557_
ALT5_8797	6D	XLOC_077433	145145280_145146633;145145280_145146648	25	1	24	11	0.510204	0.0833333	0.426871	0.0109741	AT1G77800	46.56	582	2e-115		PHD finger family protein	GO:0005634_GO:0008270_GO:0009506_
ALT5_8816	6D	XLOC_077537	153969431_153969517;153969431_153969590	1	27	18	36	0.0526316	0.428571	0.37594	0.00322151
ALT5_8835	6D	XLOC_077698	166248578_166248843;166248578_166248893	29	3	15	9	0.659091	0.25	0.409091	0.0228674
ES_11412	6D	XLOC_074842	2379058_2379108	42	378	41	59	0.506024	0.864989	0.358964	3.32494e-09	AT5G42220	42.92	431	3e-68		Ubiquitin-like superfamily protein	GO:0005634_GO:0005829_
ES_11433	6D	XLOC_075035	17711135_17711357	46	2	46	16	0.5	0.111111	0.388889	0.034556
ES_11547	6D	XLOC_075544	105625783_105625856	112	26	209	11	0.34891	0.702703	0.353793	0.00117189	AT5G57330	64.08	284	1e-108		Galactose mutarotase-like superfamily protein	GO:0004034_GO:0005975_GO:0006012_GO:0016853_GO:0030246_GO:0009737_GO:0005829_
ES_11570	6D	XLOC_075695	125775027_125775113	2	16	101	27	0.0194175	0.372093	0.352676	0.000128242	AT4G21670	51.51	897	0	CPL1, FRY2, ATCPL1	C-terminal domain phosphatase-like 1	GO:0003723_GO:0003725_GO:0005634_GO:0006351_GO:0007275_GO:0008420_GO:0016591_GO:0046872_GO:0070940_GO:0004721_GO:0009651_GO:0009738_GO:0045892_GO:0004647_GO:0016791_GO:0009611_GO:0005515_
ES_11578	6D	XLOC_075710	128519437_128519474	2	14	29	11	0.0645161	0.56	0.495484	0.00346938	AT4G03390	65.32	222	6e-70	SRF3	STRUBBELIG-receptor family 3	GO:0004672_GO:0004674_GO:0005524_GO:0006468_GO:0007169_GO:0016021_GO:0016301_GO:0005886_GO:0007623_
ES_11584	6D	XLOC_075749	133192153_133192235	2	14	35	16	0.0540541	0.466667	0.412613	0.00524671	AT4G21160	60.14	286	2e-99	ZAC, AGD12	Calcium-dependent ARF-type GTPase activating protein family	GO:0005634_GO:0046872_GO:0005096_GO:0005543_GO:0005794_GO:0005886_GO:0006886_GO:0016020_GO:0005773_
ES_11767	6D	XLOC_076918	63992589_63992644	34	6	26	138	0.566667	0.0416667	0.525	3.12362e-09	AT5G62760	52.47	385	6e-108		P-loop containing nucleoside triphosphate hydrolases superfamily protein	GO:0005634_GO:0005737_GO:0008150_GO:0016787_
ES_11768	6D	XLOC_076918	63992589_63992862	34	6	14	98	0.708333	0.0576923	0.650641	1.00082e-09	AT5G62760	52.47	385	6e-108		P-loop containing nucleoside triphosphate hydrolases superfamily protein	GO:0005634_GO:0005737_GO:0008150_GO:0016787_
ES_11827	6D	XLOC_077201	111627432_111627580	56	12	2	10	0.965517	0.545455	0.420063	0.000169804
ES_11828	6D	XLOC_077201	111627432_111627583	56	12	2	9	0.965517	0.571429	0.394089	0.000371597
ES_11829	6D	XLOC_077201	111627432_111627641	56	12	2	9	0.965517	0.571429	0.394089	0.000371597
ES_11830	6D	XLOC_077201	111627445_111627545	56	12	2	12	0.965517	0.5	0.465517	3.73031e-05
ES_11831	6D	XLOC_077201	111627445_111627580	56	12	2	13	0.965517	0.48	0.485517	1.75864e-05
ES_11866	6D	XLOC_077333	130836767_130836930	136	54	2	118	0.985507	0.313953	0.671554	1.43269e-29	AT1G11840	74.73	281	7e-126	ATGLX1, GLX1	glyoxalase I homolog	GO:0004462_GO:0005739_GO:0005975_GO:0009941_GO:0005773_GO:0046686_GO:0005886_GO:0005777_GO:0005829_
ES_11913	6D	XLOC_077537	153970612_153970751	66	100	2	83	0.970588	0.546448	0.42414	1.73621e-09
ES_11916	6D	XLOC_077537	153974119_153974235	68	50	2	60	0.971429	0.454545	0.516883	6.18621e-11
ES_11917	6D	XLOC_077537	153974119_153974268	68	50	2	88	0.971429	0.362319	0.60911	2.28443e-14
ES_11918	6D	XLOC_077537	153974728_153974906	48	32	21	83	0.695652	0.278261	0.417391	2.90182e-05
ES_11927	6D	XLOC_077601	159166984_159167319	70	6	41	16	0.630631	0.272727	0.357903	0.0207437
IR_20027	6D	XLOC_075171	33120770_33120877	53	23	2	12	0.963636	0.657143	0.306494	0.00820105	AT1G58230	57.66	2593	0		binding	GO:0007165_GO:0005739_
IR_20107	6D	XLOC_075364	67022862_67022942	18	13	4	20	0.818182	0.393939	0.424242	0.0217379	AT3G03140	75.76	99	5e-41		Tudor/PWWP/MBT superfamily protein	GO:0003674_GO:0005634_GO:0008150_GO:0009506_
IR_20140	6D	XLOC_075450	89356911_89357737	27	10	2	10	0.931034	0.5	0.431034	0.0169059
IR_20162	6D	XLOC_075495	96115019_96115166	3	108	38	12	0.0731707	0.9	0.826829	1.854e-14	AT5G57590	63.82	293	2e-102	BIO1	adenosylmethionine-8-amino-7-oxononanoate transaminases	GO:0000287_GO:0005524_GO:0009102_GO:0030170_GO:0042802_GO:0004015_GO:0004141_GO:0005739_
IR_20181	6D	XLOC_075520	100285251_100285339	176	81	2	40	0.988764	0.669421	0.319343	2.17179e-08	AT5G53350	78.86	369	4e-171	CLPX	CLP protease regulatory subunit X	GO:0004176_GO:0005524_GO:0005739_GO:0006457_GO:0006508_GO:0016887_GO:0030163_GO:0051082_GO:0005759_
IR_20186	6D	XLOC_075529	101519268_101519639	65	3	4	38	0.942029	0.0731707	0.868858	1.46854e-13
IR_20195	6D	XLOC_075544	105623772_105624379	186	12	2	22	0.989362	0.352941	0.636421	9.7888e-11	AT5G57330	64.08	284	1e-108		Galactose mutarotase-like superfamily protein	GO:0004034_GO:0005975_GO:0006012_GO:0016853_GO:0030246_GO:0009737_GO:0005829_
IR_20197	6D	XLOC_075544	105625647_105625951	151	7	112	26	0.574144	0.212121	0.362023	0.00191719	AT5G57330	64.08	284	1e-108		Galactose mutarotase-like superfamily protein	GO:0004034_GO:0005975_GO:0006012_GO:0016853_GO:0030246_GO:0009737_GO:0005829_
IR_20299	6D	XLOC_075795	138914994_138915191	89	42	2	20	0.978022	0.677419	0.300603	0.000315572	AT3G48050	49.8	767	6e-155		BAH domain ;TFIIS helical bundle-like domain	GO:0003677_GO:0003682_GO:0006368_GO:0070449_GO:0000932_GO:0005634_GO:0031053_GO:0035278_
IR_20359	6D	XLOC_076051	160265344_160265430	123	36	18	30	0.87234	0.545455	0.326886	0.000252832	AT2G24590	61.61	112	3e-34	RSZ22a, At-RSZ22a	RNA recognition motif and CCHC-type zinc finger domains containing protein	GO:0000166_GO:0003676_GO:0005634_GO:0005681_GO:0006397_GO:0008270_GO:0005730_GO:0008380_GO:0005829_
IR_20421	6D	XLOC_076308	174583505_174583747	2	21	90	24	0.0217391	0.466667	0.444928	1.98375e-08	AT2G02860	61.27	599	0	SUT2, ATSUC3, SUC3	sucrose transporter 2	GO:0005351_GO:0005886_GO:0005887_GO:0005985_GO:0008506_GO:0008515_GO:0015144_GO:0015293_GO:0015770_GO:0016020_GO:0055085_GO:0009611_GO:0090406_GO:0005794_
IR_20424	6D	XLOC_076308	174583982_174584056	2	21	28	14	0.0666667	0.6	0.533333	0.000178909	AT2G02860	61.27	599	0	SUT2, ATSUC3, SUC3	sucrose transporter 2	GO:0005351_GO:0005886_GO:0005887_GO:0005985_GO:0008506_GO:0008515_GO:0015144_GO:0015293_GO:0015770_GO:0016020_GO:0055085_GO:0009611_GO:0090406_GO:0005794_
IR_20555	6D	XLOC_076811	41547798_41547878	188	76	4	42	0.979167	0.644068	0.335099	1.2476e-08	AT2G25490	48.12	559	3e-139	EBF1, FBL6	EIN3-binding F box protein 1	GO:0004842_GO:0005634_GO:0009873_GO:0016567_GO:0006511_GO:0005515_GO:0009723_GO:0010105_
IR_20561	6D	XLOC_076816	42286405_42286589	35	46	2	36	0.945946	0.560976	0.38497	0.00184569	AT5G20030	43.09	181	6e-36		Plant Tudor-like RNA-binding protein	GO:0005634_GO:0008150_
IR_20587	6D	XLOC_076880	54194367_54194904	3	70	104	62	0.0280374	0.530303	0.502266	4.00922e-15	AT1G48090	56.47	232	2e-69		calcium-dependent lipid-binding family protein	GO:0009507_GO:0007165_GO:0035091_GO:0009506_
IR_20588	6D	XLOC_076880	54197641_54198445	2	52	86	64	0.0227273	0.448276	0.425549	1.05459e-10	AT1G48090	56.47	232	2e-69		calcium-dependent lipid-binding family protein	GO:0009507_GO:0007165_GO:0035091_GO:0009506_
IR_20598	6D	XLOC_076895	58056816_58056977	61	16	2	12	0.968254	0.571429	0.396825	0.00155023	AT3G24530	60.55	218	3e-64		AAA-type ATPase family protein / ankyrin repeat family protein	GO:0005524_GO:0005886_GO:0016887_GO:0019538_GO:0009507_
IR_20620	6D	XLOC_076942	67291229_67291906	2	30	26	38	0.0714286	0.441176	0.369748	0.00318813	AT5G44790	74.36	312	7e-130	RAN1, HMA7	copper-exporting ATPase / responsive-to-antagonist 1 / copper-transporting ATPase (RAN1)	GO:0005507_GO:0005524_GO:0005887_GO:0015662_GO:0043682_GO:0005375_GO:0009873_GO:0005794_GO:0009723_GO:0010119_GO:0005768_GO:0005802_
IR_20668	6D	XLOC_077049	89754855_89754944	65	12	42	30	0.607477	0.285714	0.321762	0.00528997
IR_20669	6D	XLOC_077062	91564640_91564803	119	60	2	34	0.983471	0.638298	0.345173	1.18555e-06	AT1G04400	50.8	437	2e-118	CRY2, FHA, AT-PHH1, PHH1, ATCRY2	cryptochrome 2	GO:0005634_GO:0009785_GO:0016605_GO:0018298_GO:0046872_GO:0005515_GO:0009882_GO:0007623_GO:0009646_GO:0009637_GO:0009638_GO:0005773_GO:0042802_GO:0042803_GO:0009414_GO:0010118_GO:0005524_GO:0016301_GO:0046777_GO:0071949_GO:0009909_GO:0009911_GO:0006338_GO:0010617_GO:0010075_GO:0010244_GO:1901371_GO:0051607_GO:0006325_GO:0009416_GO:0048574_GO:0016604_GO:2000028_GO:0042752_GO:1902347_GO:0072387_GO:…
IR_20779	6D	XLOC_077278	120831117_120831625	32	28	12	42	0.727273	0.4	0.327273	0.0117108
IR_20782	6D	XLOC_077278	120830879_120830998	24	8	18	70	0.571429	0.102564	0.468864	5.9484e-06
IR_20809	6D	XLOC_077329	130483186_130483450	16	22	2	48	0.888889	0.314286	0.574603	0.00146623
IR_20824	6D	XLOC_077395	140802993_140803556	76	39	2	24	0.974359	0.619048	0.355311	0.000111462	AT3G25570	55.08	354	7e-99		Adenosylmethionine decarboxylase family protein	GO:0004014_GO:0006557_
IR_20931	6D	XLOC_077758	169896468_169896609	159	124	2	144	0.987578	0.462687	0.524891	9.82235e-20	AT2G17520	58.93	431	1e-148	IRE1A, ATIRE1-2, IRE1-2	Endoribonuclease/protein kinase IRE1-like	GO:0004674_GO:0005524_GO:0006351_GO:0006355_GO:0006397_GO:0009507_GO:0016021_GO:0016301_GO:0046872_GO:0004521_GO:0005783_GO:0006987_GO:0042406_GO:0046777_GO:0030968_GO:0008380_GO:0009751_GO:0009816_
IR_20940	6D	XLOC_077792	171677410_171677941	6	276	30	192	0.166667	0.589744	0.423077	5.99241e-05	AT2G02360	45.58	226	8e-41	AtPP2-B10, PP2-B10	phloem protein 2-B10	GO:0005634_GO:0016567_GO:0030246_
ALT3_13282	7A	XLOC_079718	140487716_140488465;140487716_140488517	53	7	5	14	0.913793	0.333333	0.58046	3.5878e-06
ALT3_13284	7A	XLOC_079718	140488948_140489061;140488948_140489174	55	4	1	8	0.982143	0.333333	0.64881	3.28469e-06
ALT3_13329	7A	XLOC_079921	161400719_161400949;161400719_161400984	57	19	2	17	0.966102	0.527778	0.438324	2.12178e-06
ALT3_13425	7A	XLOC_080668	38601613_38601732;38601595_38601732	12	2	1	26	0.923077	0.0714286	0.851648	9.5424e-07
ALT3_13532	7A	XLOC_081097	107452090_107452371;107452018_107452371	78	107	1	117	0.987342	0.477679	0.509663	1.1664e-17	AT4G33520	60.24	410	6e-109	PAA1, HMA6	P-type ATP-ase 1	GO:0000166_GO:0005524_GO:0005886_GO:0005887_GO:0015662_GO:0016021_GO:0019829_GO:0030001_GO:0031969_GO:0043682_GO:0046872_GO:0009767_GO:0035434_GO:0005375_GO:0009941_GO:0009570_GO:0009507_GO:0009536_GO:0016531_GO:0055070_GO:0034220_
ALT5_8916	7A	XLOC_079263	56312291_56312499;56312021_56312499	7	9	12	1	0.368421	0.9	0.531579	0.0107842	AT3G13225	40.26	231	1e-22		WW domain-containing protein	GO:0005634_GO:0008150_
ALT5_8931	7A	XLOC_079321	67419298_67419674;67419233_67419674	11	1	1	31	0.916667	0.03125	0.885417	1.14056e-07
ALT5_8932	7A	XLOC_079321	67419298_67419674;67419239_67419674	20	15	1	31	0.952381	0.326087	0.626294	3.74775e-06
ALT5_8933	7A	XLOC_079321	67419298_67419674;67419256_67419674	22	26	1	31	0.956522	0.45614	0.500381	7.28625e-05
ALT5_8971	7A	XLOC_079498	108439219_108439397;108439207_108439397	12	15	34	8	0.26087	0.652174	0.391304	0.00498057
ALT5_8996	7A	XLOC_079676	134138969_134139042;134138946_134139042	1	20	28	25	0.0344828	0.444444	0.409962	0.000277853	AT5G24810	67.94	549	0		ABC1 family protein	GO:0005886_GO:0005783_GO:0005794_
ALT5_9027	7A	XLOC_079860	156589116_156589217;156589092_156589217	30	6	6	8	0.833333	0.428571	0.404762	0.0137138	AT3G03560	39.85	537	4e-101		unknown protein; LOCATED IN: plasma membrane; EXPRESSED IN: 22 plant structures; EXPRESSED DURING: 13 growth stages; BEST Arabidopsis thaliana protein match is: unknown protein (TAIR:AT5G23490.1); Has 157 Blast hits to 146 proteins in 38 species: Archae - 3; Bacteria - 14; Metazoa - 8; Fungi - 0; Plants - 120; Viruses - 0; Other Eukaryotes - 12 (source: NCBI BLink).	GO:0005634_GO:0005886_
ALT5_9054	7A	XLOC_080131	180317412_180317647;180317382_180317647	23	44	1	33	0.958333	0.571429	0.386905	0.000671551	AT3G19970	58.38	334	9e-112		alpha/beta-Hydrolases superfamily protein	GO:0003674_GO:0008150_
ALT5_9087	7A	XLOC_080561	28619082_28619168;28619082_28619203	9	27	1	114	0.9	0.191489	0.708511	2.89244e-05
ES_12125	7A	XLOC_079448	98197599_98197789	38	46	2	60	0.95	0.433962	0.516038	5.39455e-07
ES_12126	7A	XLOC_079448	98197656_98197789	38	46	2	50	0.95	0.479167	0.470833	4.48995e-06
ES_12143	7A	XLOC_079498	108436786_108436861	16	16	52	9	0.235294	0.64	0.404706	0.00650287
ES_12174	7A	XLOC_079631	127875684_127875929	10	16	52	12	0.16129	0.571429	0.410138	0.00417845
ES_12175	7A	XLOC_079631	127875735_127875929	10	16	39	7	0.204082	0.695652	0.491571	0.00257693
ES_12252	7A	XLOC_080116	179430356_179430502	10	24	40	17	0.2	0.585366	0.385366	0.00515739
ES_12393	7A	XLOC_081157	117344049_117344279	318	292	3	138	0.990654	0.67907	0.311584	8.832e-29	AT5G42390	65.22	115	2e-39		Insulinase (Peptidase family M16) family protein	GO:0004222_GO:0006508_GO:0008270_GO:0016485_GO:0005739_GO:0009507_GO:0009570_GO:0009793_
IR_20975	7A	XLOC_078654	3391143_3391990	24	3	2	28	0.923077	0.0967742	0.826303	5.04757e-07	AT1G26560	57.32	239	4e-77	BGLU40	beta glucosidase 40	GO:0004553_GO:0005576_GO:0005975_GO:0008422_GO:1901657_GO:0009507_GO:0048046_
IR_21110	7A	XLOC_079183	47554919_47556596	29	9	6	28	0.828571	0.243243	0.585328	0.000131126
IR_21141	7A	XLOC_079313	65869554_65869635	126	18	2	14	0.984375	0.5625	0.421875	2.3219e-05	AT1G68710	68.3	1022	0		ATPase E1-E2 type family protein / haloacid dehalogenase-like hydrolase family protein	GO:0000287_GO:0005524_GO:0015662_GO:0016021_
IR_21142	7A	XLOC_079313	65868949_65869024	69	13	8	10	0.896104	0.565217	0.330887	0.0157106	AT1G68710	68.3	1022	0		ATPase E1-E2 type family protein / haloacid dehalogenase-like hydrolase family protein	GO:0000287_GO:0005524_GO:0015662_GO:0016021_
IR_21149	7A	XLOC_079321	67419256_67419674	134	33	44	52	0.752809	0.388235	0.364574	1.59278e-05
IR_21150	7A	XLOC_079321	67419298_67419674	117	11	2	62	0.983193	0.150685	0.832508	9.66e-22
IR_21215	7A	XLOC_079427	95452038_95452119	7	406	18	162	0.28	0.714789	0.434789	0.000779024
IR_21347	7A	XLOC_079676	134138946_134139042	26	19	2	40	0.928571	0.322034	0.606538	5.99241e-05	AT5G24810	67.94	549	0		ABC1 family protein	GO:0005886_GO:0005783_GO:0005794_
IR_21372	7A	XLOC_079718	140488623_140488869	5	16	74	16	0.0632911	0.5	0.436709	2.89157e-05
IR_21495	7A	XLOC_080324	8780545_8780623	78	24	2	12	0.975	0.666667	0.308333	0.00229299	AT5G51690	57.25	269	2e-94	ACS12	1-amino-cyclopropane-1-carboxylate synthase 12	GO:0005737_GO:0008483_GO:0009058_GO:0009693_GO:0016847_GO:0030170_GO:0004069_GO:0006520_GO:0008793_
IR_21727	7A	XLOC_081020	93213015_93213105	60	52	2	70	0.967742	0.42623	0.541512	2.78235e-08	AT1G53650	75.97	154	5e-69	CID8	CTC-interacting domain 8	GO:0000166_GO:0003723_GO:0005634_GO:0005737_GO:0005515_
IR_21754	7A	XLOC_081089	106011060_106011383	29	3	28	32	0.508772	0.0857143	0.423058	0.00040126
IR_21772	7A	XLOC_081107	109645681_109645753	14	322	158	364	0.0813953	0.469388	0.387992	4.54979e-18	AT1G20540	64.02	264	4e-98		Transducin/WD40 repeat-like superfamily protein	GO:0000166_GO:0005634_GO:0008150_GO:0080008_
IR_21828	7A	XLOC_081199	122090846_122091137	23	37	2	28	0.92	0.569231	0.350769	0.0302192	AT1G69960	95.98	174	1e-100	PP2A	serine/threonine protein phosphatase 2A	GO:0004722_GO:0005737_GO:0046872_GO:2000012_
IR_21829	7A	XLOC_081199	122091018_122091137	21	26	2	58	0.913043	0.309524	0.60352	0.000108349	AT1G69960	95.98	174	1e-100	PP2A	serine/threonine protein phosphatase 2A	GO:0004722_GO:0005737_GO:0046872_GO:2000012_
IR_22855	7B	XLOC_084392	50734219_50734491	83	55	52	2	0.614815	0.964912	0.350097	0.000181496
ALT3_13690	7B	XLOC_082577	13146467_13147237;13146467_13147378	2	5	24	5	0.0769231	0.5	0.423077	0.0150476
ALT3_13716	7B	XLOC_082646	23920263_23920363;23920263_23920374	25	21	1	12	0.961538	0.636364	0.325175	0.00614278
ALT3_13740	7B	XLOC_082719	35113576_35113803;35113576_35113958	12	27	1	26	0.923077	0.509434	0.413643	0.0143095	AT1G53210	61.31	473	1e-155		sodium/calcium exchanger family protein / calcium-binding EF hand family protein	GO:0005509_GO:0009507_GO:0016021_GO:0016020_GO:0005773_GO:0000325_GO:0005774_GO:0009506_GO:0005432_GO:0055074_GO:0071472_
ALT3_13748	7B	XLOC_082753	42004716_42005200;42004716_42005819	1	11	35	21	0.0277778	0.34375	0.315972	0.00181084
ALT3_13846	7B	XLOC_082999	91641858_91642436;91641858_91642707	82	6	1	4	0.987952	0.6	0.387952	0.000853813
ALT3_14060	7B	XLOC_083587	200611516_200611748;200611516_200612178	14	3	3	12	0.823529	0.2	0.623529	0.00215502	AT2G20140	76	75	1e-24		AAA-type ATPase family protein	GO:0005524_GO:0005634_GO:0008540_GO:0016887_GO:0017025_GO:0030433_GO:0031595_GO:0031597_GO:0036402_GO:0045899_GO:0005886_GO:0000502_GO:0005829_GO:0007292_GO:0010078_GO:0048232_
ALT3_14062	7B	XLOC_083587	200611516_200612178;200611516_200612284	1	13	14	3	0.0666667	0.8125	0.745833	0.000136168	AT2G20140	76	75	1e-24		AAA-type ATPase family protein	GO:0005524_GO:0005634_GO:0008540_GO:0016887_GO:0017025_GO:0030433_GO:0031595_GO:0031597_GO:0036402_GO:0045899_GO:0005886_GO:0000502_GO:0005829_GO:0007292_GO:0010078_GO:0048232_
ALT3_14166	7B	XLOC_084188	15872300_15872514;15872219_15872514	26	10	67	5	0.27957	0.666667	0.387097	0.00971814
ALT3_14167	7B	XLOC_084188	15872338_15872514;15872219_15872514	26	10	2	17	0.928571	0.37037	0.558201	5.17835e-05
ALT3_14168	7B	XLOC_084188	15872338_15872514;15872300_15872514	67	5	2	17	0.971014	0.227273	0.743742	4.802e-11
ALT3_14185	7B	XLOC_084269	28804768_28805315;28804087_28805315	78	40	7	27	0.917647	0.597015	0.320632	1.49589e-05	AT1G18160	73.11	212	5e-91		Protein kinase superfamily protein	GO:0004674_GO:0005524_GO:0005634_GO:0006468_GO:0016301_GO:0004712_GO:0005886_
ALT3_14218	7B	XLOC_084412	54252113_54252509;54252096_54252509	170	117	3	62	0.982659	0.653631	0.329028	3.8304e-16	AT3G19910	54.19	155	4e-44		RING/U-box superfamily protein	GO:0005634_GO:0008270_GO:0016874_
ALT3_14378	7B	XLOC_084703	110200708_110201152;110200414_110201152	1	8	54	6	0.0181818	0.571429	0.553247	1.39606e-05
ALT3_14435	7B	XLOC_084820	139789591_139789826;139789432_139789826	2	32	11	14	0.153846	0.695652	0.541806	0.00189709	AT5G41110	32.33	761	1e-53		unknown protein; INVOLVED IN: biological_process unknown; LOCATED IN: chloroplast; BEST Arabidopsis thaliana protein match is: unknown protein (TAIR:AT3G26890.5); Has 1807 Blast hits to 1807 proteins in 277 species: Archae - 0; Bacteria - 0; Metazoa - 736; Fungi - 347; Plants - 385; Viruses - 0; Other Eukaryotes - 339 (source: NCBI BLink).	GO:0008150_GO:0009507_
ALT3_14441	7B	XLOC_084826	140856984_140857394;140856941_140857394	65	72	1	87	0.984848	0.45283	0.532018	4.06255e-15	AT1G20540	61.43	350	2e-124		Transducin/WD40 repeat-like superfamily protein	GO:0000166_GO:0005634_GO:0008150_GO:0080008_
ALT3_14468	7B	XLOC_084996	174218542_174218668;174217804_174218668	1	8	25	12	0.0384615	0.4	0.361538	0.00956472	AT2G39800	52.5	80	1e-16	P5CS1, ATP5CS	delta1-pyrroline-5-carboxylate synthase 1	GO:0004349_GO:0004350_GO:0005524_GO:0005737_GO:0005739_GO:0006561_GO:0016310_GO:0055114_GO:0055129_GO:0009414_GO:0017084_GO:0016020_GO:0006979_GO:0009507_GO:0042538_GO:0048364_GO:0009555_GO:0009269_GO:0009651_GO:0009737_
ALT3_14469	7B	XLOC_085024	177549970_177550142;177549957_177550142	21	14	4	17	0.84	0.451613	0.388387	0.00823005	AT2G45670	40.71	140	8e-22		calcineurin B subunit-related	GO:0005509_GO:0008654_GO:0016021_GO:0006644_GO:0050200_
ALT3_14486	7B	XLOC_085081	187684596_187684666;187684571_187684666	8	1	5	9	0.615385	0.1	0.515385	0.0358044	AT1G30300	62.26	212	1e-75		Metallo-hydrolase/oxidoreductase superfamily protein	GO:0003674_GO:0005634_GO:0008150_
ALT3_14497	7B	XLOC_085113	190778013_190778339;190777989_190778339	41	59	2	38	0.953488	0.608247	0.345241	4.65542e-05
ALT3_14505	7B	XLOC_085152	192756037_192756290;192755934_192756290	1	5	28	6	0.0344828	0.454545	0.420063	0.00619011	AT1G54280	69.02	1091	0		ATPase E1-E2 type family protein / haloacid dehalogenase-like hydrolase family protein	GO:0000287_GO:0004012_GO:0005524_GO:0005802_GO:0015662_GO:0016021_GO:0048194_GO:0008270_GO:0005886_GO:0009860_GO:0012505_GO:1905038_
ALT3_14548	7B	XLOC_085327	218257037_218257538;218256955_218257538	14	17	2	16	0.875	0.515152	0.359848	0.032379
ALT5_9239	7B	XLOC_082495	2019292_2019857;2019253_2019857	28	26	5	24	0.848485	0.52	0.328485	0.00365374	AT2G43940	68.66	67	2e-23	ATHOL3, HOL3	S-adenosyl-L-methionine-dependent methyltransferases superfamily protein	GO:0005737_GO:0008168_GO:0032259_GO:0009941_GO:0009507_GO:0018708_GO:0005829_
ALT5_9245	7B	XLOC_082577	13146081_13146223;13146019_13146223	26	5	1	5	0.962963	0.5	0.462963	0.00448179
ALT5_9261	7B	XLOC_082679	30041043_30041399;30040970_30041399	111	24	2	25	0.982301	0.489796	0.492505	1.3668e-12
ALT5_9287	7B	XLOC_082756	42862001_42862125;42861824_42862125	12	57	9	7	0.571429	0.890625	0.319196	0.00417245	AT3G03910	64.71	153	3e-49	GDH3	glutamate dehydrogenase 3	GO:0004353_GO:0005739_GO:0006520_GO:0016491_GO:0055114_GO:0051171_
ALT5_9288	7B	XLOC_082756	42862001_42862125;42861862_42862125	1	13	9	7	0.1	0.65	0.55	0.00888467	AT3G03910	64.71	153	3e-49	GDH3	glutamate dehydrogenase 3	GO:0004353_GO:0005739_GO:0006520_GO:0016491_GO:0055114_GO:0051171_
ALT5_9313	7B	XLOC_082936	79430104_79430234;79429769_79430234	17	7	1	9	0.944444	0.4375	0.506944	0.00313488
ALT5_9412	7B	XLOC_083361	169234160_169234350;169234024_169234350	1	11	75	14	0.0131579	0.44	0.426842	1.31275e-06
ALT5_9568	7B	XLOC_084409	54069781_54069858;54069781_54069893	1	9	57	16	0.0172414	0.36	0.342759	0.000126668	AT5G14720	44.79	518	3e-105		Protein kinase superfamily protein	GO:0005524_GO:0005634_GO:0016301_GO:0005886_
ALT5_9708	7B	XLOC_084820	139789233_139789395;139789233_139789826	53	29	27	76	0.6625	0.27619	0.38631	1.22448e-06	AT5G41110	32.33	761	1e-53		unknown protein; INVOLVED IN: biological_process unknown; LOCATED IN: chloroplast; BEST Arabidopsis thaliana protein match is: unknown protein (TAIR:AT3G26890.5); Has 1807 Blast hits to 1807 proteins in 277 species: Archae - 0; Bacteria - 0; Metazoa - 736; Fungi - 347; Plants - 385; Viruses - 0; Other Eukaryotes - 339 (source: NCBI BLink).	GO:0008150_GO:0009507_
ALT5_9737	7B	XLOC_084996	174217804_174218395;174217804_174218431	1	6	30	9	0.0322581	0.4	0.367742	0.00448179	AT2G39800	52.5	80	1e-16	P5CS1, ATP5CS	delta1-pyrroline-5-carboxylate synthase 1	GO:0004349_GO:0004350_GO:0005524_GO:0005737_GO:0005739_GO:0006561_GO:0016310_GO:0055114_GO:0055129_GO:0009414_GO:0017084_GO:0016020_GO:0006979_GO:0009507_GO:0042538_GO:0048364_GO:0009555_GO:0009269_GO:0009651_GO:0009737_
ES_12543	7B	XLOC_082752	42003911_42003971	4	16	84	23	0.0454545	0.410256	0.364802	0.000553924
ES_12548	7B	XLOC_082753	42006027_42006165	90	40	16	41	0.849057	0.493827	0.355229	2.24319e-05
ES_12549	7B	XLOC_082753	42006027_42006410	90	40	2	26	0.978261	0.606061	0.3722	5.19948e-08
ES_12578	7B	XLOC_082862	63209396_63209553	2	14	44	19	0.0434783	0.424242	0.380764	0.00379548	AT3G21630	54.18	526	4e-149	CERK1, LYSM RLK1	chitin elicitor receptor kinase 1	GO:0005524_GO:0005576_GO:0016021_GO:0016301_GO:0005886_GO:0004674_GO:0019199_GO:0032491_GO:0035556_GO:0046777_GO:0009817_GO:0010200_GO:0005515_GO:0002752_GO:0042742_GO:0008061_GO:2001080_GO:0032499_GO:0045087_GO:0042803_GO:0071219_GO:0071323_GO:0006468_
ES_12647	7B	XLOC_083006	93753712_93753769	2	6	175	12	0.0112994	0.333333	0.322034	0.00213463	AT5G03880	68.79	173	1e-65		Thioredoxin family protein	GO:0009055_GO:0009507_GO:0045454_GO:0009535_GO:0009534_GO:0009941_
ES_12668	7B	XLOC_083118	112742020_112742248	110	52	2	193	0.982143	0.212245	0.769898	8.54286e-34	AT5G54100	56.52	345	7e-100		SPFH/Band 7/PHB domain-containing membrane-associated protein family	GO:0005739_GO:0008150_GO:0016020_
ES_12669	7B	XLOC_083118	112742160_112742248	110	52	2	193	0.982143	0.212245	0.769898	8.54286e-34	AT5G54100	56.52	345	7e-100		SPFH/Band 7/PHB domain-containing membrane-associated protein family	GO:0005739_GO:0008150_GO:0016020_
ES_12712	7B	XLOC_083205	138072596_138072659	2	8	233	13	0.00851064	0.380952	0.372442	0.000130338
ES_12713	7B	XLOC_083205	138072596_138072841	2	8	188	12	0.0105263	0.4	0.389474	0.000215252
ES_12734	7B	XLOC_083304	159395207_159395368	14	22	19	7	0.424242	0.758621	0.334378	0.0343505
ES_12744	7B	XLOC_083361	169234072_169234159	2	22	76	15	0.025641	0.594595	0.568954	1.17859e-06
ES_12793	7B	XLOC_083587	200611749_200611966	28	30	4	27	0.875	0.526316	0.348684	0.00544362	AT2G20140	76	75	1e-24		AAA-type ATPase family protein	GO:0005524_GO:0005634_GO:0008540_GO:0016887_GO:0017025_GO:0030433_GO:0031595_GO:0031597_GO:0036402_GO:0045899_GO:0005886_GO:0000502_GO:0005829_GO:0007292_GO:0010078_GO:0048232_
ES_12857	7B	XLOC_084016	247711591_247711652	2	438	33	25	0.0571429	0.946004	0.888861	1.32658e-24	AT5G37260	46.19	223	4e-30	RVE2, CIR1	Homeodomain-like superfamily protein	GO:0003677_GO:0005634_GO:0006351_GO:0003700_GO:0006355_GO:0009651_GO:0009723_GO:0009733_GO:0009737_GO:0009739_GO:0009751_GO:0009753_GO:0007623_GO:0009845_GO:0009909_
ES_12977	7B	XLOC_084498	70462028_70463373	24	1482	14	4330	0.631579	0.25499	0.376589	0.000229344
ES_13057	7B	XLOC_084705	110650283_110650381	148	90	2	48	0.986667	0.652174	0.334493	1.31286e-12	AT1G71350	62.86	245	6e-86		eukaryotic translation initiation factor SUI1 family protein	GO:0003743_GO:0006413_
ES_13080	7B	XLOC_084820	139789396_139789431	106	58	29	108	0.785185	0.349398	0.435788	1.06855e-09	AT5G41110	32.33	761	1e-53		unknown protein; INVOLVED IN: biological_process unknown; LOCATED IN: chloroplast; BEST Arabidopsis thaliana protein match is: unknown protein (TAIR:AT3G26890.5); Has 1807 Blast hits to 1807 proteins in 277 species: Archae - 0; Bacteria - 0; Metazoa - 736; Fungi - 347; Plants - 385; Viruses - 0; Other Eukaryotes - 339 (source: NCBI BLink).	GO:0008150_GO:0009507_
ES_13081	7B	XLOC_084820	139789396_139789590	106	58	38	90	0.736111	0.391892	0.344219	2.56306e-06	AT5G41110	32.33	761	1e-53		unknown protein; INVOLVED IN: biological_process unknown; LOCATED IN: chloroplast; BEST Arabidopsis thaliana protein match is: unknown protein (TAIR:AT3G26890.5); Has 1807 Blast hits to 1807 proteins in 277 species: Archae - 0; Bacteria - 0; Metazoa - 736; Fungi - 347; Plants - 385; Viruses - 0; Other Eukaryotes - 339 (source: NCBI BLink).	GO:0008150_GO:0009507_
ES_13082	7B	XLOC_084820	139789396_139789594	106	58	28	90	0.791045	0.391892	0.399153	2.80387e-08	AT5G41110	32.33	761	1e-53		unknown protein; INVOLVED IN: biological_process unknown; LOCATED IN: chloroplast; BEST Arabidopsis thaliana protein match is: unknown protein (TAIR:AT3G26890.5); Has 1807 Blast hits to 1807 proteins in 277 species: Archae - 0; Bacteria - 0; Metazoa - 736; Fungi - 347; Plants - 385; Viruses - 0; Other Eukaryotes - 339 (source: NCBI BLink).	GO:0008150_GO:0009507_
ES_13109	7B	XLOC_084996	174218396_174218541	2	16	54	21	0.0357143	0.432432	0.396718	0.00100541	AT2G39800	52.5	80	1e-16	P5CS1, ATP5CS	delta1-pyrroline-5-carboxylate synthase 1	GO:0004349_GO:0004350_GO:0005524_GO:0005737_GO:0005739_GO:0006561_GO:0016310_GO:0055114_GO:0055129_GO:0009414_GO:0017084_GO:0016020_GO:0006979_GO:0009507_GO:0042538_GO:0048364_GO:0009555_GO:0009269_GO:0009651_GO:0009737_
ES_13110	7B	XLOC_084996	174218432_174218541	2	16	26	18	0.0714286	0.470588	0.39916	0.0130274	AT2G39800	52.5	80	1e-16	P5CS1, ATP5CS	delta1-pyrroline-5-carboxylate synthase 1	GO:0004349_GO:0004350_GO:0005524_GO:0005737_GO:0005739_GO:0006561_GO:0016310_GO:0055114_GO:0055129_GO:0009414_GO:0017084_GO:0016020_GO:0006979_GO:0009507_GO:0042538_GO:0048364_GO:0009555_GO:0009269_GO:0009651_GO:0009737_
ES_13195	7B	XLOC_085549	241601958_241601991	2	14	45	9	0.0425532	0.608696	0.566142	0.000276778	AT1G34320	45.91	281	1e-50		Protein of unknown function (DUF668)	GO:0009507_GO:0005886_
ES_13196	7B	XLOC_085549	241601958_241602002	2	14	88	14	0.0222222	0.5	0.477778	5.39455e-05	AT1G34320	45.91	281	1e-50		Protein of unknown function (DUF668)	GO:0009507_GO:0005886_
IR_22027	7B	XLOC_082636	22336644_22336718	9	20	16	2	0.36	0.909091	0.549091	0.00645353	AT1G19720	42.63	699	2e-166		Pentatricopeptide repeat (PPR-like) superfamily protein	GO:0008150_GO:0008270_GO:0009507_GO:0005634_GO:0005737_
IR_22087	7B	XLOC_082738	37525869_37526194	28	4	36	32	0.4375	0.111111	0.326389	0.00403647
IR_22090	7B	XLOC_082753	42004716_42004921	83	25	2	30	0.976471	0.454545	0.521925	1.92895e-07
IR_22091	7B	XLOC_082753	42005954_42006026	184	19	2	46	0.989247	0.292308	0.69694	3.87898e-18
IR_22092	7B	XLOC_082753	42005246_42005819	178	30	62	104	0.741667	0.223881	0.517786	8.11192e-15
IR_22095	7B	XLOC_082753	42005246_42005512	103	22	2	12	0.980952	0.647059	0.333894	0.000552362
IR_22097	7B	XLOC_082753	42005678_42005819	184	33	2	24	0.989247	0.578947	0.4103	3.18949e-08
IR_22112	7B	XLOC_082831	58474669_58474769	54	95	4	80	0.931034	0.542857	0.388177	6.3276e-05	AT4G33520	67.12	730	0	PAA1, HMA6	P-type ATP-ase 1	GO:0000166_GO:0005524_GO:0005886_GO:0005887_GO:0015662_GO:0016021_GO:0019829_GO:0030001_GO:0031969_GO:0043682_GO:0046872_GO:0009767_GO:0035434_GO:0005375_GO:0009941_GO:0009570_GO:0009507_GO:0009536_GO:0016531_GO:0055070_GO:0034220_
IR_22125	7B	XLOC_082868	63434264_63434716	36	3	32	34	0.529412	0.0810811	0.448331	8.43818e-05	AT3G13225	59.59	146	2e-31		WW domain-containing protein	GO:0005634_GO:0008150_
IR_22129	7B	XLOC_082874	64859199_64860295	49	6	40	52	0.550562	0.103448	0.447114	2.85467e-06
IR_22160	7B	XLOC_082919	76715217_76715533	106	13	2	8	0.981481	0.619048	0.362434	0.00167539
IR_22162	7B	XLOC_082919	76715217_76715314	59	15	204	4	0.224335	0.789474	0.565139	8.65018e-05
IR_22170	7B	XLOC_082936	79430104_79430234	201	12	2	18	0.990148	0.4	0.590148	3.30176e-09
IR_22173	7B	XLOC_082936	79429769_79430234	226	16	34	14	0.869231	0.533333	0.335897	0.00258634
IR_22347	7B	XLOC_083150	122701643_122701872	114	10	2	12	0.982759	0.454545	0.528213	1.85428e-05
IR_22348	7B	XLOC_083150	122702507_122702629	64	10	10	16	0.864865	0.384615	0.480249	0.000813774
IR_22356	7B	XLOC_083156	124503421_124504554	61	273	2	318	0.968254	0.461929	0.506325	6.57197e-10	AT1G43760	23.91	368	9e-23		DNAse I-like superfamily protein	GO:0003674_GO:0005575_GO:0008150_
IR_22362	7B	XLOC_083156	124505367_124505912	16	97	2	96	0.888889	0.502591	0.386298	0.0260148	AT1G43760	23.91	368	9e-23		DNAse I-like superfamily protein	GO:0003674_GO:0005575_GO:0008150_
IR_22368	7B	XLOC_083156	124504286_124504554	56	279	2	176	0.965517	0.613187	0.35233	3.11338e-05	AT1G43760	23.91	368	9e-23		DNAse I-like superfamily protein	GO:0003674_GO:0005575_GO:0008150_
IR_22476	7B	XLOC_083304	159396061_159396470	53	16	2	24	0.963636	0.4	0.563636	8.94796e-06
IR_22526	7B	XLOC_083433	177543314_177543627	82	102	2	148	0.97619	0.408	0.56819	1.6284e-13	AT4G11860	50.25	203	3e-48		Protein of unknown function (DUF544)	GO:0003674_GO:0005737_GO:0008150_GO:0005886_GO:0005634_GO:0005829_
IR_22547	7B	XLOC_083461	185358263_185358663	23	15	2	14	0.92	0.517241	0.402759	0.0221557	AT5G14250	54.81	208	8e-63	COP13, CSN3, FUS11	Proteasome component (PCI) domain protein	GO:0006511_GO:0007275_GO:0008180_GO:0009585_GO:0009640_GO:0005515_GO:0010388_GO:0010971_GO:0005829_
IR_22615	7B	XLOC_083587	200611516_200612284	17	18	2	26	0.894737	0.409091	0.485646	0.00995898	AT2G20140	76	75	1e-24		AAA-type ATPase family protein	GO:0005524_GO:0005634_GO:0008540_GO:0016887_GO:0017025_GO:0030433_GO:0031595_GO:0031597_GO:0036402_GO:0045899_GO:0005886_GO:0000502_GO:0005829_GO:0007292_GO:0010078_GO:0048232_
IR_22627	7B	XLOC_083650	208377155_208377250	12	141	6	1216	0.666667	0.103906	0.562761	1.96875e-06
IR_22643	7B	XLOC_083671	211486344_211486433	146	24	10	16	0.935897	0.6	0.335897	0.000430442
IR_22673	7B	XLOC_083848	233161296_233161811	30	11	2	10	0.9375	0.52381	0.41369	0.0155888	AT3G14470	28.57	812	1e-69		NB-ARC domain-containing disease resistance protein	GO:0005524_GO:0005576_GO:0006952_GO:0043531_GO:0005515_
IR_22675	7B	XLOC_083848	233160763_233161080	24	22	2	16	0.923077	0.578947	0.34413	0.0333825	AT3G14470	28.57	812	1e-69		NB-ARC domain-containing disease resistance protein	GO:0005524_GO:0005576_GO:0006952_GO:0043531_GO:0005515_
IR_22704	7B	XLOC_083934	241041080_241041180	90	57	2	28	0.978261	0.670588	0.307673	8.0468e-05	AT1G21580	32.63	380	3e-26		Zinc finger C-x8-C-x5-C-x3-H type family protein	GO:0005634_GO:0008150_GO:0016607_GO:0043484_GO:0060149_
IR_22722	7B	XLOC_084029	248429496_248429602	54	7	36	18	0.6	0.28	0.32	0.0351777
IR_22779	7B	XLOC_084188	15872219_15872514	98	10	52	20	0.653333	0.333333	0.32	0.0123762
IR_22780	7B	XLOC_084188	15872338_15872514	129	7	4	34	0.969925	0.170732	0.799193	1.66635e-14
IR_22894	7B	XLOC_084477	65625120_65625230	37	16	2	10	0.948718	0.615385	0.333333	0.0207504
IR_22996	7B	XLOC_084576	85972254_85972342	166	308	2	140	0.988095	0.6875	0.300595	1.11236e-10	AT4G12650	76.69	635	0		Endomembrane protein 70 protein family	GO:0000139_GO:0010008_GO:0016021_GO:0005773_GO:0005794_GO:0005774_GO:0009506_GO:0005768_GO:0005802_
IR_23130	7B	XLOC_084683	107534873_107534954	104	13	2	12	0.981132	0.52	0.461132	7.4831e-05	AT1G68710	68.55	1170	0		ATPase E1-E2 type family protein / haloacid dehalogenase-like hydrolase family protein	GO:0000287_GO:0005524_GO:0015662_GO:0016021_
IR_23210	7B	XLOC_084780	130074097_130074426	29	19	2	12	0.935484	0.612903	0.322581	0.0412289	AT3G14270	41.61	608	3e-111	FAB1B	phosphatidylinositol-4-phosphate 5-kinase family protein	GO:0005524_GO:0005737_GO:0008270_GO:0010008_GO:0016308_GO:0046872_GO:0005739_GO:0007165_GO:0035091_GO:0000285_GO:0007033_GO:0009555_GO:0005768_GO:0010256_GO:0090332_
IR_23235	7B	XLOC_084820	139789432_139789826	60	55	4	64	0.9375	0.462185	0.475315	9.13259e-07	AT5G41110	32.33	761	1e-53		unknown protein; INVOLVED IN: biological_process unknown; LOCATED IN: chloroplast; BEST Arabidopsis thaliana protein match is: unknown protein (TAIR:AT3G26890.5); Has 1807 Blast hits to 1807 proteins in 277 species: Archae - 0; Bacteria - 0; Metazoa - 736; Fungi - 347; Plants - 385; Viruses - 0; Other Eukaryotes - 339 (source: NCBI BLink).	GO:0008150_GO:0009507_
IR_23238	7B	XLOC_084820	139789595_139789826	45	39	2	28	0.957447	0.58209	0.375357	0.000932013	AT5G41110	32.33	761	1e-53		unknown protein; INVOLVED IN: biological_process unknown; LOCATED IN: chloroplast; BEST Arabidopsis thaliana protein match is: unknown protein (TAIR:AT3G26890.5); Has 1807 Blast hits to 1807 proteins in 277 species: Archae - 0; Bacteria - 0; Metazoa - 736; Fungi - 347; Plants - 385; Viruses - 0; Other Eukaryotes - 339 (source: NCBI BLink).	GO:0008150_GO:0009507_
IR_23334	7B	XLOC_085113	190778013_190778339	49	21	4	76	0.924528	0.216495	0.708033	2.32573e-11
IR_23445	7B	XLOC_085327	218257037_218257538	45	3	4	32	0.918367	0.0857143	0.832653	6.14727e-10
IR_23446	7B	XLOC_085327	218256955_218257538	65	19	28	34	0.698925	0.358491	0.340434	0.00208756
IR_23501	7B	XLOC_085441	233158396_233158515	38	7	20	16	0.655172	0.304348	0.350825	0.0253785	AT3G14470	28.57	812	3e-69		NB-ARC domain-containing disease resistance protein	GO:0005524_GO:0005576_GO:0006952_GO:0043531_GO:0005515_
IR_23536	7B	XLOC_085654	250989931_250990021	18	12	106	10	0.145161	0.545455	0.400293	0.00155023
IR_23539	7B	XLOC_085655	251139901_251140449	18	6	2	28	0.9	0.176471	0.723529	7.5776e-05
IR_24123	7D	XLOC_088363	208646568_208646989	29	53	162	2	0.151832	0.963636	0.811804	1.83698e-19	AT5G20620	81.58	228	3e-96	UBQ4	ubiquitin 4	GO:0005634_GO:0005737_GO:0006464_GO:0042787_GO:0006511_
ALT5_10374	7D	XLOC_090169	181851061_181851179;181851061_181851201	14	1	1	10	0.933333	0.0909091	0.842424	6.33187e-05
ALT3_14735	7D	XLOC_087661	104842741_104843307;104842741_104843323	41	32	1	17	0.97619	0.653061	0.323129	0.000331481	AT1G22750	44.38	178	7e-36		unknown protein; FUNCTIONS IN: molecular_function unknown; INVOLVED IN: biological_process unknown; LOCATED IN: vacuole; EXPRESSED IN: 23 plant structures; EXPRESSED DURING: 15 growth stages; CONTAINS InterPro DOMAIN/s: Protein of unknown function DUF1475 (InterPro:IPR009943); Has 185 Blast hits to 155 proteins in 21 species: Archae - 0; Bacteria - 8; Metazoa - 3; Fungi - 0; Plants - 64; Viruses …	GO:0003674_GO:0005576_GO:0005739_GO:0008150_GO:0016021_GO:0005773_
ALT3_14750	7D	XLOC_087720	114911628_114912666;114911628_114912677	3	8	27	12	0.1	0.4	0.3	0.023675	AT5G63870	68.56	334	2e-132	PP7	serine/threonine phosphatase 7	GO:0004722_GO:0005654_GO:0005737_GO:0046872_GO:0005634_GO:0009785_GO:0009408_GO:0006470_
ALT3_14759	7D	XLOC_087750	120031148_120031265;120031148_120031327	21	18	20	2	0.512195	0.9	0.387805	0.00674496	AT3G26420	54.81	135	2e-35	ATRZ-1A	RNA-binding (RRM/RBD/RNP motifs) family protein with retrovirus zinc finger-like domain	GO:0003677_GO:0003723_GO:0008270_GO:0000166_GO:0009409_GO:0009631_GO:0005634_GO:0005737_GO:0005829_
ALT3_14782	7D	XLOC_087778	126018848_126019244;126018848_126019261	122	89	2	46	0.983871	0.659259	0.324612	8.02017e-12	AT3G19910	47.66	256	9e-59		RING/U-box superfamily protein	GO:0005634_GO:0008270_GO:0016874_
ALT3_14787	7D	XLOC_087809	132670656_132671322;132670656_132671365	62	70	1	82	0.984127	0.460526	0.523601	3.584e-14	AT1G20540	68.15	270	3e-111		Transducin/WD40 repeat-like superfamily protein	GO:0000166_GO:0005634_GO:0008150_GO:0080008_
ALT3_14957	7D	XLOC_088725	236837534_236837612;236837534_236837630	19	11	30	3	0.387755	0.785714	0.397959	0.0194542	AT3G55350	43.59	351	1e-71		PIF / Ping-Pong family of plant transposases	GO:0005634_
ALT3_15011	7D	XLOC_088952	14372520_14372760;14372503_14372760	79	7	2	5	0.975309	0.583333	0.391975	0.000726307	AT3G53480	65.64	259	1e-99	PIS1, PDR9, ATPDR9, ABCG37	pleiotropic drug resistance 9	GO:0005524_GO:0016021_GO:0042626_GO:0006855_GO:0005886_GO:0005215_GO:0009926_GO:0048364_GO:0071366_GO:0009506_GO:0055085_
ALT3_15033	7D	XLOC_089064	22792232_22792804;22792207_22792804	10	10	5	36	0.666667	0.217391	0.449275	0.00559566	AT2G43940	72.22	72	9e-28	ATHOL3, HOL3	S-adenosyl-L-methionine-dependent methyltransferases superfamily protein	GO:0005737_GO:0008168_GO:0032259_GO:0009941_GO:0009507_GO:0018708_GO:0005829_
ALT3_15046	7D	XLOC_089127	27110127_27110696;27109943_27110696	10	17	1	47	0.909091	0.265625	0.643466	0.000286608
ALT3_15158	7D	XLOC_089617	89901594_89901738;89901499_89901738	73	29	1	15	0.986486	0.659091	0.327396	4.05368e-06	AT3G21630	66.4	247	1e-92	CERK1, LYSM RLK1	chitin elicitor receptor kinase 1	GO:0005524_GO:0005576_GO:0016021_GO:0016301_GO:0005886_GO:0004674_GO:0019199_GO:0032491_GO:0035556_GO:0046777_GO:0009817_GO:0010200_GO:0005515_GO:0002752_GO:0042742_GO:0008061_GO:2001080_GO:0032499_GO:0045087_GO:0042803_GO:0071219_GO:0071323_GO:0006468_
ALT3_15238	7D	XLOC_089904	137289526_137289642;137289507_137289642	66	11	1	8	0.985075	0.578947	0.406127	4.58927e-05
ALT3_15239	7D	XLOC_089904	137289526_137289655;137289507_137289655	41	6	1	6	0.97619	0.5	0.47619	0.000605889
ALT3_15241	7D	XLOC_089904	137293995_137294210;137293886_137294210	8	21	68	15	0.105263	0.583333	0.47807	1.32424e-06
ALT5_10009	7D	XLOC_087706	112806476_112806548;112806444_112806548	62	47	106	15	0.369048	0.758065	0.389017	6.89852e-07
ALT5_10010	7D	XLOC_087706	112806834_112807081;112806705_112807081	67	18	11	20	0.858974	0.473684	0.38529	8.26103e-05
ALT5_10083	7D	XLOC_087983	156451478_156452188;156451397_156452188	2	10	18	8	0.1	0.555556	0.455556	0.0062152	AT1G76900	61.32	468	1e-131	AtTLP1, TLP1	tubby like protein 1	GO:0003700_GO:0005634_GO:0005929_GO:0008081_GO:0035091_GO:0061512_GO:0006355_
ALT5_10200	7D	XLOC_089064	22792232_22792804;22792232_22792843	40	39	5	36	0.888889	0.52	0.368889	7.2417e-05	AT2G43940	72.22	72	9e-28	ATHOL3, HOL3	S-adenosyl-L-methionine-dependent methyltransferases superfamily protein	GO:0005737_GO:0008168_GO:0032259_GO:0009941_GO:0009507_GO:0018708_GO:0005829_
ALT5_10223	7D	XLOC_089243	37754738_37754870;37754738_37755139	3	150	168	296	0.0175439	0.336323	0.318779	1.26447e-19	AT1G70680	66.85	178	2e-61		Caleosin-related family protein	GO:0005783_GO:0005811_GO:0009507_GO:0031090_GO:0046872_GO:0055114_GO:1990137_
ALT5_10273	7D	XLOC_089642	93262633_93263157;93262633_93263171	20	10	70	5	0.222222	0.666667	0.444444	0.00180143
ALT5_10306	7D	XLOC_089852	128135607_128135728;128135607_128136121	27	8	2	8	0.931034	0.5	0.431034	0.00279941	AT1G79610	63.41	246	2e-82	ATNHX6, NHX6	Na+/H+ antiporter 6	GO:0005737_GO:0006814_GO:0006885_GO:0010008_GO:0015385_GO:0016021_GO:0032580_GO:0005768_
ALT5_10363	7D	XLOC_090137	174582518_174582725;174582518_174582995	7	11	12	1	0.368421	0.916667	0.548246	0.00492206	AT3G13225	59.59	146	2e-31		WW domain-containing protein	GO:0005634_GO:0008150_
ALT5_10368	7D	XLOC_090156	179157202_179157600;179157202_179157921	79	36	4	104	0.951807	0.257143	0.694664	7.59333e-25	AT4G12650	82.05	635	0		Endomembrane protein 70 protein family	GO:0000139_GO:0010008_GO:0016021_GO:0005773_GO:0005794_GO:0005774_GO:0009506_GO:0005768_GO:0005802_
ALT5_10403	7D	XLOC_090338	203283580_203283653;203283580_203283676	1	28	24	27	0.04	0.509091	0.469091	8.47313e-05	AT5G24810	59.01	949	0		ABC1 family protein	GO:0005886_GO:0005783_GO:0005794_
ALT5_10410	7D	XLOC_090404	211160626_211161340;211160626_211161406	10	1	1	13	0.909091	0.0714286	0.837662	9.23406e-05
ALT5_9857	7D	XLOC_086794	2738151_2738809;2737939_2738809	1	13	59	27	0.0166667	0.325	0.308333	5.08899e-05	AT1G62660	61.11	306	1e-102		Glycosyl hydrolases family 32 protein	GO:0004553_GO:0004575_GO:0005985_GO:0009738_GO:0071370_GO:0000325_GO:0005773_GO:0009617_
ES_13257	7D	XLOC_087061	22551103_22551202	2	12	39	14	0.0487805	0.461538	0.412758	0.00525229
ES_13324	7D	XLOC_087514	80800856_80800973	74	22	11	52	0.870588	0.297297	0.573291	1.104e-09	AT5G61820	55.67	397	1e-121		FUNCTIONS IN: molecular_function unknown; INVOLVED IN: biological_process unknown; LOCATED IN: vacuole; EXPRESSED IN: 24 plant structures; EXPRESSED DURING: 15 growth stages; CONTAINS InterPro DOMAIN/s: Stress up-regulated Nod 19 (InterPro:IPR011692); Has 30201 Blast hits to 17322 proteins in 780 species: Archae - 12; Bacteria - 1396; Metazoa - 17338; Fungi - 3422; Plants - 5037; Viruses - 0; Oth…	GO:0003674_GO:0008150_GO:0009507_GO:0016021_GO:0005773_
ES_13360	7D	XLOC_087661	104844311_104844496	50	30	2	16	0.961538	0.652174	0.309365	0.00069162	AT1G22750	44.38	178	7e-36		unknown protein; FUNCTIONS IN: molecular_function unknown; INVOLVED IN: biological_process unknown; LOCATED IN: vacuole; EXPRESSED IN: 23 plant structures; EXPRESSED DURING: 15 growth stages; CONTAINS InterPro DOMAIN/s: Protein of unknown function DUF1475 (InterPro:IPR009943); Has 185 Blast hits to 155 proteins in 21 species: Archae - 0; Bacteria - 8; Metazoa - 3; Fungi - 0; Plants - 64; Viruses …	GO:0003674_GO:0005576_GO:0005739_GO:0008150_GO:0016021_GO:0005773_
ES_13378	7D	XLOC_087706	112805673_112805727	2	18	24	12	0.0769231	0.6	0.523077	0.00352007
ES_13379	7D	XLOC_087706	112805955_112806017	2	16	21	11	0.0869565	0.592593	0.505636	0.00774933
ES_13380	7D	XLOC_087706	112805955_112806020	2	16	73	8	0.0266667	0.666667	0.64	3.66205e-06
ES_13385	7D	XLOC_087726	116241045_116241094	4	258	128	242	0.030303	0.516	0.485697	1.45886e-16	AT3G10380	76.74	86	3e-35	SEC8, ATSEC8	subunit of exocyst complex 8	GO:0005576_GO:0005618_GO:0005634_GO:0005856_GO:0006904_GO:0009524_GO:0015031_GO:0005886_GO:0000145_GO:0009846_GO:0009860_GO:0005829_GO:0048354_GO:0009506_GO:0060321_
ES_13447	7D	XLOC_088043	164690245_164690403	204	240	2	111	0.990291	0.683761	0.306531	3.03013e-19	AT1G71350	60.3	602	0		eukaryotic translation initiation factor SUI1 family protein	GO:0003743_GO:0006413_
ES_13448	7D	XLOC_088043	164690304_164690403	204	240	2	148	0.990291	0.618557	0.371735	1.49558e-24	AT1G71350	60.3	602	0		eukaryotic translation initiation factor SUI1 family protein	GO:0003743_GO:0006413_
ES_13571	7D	XLOC_088804	3363666_3363712	2	10	29	12	0.0645161	0.454545	0.390029	0.0204822	AT2G46915	48.66	524	1e-119		Protein of unknown function (DUF3754)	GO:0003674_GO:0008150_GO:0009507_GO:0016021_
ES_13624	7D	XLOC_089127	27108188_27108315	8	2	16	83	0.333333	0.0235294	0.309804	0.00569874
ES_13644	7D	XLOC_089243	37754871_37755008	6	300	322	430	0.0182927	0.410959	0.392666	6.24185e-27	AT1G70680	66.85	178	2e-61		Caleosin-related family protein	GO:0005783_GO:0005811_GO:0009507_GO:0031090_GO:0046872_GO:0055114_GO:1990137_
ES_13778	7D	XLOC_089832	122706882_122706969	82	56	2	27	0.97619	0.674699	0.301492	2.9256e-06	AT4G15415	60.47	559	0	ATB' GAMMA	Protein phosphatase 2A regulatory B subunit family protein	GO:0000159_GO:0005634_GO:0007165_GO:0008601_GO:0008266_GO:0006555_GO:0010090_GO:0031348_GO:0090342_
ES_13784	7D	XLOC_089852	128135729_128135763	54	16	3	10	0.947368	0.615385	0.331984	0.00224168	AT1G79610	63.41	246	2e-82	ATNHX6, NHX6	Na+/H+ antiporter 6	GO:0005737_GO:0006814_GO:0006885_GO:0010008_GO:0015385_GO:0016021_GO:0032580_GO:0005768_
ES_13794	7D	XLOC_089904	137290764_137290880	2	16	172	27	0.0114943	0.372093	0.360599	6.14443e-06
ES_13795	7D	XLOC_089904	137290764_137290925	2	16	136	9	0.0144928	0.64	0.625507	1.07352e-07
ES_13797	7D	XLOC_089904	137292990_137293112	88	42	104	12	0.458333	0.777778	0.319444	0.00076047
ES_13802	7D	XLOC_089904	137293947_137293994	16	42	70	28	0.186047	0.6	0.413953	0.000101745
ES_13817	7D	XLOC_089995	151511515_151511642	72	30	2	98	0.972973	0.234375	0.738598	2.58e-19	AT1G04830	53.91	447	5e-122		Ypt/Rab-GAP domain of gyp1p superfamily protein	GO:0005737_
ES_13954	7D	XLOC_090742	237214375_237214465	4	10	56	16	0.0666667	0.384615	0.317949	0.0145183
IR_23636	7D	XLOC_087158	31286978_31287663	45	13	6	10	0.882353	0.565217	0.317136	0.0324044
IR_23826	7D	XLOC_087679	107140980_107141636	3	85	28	98	0.0967742	0.464481	0.367707	0.000678786	AT1G76490	82.57	241	2e-94	HMG1, HMGR1, AtHMGR1	hydroxy methylglutaryl CoA reductase 1	GO:0004420_GO:0005778_GO:0016126_GO:0005777_GO:0009536_GO:0005515_GO:0005789_GO:0019287_GO:0042282_GO:0008299_GO:0016020_GO:0005783_
IR_23836	7D	XLOC_087706	112805032_112805158	41	15	2	10	0.953488	0.6	0.353488	0.0133023
IR_23839	7D	XLOC_087706	112801413_112801520	15	7	4	18	0.789474	0.28	0.509474	0.0124776
IR_23994	7D	XLOC_088069	169504145_169504538	14	21	12	2	0.538462	0.913043	0.374582	0.0434644
IR_24007	7D	XLOC_088089	172151227_172151890	35	18	52	6	0.402299	0.75	0.347701	0.0351346
IR_24083	7D	XLOC_088265	198760478_198760562	49	3	48	24	0.505155	0.111111	0.394044	0.00161864
IR_24168	7D	XLOC_088552	222858182_222858727	30	22	2	16	0.9375	0.578947	0.358553	0.0146312	AT4G24200	37.04	135	1e-18		Transcription elongation factor (TFIIS) family protein	GO:0003677_GO:0003746_GO:0005634_GO:0006414_GO:0005739_
IR_24318	7D	XLOC_089040	21370741_21370875	64	14	2	14	0.969697	0.5	0.469697	0.000254606	AT5G37370	69	271	3e-106	ATSRL1	PRP38 family protein	GO:0005634_GO:0006396_GO:0071011_GO:0009651_
IR_24361	7D	XLOC_089127	27110127_27110714	23	72	2	88	0.92	0.45	0.47	0.000972708
IR_24363	7D	XLOC_089127	27109049_27109130	20	73	6	116	0.769231	0.386243	0.382987	0.00630635
IR_24364	7D	XLOC_089127	27110127_27110696	16	18	2	94	0.888889	0.160714	0.728175	1.77499e-06
IR_24379	7D	XLOC_089147	28440241_28440336	38	19	20	40	0.655172	0.322034	0.333139	0.00470121	AT3G46920	71.12	367	6e-153		Protein kinase superfamily protein with octicosapeptide/Phox/Bem1p domain	GO:0004672_GO:0005524_GO:0005634_GO:0006468_GO:0004712_
IR_24414	7D	XLOC_089243	37755009_37755139	65	357	308	268	0.174263	0.5712	0.396937	4.44557e-26	AT1G70680	66.85	178	2e-61		Caleosin-related family protein	GO:0005783_GO:0005811_GO:0009507_GO:0031090_GO:0046872_GO:0055114_GO:1990137_
IR_24428	7D	XLOC_089294	42903413_42904053	9	14	32	10	0.219512	0.583333	0.363821	0.0195903
IR_24441	7D	XLOC_089322	46272530_46272632	7	786	468	1024	0.0147368	0.434254	0.419517	7.21659e-71	AT1G14360	63.66	366	3e-114	ATUTR3, UTR3	UDP-galactose transporter 3	GO:0005459_GO:0015165_GO:0072334_GO:0005460_GO:0009553_GO:0009555_GO:0030173_GO:0030176_GO:0030968_
IR_24464	7D	XLOC_089341	49134691_49134783	87	58	2	38	0.977528	0.604167	0.373361	6.7137e-06	AT1G32790	74.49	98	9e-39	CID11	CTC-interacting domain 11	GO:0000166_GO:0003676_GO:0003723_GO:0005634_GO:0005737_GO:0008150_
IR_24583	7D	XLOC_089636	92676423_92676535	97	32	2	58	0.979798	0.355556	0.624242	5.10977e-13
IR_24586	7D	XLOC_089636	92677948_92678061	70	33	10	30	0.875	0.52381	0.35119	0.00109417
IR_24588	7D	XLOC_089636	92676094_92676210	121	70	4	54	0.968	0.564516	0.403484	1.4455e-08
IR_24600	7D	XLOC_089674	96867500_96868622	120	10	4	42	0.967742	0.192308	0.775434	1.771e-15	AT2G13360	83.29	377	2e-170	AGT, AGT1, SGAT	alanine:glyoxylate aminotransferase	GO:0004760_GO:0005777_GO:0008453_GO:0009853_GO:0050281_GO:0005886_GO:0009507_GO:0016020_GO:0048046_GO:0009570_
IR_24656	7D	XLOC_089852	128135133_128135212	8	16	38	6	0.173913	0.727273	0.55336	0.000535193	AT1G79610	63.41	246	2e-82	ATNHX6, NHX6	Na+/H+ antiporter 6	GO:0005737_GO:0006814_GO:0006885_GO:0010008_GO:0015385_GO:0016021_GO:0032580_GO:0005768_
IR_24674	7D	XLOC_089861	130033683_130034089	48	11	2	12	0.96	0.478261	0.481739	0.00120923
IR_24693	7D	XLOC_089872	133948215_133948287	13	272	120	256	0.0977444	0.515152	0.417407	5.44699e-15
IR_24703	7D	XLOC_089904	137289526_137289642	165	13	2	16	0.988024	0.448276	0.539748	1.67109e-07
IR_24710	7D	XLOC_089904	137293886_137294210	124	9	16	42	0.885714	0.176471	0.709244	1.46934e-12
IR_24711	7D	XLOC_089904	137289526_137289655	216	26	2	12	0.990826	0.684211	0.306615	3.90197e-05
IR_24713	7D	XLOC_089904	137293669_137293946	155	15	2	26	0.987261	0.365854	0.621407	7.33282e-11
IR_24752	7D	XLOC_089995	151522505_151522930	9	19	18	2	0.333333	0.904762	0.571429	0.00342258	AT1G04830	53.91	447	5e-122		Ypt/Rab-GAP domain of gyp1p superfamily protein	GO:0005737_
IR_24821	7D	XLOC_090137	174582518_174582995	48	4	14	22	0.774194	0.153846	0.620347	2.69531e-05	AT3G13225	59.59	146	2e-31		WW domain-containing protein	GO:0005634_GO:0008150_
IR_24963	7D	XLOC_090404	211160626_211161340	227	7	2	26	0.991266	0.212121	0.779145	4.22782e-15
IR_24970	7D	XLOC_090463	214821288_214821578	45	181	2	154	0.957447	0.540299	0.417148	2.57744e-05	AT5G15400	66.37	794	0		U-box domain-containing protein	GO:0000151_GO:0005634_GO:0006511_GO:0016567_GO:0016874_GO:0034450_GO:0005829_
IR_24980	7D	XLOC_090489	216950082_216950452	15	14	2	18	0.882353	0.4375	0.444853	0.0304691
IR_25048	IWGSC_CSS_1AL_scaff_2236804	XLOC_091812	1778_1855	2	22	34	30	0.0555556	0.423077	0.367521	0.00080091	AT5G02130	47.47	158	9e-32	NDP1	Tetratricopeptide repeat (TPR)-like superfamily protein	GO:0005739_GO:0010073_GO:1901703_
IR_25049	IWGSC_CSS_1AL_scaff_2236804	XLOC_091812	1478_1722	2	78	52	58	0.037037	0.573529	0.536492	6.40025e-10	AT5G02130	47.47	158	9e-32	NDP1	Tetratricopeptide repeat (TPR)-like superfamily protein	GO:0005739_GO:0010073_GO:1901703_
IR_25098	IWGSC_CSS_1AL_scaff_3870624	XLOC_091947	930_1081	36	30	2	30	0.947368	0.5	0.447368	0.000747193	AT5G12430	49.33	523	9e-135	TPR16	Heat shock protein DnaJ with tetratricopeptide repeat	GO:0006457_GO:0009507_
IR_25099	IWGSC_CSS_1AL_scaff_3870624	XLOC_091947	562_675	59	51	2	54	0.967213	0.485714	0.481499	8.88052e-07	AT5G12430	49.33	523	9e-135	TPR16	Heat shock protein DnaJ with tetratricopeptide repeat	GO:0006457_GO:0009507_
IR_25164	IWGSC_CSS_1AL_scaff_3916116	XLOC_092330	732_1941	36	17	50	4	0.418605	0.809524	0.390919	0.0164346	AT3G24740	55.24	105	7e-30		Protein of unknown function (DUF1644)	GO:0003674_GO:0005634_GO:0008150_
IR_25169	IWGSC_CSS_1AL_scaff_3916471	XLOC_092334	2484_3382	2	16	66	22	0.0294118	0.421053	0.391641	1.53702e-05
ALT3_15522	IWGSC_CSS_1AL_scaff_3926351	XLOC_092396	3347_4685;3284_4685	6	9	11	2	0.352941	0.818182	0.465241	0.0310643	AT2G26570	49.34	683	3e-129	WEB1	Plant protein of unknown function (DUF827)	GO:0005886_GO:0005515_GO:0005623_GO:0005829_GO:0009903_GO:0009904_
IR_25208	IWGSC_CSS_1AL_scaff_3937158	XLOC_092492	6890_7033	32	28	28	2	0.533333	0.933333	0.4	0.00768989
IR_25249	IWGSC_CSS_1AL_scaff_3975267	XLOC_092820	931_1672	18	43	2	138	0.9	0.237569	0.662431	1.05275e-05
IR_25251	IWGSC_CSS_1AL_scaff_3975267	XLOC_092820	924_1672	15	43	2	450	0.882353	0.0872211	0.795132	4.89012e-10
IR_25252	IWGSC_CSS_1AL_scaff_3975267	XLOC_092820	924_1024	15	43	2	234	0.882353	0.155235	0.727118	5.14625e-07
IR_25254	IWGSC_CSS_1AL_scaff_3975267	XLOC_092820	931_1024	18	43	2	192	0.9	0.182979	0.717021	2.45837e-07
ALT3_15597	IWGSC_CSS_1BL_scaff_3790908	XLOC_093749	3865_3944;3725_3944	2	6	28	8	0.0666667	0.428571	0.361905	0.0119527	AT5G47780	70.11	184	4e-86	GAUT4	galacturonosyltransferase 4	GO:0000139_GO:0005794_GO:0016021_GO:0016051_GO:0016757_GO:0045489_GO:0071555_GO:0047262_
ES_14072	IWGSC_CSS_1BL_scaff_3797133	XLOC_093798	7250_7448	16	2	7	14	0.695652	0.125	0.570652	0.0160543
IR_25381	IWGSC_CSS_1BL_scaff_3829102	XLOC_094014	2609_3372	21	1528	2	29936	0.913043	0.0485634	0.86448	3.79795e-20
ES_14131	IWGSC_CSS_1BL_scaff_3890974	XLOC_094394	3778_3817	4	54	296	84	0.0133333	0.391304	0.377971	8.08227e-14
IR_25517	IWGSC_CSS_1BS_scaff_3417812	XLOC_094851	7252_7436	53	7	4	30	0.929825	0.189189	0.740635	1.81774e-08	AT3G07040	27.69	390	2e-32	RPM1, RPS3	NB-ARC domain-containing disease resistance protein	GO:0005524_GO:0006952_GO:0012505_GO:0043531_GO:0005515_GO:0005886_GO:0000166_GO:0009626_
IR_25522	IWGSC_CSS_1BS_scaff_3417812	XLOC_094851	6747_6947	93	29	2	60	0.978947	0.325843	0.653105	1.28235e-13	AT3G07040	27.69	390	2e-32	RPM1, RPS3	NB-ARC domain-containing disease resistance protein	GO:0005524_GO:0006952_GO:0012505_GO:0043531_GO:0005515_GO:0005886_GO:0000166_GO:0009626_
ALT5_10681	IWGSC_CSS_1DL_scaff_1246185	XLOC_095550	2098_2354;2098_2463	1	1986	13	536	0.0714286	0.78747	0.716042	1.34e-07	AT3G22830	37.84	259	1e-33	AT-HSFA6B, HSFA6B	heat shock transcription factor A6B	GO:0003677_GO:0003700_GO:0005634_GO:0005737_GO:0006351_GO:0006355_GO:0043565_
IR_25612	IWGSC_CSS_1DL_scaff_1253383	XLOC_095551	172_589	64	48	2	72	0.969697	0.4	0.569697	1.51469e-09
ALT5_10687	IWGSC_CSS_1DL_scaff_1482768	XLOC_095624	1901_2319;1443_2319	20	20	5	47	0.8	0.298507	0.501493	8.47313e-05	AT1G09140	61.63	172	2e-52	ATSRP30, SR30, At-SR30	SERINE-ARGININE PROTEIN 30	GO:0000166_GO:0003723_GO:0005634_GO:0005681_GO:0005737_GO:0003729_GO:0006376_GO:0048024_GO:0035061_GO:0016607_GO:0005515_
ES_14245	IWGSC_CSS_1DL_scaff_1482768	XLOC_095624	1694_1900	40	40	6	106	0.869565	0.273973	0.595593	1.00869e-08	AT1G09140	61.63	172	2e-52	ATSRP30, SR30, At-SR30	SERINE-ARGININE PROTEIN 30	GO:0000166_GO:0003723_GO:0005634_GO:0005681_GO:0005737_GO:0003729_GO:0006376_GO:0048024_GO:0035061_GO:0016607_GO:0005515_
IR_25622	IWGSC_CSS_1DL_scaff_1482768	XLOC_095624	1443_1730	9	79	22	18	0.290323	0.814433	0.52411	6.97558e-05	AT1G09140	61.63	172	2e-52	ATSRP30, SR30, At-SR30	SERINE-ARGININE PROTEIN 30	GO:0000166_GO:0003723_GO:0005634_GO:0005681_GO:0005737_GO:0003729_GO:0006376_GO:0048024_GO:0035061_GO:0016607_GO:0005515_
ES_14251	IWGSC_CSS_1DL_scaff_1646894	XLOC_095672	2265_2497	72	8	38	15	0.654545	0.347826	0.306719	0.0405372	AT3G24740	56.19	105	1e-30		Protein of unknown function (DUF1644)	GO:0003674_GO:0005634_GO:0008150_
IR_25631	IWGSC_CSS_1DL_scaff_1646894	XLOC_095672	3305_4175	12	13	206	18	0.0550459	0.419355	0.364309	5.04217e-06	AT3G24740	56.19	105	1e-30		Protein of unknown function (DUF1644)	GO:0003674_GO:0005634_GO:0008150_
ALT5_10699	IWGSC_CSS_1DL_scaff_1887057	XLOC_095745	1112_1362;1050_1362	39	38	1	21	0.975	0.644068	0.330932	0.000121749	AT3G60190	69.61	510	0	ADL4, ADLP2, EDR3, DRP1E, ADL1E, DL1E	DYNAMIN-like 1E	GO:0003924_GO:0005525_GO:0005737_GO:0005874_GO:0007049_GO:0009524_GO:0051301_GO:0016192_GO:0005773_GO:0046686_GO:0005886_GO:0005739_GO:0050832_GO:0005774_GO:0009506_
ES_14256	IWGSC_CSS_1DL_scaff_1887057	XLOC_095745	2233_2297	2	40	87	79	0.0224719	0.336134	0.313663	2.95559e-05	AT3G60190	69.61	510	0	ADL4, ADLP2, EDR3, DRP1E, ADL1E, DL1E	DYNAMIN-like 1E	GO:0003924_GO:0005525_GO:0005737_GO:0005874_GO:0007049_GO:0009524_GO:0051301_GO:0016192_GO:0005773_GO:0046686_GO:0005886_GO:0005739_GO:0050832_GO:0005774_GO:0009506_
IR_25641	IWGSC_CSS_1DL_scaff_189311	XLOC_095750	9634_9712	8	12	28	6	0.222222	0.666667	0.444444	0.019877	AT5G18240	43.2	412	2e-79	MYR1, ATMYR1	myb-related protein 1	GO:0003677_GO:0005634_GO:0006351_GO:0006355_GO:0003700_
IR_25652	IWGSC_CSS_1DL_scaff_1983371	XLOC_095783	86_295	2	17	28	16	0.0666667	0.515152	0.448485	0.00146623
ALT5_10708	IWGSC_CSS_1DL_scaff_2089570	XLOC_095811	3723_4570;3723_4727	1	7	14	9	0.0666667	0.4375	0.370833	0.0412535
ALT3_15781	IWGSC_CSS_1DL_scaff_2198374	XLOC_095864	3663_3756;3537_3756	34	14	40	171	0.459459	0.0756757	0.383784	1.296e-10	AT5G53050	61.17	291	2e-98		alpha/beta-Hydrolases superfamily protein	GO:0005737_GO:0016021_GO:0016787_
IR_25681	IWGSC_CSS_1DL_scaff_2198374	XLOC_095864	3537_3756	51	158	68	28	0.428571	0.849462	0.420891	1.06693e-08	AT5G53050	61.17	291	2e-98		alpha/beta-Hydrolases superfamily protein	GO:0005737_GO:0016021_GO:0016787_
IR_25707	IWGSC_CSS_1DL_scaff_2206682	XLOC_095914	1746_1823	43	28	2	16	0.955556	0.636364	0.319192	0.0111284	AT5G12430	43.84	219	3e-41	TPR16	Heat shock protein DnaJ with tetratricopeptide repeat	GO:0006457_GO:0009507_
ES_14277	IWGSC_CSS_1DL_scaff_2207069	XLOC_095916	1872_2065	68	52	2	34	0.971429	0.604651	0.366777	6.45034e-07
ES_14280	IWGSC_CSS_1DL_scaff_2222981	XLOC_095937	3822_4083	66	14	9	15	0.88	0.482759	0.397241	0.00060966	AT4G28600	51.46	719	0	NPGR2	no pollen germination related 2	GO:0005516_GO:0005886_
ES_14281	IWGSC_CSS_1DL_scaff_2222981	XLOC_095937	3880_4083	66	14	9	13	0.88	0.518519	0.361481	0.00209798	AT4G28600	51.46	719	0	NPGR2	no pollen germination related 2	GO:0005516_GO:0005886_
ES_14298	IWGSC_CSS_1DL_scaff_2231846	XLOC_096052	1071_1138	22	120	7	339	0.758621	0.261438	0.497183	4.30517e-05
IR_25757	IWGSC_CSS_1DL_scaff_2231846	XLOC_096052	560_1070	17	81	6	328	0.73913	0.198044	0.541086	1.49435e-05
ALT5_10746	IWGSC_CSS_1DL_scaff_2236463	XLOC_096105	1079_1252;514_1252	19	11	3	22	0.863636	0.333333	0.530303	0.000262253	AT3G03690	48.18	110	1e-22	UNE7	Core-2/I-branching beta-1,6-N-acetylglucosaminyltransferase family protein	GO:0005794_GO:0008375_GO:0016020_GO:0016051_GO:0016757_GO:0009567_GO:0048868_
ES_14302	IWGSC_CSS_1DL_scaff_2236463	XLOC_096105	375_513	2	12	21	14	0.0869565	0.461538	0.374582	0.043065	AT3G03690	48.18	110	1e-22	UNE7	Core-2/I-branching beta-1,6-N-acetylglucosaminyltransferase family protein	GO:0005794_GO:0008375_GO:0016020_GO:0016051_GO:0016757_GO:0009567_GO:0048868_
ES_14305	IWGSC_CSS_1DL_scaff_2236463	XLOC_096105	387_513	2	12	20	12	0.0909091	0.5	0.409091	0.0371988	AT3G03690	48.18	110	1e-22	UNE7	Core-2/I-branching beta-1,6-N-acetylglucosaminyltransferase family protein	GO:0005794_GO:0008375_GO:0016020_GO:0016051_GO:0016757_GO:0009567_GO:0048868_
IR_25773	IWGSC_CSS_1DL_scaff_2236463	XLOC_096105	1079_1252	13	4	6	44	0.684211	0.0833333	0.600877	8.80597e-05	AT3G03690	48.18	110	1e-22	UNE7	Core-2/I-branching beta-1,6-N-acetylglucosaminyltransferase family protein	GO:0005794_GO:0008375_GO:0016020_GO:0016051_GO:0016757_GO:0009567_GO:0048868_
ALT5_10757	IWGSC_CSS_1DL_scaff_2245219	XLOC_096233	9082_9242;9082_10629	22	12	86	3	0.203704	0.8	0.596296	3.04164e-05	AT3G50670	73.02	126	1e-54	U1-70K, U1SNRNP	U1 small nuclear ribonucleoprotein-70K	GO:0000166_GO:0000243_GO:0003723_GO:0003729_GO:0005634_GO:0005685_GO:0016607_GO:0030619_GO:0071004_GO:0071011_GO:0005515_GO:0000398_
IR_25806	IWGSC_CSS_1DL_scaff_2245219	XLOC_096233	9082_10629	77	5	44	24	0.636364	0.172414	0.46395	0.00028107	AT3G50670	73.02	126	1e-54	U1-70K, U1SNRNP	U1 small nuclear ribonucleoprotein-70K	GO:0000166_GO:0000243_GO:0003723_GO:0003729_GO:0005634_GO:0005685_GO:0016607_GO:0030619_GO:0071004_GO:0071011_GO:0005515_GO:0000398_
IR_25825	IWGSC_CSS_1DL_scaff_2247910	XLOC_096284	3612_3698	116	44	2	24	0.983051	0.647059	0.335992	1.22238e-05	AT1G15020	58.68	438	2e-147	ATQSOX1, QSO2, QSOX1	quiescin-sulfhydryl oxidase 1	GO:0003756_GO:0005576_GO:0005615_GO:0006457_GO:0016971_GO:0030173_GO:0045454_GO:0055114_GO:0005618_GO:0016972_GO:0043157_GO:0043268_
IR_25863	IWGSC_CSS_1DL_scaff_2258428	XLOC_096430	2534_2941	41	12	4	8	0.911111	0.6	0.311111	0.0434644
ALT3_15873	IWGSC_CSS_1DL_scaff_2264919	XLOC_096499	4702_5193;4483_5193	11	7	36	5	0.234043	0.583333	0.349291	0.0400922	AT1G71270	51.19	295	7e-75	POK, TTD8, ATVPS52	Vps52 / Sac2 family	GO:0005794_GO:0010008_GO:0015031_GO:0009860_GO:0000139_GO:0012505_GO:0019953_GO:0000938_GO:0005515_
IR_25891	IWGSC_CSS_1DL_scaff_2264919	XLOC_096499	1103_1187	101	13	2	10	0.980583	0.565217	0.415365	0.000401411	AT1G71270	51.19	295	7e-75	POK, TTD8, ATVPS52	Vps52 / Sac2 family	GO:0005794_GO:0010008_GO:0015031_GO:0009860_GO:0000139_GO:0012505_GO:0019953_GO:0000938_GO:0005515_
IR_25900	IWGSC_CSS_1DL_scaff_2272159	XLOC_096589	4155_4258	81	15	72	2	0.529412	0.882353	0.352941	0.0436761
ES_14344	IWGSC_CSS_1DL_scaff_2273100	XLOC_096598	2716_4128	32	14	2	12	0.941176	0.538462	0.402715	0.00256496	AT3G48880	38.18	296	2e-52		RNI-like superfamily protein	GO:0005634_
ALT3_15921	IWGSC_CSS_1DL_scaff_2290471	XLOC_096885	4657_4973;4616_4973	16	2	6	10	0.727273	0.166667	0.560606	0.00592662	AT5G11490	41.67	144	7e-28		adaptin family protein	GO:0005634_GO:0005794_GO:0006886_GO:0008565_GO:0016192_GO:0030131_GO:0030665_GO:0043424_GO:0030124_
IR_26049	IWGSC_CSS_1DS_scaff_1875651	XLOC_097251	1778_2228	35	6	24	24	0.59322	0.2	0.39322	0.00475189
IR_26140	IWGSC_CSS_1DS_scaff_1902288	XLOC_097705	4547_5522	64	10	10	28	0.864865	0.263158	0.601707	2.10692e-06	AT5G43400	42.37	236	3e-44		Uncharacterised conserved protein UCP015417, vWA	GO:0003674_GO:0008150_GO:0009507_
IR_26191	IWGSC_CSS_1DS_scaff_1914521	XLOC_097941	11956_12042	14	16	186	22	0.07	0.421053	0.351053	5.91429e-06
IR_26193	IWGSC_CSS_1DS_scaff_1914521	XLOC_097941	9543_11307	201	11	94	36	0.681356	0.234043	0.447313	6.2362e-06
ALT5_10943	IWGSC_CSS_1DS_scaff_1915722	XLOC_097983	6906_7180;6906_7446	94	6	12	9	0.886792	0.4	0.486792	0.000167739	AT2G45730	44.44	135	4e-17		eukaryotic initiation factor 3 gamma subunit family protein	GO:0003743_GO:0005634_GO:0006413_GO:0006446_GO:0030488_GO:0031515_
IR_26283	IWGSC_CSS_2AL_scaff_4921285	XLOC_098323	1038_1193	34	10	18	26	0.653846	0.277778	0.376068	0.0072447	AT1G78880	64.07	423	8e-144		Ubiquitin-specific protease family C19-related protein	GO:0006508_GO:0008233_GO:0016021_GO:0005886_
IR_26292	IWGSC_CSS_2AL_scaff_5135753	XLOC_098336	289_1001	44	4	40	32	0.52381	0.111111	0.412698	0.000317296
IR_26320	IWGSC_CSS_2AL_scaff_6296441	XLOC_098447	7381_7497	38	16	8	16	0.826087	0.5	0.326087	0.0249669
IR_26339	IWGSC_CSS_2AL_scaff_6325552	XLOC_098595	2579_2873	25	65	2	162	0.925926	0.286344	0.639582	6.61994e-07
ALT5_11017	IWGSC_CSS_2AL_scaff_6350125	XLOC_098912	1517_1607;1467_1607	14	9	45	3	0.237288	0.75	0.512712	0.00200167
ES_14579	IWGSC_CSS_2AL_scaff_6356108	XLOC_098967	3305_3395	108	2	116	22	0.482143	0.0833333	0.39881	0.00672318
ES_14580	IWGSC_CSS_2AL_scaff_6356108	XLOC_098967	3305_3979	108	2	112	20	0.490909	0.0909091	0.4	0.010719
ES_14581	IWGSC_CSS_2AL_scaff_6356108	XLOC_098967	3305_4250	108	2	129	23	0.455696	0.08	0.375696	0.00734675
IR_26424	IWGSC_CSS_2AL_scaff_6358283	XLOC_098985	132_218	14	39	16	6	0.466667	0.866667	0.4	0.00699933	AT4G25320	50.41	121	5e-22		AT hook motif DNA-binding family protein	GO:0003677_GO:0005634_GO:0006351_GO:0006355_GO:0005515_GO:0010051_GO:0010089_GO:0043621_
IR_26425	IWGSC_CSS_2AL_scaff_6358283	XLOC_098985	296_822	32	54	2	222	0.941176	0.195652	0.745524	5.24261e-12	AT4G25320	50.41	121	5e-22		AT hook motif DNA-binding family protein	GO:0003677_GO:0005634_GO:0006351_GO:0006355_GO:0005515_GO:0010051_GO:0010089_GO:0043621_
ALT5_11058	IWGSC_CSS_2AL_scaff_6393941	XLOC_099413	1493_1974;1384_1974	3	6	39	8	0.0714286	0.428571	0.357143	0.00677856	AT3G29360	83.17	208	4e-99		UDP-glucose 6-dehydrogenase family protein	GO:0003979_GO:0005737_GO:0006024_GO:0006065_GO:0051287_GO:0055114_GO:0005634_GO:0005829_GO:0005975_GO:0052546_
ALT5_11059	IWGSC_CSS_2AL_scaff_6393941	XLOC_099413	1692_1974;1384_1974	3	6	40	5	0.0697674	0.545455	0.475687	0.00188018	AT3G29360	83.17	208	4e-99		UDP-glucose 6-dehydrogenase family protein	GO:0003979_GO:0005737_GO:0006024_GO:0006065_GO:0051287_GO:0055114_GO:0005634_GO:0005829_GO:0005975_GO:0052546_
ALT5_11061	IWGSC_CSS_2AL_scaff_6397461	XLOC_099453	2649_3250;2649_4056	1	6	24	4	0.04	0.6	0.56	0.00141733	AT5G51330	43.81	105	1e-15	SWI1, DYAD	SWITCH1	GO:0005634_GO:0007275_GO:0007065_GO:0007066_GO:0007131_
ALT5_11078	IWGSC_CSS_2AL_scaff_6413688	XLOC_099605	12516_13014;12516_13075	33	18	136	17	0.195266	0.514286	0.319019	0.000417396
IR_26552	IWGSC_CSS_2AL_scaff_6413688	XLOC_099605	10355_10702	102	21	158	8	0.392308	0.724138	0.33183	0.0104708
IR_26643	IWGSC_CSS_2AL_scaff_6434194	XLOC_099869	5753_5863	18	180	2	150	0.9	0.545455	0.354545	0.0327532
IR_26791	IWGSC_CSS_2AS_scaff_5245104	XLOC_100660	7210_7352	39	16	2	10	0.95122	0.615385	0.335835	0.017982	AT3G04740	53.06	539	3e-163	SWP, MED14, ATMED14	RNA polymerase II transcription mediators	GO:0001104_GO:0005634_GO:0006351_GO:0006357_GO:0007275_GO:0040008_GO:0070847_GO:0008284_GO:0016592_GO:0045893_GO:0005515_GO:0009506_GO:0009627_GO:0009631_
IR_26812	IWGSC_CSS_2AS_scaff_5259661	XLOC_100738	2195_2293	2	651	96	40	0.0204082	0.942113	0.921705	1.5456e-54	AT5G44240	75.09	550	0	ALA2	aminophospholipid ATPase 2	GO:0000287_GO:0004012_GO:0005524_GO:0005634_GO:0005789_GO:0005886_GO:0015662_GO:0016021_GO:0031902_GO:0009506_GO:0005794_GO:0005768_GO:0005802_
IR_26814	IWGSC_CSS_2AS_scaff_5259661	XLOC_100738	3056_3165	2	744	54	38	0.0357143	0.951407	0.915692	2.14827e-34	AT5G44240	75.09	550	0	ALA2	aminophospholipid ATPase 2	GO:0000287_GO:0004012_GO:0005524_GO:0005634_GO:0005789_GO:0005886_GO:0015662_GO:0016021_GO:0031902_GO:0009506_GO:0005794_GO:0005768_GO:0005802_
IR_26815	IWGSC_CSS_2AS_scaff_5259661	XLOC_100738	1999_2084	2	690	62	28	0.03125	0.961003	0.929753	3.64933e-40	AT5G44240	75.09	550	0	ALA2	aminophospholipid ATPase 2	GO:0000287_GO:0004012_GO:0005524_GO:0005634_GO:0005789_GO:0005886_GO:0015662_GO:0016021_GO:0031902_GO:0009506_GO:0005794_GO:0005768_GO:0005802_
IR_26816	IWGSC_CSS_2AS_scaff_5259661	XLOC_100738	2459_2645	2	445	52	10	0.037037	0.978022	0.940985	1.61e-34	AT5G44240	75.09	550	0	ALA2	aminophospholipid ATPase 2	GO:0000287_GO:0004012_GO:0005524_GO:0005634_GO:0005789_GO:0005886_GO:0015662_GO:0016021_GO:0031902_GO:0009506_GO:0005794_GO:0005768_GO:0005802_
IR_26817	IWGSC_CSS_2AS_scaff_5259661	XLOC_100738	1346_1435	2	89	74	40	0.0263158	0.689922	0.663607	3.9882e-17	AT5G44240	75.09	550	0	ALA2	aminophospholipid ATPase 2	GO:0000287_GO:0004012_GO:0005524_GO:0005634_GO:0005789_GO:0005886_GO:0015662_GO:0016021_GO:0031902_GO:0009506_GO:0005794_GO:0005768_GO:0005802_
IR_26818	IWGSC_CSS_2AS_scaff_5259661	XLOC_100738	1579_1901	3	435	48	24	0.0588235	0.947712	0.888889	2.415e-27	AT5G44240	75.09	550	0	ALA2	aminophospholipid ATPase 2	GO:0000287_GO:0004012_GO:0005524_GO:0005634_GO:0005789_GO:0005886_GO:0015662_GO:0016021_GO:0031902_GO:0009506_GO:0005794_GO:0005768_GO:0005802_
IR_26835	IWGSC_CSS_2AS_scaff_5275674	XLOC_100830	2253_2356	31	13	2	12	0.939394	0.52	0.419394	0.00972675	AT4G33530	70.31	192	1e-67	KUP5	K+ uptake permease 5	GO:0000325_GO:0005886_GO:0006813_GO:0015079_GO:0016021_GO:0071805_GO:0005774_
IR_26849	IWGSC_CSS_2AS_scaff_5294389	XLOC_100951	755_892	2	192	100	40	0.0196078	0.827586	0.807978	8.946e-34	AT5G44240	79.38	160	3e-75	ALA2	aminophospholipid ATPase 2	GO:0000287_GO:0004012_GO:0005524_GO:0005634_GO:0005789_GO:0005886_GO:0015662_GO:0016021_GO:0031902_GO:0009506_GO:0005794_GO:0005768_GO:0005802_
IR_26850	IWGSC_CSS_2AS_scaff_5294389	XLOC_100951	1107_1730	2	74	70	40	0.0277778	0.649123	0.621345	1.56747e-14	AT5G44240	79.38	160	3e-75	ALA2	aminophospholipid ATPase 2	GO:0000287_GO:0004012_GO:0005524_GO:0005634_GO:0005789_GO:0005886_GO:0015662_GO:0016021_GO:0031902_GO:0009506_GO:0005794_GO:0005768_GO:0005802_
IR_26853	IWGSC_CSS_2AS_scaff_5295470	XLOC_100964	1683_1756	6	96	70	100	0.0789474	0.489796	0.410849	1.36231e-08
ALT3_16420	IWGSC_CSS_2BL_scaff_3655461	XLOC_101294	3200_3853;3200_3964	17	15	88	17	0.161905	0.46875	0.306845	0.00157098	AT5G28290	80.68	88	3e-40	ATNEK3, NEK3	NIMA-related kinase 3	GO:0005524_GO:0005886_GO:0006468_GO:0016301_GO:0016310_
ALT5_11207	IWGSC_CSS_2BL_scaff_3655461	XLOC_101294	456_558;389_558	1	9	106	19	0.00934579	0.321429	0.312083	7.52765e-06	AT5G28290	80.68	88	3e-40	ATNEK3, NEK3	NIMA-related kinase 3	GO:0005524_GO:0005886_GO:0006468_GO:0016301_GO:0016310_
IR_26905	IWGSC_CSS_2BL_scaff_3655461	XLOC_101294	1879_2053	189	25	38	40	0.832599	0.384615	0.447984	3.5262e-07	AT5G28290	80.68	88	3e-40	ATNEK3, NEK3	NIMA-related kinase 3	GO:0005524_GO:0005886_GO:0006468_GO:0016301_GO:0016310_
ES_14866	IWGSC_CSS_2BL_scaff_7964951	XLOC_101741	4206_4728	32	6	21	21	0.603774	0.222222	0.381551	0.0144857
IR_26959	IWGSC_CSS_2BL_scaff_7964951	XLOC_101741	4729_4806	26	34	34	12	0.433333	0.73913	0.305797	0.0174
ALT3_16505	IWGSC_CSS_2BL_scaff_8031866	XLOC_102305	9334_10866;9334_10911	141	243	1	126	0.992958	0.658537	0.334421	2.8e-18	AT1G12520	70.45	220	1e-77	ATCCS, CCS	copper chaperone for SOD1	GO:0005737_GO:0005829_GO:0008270_GO:0009507_GO:0015680_GO:0019430_GO:0030001_GO:0055114_GO:0006878_GO:0016532_GO:0009570_
ALT5_11298	IWGSC_CSS_2BL_scaff_8045012	XLOC_102419	11286_11420;11142_11420	18	15	1	23	0.947368	0.394737	0.552632	0.000121749	AT5G54140	55.29	85	5e-14	ILL3	IAA-leucine-resistant (ILR1)-like 3	GO:0006508_GO:0008237_GO:0009850_GO:0010178_
ES_14939	IWGSC_CSS_2BL_scaff_8055712	XLOC_102511	5600_6644	178	2	2	152	0.988889	0.012987	0.975902	1.12608e-61	AT5G16715	82.47	365	0	EMB2247	ATP binding;valine-tRNA ligases;aminoacyl-tRNA ligases;nucleotide binding;ATP binding;aminoacyl-tRNA ligases	GO:0002161_GO:0004812_GO:0004832_GO:0005524_GO:0005737_GO:0005739_GO:0005829_GO:0006418_GO:0006438_GO:0009507_GO:0009793_GO:0009570_
ALT3_16552	IWGSC_CSS_2BL_scaff_8087568	XLOC_102862	2321_3395;2224_3395	1	35	39	63	0.025	0.357143	0.332143	4.84e-05	AT4G14180	34.72	864	1e-122	AtPRD1, PRD1	putative recombination initiation defect 1	GO:0005515_GO:0042138_GO:0042803_GO:0009507_GO:0051026_
IR_27178	IWGSC_CSS_2BL_scaff_8088151	XLOC_102887	875_956	8	39	32	6	0.2	0.866667	0.666667	1.37689e-06
ALT3_16567	IWGSC_CSS_2BS_scaff_1302301	XLOC_103021	511_585;501_585	2	13	24	3	0.0769231	0.8125	0.735577	9.42806e-06
ALT5_11338	IWGSC_CSS_2BS_scaff_2364241	XLOC_103049	1209_1486;1089_1486	3	7	89	14	0.0326087	0.333333	0.300725	0.000518025
ES_14982	IWGSC_CSS_2BS_scaff_2364241	XLOC_103049	1142_1208	6	14	152	18	0.0379747	0.4375	0.399525	8.01097e-05
ALT5_11361	IWGSC_CSS_2BS_scaff_5169304	XLOC_103334	3163_3646;3163_3674	2	30	12	15	0.142857	0.666667	0.52381	0.00131069
IR_27249	IWGSC_CSS_2BS_scaff_5172004	XLOC_103358	7670_7759	20	36	2	32	0.909091	0.529412	0.379679	0.0189965	AT3G14172	46.92	390	4e-79		FUNCTIONS IN: molecular_function unknown; INVOLVED IN: biological_process unknown; LOCATED IN: cellular_component unknown; BEST Arabidopsis thaliana protein match is: COP1-interacting protein-related (TAIR:AT1G72410.1); Has 30201 Blast hits to 17322 proteins in 780 species: Archae - 12; Bacteria - 1396; Metazoa - 17338; Fungi - 3422; Plants - 5037; Viruses - 0; Other Eukaryotes - 2996 (source: NC…	GO:0003674_GO:0005634_GO:0008150_
ALT5_11364	IWGSC_CSS_2BS_scaff_5188493	XLOC_103529	10171_10563;10171_10607	26	1	22	20	0.541667	0.047619	0.494048	0.000226876	AT4G38830	33.12	308	1e-38	CRK26	cysteine-rich RLK (RECEPTOR-like protein kinase) 26	GO:0004674_GO:0005524_GO:0005576_GO:0005886_GO:0006468_GO:0009506_GO:0016021_GO:0016301_GO:0042742_
ALT3_16626	IWGSC_CSS_2BS_scaff_5198225	XLOC_103632	9095_9553;8976_9553	5	23	73	4	0.0641026	0.851852	0.787749	2.856e-13	AT2G25710	66.13	62	2e-20	HCS1	holocarboxylase synthase 1	GO:0003824_GO:0005524_GO:0005576_GO:0006464_GO:0005829_GO:0009507_GO:0009536_GO:0004077_GO:0004078_GO:0042966_
ES_15027	IWGSC_CSS_2BS_scaff_5211675	XLOC_103750	3741_3859	122	84	2	71	0.983871	0.541935	0.441935	1.25369e-15	AT3G11960	55.88	102	8e-28		Cleavage and polyadenylation specificity factor (CPSF) A subunit protein	GO:0003676_GO:0005634_
IR_27374	IWGSC_CSS_2BS_scaff_5233676	XLOC_103958	5118_5507	100	25	2	18	0.980392	0.581395	0.398997	2.94929e-05	AT3G14460	33.15	718	3e-89		LRR and NB-ARC domains-containing disease resistance protein	GO:0005524_GO:0005634_GO:0006952_GO:0043531_
IR_27380	IWGSC_CSS_2BS_scaff_5239924	XLOC_104035	14534_14870	17	15	2	18	0.894737	0.454545	0.440191	0.0288682	AT4G34040	56.46	147	4e-44		RING/U-box superfamily protein	GO:0005634_GO:0008270_GO:0009908_GO:0016567_GO:0016874_GO:0040008_GO:0061630_GO:0005515_GO:0010228_GO:0043161_
ALT5_11409	IWGSC_CSS_2BS_scaff_5243097	XLOC_104114	112_547;50_547	59	19	1	26	0.983333	0.422222	0.561111	1.742e-10	AT3G12250	68.34	319	5e-110	TGA6, BZIP45	TGACG motif-binding factor 6	GO:0003677_GO:0003700_GO:0005634_GO:0006351_GO:0006355_GO:0016787_GO:0043565_GO:0046872_GO:0009627_GO:0005515_GO:0009410_
ALT3_16686	IWGSC_CSS_2DL_scaff_7262395	XLOC_104824	430_1244;398_1244	18	48	1	27	0.947368	0.64	0.307368	0.0144662
ALT5_11446	IWGSC_CSS_2DL_scaff_9841926	XLOC_105809	1270_1363;296_1363	26	12	21	1	0.553191	0.923077	0.369885	0.0243881
IR_27478	IWGSC_CSS_2DL_scaff_9841926	XLOC_105809	125_195	12	15	58	16	0.171429	0.483871	0.312442	0.0099063
ALT3_16720	IWGSC_CSS_2DL_scaff_9846139	XLOC_105844	10813_11007;10788_11007	26	1	25	15	0.509804	0.0625	0.447304	0.00245579	AT2G43795	78.33	60	4e-21		unknown protein; BEST Arabidopsis thaliana protein match is: unknown protein (TAIR:AT3G59800.1); Has 12382 Blast hits to 6798 proteins in 480 species: Archae - 2; Bacteria - 451; Metazoa - 6443; Fungi - 981; Plants - 703; Viruses - 41; Other Eukaryotes - 3761 (source: NCBI BLink).	GO:0003674_GO:0005634_GO:0008150_GO:0009506_
IR_27515	IWGSC_CSS_2DL_scaff_9856755	XLOC_105950	2535_2613	36	52	22	2	0.62069	0.962963	0.342273	0.00170749	AT5G21930	50.77	130	5e-27	PAA2, HMA8, ATHMA8	P-type ATPase of Arabidopsis 2	GO:0000166_GO:0004008_GO:0005524_GO:0005886_GO:0015662_GO:0016021_GO:0019829_GO:0030001_GO:0046872_GO:0005375_GO:0006825_GO:0009535_
IR_27516	IWGSC_CSS_2DL_scaff_9856755	XLOC_105950	2688_3261	23	17	22	88	0.511111	0.161905	0.349206	0.000371277	AT5G21930	50.77	130	5e-27	PAA2, HMA8, ATHMA8	P-type ATPase of Arabidopsis 2	GO:0000166_GO:0004008_GO:0005524_GO:0005886_GO:0015662_GO:0016021_GO:0019829_GO:0030001_GO:0046872_GO:0005375_GO:0006825_GO:0009535_
IR_27529	IWGSC_CSS_2DL_scaff_9867491	XLOC_106044	1538_2242	54	4	38	30	0.586957	0.117647	0.469309	7.3377e-05
ALT5_11486	IWGSC_CSS_2DL_scaff_9875941	XLOC_106139	467_594;467_631	21	150	1	242	0.954545	0.382653	0.571892	2.95325e-07	AT5G16715	72.73	55	5e-19	EMB2247	ATP binding;valine-tRNA ligases;aminoacyl-tRNA ligases;nucleotide binding;ATP binding;aminoacyl-tRNA ligases	GO:0002161_GO:0004812_GO:0004832_GO:0005524_GO:0005737_GO:0005739_GO:0005829_GO:0006418_GO:0006438_GO:0009507_GO:0009793_GO:0009570_
ALT5_11491	IWGSC_CSS_2DL_scaff_9876388	XLOC_106140	7686_7770;7686_7837	1	36	18	42	0.0526316	0.461538	0.408907	0.00180216
IR_27564	IWGSC_CSS_2DL_scaff_9876388	XLOC_106140	7357_7435	39	30	2	140	0.95122	0.176471	0.774749	7.86683e-14
IR_27565	IWGSC_CSS_2DL_scaff_9876388	XLOC_106140	7357_7431	40	30	2	24	0.952381	0.555556	0.396825	0.00220176
IR_27566	IWGSC_CSS_2DL_scaff_9876388	XLOC_106140	7357_7452	38	117	2	76	0.95	0.606218	0.343782	0.00185579
IR_27567	IWGSC_CSS_2DL_scaff_9876388	XLOC_106140	7357_7437	38	30	2	26	0.95	0.535714	0.414286	0.00126933
ES_15150	IWGSC_CSS_2DL_scaff_9879195	XLOC_106165	7559_7667	176	92	9	52	0.951351	0.638889	0.312462	1.20827e-10	AT3G11960	49.45	1177	0		Cleavage and polyadenylation specificity factor (CPSF) A subunit protein	GO:0003676_GO:0005634_
IR_27574	IWGSC_CSS_2DL_scaff_9879786	XLOC_106175	4482_4588	98	12	12	12	0.890909	0.5	0.390909	0.00325843
IR_27581	IWGSC_CSS_2DL_scaff_9881274	XLOC_106190	540_1252	28	2	36	40	0.4375	0.047619	0.389881	0.000104666	AT5G61540	57.58	264	4e-75		N-terminal nucleophile aminohydrolases (Ntn hydrolases) superfamily protein	GO:0003948_GO:0004067_GO:0005576_GO:0006508_GO:0006516_GO:0008798_GO:0033345_GO:0051604_
IR_27622	IWGSC_CSS_2DL_scaff_9895764	XLOC_106304	2636_2709	7	118	70	140	0.0909091	0.457364	0.366455	1.31727e-07
IR_27630	IWGSC_CSS_2DL_scaff_9900261	XLOC_106356	3949_5098	54	17	4	28	0.931034	0.377778	0.553257	8.56281e-06
ES_15176	IWGSC_CSS_2DL_scaff_9903037	XLOC_106402	7205_7360	26	42	2	52	0.928571	0.446809	0.481763	8.76473e-05	AT4G05390	78.21	358	4e-168	ATRFNR1, RFNR1	root FNR 1	GO:0004324_GO:0009507_GO:0015979_GO:0016491_GO:0055114_GO:0005507_
ALT5_11531	IWGSC_CSS_2DL_scaff_9907965	XLOC_106502	1451_1532;777_1532	8	6	70	8	0.102564	0.428571	0.326007	0.0084971
ES_15189	IWGSC_CSS_2DL_scaff_9907965	XLOC_106502	521_591	6	10	53	13	0.101695	0.434783	0.333088	0.0198637
ES_15194	IWGSC_CSS_2DL_scaff_9908576	XLOC_106548	1817_1882	2	10	46	16	0.0416667	0.384615	0.342949	0.0107988	AT1G61660	47.83	207	3e-39		basic helix-loop-helix (bHLH) DNA-binding superfamily protein	GO:0001228_GO:0003677_GO:0003700_GO:0005634_GO:0006366_GO:0046983_GO:0005515_GO:0001046_GO:0042631_GO:0043565_GO:0045893_GO:0071215_GO:0071472_GO:2000214_GO:2000377_
ALT5_11555	IWGSC_CSS_2DL_scaff_9911328	XLOC_106689	5094_5626;5094_5661	131	23	1	14	0.992424	0.621622	0.370803	5.91131e-09	AT5G66850	53.86	453	3e-123	MAPKKK5	mitogen-activated protein kinase kinase kinase 5	GO:0004702_GO:0005524_GO:0005737_GO:0005886_GO:0016301_GO:0004674_GO:0046777_
ALT3_16862	IWGSC_CSS_2DS_scaff_5320736	XLOC_107173	1871_2787;1840_2787	13	10	1	11	0.928571	0.47619	0.452381	0.0142026	AT5G66160	51.22	82	3e-18	RMR1	receptor homology region transmembrane domain ring H2 motif protein 1	GO:0000139_GO:0005576_GO:0008233_GO:0008270_GO:0016021_GO:0031902_GO:0032586_GO:0000306_GO:0005622_GO:0005623_GO:0006886_
ALT3_16876	IWGSC_CSS_2DS_scaff_5333164	XLOC_107271	3387_3902;3387_4314	1	32	11	5	0.0833333	0.864865	0.781532	8.16738e-06
ES_15223	IWGSC_CSS_2DS_scaff_5333164	XLOC_107270	1799_1985	8	28	43	12	0.156863	0.7	0.543137	6.83912e-05
ES_15224	IWGSC_CSS_2DS_scaff_5333164	XLOC_107270	1909_1985	8	28	62	19	0.114286	0.595745	0.481459	5.35209e-05
ES_15230	IWGSC_CSS_2DS_scaff_5339156	XLOC_107323	7809_7940	432	138	79	2205	0.845401	0.0588988	0.786502	4.98027e-180	AT1G67090	67.08	161	4e-65	RBCS1A	ribulose bisphosphate carboxylase small chain 1A	GO:0004497_GO:0009507_GO:0009573_GO:0009853_GO:0015977_GO:0015979_GO:0016984_GO:0019253_GO:0031969_GO:0055114_GO:0031977_GO:0009579_GO:0009941_GO:0009409_GO:0009535_GO:0022626_GO:0009570_GO:0005507_GO:0016020_GO:0048046_GO:0009637_GO:0010114_GO:0010218_GO:0080158_
IR_27775	IWGSC_CSS_2DS_scaff_5340059	XLOC_107326	1926_2043	3	214	94	44	0.0309278	0.829457	0.79853	5.78277e-32	AT3G06930	81.6	125	7e-61	ATPRMT4B, PRMT4B	protein arginine methyltransferase 4B	GO:0005829_GO:0006351_GO:0006355_GO:0008168_GO:0005634_GO:0005737_GO:0008469_GO:0009909_GO:0010228_GO:0016277_GO:0019919_GO:0034970_GO:0034971_GO:0034972_GO:0035241_GO:0035242_GO:0042803_GO:0046982_
IR_27776	IWGSC_CSS_2DS_scaff_5340059	XLOC_107326	959_1647	2	129	94	36	0.0208333	0.781818	0.760985	9.16142e-27	AT3G06930	81.6	125	7e-61	ATPRMT4B, PRMT4B	protein arginine methyltransferase 4B	GO:0005829_GO:0006351_GO:0006355_GO:0008168_GO:0005634_GO:0005737_GO:0008469_GO:0009909_GO:0010228_GO:0016277_GO:0019919_GO:0034970_GO:0034971_GO:0034972_GO:0035241_GO:0035242_GO:0042803_GO:0046982_
IR_27777	IWGSC_CSS_2DS_scaff_5340059	XLOC_107326	2217_2318	2	250	40	30	0.047619	0.892857	0.845238	1.6905e-18	AT3G06930	81.6	125	7e-61	ATPRMT4B, PRMT4B	protein arginine methyltransferase 4B	GO:0005829_GO:0006351_GO:0006355_GO:0008168_GO:0005634_GO:0005737_GO:0008469_GO:0009909_GO:0010228_GO:0016277_GO:0019919_GO:0034970_GO:0034971_GO:0034972_GO:0035241_GO:0035242_GO:0042803_GO:0046982_
IR_27778	IWGSC_CSS_2DS_scaff_5340059	XLOC_107326	1726_1821	2	163	90	76	0.0217391	0.682008	0.660269	6.37748e-23	AT3G06930	81.6	125	7e-61	ATPRMT4B, PRMT4B	protein arginine methyltransferase 4B	GO:0005829_GO:0006351_GO:0006355_GO:0008168_GO:0005634_GO:0005737_GO:0008469_GO:0009909_GO:0010228_GO:0016277_GO:0019919_GO:0034970_GO:0034971_GO:0034972_GO:0035241_GO:0035242_GO:0042803_GO:0046982_
IR_27779	IWGSC_CSS_2DS_scaff_5340059	XLOC_107326	2474_2748	2	297	96	54	0.0204082	0.846154	0.825746	2.91466e-37	AT3G06930	81.6	125	7e-61	ATPRMT4B, PRMT4B	protein arginine methyltransferase 4B	GO:0005829_GO:0006351_GO:0006355_GO:0008168_GO:0005634_GO:0005737_GO:0008469_GO:0009909_GO:0010228_GO:0016277_GO:0019919_GO:0034970_GO:0034971_GO:0034972_GO:0035241_GO:0035242_GO:0042803_GO:0046982_
IR_27813	IWGSC_CSS_2DS_scaff_5348762	XLOC_107412	10314_10418	12	22	40	18	0.230769	0.55	0.319231	0.0135112	AT3G63070	58.33	72	2e-23		Tudor/PWWP/MBT domain-containing protein	GO:0003674_GO:0005634_GO:0006351_GO:0006355_GO:0006397_GO:0009908_
ALT5_11598	IWGSC_CSS_2DS_scaff_5351567	XLOC_107430	3938_4050;3938_4201	36	6	15	12	0.705882	0.333333	0.372549	0.0128193
ALT3_16934	IWGSC_CSS_2DS_scaff_5353717	XLOC_107445	1689_2553;1689_2565	27	14	17	1	0.613636	0.933333	0.319697	0.0310957	AT5G15390	69.48	154	4e-61		tRNA/rRNA methyltransferase (SpoU) family protein	GO:0003723_GO:0006396_GO:0008173_GO:0009507_
IR_27859	IWGSC_CSS_2DS_scaff_5366350	XLOC_107531	2868_3299	178	18	8	10	0.956989	0.642857	0.314132	0.00157363	AT3G04400	80.61	98	9e-41	emb2171	Ribosomal protein L14p/L23e family protein	GO:0003735_GO:0005840_GO:0006412_GO:0009507_GO:0009793_GO:0070180_GO:0022625_
IR_27872	IWGSC_CSS_2DS_scaff_5380823	XLOC_107644	16425_16505	2	105	70	40	0.0277778	0.724138	0.69636	4.53277e-18	AT3G43300	67.58	842	0	ATMIN7, BEN1	HOPM interactor 7	GO:0005085_GO:0005086_GO:0005634_GO:0006897_GO:0015031_GO:0016032_GO:0031901_GO:0032012_GO:0050790_GO:0005515_GO:0042742_GO:0005769_GO:0005802_GO:0016192_GO:0040007_GO:0005829_GO:0006955_GO:0045087_
IR_27873	IWGSC_CSS_2DS_scaff_5380823	XLOC_107644	15882_16365	2	31	48	16	0.04	0.659574	0.619574	2.09701e-08	AT3G43300	67.58	842	0	ATMIN7, BEN1	HOPM interactor 7	GO:0005085_GO:0005086_GO:0005634_GO:0006897_GO:0015031_GO:0016032_GO:0031901_GO:0032012_GO:0050790_GO:0005515_GO:0042742_GO:0005769_GO:0005802_GO:0016192_GO:0040007_GO:0005829_GO:0006955_GO:0045087_
IR_27875	IWGSC_CSS_2DS_scaff_5380823	XLOC_107644	14132_14230	2	64	48	22	0.04	0.744186	0.704186	4.69827e-12	AT3G43300	67.58	842	0	ATMIN7, BEN1	HOPM interactor 7	GO:0005085_GO:0005086_GO:0005634_GO:0006897_GO:0015031_GO:0016032_GO:0031901_GO:0032012_GO:0050790_GO:0005515_GO:0042742_GO:0005769_GO:0005802_GO:0016192_GO:0040007_GO:0005829_GO:0006955_GO:0045087_
IR_27965	IWGSC_CSS_3AL_scaff_1656208	XLOC_107949	4170_4454	98	13	6	10	0.942308	0.565217	0.37709	0.00267559
ALT5_11667	IWGSC_CSS_3AL_scaff_4233753	XLOC_108329	2999_3813;2955_3813	80	36	1	36	0.987654	0.5	0.487654	1.25662e-12	AT5G39510	62.92	178	6e-62	VTI11, ATVTI1A, ATVTI11, ZIG, SGR4, VTI1A, ZIG1	Vesicle transport v-SNARE family protein	GO:0000149_GO:0005484_GO:0005789_GO:0006888_GO:0006891_GO:0012507_GO:0016021_GO:0031201_GO:0031902_GO:0042147_GO:0048280_GO:0005515_GO:0005770_GO:0005802_GO:0006896_GO:0004872_GO:0009630_GO:0030140_GO:0005773_GO:0000325_GO:0005774_GO:0006623_GO:0005829_
ALT3_17030	IWGSC_CSS_3AL_scaff_4246747	XLOC_108409	1280_1389;1223_1389	34	18	3	14	0.918919	0.5625	0.356419	0.00164259
IR_28053	IWGSC_CSS_3AL_scaff_4246747	XLOC_108409	62_900	69	21	16	22	0.811765	0.488372	0.323393	0.0061708
IR_28056	IWGSC_CSS_3AL_scaff_4246747	XLOC_108409	817_900	81	26	6	16	0.931034	0.619048	0.311987	0.00275543
IR_28058	IWGSC_CSS_3AL_scaff_4246747	XLOC_108409	62_1055	54	18	2	10	0.964286	0.642857	0.321429	0.0093503
IR_28062	IWGSC_CSS_3AL_scaff_4246747	XLOC_108409	1280_1389	115	47	6	28	0.950413	0.626667	0.323747	5.21722e-05
ALT5_11739	IWGSC_CSS_3AL_scaff_4417273	XLOC_109215	10169_10262;10169_10322	2	29	27	1	0.0689655	0.966667	0.897701	2.92248e-12
ALT5_11740	IWGSC_CSS_3AL_scaff_4417273	XLOC_109215	2488_3550;2488_6795	130	7	3	29	0.977444	0.194444	0.782999	2.95991e-21
ALT5_11745	IWGSC_CSS_3AL_scaff_4417273	XLOC_109215	9877_9972;9877_10051	13	11	40	1	0.245283	0.916667	0.671384	7.28625e-05
ES_15410	IWGSC_CSS_3AL_scaff_4417273	XLOC_109215	3551_3711	260	14	4	38	0.984848	0.269231	0.715618	7.04276e-26
ES_15411	IWGSC_CSS_3AL_scaff_4417273	XLOC_109215	3551_3721	260	14	5	61	0.981132	0.186667	0.794465	4.61082e-36
ES_15412	IWGSC_CSS_3AL_scaff_4417273	XLOC_109215	3551_3770	260	14	4	30	0.984848	0.318182	0.666667	2.30968e-21
ES_15413	IWGSC_CSS_3AL_scaff_4417273	XLOC_109215	3812_4110	260	22	3	29	0.988593	0.431373	0.557221	1.59029e-19
ES_15414	IWGSC_CSS_3AL_scaff_4417273	XLOC_109215	3812_5508	260	22	3	39	0.988593	0.360656	0.627937	5.8328e-25
ES_15415	IWGSC_CSS_3AL_scaff_4417273	XLOC_109215	3812_6614	260	22	3	31	0.988593	0.415094	0.573499	1.13712e-20
ES_15416	IWGSC_CSS_3AL_scaff_4417273	XLOC_109215	3812_6657	260	22	2	13	0.992366	0.628571	0.363795	4.21844e-10
ES_15417	IWGSC_CSS_3AL_scaff_4417273	XLOC_109215	4764_5508	260	22	2	12	0.992366	0.647059	0.345308	1.87954e-09
IR_28271	IWGSC_CSS_3AL_scaff_4417273	XLOC_109215	3722_3811	26	10	4	54	0.866667	0.15625	0.710417	1.77203e-07
IR_28274	IWGSC_CSS_3AL_scaff_4417273	XLOC_109215	7180_9009	123	36	94	4	0.56682	0.9	0.33318	0.00341902
IR_28276	IWGSC_CSS_3AL_scaff_4417273	XLOC_109215	5509_6795	26	10	2	22	0.928571	0.3125	0.616071	0.0002466
IR_28279	IWGSC_CSS_3AL_scaff_4417273	XLOC_109215	9877_9972	72	22	80	2	0.473684	0.916667	0.442982	0.00298446
ALT5_11747	IWGSC_CSS_3AL_scaff_4421792	XLOC_109230	2006_2377;2006_2733	29	9	35	1	0.453125	0.9	0.446875	0.0170176
ES_15422	IWGSC_CSS_3AL_scaff_4421792	XLOC_109230	1273_1395	104	10	26	15	0.8	0.4	0.4	0.00238522
ALT3_17152	IWGSC_CSS_3AL_scaff_4427711	XLOC_109257	1058_1273;1058_1610	3	6	21	6	0.125	0.5	0.375	0.0436006
ES_15429	IWGSC_CSS_3AL_scaff_4427711	XLOC_109257	1274_1384	6	12	36	9	0.142857	0.571429	0.428571	0.0111169
IR_28327	IWGSC_CSS_3AL_scaff_4437782	XLOC_109304	2095_2254	44	19	2	10	0.956522	0.655172	0.301349	0.0194316	AT2G23140	83.57	207	4e-96		RING/U-box superfamily protein with ARM repeat domain	GO:0004842_GO:0005634_GO:0016567_GO:0016874_GO:0005737_GO:0048658_GO:0061630_GO:0048364_GO:0034614_GO:1904821_GO:1904822_
ES_15434	IWGSC_CSS_3AL_scaff_4445432	XLOC_109348	1287_1332	2	40	95	49	0.0206186	0.449438	0.42882	1.95171e-07	AT1G48110	57.14	224	1e-71	ECT7	evolutionarily conserved C-terminal region 7	GO:0003674_GO:0003723_GO:0005634_GO:0008150_
ES_15436	IWGSC_CSS_3AL_scaff_4445432	XLOC_109348	1290_1360	2	40	98	69	0.02	0.366972	0.346972	4.29923e-06	AT1G48110	57.14	224	1e-71	ECT7	evolutionarily conserved C-terminal region 7	GO:0003674_GO:0003723_GO:0005634_GO:0008150_
ALT3_17176	IWGSC_CSS_3AL_scaff_4447122	XLOC_109398	3243_3328;3243_3402	1	5	26	7	0.037037	0.416667	0.37963	0.0103486	AT4G38240	72.06	340	9e-152	CGL1, CGL, GNTI	alpha-1,3-mannosyl-glycoprotein beta-1,2-N-acetylglucosaminyltransferase, putative	GO:0000139_GO:0005794_GO:0006486_GO:0008375_GO:0016021_GO:0016757_GO:0046872_GO:0003827_GO:0006972_GO:0006491_GO:0005768_GO:0005802_GO:0016262_
ALT5_11769	IWGSC_CSS_3AL_scaff_4447122	XLOC_109398	3298_3402;3243_3402	1	5	16	6	0.0588235	0.454545	0.395722	0.0254988	AT4G38240	72.06	340	9e-152	CGL1, CGL, GNTI	alpha-1,3-mannosyl-glycoprotein beta-1,2-N-acetylglucosaminyltransferase, putative	GO:0000139_GO:0005794_GO:0006486_GO:0008375_GO:0016021_GO:0016757_GO:0046872_GO:0003827_GO:0006972_GO:0006491_GO:0005768_GO:0005802_GO:0016262_
IR_28399	IWGSC_CSS_3AL_scaff_4450981	XLOC_109551	8326_9012	29	1383	2	1238	0.935484	0.527661	0.407823	0.000672658
IR_28401	IWGSC_CSS_3AL_scaff_4450981	XLOC_109551	4843_4941	35	318	2	362	0.945946	0.467647	0.478299	1.16059e-05
IR_28406	IWGSC_CSS_3AL_scaff_4450981	XLOC_109551	6558_6652	22	1443	2	1246	0.916667	0.536631	0.380036	0.00619431
IR_28407	IWGSC_CSS_3AL_scaff_4450981	XLOC_109551	6687_6855	24	1267	2	1160	0.923077	0.522044	0.401033	0.00237063
IR_28414	IWGSC_CSS_3AL_scaff_4450981	XLOC_109551	7308_7669	20	958	2	1314	0.909091	0.421655	0.487436	0.000695787
IR_28422	IWGSC_CSS_3AL_scaff_4450981	XLOC_109551	7769_9012	27	1310	2	768	0.931034	0.630414	0.300621	0.0131829
IR_28423	IWGSC_CSS_3AL_scaff_4450981	XLOC_109551	4273_4613	21	204	2	138	0.913043	0.596491	0.316552	0.0364688
IR_28424	IWGSC_CSS_3AL_scaff_4450981	XLOC_109551	5900_6105	43	1289	2	832	0.955556	0.607732	0.347823	0.000202163
IR_28433	IWGSC_CSS_3AL_scaff_4450981	XLOC_109551	7769_7899	22	921	2	616	0.916667	0.599219	0.317447	0.0272593
IR_28450	IWGSC_CSS_3AL_scaff_4451758	XLOC_109576	1519_1603	87	29	66	4	0.568627	0.878788	0.31016	0.0177627	AT1G27840	73.47	196	8e-88	ATCSA-1	Transducin/WD40 repeat-like superfamily protein	GO:0000166_GO:0005634_GO:0005739_GO:0005834_GO:0080008_GO:0006281_GO:0010224_
ALT5_11847	IWGSC_CSS_3AS_scaff_3301454	XLOC_110213	428_777;428_890	26	8	1	24	0.962963	0.25	0.712963	6.38095e-08
IR_28571	IWGSC_CSS_3AS_scaff_3301454	XLOC_110213	428_890	4	21	52	16	0.0714286	0.567568	0.496139	1.12158e-05
ALT5_11859	IWGSC_CSS_3AS_scaff_3320424	XLOC_110260	4182_4279;3512_4279	7	10	7	1	0.5	0.909091	0.409091	0.046058	AT3G51950	49.5	101	7e-20		Zinc finger (CCCH-type) family protein / RNA recognition motif (RRM)-containing protein	GO:0000166_GO:0003677_GO:0003723_GO:0004518_GO:0005575_GO:0008150_GO:0046872_
ALT5_11860	IWGSC_CSS_3AS_scaff_3320424	XLOC_110260	5560_6224;5530_6224	3	5	105	8	0.0277778	0.384615	0.356838	0.000611064	AT3G51950	49.5	101	7e-20		Zinc finger (CCCH-type) family protein / RNA recognition motif (RRM)-containing protein	GO:0000166_GO:0003677_GO:0003723_GO:0004518_GO:0005575_GO:0008150_GO:0046872_
ES_15595	IWGSC_CSS_3AS_scaff_3396270	XLOC_110622	2540_2774	28	2	17	19	0.622222	0.0952381	0.526984	0.0045947
ES_15596	IWGSC_CSS_3AS_scaff_3396270	XLOC_110622	2540_2783	28	2	25	25	0.528302	0.0740741	0.454228	0.00326341
ALT3_17367	IWGSC_CSS_3AS_scaff_3402975	XLOC_110650	7002_7118;6822_7118	58	49	1	34	0.983051	0.590361	0.392689	6.27789e-08	AT5G02310	42.65	2082	0	PRT6	proteolysis 6	GO:0000151_GO:0005634_GO:0005737_GO:0008270_GO:0016567_GO:0016874_GO:0061630_GO:0071596_GO:0004842_GO:0006511_GO:0006723_GO:0010025_GO:0009737_GO:0010029_GO:0050994_
IR_28702	IWGSC_CSS_3AS_scaff_3403257	XLOC_110651	221_1768	16	36	56	6	0.222222	0.857143	0.634921	2.29613e-07
ALT3_17381	IWGSC_CSS_3AS_scaff_3424987	XLOC_110751	6396_7097;6396_7137	114	117	1	66	0.991304	0.639344	0.35196	3.288e-14	AT2G48060	59.39	852	0		unknown protein; FUNCTIONS IN: molecular_function unknown; INVOLVED IN: biological_process unknown; LOCATED IN: endomembrane system; EXPRESSED IN: shoot, sperm cell; CONTAINS InterPro DOMAIN/s: Protein of unknown function DUF3595 (InterPro:IPR021999); Has 533 Blast hits to 341 proteins in 95 species: Archae - 2; Bacteria - 15; Metazoa - 318; Fungi - 0; Plants - 93; Viruses - 0; Other Eukaryotes -…	GO:0008150_GO:0008381_GO:0009507_GO:0016021_
IR_28714	IWGSC_CSS_3AS_scaff_3424987	XLOC_110751	4224_4312	40	38	2	76	0.952381	0.333333	0.619048	7.42093e-08	AT2G48060	59.39	852	0		unknown protein; FUNCTIONS IN: molecular_function unknown; INVOLVED IN: biological_process unknown; LOCATED IN: endomembrane system; EXPRESSED IN: shoot, sperm cell; CONTAINS InterPro DOMAIN/s: Protein of unknown function DUF3595 (InterPro:IPR021999); Has 533 Blast hits to 341 proteins in 95 species: Archae - 2; Bacteria - 15; Metazoa - 318; Fungi - 0; Plants - 93; Viruses - 0; Other Eukaryotes -…	GO:0008150_GO:0008381_GO:0009507_GO:0016021_
IR_28717	IWGSC_CSS_3AS_scaff_3424987	XLOC_110751	3959_4070	68	111	2	106	0.971429	0.511521	0.459908	4.15917e-08	AT2G48060	59.39	852	0		unknown protein; FUNCTIONS IN: molecular_function unknown; INVOLVED IN: biological_process unknown; LOCATED IN: endomembrane system; EXPRESSED IN: shoot, sperm cell; CONTAINS InterPro DOMAIN/s: Protein of unknown function DUF3595 (InterPro:IPR021999); Has 533 Blast hits to 341 proteins in 95 species: Archae - 2; Bacteria - 15; Metazoa - 318; Fungi - 0; Plants - 93; Viruses - 0; Other Eukaryotes -…	GO:0008150_GO:0008381_GO:0009507_GO:0016021_
IR_28791	IWGSC_CSS_3AS_scaff_767365	XLOC_111086	2250_2665	86	56	12	52	0.877551	0.518519	0.359033	4.57143e-05	AT2G26800	76.31	249	9e-99		Aldolase superfamily protein	GO:0004419_GO:0005739_GO:0005759_GO:0006551_GO:0016829_
IR_28810	IWGSC_CSS_3DL_scaff_1603442	XLOC_111146	1080_1226	16	26	12	72	0.571429	0.265306	0.306122	0.0267232	AT4G23570	82.65	98	1e-44	SGT1A	phosphatase-related	GO:0005634_GO:0045087_GO:0005515_GO:0006511_GO:0019005_GO:0006952_GO:0071365_GO:2000072_
ALT3_17461	IWGSC_CSS_3DL_scaff_6837998	XLOC_111609	2480_2683;2480_2742	366	385	1	197	0.997275	0.661512	0.335763	4.0824e-45	AT4G11260	66.15	65	2e-19	ATSGT1B, ETA3, RPR1, EDM1, SGT1B	phosphatase-related	GO:0005634_GO:0045087_GO:0005515_GO:0050832_GO:2000072_GO:0006511_GO:0009734_GO:0009867_GO:0019005_GO:0030163_GO:0005737_GO:0009408_GO:0005829_GO:0010187_
IR_28863	IWGSC_CSS_3DL_scaff_6854759	XLOC_111674	5055_5172	34	19	6	24	0.85	0.44186	0.40814	0.0042861	AT5G25800	58.46	544	0		Polynucleotidyl transferase, ribonuclease H-like superfamily protein	GO:0003676_GO:0004527_GO:0005622_GO:0005634_
ALT5_11954	IWGSC_CSS_3DL_scaff_6869872	XLOC_111718	4115_4317;4115_4344	15	35	2	45	0.882353	0.4375	0.444853	0.00167326	AT1G09140	76.06	188	3e-68	ATSRP30, SR30, At-SR30	SERINE-ARGININE PROTEIN 30	GO:0000166_GO:0003723_GO:0005634_GO:0005681_GO:0005737_GO:0003729_GO:0006376_GO:0048024_GO:0035061_GO:0016607_GO:0005515_
ALT5_11955	IWGSC_CSS_3DL_scaff_6869872	XLOC_111718	6857_7282;6857_7533	24	17	1	122	0.96	0.122302	0.837698	1.52045e-15	AT1G09140	76.06	188	3e-68	ATSRP30, SR30, At-SR30	SERINE-ARGININE PROTEIN 30	GO:0000166_GO:0003723_GO:0005634_GO:0005681_GO:0005737_GO:0003729_GO:0006376_GO:0048024_GO:0035061_GO:0016607_GO:0005515_
ES_15676	IWGSC_CSS_3DL_scaff_6869872	XLOC_111718	4318_4495	8	342	25	105	0.242424	0.765101	0.522676	1.55774e-06	AT1G09140	76.06	188	3e-68	ATSRP30, SR30, At-SR30	SERINE-ARGININE PROTEIN 30	GO:0000166_GO:0003723_GO:0005634_GO:0005681_GO:0005737_GO:0003729_GO:0006376_GO:0048024_GO:0035061_GO:0016607_GO:0005515_
ES_15677	IWGSC_CSS_3DL_scaff_6869872	XLOC_111718	4345_4495	8	342	39	95	0.170213	0.782609	0.612396	4.05922e-11	AT1G09140	76.06	188	3e-68	ATSRP30, SR30, At-SR30	SERINE-ARGININE PROTEIN 30	GO:0000166_GO:0003723_GO:0005634_GO:0005681_GO:0005737_GO:0003729_GO:0006376_GO:0048024_GO:0035061_GO:0016607_GO:0005515_
ES_15678	IWGSC_CSS_3DL_scaff_6869872	XLOC_111718	4962_4997	24	396	48	130	0.333333	0.752852	0.419518	2.27935e-08	AT1G09140	76.06	188	3e-68	ATSRP30, SR30, At-SR30	SERINE-ARGININE PROTEIN 30	GO:0000166_GO:0003723_GO:0005634_GO:0005681_GO:0005737_GO:0003729_GO:0006376_GO:0048024_GO:0035061_GO:0016607_GO:0005515_
IR_28882	IWGSC_CSS_3DL_scaff_6869872	XLOC_111718	3356_3463	44	132	4	90	0.916667	0.594595	0.322072	0.00143385	AT1G09140	76.06	188	3e-68	ATSRP30, SR30, At-SR30	SERINE-ARGININE PROTEIN 30	GO:0000166_GO:0003723_GO:0005634_GO:0005681_GO:0005737_GO:0003729_GO:0006376_GO:0048024_GO:0035061_GO:0016607_GO:0005515_
ES_15686	IWGSC_CSS_3DL_scaff_6887794	XLOC_111738	948_1028	2	16	51	30	0.0377358	0.347826	0.31009	0.00483977	AT5G20220	60.26	312	2e-101		zinc knuckle (CCHC-type) family protein	GO:0003676_GO:0005634_GO:0008270_
ALT5_11972	IWGSC_CSS_3DL_scaff_6907395	XLOC_111892	1459_1982;1445_1982	34	10	95	6	0.263566	0.625	0.361434	0.00924259
IR_28936	IWGSC_CSS_3DL_scaff_6917716	XLOC_111970	829_945	30	6	24	48	0.555556	0.111111	0.444444	6.44e-05
IR_28980	IWGSC_CSS_3DL_scaff_6931014	XLOC_112105	4959_5303	217	5	62	28	0.777778	0.151515	0.626263	4.61423e-08	AT1G45191	55.95	84	3e-24	BGLU1	Glycosyl hydrolase superfamily protein	GO:0005576_GO:0008422_GO:1901657_
ES_15743	IWGSC_CSS_3DL_scaff_6933544	XLOC_112126	1623_1738	2	28	79	39	0.0246914	0.41791	0.393219	1.83776e-05
ES_15744	IWGSC_CSS_3DL_scaff_6933544	XLOC_112126	1623_1774	2	28	57	35	0.0338983	0.444444	0.410546	0.000170337
ES_15745	IWGSC_CSS_3DL_scaff_6933544	XLOC_112126	1623_1795	2	28	57	34	0.0338983	0.451613	0.417715	8.832e-05
ES_15746	IWGSC_CSS_3DL_scaff_6933544	XLOC_112126	1623_1810	2	28	58	34	0.0333333	0.451613	0.41828	7.86851e-05
IR_28982	IWGSC_CSS_3DL_scaff_6933544	XLOC_112126	1739_1914	29	67	46	12	0.386667	0.848101	0.461435	8.22179e-06
IR_29017	IWGSC_CSS_3DL_scaff_6948188	XLOC_112222	1465_3075	123	2	12	32	0.911111	0.0588235	0.852288	6.22663e-14
ALT3_17565	IWGSC_CSS_3DL_scaff_6952021	XLOC_112297	3625_3708;3625_3731	10	7	97	6	0.0934579	0.538462	0.445004	0.000853813
IR_29058	IWGSC_CSS_3DL_scaff_6953088	XLOC_112337	12548_12640	2	1503	58	72	0.0333333	0.954286	0.920952	5.586e-40	AT5G27970	60.46	951	0		ARM repeat superfamily protein	GO:0005086_GO:0005737_GO:0005886_GO:0050790_
IR_29059	IWGSC_CSS_3DL_scaff_6953088	XLOC_112337	11429_11508	2	39	108	52	0.0181818	0.428571	0.41039	2.52892e-11	AT5G27970	60.46	951	0		ARM repeat superfamily protein	GO:0005086_GO:0005737_GO:0005886_GO:0050790_
IR_29060	IWGSC_CSS_3DL_scaff_6953088	XLOC_112337	8251_8773	2	17	58	22	0.0333333	0.435897	0.402564	2.53982e-05	AT5G27970	60.46	951	0		ARM repeat superfamily protein	GO:0005086_GO:0005737_GO:0005886_GO:0050790_
IR_29061	IWGSC_CSS_3DL_scaff_6953088	XLOC_112337	8923_9003	3	28	40	28	0.0697674	0.5	0.430233	6.3276e-05	AT5G27970	60.46	951	0		ARM repeat superfamily protein	GO:0005086_GO:0005737_GO:0005886_GO:0050790_
IR_29062	IWGSC_CSS_3DL_scaff_6953088	XLOC_112337	11628_12342	2	1269	74	78	0.0263158	0.942094	0.915778	5.25262e-47	AT5G27970	60.46	951	0		ARM repeat superfamily protein	GO:0005086_GO:0005737_GO:0005886_GO:0050790_
IR_29074	IWGSC_CSS_3DL_scaff_6954341	XLOC_112376	6174_6255	26	29	62	12	0.295455	0.707317	0.411863	0.000690282	AT4G27870	40.87	115	1e-19		Vacuolar iron transporter (VIT) family protein	GO:0005634_GO:0005789_GO:0016021_GO:0016020_
ES_15784	IWGSC_CSS_3DL_scaff_912895	XLOC_112471	3101_3285	16	8	14	30	0.533333	0.210526	0.322807	0.0471427	AT4G35440	47.22	324	9e-73	CLC-E, ATCLC-E, CLCE	chloride channel E	GO:0005247_GO:0006821_GO:0016020_GO:0016021_GO:0034707_GO:0009535_
IR_29092	IWGSC_CSS_3DL_scaff_912895	XLOC_112471	3327_3451	38	15	2	18	0.95	0.454545	0.495455	0.000659382	AT4G35440	47.22	324	9e-73	CLC-E, ATCLC-E, CLCE	chloride channel E	GO:0005247_GO:0006821_GO:0016020_GO:0016021_GO:0034707_GO:0009535_
IR_29129	IWGSC_CSS_3DS_scaff_2556243	XLOC_113045	590_1616	32	3	30	28	0.516129	0.0967742	0.419355	0.000767605
ALT5_12044	IWGSC_CSS_3DS_scaff_2556911	XLOC_113051	564_638;417_638	52	29	447	30	0.104208	0.491525	0.387317	1.02287e-10	AT5G11650	63.73	102	3e-32		alpha/beta-Hydrolases superfamily protein	GO:0016021_GO:0016787_GO:0005783_GO:0005794_
ALT5_12045	IWGSC_CSS_3DS_scaff_2558736	XLOC_113069	484_795;484_1527	25	11	1	6	0.961538	0.647059	0.31448	0.0131383
ALT5_12046	IWGSC_CSS_3DS_scaff_2558736	XLOC_113069	494_795;494_1527	11	3	1	14	0.916667	0.176471	0.740196	0.000262849
ES_15794	IWGSC_CSS_3DS_scaff_2558736	XLOC_113069	796_852	68	26	3	16	0.957746	0.619048	0.338699	0.000119885
IR_29136	IWGSC_CSS_3DS_scaff_2558736	XLOC_113069	494_795	27	3	2	28	0.931034	0.0967742	0.83426	1.72146e-07
IR_29141	IWGSC_CSS_3DS_scaff_2558736	XLOC_113069	484_795	31	15	2	12	0.939394	0.555556	0.383838	0.0141596
IR_29246	IWGSC_CSS_3DS_scaff_292963	XLOC_113582	2000_2143	20	4	14	56	0.588235	0.0666667	0.521569	6.39945e-06
IR_29256	IWGSC_CSS_3DS_scaff_390110	XLOC_113613	2112_2338	29	13	4	18	0.878788	0.419355	0.459433	0.0056747
ES_15842	IWGSC_CSS_4AL_scaff_3709155	XLOC_113905	2525_2610	18	1098	4455	2324	0.00402414	0.320865	0.316841	5.1152e-220	AT2G39730	78.26	460	0	RCA	rubisco activase	GO:0005524_GO:0009507_GO:0030234_GO:0009941_GO:0005634_GO:0009535_GO:0009570_GO:0005618_GO:0010287_GO:0009579_GO:0043531_GO:0046863_GO:0009409_GO:0010319_GO:0042742_GO:0016020_GO:0048046_GO:0009753_GO:0010150_GO:0009416_
IR_29287	IWGSC_CSS_4AL_scaff_5677530	XLOC_113994	704_1028	69	4	64	22	0.518797	0.153846	0.364951	0.00421049	AT1G02305	72.73	209	2e-90		Cysteine proteinases superfamily protein	GO:0004197_GO:0005576_GO:0005615_GO:0005764_GO:0006508_GO:0008234_GO:0050790_GO:0051603_GO:0005773_GO:0005829_
ES_15847	IWGSC_CSS_4AL_scaff_6589819	XLOC_114053	1299_1369	2	38	34	46	0.0555556	0.452381	0.396825	0.00182645
ES_15849	IWGSC_CSS_4AL_scaff_6589819	XLOC_114053	1466_1515	2	118	37	49	0.0512821	0.706587	0.655305	5.56119e-09
ES_15850	IWGSC_CSS_4AL_scaff_6589819	XLOC_114053	1466_1549	2	118	19	28	0.0952381	0.808219	0.712981	5.58237e-07
ALT3_17720	IWGSC_CSS_4AL_scaff_7073758	XLOC_114302	5908_6017;5885_6017	23	21	1	14	0.958333	0.6	0.358333	0.00369909	AT5G52340	60.33	121	3e-39	ATEXO70A2, EXO70A2	exocyst subunit exo70 family protein A2	GO:0000145_GO:0006887_GO:0006904_
ALT3_17721	IWGSC_CSS_4AL_scaff_7073758	XLOC_114302	5913_6017;5885_6017	23	21	1	18	0.958333	0.538462	0.419872	0.0010766	AT5G52340	60.33	121	3e-39	ATEXO70A2, EXO70A2	exocyst subunit exo70 family protein A2	GO:0000145_GO:0006887_GO:0006904_
ALT5_12162	IWGSC_CSS_4AL_scaff_7081382	XLOC_114388	2805_2890;2784_2890	83	13	80	1	0.509202	0.928571	0.419369	0.00508094
ALT3_17772	IWGSC_CSS_4AL_scaff_7110127	XLOC_114729	11727_11933;11727_12104	1	5	28	6	0.0344828	0.454545	0.420063	0.00619011	AT5G17440	73.4	312	1e-121		LUC7 related protein	GO:0005634_GO:0005829_
IR_29509	IWGSC_CSS_4AL_scaff_7151415	XLOC_115240	5595_6157	25	5	2	28	0.925926	0.151515	0.774411	2.30594e-06	AT2G26770	55.73	131	1e-33		plectin-related	GO:0005634_GO:0005737_GO:0005856_GO:0003779_GO:0007015_GO:0010119_
ALT3_17830	IWGSC_CSS_4AL_scaff_7154768	XLOC_115289	2848_2923;2798_2923	60	11	1	8	0.983607	0.578947	0.404659	7.75091e-05
IR_29529	IWGSC_CSS_4AL_scaff_7157579	XLOC_115323	5641_5870	41	19	2	12	0.953488	0.612903	0.340585	0.0110229	AT3G01980	46.99	266	3e-66		NAD(P)-binding Rossmann-fold superfamily protein	GO:0016021_GO:0016491_GO:0005777_
IR_29530	IWGSC_CSS_4AL_scaff_7157579	XLOC_115323	5641_5744	40	18	2	10	0.952381	0.642857	0.309524	0.0221557	AT3G01980	46.99	266	3e-66		NAD(P)-binding Rossmann-fold superfamily protein	GO:0016021_GO:0016491_GO:0005777_
IR_29601	IWGSC_CSS_4AS_scaff_2245833	XLOC_115811	2243_2512	17	9	2	18	0.894737	0.333333	0.561404	0.00893149
ALT5_12271	IWGSC_CSS_4AS_scaff_5938390	XLOC_116071	3868_4282;3687_4282	6	17	6	1	0.5	0.944444	0.444444	0.0109165
IR_29638	IWGSC_CSS_4AS_scaff_5938390	XLOC_116071	3687_4282	11	4	12	34	0.478261	0.105263	0.372998	0.00897263
IR_29694	IWGSC_CSS_4AS_scaff_5954971	XLOC_116218	1570_1698	156	142	10	164	0.939759	0.464052	0.475707	2.898e-16	AT5G15270	53.03	330	5e-79		RNA-binding KH domain-containing protein	GO:0003676_GO:0003723_GO:0005634_GO:0008150_
ALT5_12298	IWGSC_CSS_4AS_scaff_5969408	XLOC_116343	13827_14296;13827_14763	30	29	1	15	0.967742	0.659091	0.308651	0.00202683	AT5G10940	49.67	747	0		transducin family protein / WD-40 repeat family protein	GO:0000166_GO:0005737_GO:0008150_GO:0005886_GO:0080008_GO:0009506_GO:0005515_GO:0005634_GO:0005829_
ES_16080	IWGSC_CSS_4AS_scaff_5969408	XLOC_116343	11809_11924	2	36	91	75	0.0215054	0.324324	0.302819	6.83912e-05	AT5G10940	49.67	747	0		transducin family protein / WD-40 repeat family protein	GO:0000166_GO:0005737_GO:0008150_GO:0005886_GO:0080008_GO:0009506_GO:0005515_GO:0005634_GO:0005829_
ES_16083	IWGSC_CSS_4AS_scaff_5969408	XLOC_116343	14297_14401	60	58	2	31	0.967742	0.651685	0.316057	1.83776e-05	AT5G10940	49.67	747	0		transducin family protein / WD-40 repeat family protein	GO:0000166_GO:0005737_GO:0008150_GO:0005886_GO:0080008_GO:0009506_GO:0005515_GO:0005634_GO:0005829_
IR_29729	IWGSC_CSS_4AS_scaff_5975390	XLOC_116390	2105_2351	300	516	2	512	0.993377	0.501946	0.491432	2.85409e-40
IR_29735	IWGSC_CSS_4AS_scaff_5981779	XLOC_116444	3449_4259	3	54	98	32	0.029703	0.627907	0.598204	2.1815e-15
ALT5_12323	IWGSC_CSS_4AS_scaff_5994705	XLOC_116565	5826_5997;5297_5997	1	17	93	17	0.0106383	0.5	0.489362	5.21707e-10
ES_16107	IWGSC_CSS_4AS_scaff_5994705	XLOC_116565	5477_5825	2	34	94	23	0.0208333	0.596491	0.575658	3.45321e-09
ES_16109	IWGSC_CSS_4AS_scaff_5994705	XLOC_116565	5489_5825	2	34	96	22	0.0204082	0.607143	0.586735	1.87954e-09
ES_16111	IWGSC_CSS_4AS_scaff_5994705	XLOC_116565	5680_5825	2	34	94	20	0.0208333	0.62963	0.608796	1.104e-09
ES_16112	IWGSC_CSS_4AS_scaff_5994705	XLOC_116565	5716_5825	2	34	97	21	0.020202	0.618182	0.59798	1.14308e-09
IR_29765	IWGSC_CSS_4AS_scaff_5994705	XLOC_116565	4510_5106	128	22	2	18	0.984615	0.55	0.434615	2.94884e-06
IR_29775	IWGSC_CSS_4AS_scaff_5994705	XLOC_116565	5297_5488	154	12	6	10	0.9625	0.545455	0.417045	0.000381
ALT3_17981	IWGSC_CSS_4AS_scaff_5997030	XLOC_116587	10791_12502;10601_12502	1	94	25	34	0.0384615	0.734375	0.695913	1.70317e-10	AT2G26280	29.73	565	1e-40	CID7	CTC-interacting domain 7	GO:0003684_GO:0005524_GO:0006298_GO:0009507_GO:0005515_
ES_16121	IWGSC_CSS_4AS_scaff_5997030	XLOC_116587	10697_10787	2	188	154	339	0.0128205	0.356736	0.343916	4.29979e-12	AT2G26280	29.73	565	1e-40	CID7	CTC-interacting domain 7	GO:0003684_GO:0005524_GO:0006298_GO:0009507_GO:0005515_
IR_29782	IWGSC_CSS_4AS_scaff_5997030	XLOC_116587	10601_10696	405	312	2	230	0.995086	0.575646	0.41944	8.05519e-35	AT2G26280	29.73	565	1e-40	CID7	CTC-interacting domain 7	GO:0003684_GO:0005524_GO:0006298_GO:0009507_GO:0005515_
ALT3_18009	IWGSC_CSS_4AS_scaff_6015128	XLOC_116859	3616_3732;3555_3732	7	26	5	3	0.583333	0.896552	0.313218	0.0417996
IR_29865	IWGSC_CSS_4BL_scaff_6853430	XLOC_117143	1350_1599	116	7	78	18	0.597938	0.28	0.317938	0.0184473
IR_29893	IWGSC_CSS_4BL_scaff_6959632	XLOC_117321	2627_3341	15	3	10	26	0.6	0.103448	0.496552	0.00279499
ALT3_18038	IWGSC_CSS_4BL_scaff_6961562	XLOC_117333	4105_4426;4095_4426	36	1	40	11	0.473684	0.0833333	0.390351	0.0165702
ALT3_18079	IWGSC_CSS_4BL_scaff_6988480	XLOC_117534	2600_3040;1435_3040	42	14	1	9	0.976744	0.608696	0.368049	0.000506871
ALT3_18085	IWGSC_CSS_4BL_scaff_6988480	XLOC_117534	4656_5061;4333_5061	21	1	1	11	0.954545	0.0833333	0.871212	2.898e-06
ALT5_12395	IWGSC_CSS_4BL_scaff_6988480	XLOC_117534	3121_3502;3121_3620	43	10	1	5	0.977273	0.666667	0.310606	0.00448179
ES_16227	IWGSC_CSS_4BL_scaff_6988480	XLOC_117534	4463_4655	42	2	2	18	0.954545	0.1	0.854545	4.58805e-08
IR_29963	IWGSC_CSS_4BL_scaff_6988480	XLOC_117534	4085_4229	89	7	40	18	0.689922	0.28	0.409922	0.00305301
IR_29971	IWGSC_CSS_4BL_scaff_6988480	XLOC_117534	1605_2425	66	12	2	10	0.970588	0.545455	0.425134	0.00154209
IR_29973	IWGSC_CSS_4BL_scaff_6988480	XLOC_117534	1435_3040	93	4	84	28	0.525424	0.125	0.400424	0.000547914
ES_16229	IWGSC_CSS_4BL_scaff_6988616	XLOC_117535	2953_3091	20	12	330	21	0.0571429	0.363636	0.306494	0.000688142
ES_16231	IWGSC_CSS_4BL_scaff_6990050	XLOC_117542	1338_1396	4	30	137	24	0.0283688	0.555556	0.527187	4.5087e-09	AT1G32330	40.12	172	9e-25	ATHSFA1D, HSFA1D	heat shock transcription factor A1D	GO:0003677_GO:0003700_GO:0005634_GO:0005737_GO:0006351_GO:0006355_GO:0043565_GO:0005515_GO:0009408_
ALT3_18087	IWGSC_CSS_4BL_scaff_6992808	XLOC_117566	7605_7872;7605_7934	64	41	1	19	0.984615	0.683333	0.301282	1.12487e-05	AT2G39480	73.91	1008	0	PGP6	P-glycoprotein 6	GO:0005524_GO:0005886_GO:0010315_GO:0010329_GO:0010540_GO:0010541_GO:0016021_GO:0042626_GO:0055085_GO:0005634_GO:0009506_
ES_16247	IWGSC_CSS_4BL_scaff_7003904	XLOC_117647	1967_2243	64	158	3	92	0.955224	0.632	0.323224	1.21677e-06
ES_16248	IWGSC_CSS_4BL_scaff_7003904	XLOC_117647	2033_2243	64	158	3	90	0.955224	0.637097	0.318127	1.32305e-06
IR_30081	IWGSC_CSS_4BL_scaff_7033495	XLOC_117923	1223_1295	13	460	226	400	0.0543933	0.534884	0.48049	7.2933e-36	AT1G56300	67.26	113	5e-36		Chaperone DnaJ-domain superfamily protein	GO:0005737_GO:0006457_
IR_30112	IWGSC_CSS_4BL_scaff_7037135	XLOC_118038	544_732	12	4	8	22	0.6	0.153846	0.446154	0.0142532	AT4G10730	55.18	598	1e-172		Protein kinase superfamily protein	GO:0005524_GO:0016301_GO:0005886_
ALT3_18206	IWGSC_CSS_4BS_scaff_4955885	XLOC_118777	1519_1594;1519_1658	12	19	17	1	0.413793	0.95	0.536207	0.000514358
IR_30220	IWGSC_CSS_4BS_scaff_4955885	XLOC_118777	1368_1450	18	31	30	2	0.375	0.939394	0.564394	0.000149884
ES_16373	IWGSC_CSS_4DL_scaff_14320820	XLOC_119384	2536_2647	2	46	57	67	0.0338983	0.40708	0.373181	0.000100557	AT5G10940	58.16	490	3e-163		transducin family protein / WD-40 repeat family protein	GO:0000166_GO:0005737_GO:0008150_GO:0005886_GO:0080008_GO:0009506_GO:0005515_GO:0005634_GO:0005829_
IR_30293	IWGSC_CSS_4DL_scaff_14333719	XLOC_119478	1288_1521	46	19	2	24	0.958333	0.44186	0.516473	6.18719e-05
IR_30297	IWGSC_CSS_4DL_scaff_14335093	XLOC_119489	1004_1103	2	87	96	94	0.0204082	0.480663	0.460255	3.13652e-14	AT5G06600	69.93	153	1e-48	UBP12	ubiquitin-specific protease 12	GO:0004843_GO:0005634_GO:0006511_GO:0016579_GO:0036459_GO:0005829_
IR_30301	IWGSC_CSS_4DL_scaff_14335093	XLOC_119489	1397_1563	2	61	48	70	0.04	0.465649	0.425649	6.73102e-07	AT5G06600	69.93	153	1e-48	UBP12	ubiquitin-specific protease 12	GO:0004843_GO:0005634_GO:0006511_GO:0016579_GO:0036459_GO:0005829_
IR_30339	IWGSC_CSS_4DL_scaff_14355163	XLOC_119659	1571_1774	78	2	14	58	0.847826	0.0333333	0.814493	1.28563e-17	AT3G29390	55.2	125	2e-34	RIK	RS2-interacting KH protein	GO:0005634_GO:0008150_GO:0003723_
ALT3_18300	IWGSC_CSS_4DL_scaff_14365605	XLOC_119735	498_2017;498_2207	1	51	89	53	0.0111111	0.490385	0.479274	6.56492e-15
ES_16419	IWGSC_CSS_4DL_scaff_14365605	XLOC_119735	2048_2111	2	102	28	105	0.0666667	0.492754	0.426087	0.000874972
IR_30373	IWGSC_CSS_4DL_scaff_14365605	XLOC_119735	2112_2207	609	299	2	192	0.996727	0.608961	0.387765	5.69323e-40
ALT5_12565	IWGSC_CSS_4DL_scaff_14366873	XLOC_119747	3689_4015;3547_4015	35	8	8	12	0.813953	0.4	0.413953	0.0042802
IR_30430	IWGSC_CSS_4DL_scaff_14400971	XLOC_120038	5163_5248	36	1504	366	760	0.0895522	0.664311	0.574759	1.0764e-76	AT1G56300	67.23	119	9e-36		Chaperone DnaJ-domain superfamily protein	GO:0005737_GO:0006457_
IR_30458	IWGSC_CSS_4DL_scaff_14415838	XLOC_120180	323_432	94	15	2	24	0.979167	0.384615	0.594551	4.97736e-08	AT2G47890	38.38	198	2e-29		B-box type zinc finger protein with CCT domain	GO:0005622_GO:0005634_GO:0008270_GO:0003700_GO:0006355_GO:0044212_
ES_16500	IWGSC_CSS_4DL_scaff_14452167	XLOC_120508	7220_7287	2	12	30	19	0.0625	0.387097	0.324597	0.0393659	AT2G17510	78	300	2e-139	EMB2763	ribonuclease II family protein	GO:0000175_GO:0000176_GO:0000177_GO:0000178_GO:0003723_GO:0004519_GO:0004527_GO:0004540_GO:0005634_GO:0005737_GO:0006364_GO:0006402_GO:0016075_GO:0046872_
ES_16502	IWGSC_CSS_4DL_scaff_14454210	XLOC_120519	2138_2211	148	4	23	141	0.865497	0.0275862	0.837911	6.44e-37	AT4G32260	71.53	144	1e-33		ATPase, F0 complex, subunit B/B', bacterial/chloroplast	GO:0009507_GO:0015078_GO:0015986_GO:0016021_GO:0016787_GO:0045263_GO:0009941_GO:0009535_GO:0009579_GO:0042742_GO:0016020_GO:0009534_GO:0009735_
IR_30545	IWGSC_CSS_4DL_scaff_14463946	XLOC_120652	3749_3880	26	9	10	40	0.722222	0.183673	0.538549	0.000107063	AT5G42870	61.97	284	6e-103	ATPAH2, PAH2	phosphatidic acid phosphohydrolase 2	GO:0005634_GO:0005829_GO:0008195_GO:0016787_GO:0016020_GO:0048046_GO:0006629_GO:0016036_GO:0008654_GO:0019375_
ALT3_18422	IWGSC_CSS_4DL_scaff_14467892	XLOC_120762	415_683;415_715	11	4	1	9	0.916667	0.307692	0.608974	0.00619011
IR_30570	IWGSC_CSS_4DL_scaff_14468400	XLOC_120779	3623_3838	42	22	32	2	0.567568	0.916667	0.349099	0.0338716
ES_16531	IWGSC_CSS_4DL_scaff_14469758	XLOC_120797	10368_10439	2	36	237	66	0.0083682	0.352941	0.344573	5.9616e-10	AT4G02260	64.15	767	0	RSH1, AT-RSH1	RELA/SPOT homolog 1	GO:0005524_GO:0005525_GO:0005737_GO:0008728_GO:0008893_GO:0015969_GO:0016301_GO:0016310_GO:0042594_GO:0005515_GO:0009507_GO:0009611_GO:0010150_GO:0015979_
ALT3_18449	IWGSC_CSS_4DS_scaff_2215516	XLOC_121318	7866_7955;7855_7955	17	9	36	4	0.320755	0.692308	0.371553	0.0317089
IR_30611	IWGSC_CSS_4DS_scaff_2215516	XLOC_121318	5130_5218	217	46	8	34	0.964444	0.575	0.389444	1.21378e-08
ALT3_18470	IWGSC_CSS_4DS_scaff_2281922	XLOC_121521	8127_8528;8127_8647	9	20	1	24	0.9	0.454545	0.445455	0.0194542	AT5G49470	42.21	597	1e-114		PAS domain-containing protein tyrosine kinase family protein	GO:0004672_GO:0005524_GO:0005634_GO:0006355_GO:0006468_GO:0016301_GO:0004712_GO:0009749_GO:0009789_
ES_16572	IWGSC_CSS_4DS_scaff_2283690	XLOC_121532	4058_4239	68	26	140	8	0.326923	0.764706	0.437783	0.000175192
ES_16587	IWGSC_CSS_4DS_scaff_2296575	XLOC_121703	2784_2852	58	54	130	14	0.308511	0.794118	0.485607	3.68e-08	AT1G15200	54.17	312	1e-57		protein-protein interaction regulator family protein	GO:0003674_GO:0005634_GO:0008150_
ALT3_18514	IWGSC_CSS_4DS_scaff_2312826	XLOC_121898	10745_10839;10636_10839	20	6	1	4	0.952381	0.6	0.352381	0.0343997	AT1G60995	64.79	409	3e-117		FUNCTIONS IN: molecular_function unknown; INVOLVED IN: biological_process unknown; LOCATED IN: cellular_component unknown; EXPRESSED IN: 20 plant structures; EXPRESSED DURING: 10 growth stages; CONTAINS InterPro DOMAIN/s: Membralin (InterPro:IPR019144); Has 172 Blast hits to 170 proteins in 70 species: Archae - 0; Bacteria - 0; Metazoa - 110; Fungi - 0; Plants - 38; Viruses - 0; Other Eukaryotes …	GO:0003674_GO:0005739_GO:0008150_GO:0016021_GO:0005783_
ALT5_12713	IWGSC_CSS_4DS_scaff_2313979	XLOC_121917	8719_9834;8719_10651	1	115	16	11	0.0588235	0.912698	0.853875	4.05655e-12	AT3G04710	50.62	81	4e-19	TPR10	ankyrin repeat family protein	GO:0005575_GO:0008150_
ALT3_18535	IWGSC_CSS_4DS_scaff_2324425	XLOC_122084	1383_2319;1383_2345	22	3	13	29	0.628571	0.09375	0.534821	3.7506e-05
ALT3_18536	IWGSC_CSS_4DS_scaff_2324425	XLOC_122084	1383_2319;1383_2394	41	3	13	29	0.759259	0.09375	0.665509	1.0848e-08
ALT3_18545	IWGSC_CSS_4DS_scaff_2325169	XLOC_122132	2864_3067;2604_3067	1	30	11	11	0.0833333	0.731707	0.648374	0.000286448	AT5G60760	45.42	240	6e-38		P-loop containing nucleoside triphosphate hydrolases superfamily protein	GO:0003674_GO:0005634_GO:0010264_
ALT3_18547	IWGSC_CSS_4DS_scaff_2325169	XLOC_122132	4019_4535;3957_4535	9	6	1	27	0.9	0.181818	0.718182	0.000257486	AT5G60760	45.42	240	6e-38		P-loop containing nucleoside triphosphate hydrolases superfamily protein	GO:0003674_GO:0005634_GO:0010264_
IR_30780	IWGSC_CSS_4DS_scaff_2325169	XLOC_122132	2604_3067	20	26	2	60	0.909091	0.302326	0.606765	0.000106522	AT5G60760	45.42	240	6e-38		P-loop containing nucleoside triphosphate hydrolases superfamily protein	GO:0003674_GO:0005634_GO:0010264_
IR_30832	IWGSC_CSS_5AL_scaff_1777823	XLOC_122549	59_131	22	23	20	2	0.52381	0.92	0.39619	0.0184012
IR_30850	IWGSC_CSS_5AL_scaff_1805373	XLOC_122562	3080_3189	50	19	2	22	0.961538	0.463415	0.498124	7.81267e-05	AT1G60160	65.11	748	0		Potassium transporter family protein	GO:0005634_GO:0005886_GO:0006813_GO:0015079_GO:0016021_GO:0071805_GO:0009507_
ALT3_18608	IWGSC_CSS_5AL_scaff_2669026	XLOC_122754	3475_3663;3475_3729	26	42	1	39	0.962963	0.518519	0.444444	6.17302e-05	AT2G02560	68.15	920	0	CAND1, ATCAND1, ETA2, TIP120, HVE	cullin-associated and neddylation dissociated	GO:0005634_GO:0006351_GO:0006355_GO:0010265_GO:0016567_GO:0009733_GO:0005515_GO:0010228_GO:0005618_GO:0010051_GO:0005886_GO:0005829_
ALT3_18672	IWGSC_CSS_5AL_scaff_2737396	XLOC_123075	138_229;138_314	32	21	1	12	0.969697	0.636364	0.333333	0.00245579
IR_31016	IWGSC_CSS_5AL_scaff_2737396	XLOC_123075	352_1120	20	10	6	16	0.769231	0.384615	0.384615	0.0383136
IR_31134	IWGSC_CSS_5AL_scaff_2762937	XLOC_123414	1378_2253	34	9	10	24	0.772727	0.272727	0.5	0.000947006
IR_31153	IWGSC_CSS_5AL_scaff_2770188	XLOC_123508	1491_1655	7	20	24	14	0.225806	0.588235	0.362429	0.0186781
ALT3_18746	IWGSC_CSS_5AL_scaff_2775503	XLOC_123552	1072_1459;1072_1493	18	32	4	51	0.818182	0.385542	0.43264	0.00124486	AT2G03140	31.22	740	7e-62		alpha/beta-Hydrolases superfamily protein	GO:0006508_GO:0009507_GO:0016021_GO:0016787_GO:0005634_
IR_31182	IWGSC_CSS_5AL_scaff_2775503	XLOC_123552	3724_3811	24	52	2	92	0.923077	0.361111	0.561966	8.22535e-05	AT2G03140	31.22	740	7e-62		alpha/beta-Hydrolases superfamily protein	GO:0006508_GO:0009507_GO:0016021_GO:0016787_GO:0005634_
IR_31183	IWGSC_CSS_5AL_scaff_2775503	XLOC_123552	3724_3821	24	73	2	46	0.923077	0.613445	0.309632	0.0276318	AT2G03140	31.22	740	7e-62		alpha/beta-Hydrolases superfamily protein	GO:0006508_GO:0009507_GO:0016021_GO:0016787_GO:0005634_
ES_16809	IWGSC_CSS_5AL_scaff_2781915	XLOC_123617	1715_1758	50	22	2	39	0.961538	0.360656	0.600883	5.10496e-09
ES_16810	IWGSC_CSS_5AL_scaff_2781915	XLOC_123617	1715_2225	50	22	3	24	0.943396	0.478261	0.465135	7.81593e-06
ES_16811	IWGSC_CSS_5AL_scaff_2781915	XLOC_123618	5424_5595	56	20	2	15	0.965517	0.571429	0.394089	4.97011e-05
IR_31239	IWGSC_CSS_5AL_scaff_2792707	XLOC_123767	1782_2343	22	4	2	28	0.916667	0.125	0.791667	2.85467e-06	AT2G26770	54.41	136	7e-35		plectin-related	GO:0005634_GO:0005737_GO:0005856_GO:0003779_GO:0007015_GO:0010119_
IR_31273	IWGSC_CSS_5AL_scaff_2798814	XLOC_123856	1634_2626	4	12	26	6	0.133333	0.666667	0.533333	0.00500913	AT2G37650	60.8	375	4e-138		GRAS family transcription factor	GO:0005634_GO:0006351_GO:0003700_GO:0006355_
IR_31276	IWGSC_CSS_5AL_scaff_2799579	XLOC_123871	1776_2993	91	13	2	18	0.978495	0.419355	0.55914	1.80496e-06
ES_16842	IWGSC_CSS_5AL_scaff_2800612	XLOC_123876	9884_9964	2	16	56	20	0.0344828	0.444444	0.409962	0.000703069	AT5G55390	44.95	198	2e-38	EDM2	ENHANCED DOWNY MILDEW 2	GO:0005634_GO:0006351_GO:0008270_GO:0016568_GO:0003700_GO:0007165_GO:0050832_GO:0005515_GO:0009911_GO:0010228_GO:0090436_GO:2000024_GO:0031937_GO:0061087_GO:1900111_GO:0006355_GO:0043565_GO:0044030_GO:0070829_GO:1900363_
IR_31381	IWGSC_CSS_5AS_scaff_1020534	XLOC_124333	1410_1702	111	85	2	40	0.982301	0.68	0.302301	6.20299e-06	AT2G03340	47.67	279	8e-61	WRKY3	WRKY DNA-binding protein 3	GO:0003700_GO:0005634_GO:0006351_GO:0006355_GO:0043565_
[truncated: 219 more rows]

## Sheet: HS-6h
Event	Basic Information			No. of Junction Supporting Reads for Isoform1		No. of Junction Supporting Reads for Isoform2		IEP(Isoform Expression Percentage)		Absolute IEP Change	FDR Corrected Pvalue	Blast Against Arabidopsis Protein Database
[truncated: 5,389 more rows]

[truncated: 2 more sheets: HD-1h, HD-6h]
