# Supplementary material for: Global profiling of alternative splicing landscape responsive to drought, heat and their combination in wheat (Triticum aestivum L.)
Source: Plant Biotechnol J. 2017 Sep 20;16(3):714–26. doi: 10.1111/pbi.12822 (PMC5814593; doi:10.1111/pbi.12822)
Supplement: Supplementary file 4 — Data S2 PTC prediction of stress responsive AS events. [file PBI-16-714-s006.xlsx]

## Sheet: Data S2
Data S2. PTC prediction of stress responsive AS events
AS event which can potentially introduce PTC to transcripts according to the IWGSC CDS annotation	Genes the AS event belonging to
IR_33	XLOC_000355
IR_79	XLOC_000468
IR_109	XLOC_000554
IR_125	XLOC_000583
IR_161	XLOC_000628
IR_205	XLOC_001049
IR_234	XLOC_001156
IR_240	XLOC_001179
IR_283	XLOC_001260
IR_375	XLOC_001546
IR_455	XLOC_002112
IR_537	XLOC_002249
IR_562	XLOC_002322
IR_574	XLOC_002588
IR_582	XLOC_002625
IR_588	XLOC_002626
IR_664	XLOC_002958
IR_772	XLOC_004171
IR_920	XLOC_004475
IR_1120	XLOC_004871
IR_1178	XLOC_004992
IR_1206	XLOC_005065
IR_1281	XLOC_005249
IR_1284	XLOC_005249
IR_1459	XLOC_005791
IR_1460	XLOC_005791
IR_1461	XLOC_005791
IR_1489	XLOC_006002
IR_1545	XLOC_006226
IR_1590	XLOC_006306
IR_1771	XLOC_006648
IR_1806	XLOC_006738
IR_1855	XLOC_006824
IR_1984	XLOC_007103
IR_2038	XLOC_007252
IR_2041	XLOC_007252
IR_2042	XLOC_007252
IR_2043	XLOC_007252
IR_2117	XLOC_007391
IR_2120	XLOC_007391
IR_2251	XLOC_008830
IR_2282	XLOC_008951
IR_2285	XLOC_008956
IR_2358	XLOC_009096
IR_2558	XLOC_009550
IR_2574	XLOC_009576
IR_2765	XLOC_010191
IR_2776	XLOC_010217
IR_2818	XLOC_010257
IR_2841	XLOC_010298
IR_2848	XLOC_010316
IR_2886	XLOC_010387
IR_3032	XLOC_010753
IR_3256	XLOC_011940
IR_3268	XLOC_012021
IR_3306	XLOC_012065
IR_3417	XLOC_012381
IR_3423	XLOC_012392
IR_3541	XLOC_012695
IR_3643	XLOC_013048
IR_3649	XLOC_013080
IR_3714	XLOC_013397
IR_3715	XLOC_013397
IR_3747	XLOC_013585
IR_3799	XLOC_013887
IR_3800	XLOC_013887
IR_3805	XLOC_013904
IR_3836	XLOC_014042
IR_3885	XLOC_014259
IR_3886	XLOC_014259
IR_3926	XLOC_014362
IR_4008	XLOC_014602
IR_4011	XLOC_014606
IR_4224	XLOC_015061
IR_4248	XLOC_015112
IR_4271	XLOC_015133
IR_4336	XLOC_015414
IR_4362	XLOC_015594
IR_4409	XLOC_015784
IR_4460	XLOC_017001
IR_4518	XLOC_017189
IR_4546	XLOC_017312
IR_4562	XLOC_017340
IR_4625	XLOC_017595
IR_4628	XLOC_017595
IR_4738	XLOC_017874
IR_4745	XLOC_017879
IR_4869	XLOC_018166
IR_4870	XLOC_018166
IR_4871	XLOC_018166
IR_4872	XLOC_018166
IR_4873	XLOC_018166
IR_4874	XLOC_018166
IR_4875	XLOC_018166
IR_4878	XLOC_018166
IR_4879	XLOC_018166
IR_4880	XLOC_018166
IR_4883	XLOC_018166
IR_4884	XLOC_018166
IR_4885	XLOC_018166
IR_4968	XLOC_018309
IR_5019	XLOC_018370
IR_5075	XLOC_018612
IR_5118	XLOC_018750
IR_5129	XLOC_018798
IR_5154	XLOC_019091
IR_5177	XLOC_019257
IR_5209	XLOC_019481
IR_5210	XLOC_019481
IR_5297	XLOC_019909
IR_5323	XLOC_019939
IR_5332	XLOC_019946
IR_5417	XLOC_020161
IR_5513	XLOC_020396
IR_5586	XLOC_020531
IR_5602	XLOC_020626
IR_5638	XLOC_020726
IR_5639	XLOC_020726
IR_5727	XLOC_020951
IR_5816	XLOC_021249
IR_5941	XLOC_022838
IR_5981	XLOC_022961
IR_6022	XLOC_023109
IR_6047	XLOC_023212
IR_6071	XLOC_023215
IR_6216	XLOC_023650
IR_6235	XLOC_023683
IR_6321	XLOC_023846
IR_6325	XLOC_023854
IR_6367	XLOC_023921
IR_6370	XLOC_023921
IR_6380	XLOC_023954
IR_6381	XLOC_023954
IR_6382	XLOC_023954
IR_6384	XLOC_023954
IR_6385	XLOC_023954
IR_6386	XLOC_023954
IR_6387	XLOC_023954
IR_6388	XLOC_023954
IR_6389	XLOC_023954
IR_6390	XLOC_023954
IR_6391	XLOC_023954
IR_6395	XLOC_023968
IR_6416	XLOC_023993
IR_6417	XLOC_023993
IR_6419	XLOC_023993
IR_6469	XLOC_024194
IR_6507	XLOC_024397
IR_6526	XLOC_024650
IR_6533	XLOC_024693
IR_6580	XLOC_024940
IR_6581	XLOC_024940
IR_6582	XLOC_024940
IR_6583	XLOC_024940
IR_6584	XLOC_024940
IR_6585	XLOC_024940
IR_6586	XLOC_024940
IR_6588	XLOC_024940
IR_6636	XLOC_025048
IR_6704	XLOC_025180
IR_6729	XLOC_025258
IR_6732	XLOC_025267
IR_6777	XLOC_025410
IR_6797	XLOC_025475
IR_6809	XLOC_025556
IR_6810	XLOC_025556
IR_6819	XLOC_025583
IR_6840	XLOC_025663
IR_6842	XLOC_025663
IR_6843	XLOC_025663
IR_6844	XLOC_025663
IR_6845	XLOC_025663
IR_7007	XLOC_026003
IR_7033	XLOC_026049
IR_7034	XLOC_026056
IR_7178	XLOC_026463
IR_7227	XLOC_027522
IR_7280	XLOC_027693
IR_7370	XLOC_027900
IR_7477	XLOC_028160
IR_7543	XLOC_028376
IR_7555	XLOC_028401
IR_7561	XLOC_028409
IR_7564	XLOC_028420
IR_7600	XLOC_028531
IR_7687	XLOC_029114
IR_7764	XLOC_029300
IR_7779	XLOC_029343
IR_7795	XLOC_029399
IR_7798	XLOC_029407
IR_7799	XLOC_029407
IR_7816	XLOC_029437
IR_7863	XLOC_029552
IR_7885	XLOC_029577
IR_7888	XLOC_029577
IR_7938	XLOC_029714
IR_7941	XLOC_029720
IR_7961	XLOC_029808
IR_8110	XLOC_031547
IR_8139	XLOC_031607
IR_8142	XLOC_031629
IR_8232	XLOC_032077
IR_8422	XLOC_032678
IR_8526	XLOC_032917
IR_8528	XLOC_032917
IR_8529	XLOC_032917
IR_8619	XLOC_033153
IR_8664	XLOC_033254
IR_8685	XLOC_033295
IR_8789	XLOC_033802
IR_8858	XLOC_034056
IR_8893	XLOC_034242
IR_8915	XLOC_034332
IR_8935	XLOC_034466
IR_8948	XLOC_034498
IR_9029	XLOC_035111
IR_9083	XLOC_035332
IR_9213	XLOC_036383
IR_9435	XLOC_037223
IR_9448	XLOC_037233
IR_9472	XLOC_037280
IR_9603	XLOC_037536
IR_9605	XLOC_037536
IR_9607	XLOC_037536
IR_9608	XLOC_037536
IR_9610	XLOC_037536
IR_9611	XLOC_037536
IR_9612	XLOC_037536
IR_9676	XLOC_037682
IR_9677	XLOC_037682
IR_9691	XLOC_037746
IR_9725	XLOC_037850
IR_9856	XLOC_038190
IR_9905	XLOC_038399
IR_9974	XLOC_038647
IR_10034	XLOC_038921
IR_10036	XLOC_038921
IR_10046	XLOC_039069
IR_10152	XLOC_040688
IR_10164	XLOC_040743
IR_10201	XLOC_040823
IR_10216	XLOC_040873
IR_10256	XLOC_040947
IR_10287	XLOC_041014
IR_10298	XLOC_041021
IR_10345	XLOC_041118
IR_10396	XLOC_041224
IR_10453	XLOC_041330
IR_10454	XLOC_041330
IR_10464	XLOC_041367
IR_10485	XLOC_041450
IR_10577	XLOC_041646
IR_10670	XLOC_042251
IR_10692	XLOC_042316
IR_10718	XLOC_042363
IR_10801	XLOC_042576
IR_10803	XLOC_042576
IR_10817	XLOC_042598
IR_10912	XLOC_042730
IR_10915	XLOC_042730
IR_11040	XLOC_043045
IR_11041	XLOC_043045
IR_11055	XLOC_043064
IR_11113	XLOC_043221
IR_11114	XLOC_043221
IR_11145	XLOC_043305
IR_11155	XLOC_043318
IR_11170	XLOC_044212
IR_11180	XLOC_044281
IR_11198	XLOC_044346
IR_11208	XLOC_044346
IR_11243	XLOC_044446
IR_11265	XLOC_044479
IR_11282	XLOC_044558
IR_11294	XLOC_044602
IR_11309	XLOC_044656
IR_11340	XLOC_044751
IR_11341	XLOC_044751
IR_11426	XLOC_044935
IR_11446	XLOC_045040
IR_11454	XLOC_045051
IR_11473	XLOC_045107
IR_11514	XLOC_045206
IR_11538	XLOC_045371
IR_11557	XLOC_045493
IR_11721	XLOC_046135
IR_11878	XLOC_046529
IR_11884	XLOC_046530
IR_11889	XLOC_046554
IR_11943	XLOC_046693
IR_12038	XLOC_047034
IR_12081	XLOC_047939
IR_12088	XLOC_047966
IR_12119	XLOC_048057
IR_12154	XLOC_048167
IR_12221	XLOC_048292
IR_12241	XLOC_048313
IR_12315	XLOC_048416
IR_12320	XLOC_048416
IR_12348	XLOC_048475
IR_12361	XLOC_048491
IR_12379	XLOC_048522
IR_12380	XLOC_048522
IR_12387	XLOC_048555
IR_12388	XLOC_048555
IR_12404	XLOC_048593
IR_12417	XLOC_048624
IR_12549	XLOC_048786
IR_12625	XLOC_048963
IR_12679	XLOC_049062
IR_12691	XLOC_049092
IR_12696	XLOC_049104
IR_12744	XLOC_049271
IR_12816	XLOC_049540
IR_12872	XLOC_049830
IR_12902	XLOC_049887
IR_13131	XLOC_050292
IR_13148	XLOC_050319
IR_13224	XLOC_050421
IR_13272	XLOC_050552
IR_13281	XLOC_050563
IR_13296	XLOC_050579
IR_13345	XLOC_050635
IR_13359	XLOC_050645
IR_13360	XLOC_050645
IR_13419	XLOC_050707
IR_13501	XLOC_050816
IR_13615	XLOC_051008
IR_13618	XLOC_051022
IR_13727	XLOC_051414
IR_13731	XLOC_051425
IR_13756	XLOC_051515
IR_13846	XLOC_052632
IR_13858	XLOC_052667
IR_13943	XLOC_052885
IR_13956	XLOC_052947
IR_13969	XLOC_052989
IR_13970	XLOC_053008
IR_14074	XLOC_053286
IR_14084	XLOC_053342
IR_14110	XLOC_053398
IR_14127	XLOC_053432
IR_14130	XLOC_053443
IR_14214	XLOC_053787
IR_14235	XLOC_053832
IR_14285	XLOC_054074
IR_14290	XLOC_054074
IR_14325	XLOC_054193
IR_14326	XLOC_054193
IR_14329	XLOC_054195
IR_14352	XLOC_054287
IR_14378	XLOC_054325
IR_14392	XLOC_054344
IR_14423	XLOC_054372
IR_14424	XLOC_054372
IR_14425	XLOC_054372
IR_14426	XLOC_054372
IR_14427	XLOC_054372
IR_14428	XLOC_054372
IR_14453	XLOC_054427
IR_14551	XLOC_054740
IR_14572	XLOC_055206
IR_14607	XLOC_055313
IR_14696	XLOC_055495
IR_14699	XLOC_055515
IR_14731	XLOC_055562
IR_14743	XLOC_055577
IR_14813	XLOC_055868
IR_14814	XLOC_055868
IR_14815	XLOC_055868
IR_14861	XLOC_056031
IR_14864	XLOC_056058
IR_14888	XLOC_056142
IR_14904	XLOC_056223
IR_14944	XLOC_056342
IR_15150	XLOC_057019
IR_15182	XLOC_057138
IR_15262	XLOC_057985
IR_15296	XLOC_058143
IR_15297	XLOC_058143
IR_15298	XLOC_058143
IR_15299	XLOC_058143
IR_15302	XLOC_058143
IR_15303	XLOC_058143
IR_15304	XLOC_058143
IR_15305	XLOC_058143
IR_15422	XLOC_058356
IR_15489	XLOC_058544
IR_15546	XLOC_058671
IR_15549	XLOC_058694
IR_15561	XLOC_058721
IR_15689	XLOC_059091
IR_15690	XLOC_059101
IR_15711	XLOC_059136
IR_15785	XLOC_059413
IR_15830	XLOC_059613
IR_15844	XLOC_059725
IR_16005	XLOC_060534
IR_16035	XLOC_060600
IR_16056	XLOC_060612
IR_16136	XLOC_060794
IR_16141	XLOC_060802
IR_16175	XLOC_060907
IR_16267	XLOC_061119
IR_16288	XLOC_061151
IR_16331	XLOC_061198
IR_16343	XLOC_061250
IR_16344	XLOC_061250
IR_16572	XLOC_061988
IR_16574	XLOC_061988
IR_16595	XLOC_062177
IR_16596	XLOC_062177
IR_16597	XLOC_062177
IR_16599	XLOC_062177
IR_16617	XLOC_062275
IR_16626	XLOC_062291
IR_16627	XLOC_062305
IR_16680	XLOC_062557
IR_16695	XLOC_063441
IR_16699	XLOC_063458
IR_16868	XLOC_063897
IR_16874	XLOC_063925
IR_16898	XLOC_063953
IR_16934	XLOC_064036
IR_16935	XLOC_064045
IR_16936	XLOC_064045
IR_16996	XLOC_064228
IR_16997	XLOC_064236
IR_17220	XLOC_065056
IR_17310	XLOC_065406
IR_17372	XLOC_065642
IR_17373	XLOC_065642
IR_17374	XLOC_065642
IR_17472	XLOC_065873
IR_17494	XLOC_065927
IR_17585	XLOC_066117
IR_17661	XLOC_066410
IR_17679	XLOC_066453
IR_17705	XLOC_066582
IR_17733	XLOC_066727
IR_17743	XLOC_066799
IR_17829	XLOC_067226
IR_17851	XLOC_068002
IR_17961	XLOC_068443
IR_18037	XLOC_068576
IR_18074	XLOC_068611
IR_18086	XLOC_068620
IR_18121	XLOC_068670
IR_18122	XLOC_068670
IR_18149	XLOC_068758
IR_18172	XLOC_068823
IR_18240	XLOC_069000
IR_18275	XLOC_069116
IR_18286	XLOC_069166
IR_18288	XLOC_069171
IR_18387	XLOC_069650
IR_18407	XLOC_069719
IR_18515	XLOC_070022
IR_18516	XLOC_070022
IR_18534	XLOC_070037
IR_18572	XLOC_070095
IR_18630	XLOC_070200
IR_18642	XLOC_070214
IR_18643	XLOC_070214
IR_18654	XLOC_070258
IR_18784	XLOC_070607
IR_18820	XLOC_070677
IR_18865	XLOC_070898
IR_18867	XLOC_070898
IR_18873	XLOC_071611
IR_18899	XLOC_071688
IR_18904	XLOC_071691
IR_19030	XLOC_071934
IR_19115	XLOC_072110
IR_19164	XLOC_072152
IR_19205	XLOC_072222
IR_19278	XLOC_072399
IR_19334	XLOC_072596
IR_19349	XLOC_072612
IR_19423	XLOC_072730
IR_19430	XLOC_072776
IR_19431	XLOC_072776
IR_19440	XLOC_072811
IR_19512	XLOC_073061
IR_19623	XLOC_073259
IR_19784	XLOC_073522
IR_19787	XLOC_073522
IR_19833	XLOC_073673
IR_19926	XLOC_073847
IR_19958	XLOC_073963
IR_20000	XLOC_074998
IR_20017	XLOC_075160
IR_20186	XLOC_075529
IR_20197	XLOC_075544
IR_20222	XLOC_075588
IR_20281	XLOC_075748
IR_20304	XLOC_075804
IR_20358	XLOC_076042
IR_20421	XLOC_076308
IR_20470	XLOC_076487
IR_20471	XLOC_076487
IR_20559	XLOC_076816
IR_20561	XLOC_076816
IR_20669	XLOC_077062
IR_20674	XLOC_077067
IR_20905	XLOC_077649
IR_20931	XLOC_077758
IR_20956	XLOC_077881
IR_21003	XLOC_078798
IR_21105	XLOC_079181
IR_21125	XLOC_079263
IR_21141	XLOC_079313
IR_21142	XLOC_079313
IR_21213	XLOC_079422
IR_21272	XLOC_079498
IR_21357	XLOC_079709
IR_21372	XLOC_079718
IR_21407	XLOC_079875
IR_21408	XLOC_079875
IR_21409	XLOC_079875
IR_21495	XLOC_080324
IR_21528	XLOC_080478
IR_21626	XLOC_080797
IR_21737	XLOC_081044
IR_21772	XLOC_081107
IR_22092	XLOC_082753
IR_22105	XLOC_082770
IR_22121	XLOC_082868
IR_22246	XLOC_083002
IR_22250	XLOC_083006
IR_22252	XLOC_083006
IR_22303	XLOC_083092
IR_22400	XLOC_083203
IR_22404	XLOC_083203
IR_22443	XLOC_083241
IR_22448	XLOC_083241
IR_22526	XLOC_083433
IR_22700	XLOC_083932
IR_22732	XLOC_084080
IR_22851	XLOC_084368
IR_22884	XLOC_084470
IR_22898	XLOC_084485
IR_22964	XLOC_084553
IR_22996	XLOC_084576
IR_23130	XLOC_084683
IR_23209	XLOC_084780
IR_23239	XLOC_084824
IR_23240	XLOC_084824
IR_23653	XLOC_087194
IR_23782	XLOC_087590
IR_23788	XLOC_087597
IR_23826	XLOC_087679
IR_23867	XLOC_087732
IR_23879	XLOC_087743
IR_23974	XLOC_088031
IR_23994	XLOC_088069
IR_24284	XLOC_088952
IR_24296	XLOC_088992
IR_24329	XLOC_089069
IR_24414	XLOC_089243
IR_24441	XLOC_089322
IR_24515	XLOC_089422
IR_24583	XLOC_089636
IR_24585	XLOC_089636
IR_24693	XLOC_089872
IR_24726	XLOC_089921
IR_24775	XLOC_090061
IR_24870	XLOC_090195
IR_24962	XLOC_090404
IR_25011	XLOC_090601
IR_25048	XLOC_091812
IR_25049	XLOC_091812
IR_25098	XLOC_091947
IR_25152	XLOC_092176
IR_25168	XLOC_092330
IR_25231	XLOC_092691
IR_25284	XLOC_092957
IR_25478	XLOC_094561
IR_25518	XLOC_094851
IR_25641	XLOC_095750
IR_25704	XLOC_095914
IR_25742	XLOC_096008
IR_25753	XLOC_096050
IR_25833	XLOC_096305
IR_25859	XLOC_096405
IR_25869	XLOC_096439
IR_25998	XLOC_097033
IR_26000	XLOC_097054
IR_26126	XLOC_097651
IR_26175	XLOC_097844
IR_26207	XLOC_097983
IR_26237	XLOC_098055
IR_26282	XLOC_098321
IR_26365	XLOC_098662
IR_26434	XLOC_099023
IR_26701	XLOC_100210
IR_26746	XLOC_100444
IR_26791	XLOC_100660
IR_26801	XLOC_100723
IR_26807	XLOC_100729
IR_26812	XLOC_100738
IR_26814	XLOC_100738
IR_26815	XLOC_100738
IR_26816	XLOC_100738
IR_26817	XLOC_100738
IR_26818	XLOC_100738
IR_26828	XLOC_100775
IR_26835	XLOC_100830
IR_26849	XLOC_100951
IR_26850	XLOC_100951
IR_26853	XLOC_100964
IR_26942	XLOC_101584
IR_26943	XLOC_101584
IR_27285	XLOC_103562
IR_27316	XLOC_103713
IR_27459	XLOC_105718
IR_27489	XLOC_105846
IR_27516	XLOC_105950
IR_27581	XLOC_106190
IR_27622	XLOC_106304
IR_27717	XLOC_107193
IR_27777	XLOC_107326
IR_27779	XLOC_107326
IR_27801	XLOC_107395
IR_27817	XLOC_107412
IR_27875	XLOC_107644
IR_27925	XLOC_107768
IR_27955	XLOC_107892
IR_27974	XLOC_107992
IR_28005	XLOC_108259
IR_28006	XLOC_108259
IR_28007	XLOC_108259
IR_28008	XLOC_108259
IR_28010	XLOC_108259
IR_28012	XLOC_108259
IR_28013	XLOC_108259
IR_28014	XLOC_108259
IR_28015	XLOC_108259
IR_28027	XLOC_108326
IR_28034	XLOC_108326
IR_28093	XLOC_108521
IR_28094	XLOC_108521
IR_28095	XLOC_108521
IR_28096	XLOC_108521
IR_28098	XLOC_108521
IR_28109	XLOC_108662
IR_28128	XLOC_108719
IR_28228	XLOC_109085
IR_28238	XLOC_109161
IR_28241	XLOC_109161
IR_28297	XLOC_109231
IR_28325	XLOC_109304
IR_28327	XLOC_109304
IR_28344	XLOC_109397
IR_28355	XLOC_109472
IR_28359	XLOC_109472
IR_28361	XLOC_109472
IR_28362	XLOC_109472
IR_28447	XLOC_109576
IR_28450	XLOC_109576
IR_28538	XLOC_110074
IR_28563	XLOC_110195
IR_28642	XLOC_110459
IR_28714	XLOC_110751
IR_28717	XLOC_110751
IR_28831	XLOC_111303
IR_28855	XLOC_111544
IR_28867	XLOC_111689
IR_28871	XLOC_111689
IR_28875	XLOC_111689
IR_28905	XLOC_111875
IR_28920	XLOC_111916
IR_28936	XLOC_111970
IR_28937	XLOC_111979
IR_29021	XLOC_112231
IR_29058	XLOC_112337
IR_29059	XLOC_112337
IR_29060	XLOC_112337
IR_29062	XLOC_112337
IR_29077	XLOC_112404
IR_29092	XLOC_112471
IR_29093	XLOC_112471
IR_29331	XLOC_114246
IR_29406	XLOC_114605
IR_29630	XLOC_116055
IR_29734	XLOC_116424
IR_29742	XLOC_116525
IR_29823	XLOC_116775
IR_29867	XLOC_117164
IR_29873	XLOC_117228
IR_29885	XLOC_117267
IR_29962	XLOC_117534
IR_30033	XLOC_117718
IR_30081	XLOC_117923
IR_30087	XLOC_117965
IR_30100	XLOC_118002
IR_30112	XLOC_118038
IR_30244	XLOC_119070
IR_30245	XLOC_119070
IR_30263	XLOC_119329
IR_30297	XLOC_119489
IR_30301	XLOC_119489
IR_30339	XLOC_119659
IR_30340	XLOC_119663
IR_30430	XLOC_120038
IR_30458	XLOC_120180
IR_30505	XLOC_120416
IR_30639	XLOC_121476
IR_30678	XLOC_121659
IR_30715	XLOC_121845
IR_30718	XLOC_121881
IR_30781	XLOC_122132
IR_30850	XLOC_122562
IR_30858	XLOC_122651
IR_30865	XLOC_122672
IR_31022	XLOC_123098
IR_31046	XLOC_123215
IR_31182	XLOC_123552
IR_31183	XLOC_123552
IR_31194	XLOC_123608
IR_31281	XLOC_123876
IR_31307	XLOC_123979
IR_31381	XLOC_124333
IR_31387	XLOC_124355
IR_31410	XLOC_124424
IR_31451	XLOC_124552
IR_31452	XLOC_124552
IR_31510	XLOC_124846
IR_31561	XLOC_125039
IR_31601	XLOC_125216
IR_31681	XLOC_125481
IR_31697	XLOC_125509
IR_31699	XLOC_125513
IR_31701	XLOC_125514
IR_31733	XLOC_125726
IR_31861	XLOC_126551
IR_31902	XLOC_126806
IR_31926	XLOC_126938
IR_31994	XLOC_127411
IR_32195	XLOC_128502
IR_32208	XLOC_128597
IR_32272	XLOC_128968
IR_32366	XLOC_129382
IR_32446	XLOC_129719
IR_32450	XLOC_129773
IR_32467	XLOC_129805
IR_32740	XLOC_131163
IR_32767	XLOC_131339
IR_32996	XLOC_132570
IR_33044	XLOC_132949
IR_33079	XLOC_133222
IR_33189	XLOC_133482
IR_33210	XLOC_133548
IR_33346	XLOC_134216
IR_33349	XLOC_134222
IR_33390	XLOC_134364
IR_33407	XLOC_134436
IR_33470	XLOC_134783
IR_33506	XLOC_135064
IR_33532	XLOC_135240
IR_33567	XLOC_135410
IR_33585	XLOC_135493
IR_33595	XLOC_135620
IR_33599	XLOC_135629
IR_33681	XLOC_135866
IR_33720	XLOC_136146
IR_33804	XLOC_136528
IR_33828	XLOC_136579
IR_33893	XLOC_136879
IR_33945	XLOC_137166
IR_33960	XLOC_137257
IR_33966	XLOC_137263
IR_34016	XLOC_137579
IR_34017	XLOC_137579
IR_34068	XLOC_137995
IR_34131	XLOC_138319
IR_34158	XLOC_138431
IR_34184	XLOC_138502
IR_34199	XLOC_138567
IR_34211	XLOC_138671
IR_34243	XLOC_138790
IR_34355	XLOC_139674
IR_34356	XLOC_139674
IR_34357	XLOC_139674
IR_34358	XLOC_139674
IR_34385	XLOC_139736
IR_34497	XLOC_140340
IR_34753	XLOC_141725
IR_34807	XLOC_141841
IR_34925	XLOC_142400
IR_34948	XLOC_142521
IR_35059	XLOC_142989
IR_35176	XLOC_143648
IR_35206	XLOC_143839
IR_35361	XLOC_144580
IR_35442	XLOC_144883
IR_35450	XLOC_144926
IR_35535	XLOC_145601
IR_35537	XLOC_145601
ES_14034	XLOC_092839
ES_16349	XLOC_118904
ES_17143	XLOC_126448
ES_17144	XLOC_126448
ES_1707	XLOC_010735
ES_1481	XLOC_009576
ES_17860	XLOC_133213
ES_18620	XLOC_141116
ES_8142	XLOC_053371
ES_1941	XLOC_012534
ES_1710	XLOC_010759
ES_18389	XLOC_138408
ES_4283	XLOC_029408
ES_15594	XLOC_110615
ES_16643	XLOC_122339
ES_8526	XLOC_055787
ES_8527	XLOC_055787
ES_7564	XLOC_050244
ES_7565	XLOC_050244
ES_8357	XLOC_054559
ES_13360	XLOC_087661
ES_3874	XLOC_025994
ES_2586	XLOC_017595
ES_2589	XLOC_017595
ES_11547	XLOC_075544
ES_13761	XLOC_089738
ES_9773	XLOC_064420
ES_1811	XLOC_011962
ES_8155	XLOC_053403
ES_8157	XLOC_053403
ES_18818	XLOC_143139
ES_13038	XLOC_084685
ES_13039	XLOC_084685
ES_4121	XLOC_028148
ES_4295	XLOC_029463
ES_11554	XLOC_075587
ES_11827	XLOC_077201
ES_11828	XLOC_077201
ES_11829	XLOC_077201
ES_11830	XLOC_077201
ES_11831	XLOC_077201
ES_10180	XLOC_066453
ES_4523	XLOC_031860
ES_12668	XLOC_083118
ES_12669	XLOC_083118
ES_3895	XLOC_026093
ES_8372	XLOC_054659
ES_8373	XLOC_054659
ES_8374	XLOC_054659
ES_8375	XLOC_054659
ES_17768	XLOC_132283
ES_6473	XLOC_044276
ES_6436	XLOC_043222
ES_9813	XLOC_064539
ES_6599	XLOC_044824
ES_6440	XLOC_043228
ES_13385	XLOC_087726
ES_1560	XLOC_010181
ES_12392	XLOC_081152
ES_3914	XLOC_026147
ES_9383	XLOC_061120
ES_12393	XLOC_081157
ES_6450	XLOC_043261
ES_15166	XLOC_106307
ES_8967	XLOC_058775
ES_8968	XLOC_058775
ES_8969	XLOC_058775
ES_17189	XLOC_127121
ES_3590	XLOC_024120
ES_14939	XLOC_102511
ES_18048	XLOC_134883
ES_15842	XLOC_113905
ES_13778	XLOC_089832
ES_15710	XLOC_111916
ES_7997	XLOC_052586
ES_6478	XLOC_044281
ES_6479	XLOC_044281
ES_6480	XLOC_044281
ES_6481	XLOC_044281
ES_16682	XLOC_122672
ES_2607	XLOC_017715
ES_3933	XLOC_026212
ES_9414	XLOC_061185
ES_3598	XLOC_024167
ES_4128	XLOC_028197
ES_17115	XLOC_126198
ES_9876	XLOC_064792
ES_16465	XLOC_120190
ES_1814	XLOC_012011
ES_1815	XLOC_012011
ES_12702	XLOC_083174
ES_15150	XLOC_106165
ES_10241	XLOC_066727
ES_10242	XLOC_066727
ES_10243	XLOC_066727
ES_9884	XLOC_064844
ES_11300	XLOC_073571
ES_3953	XLOC_026309
ES_3958	XLOC_026309
ES_3051	XLOC_020241
ES_11585	XLOC_075749
ES_12275	XLOC_080370
ES_1022	XLOC_006724
ES_14515	XLOC_098301
ES_4317	XLOC_029552
ES_11874	XLOC_077361
ES_6618	XLOC_044904
ES_3063	XLOC_020251
ES_1030	XLOC_006741
ES_8764	XLOC_057317
ES_8765	XLOC_057317
ES_8766	XLOC_057317
ES_8767	XLOC_057317
ES_16316	XLOC_118365
ES_4135	XLOC_028263
ES_1980	XLOC_012741
ES_16883	XLOC_124274
ES_9901	XLOC_064969
ES_9902	XLOC_064969
ES_3968	XLOC_026445
ES_3969	XLOC_026445
ES_7177	XLOC_048610
ES_9429	XLOC_061258
ES_13080	XLOC_084820
ES_13081	XLOC_084820
ES_13082	XLOC_084820
ES_6633	XLOC_044936
ES_12199	XLOC_079718
ES_9430	XLOC_061266
ES_600	XLOC_004755
ES_619	XLOC_004776
ES_1982	XLOC_012767
ES_88	XLOC_000780
ES_13595	XLOC_088953
ES_10270	XLOC_066971
ES_10271	XLOC_066971
ES_13420	XLOC_087887
ES_4149	XLOC_028338
ES_3092	XLOC_020301
ES_4340	XLOC_029652
ES_18282	XLOC_137257
ES_6646	XLOC_045000
ES_7641	XLOC_050471
ES_11614	XLOC_075906
ES_11615	XLOC_075906
ES_7642	XLOC_050476
ES_10891	XLOC_071770
ES_10893	XLOC_071770
ES_2299	XLOC_014953
ES_2300	XLOC_014953
ES_7999	XLOC_052609
ES_8000	XLOC_052609
ES_8001	XLOC_052609
ES_2308	XLOC_014955
ES_2486	XLOC_016936
ES_1052	XLOC_006835
ES_13817	XLOC_089995
ES_10288	XLOC_067100
ES_4159	XLOC_028409
ES_14576	XLOC_098914
ES_16249	XLOC_117655
ES_11913	XLOC_077537
ES_92	XLOC_000807
ES_7199	XLOC_048663
ES_14486	XLOC_097883
ES_6654	XLOC_045061
ES_6656	XLOC_045080
ES_15135	XLOC_106020
ES_14344	XLOC_096598
ES_17303	XLOC_128231
ES_18762	XLOC_142400
ES_12218	XLOC_079875
ES_9023	XLOC_059022
ES_15128	XLOC_105950
ES_17660	XLOC_130894
ES_17663	XLOC_130894
ES_17665	XLOC_130894
ES_12280	XLOC_080405
ES_8594	XLOC_056289
ES_11637	XLOC_076075
ES_11347	XLOC_073728
ES_11348	XLOC_073728
ES_11351	XLOC_073728
ES_11352	XLOC_073728
ES_2325	XLOC_015030
ES_18280	XLOC_137244
ES_17722	XLOC_131732
ES_13447	XLOC_088043
ES_13448	XLOC_088043
ES_8196	XLOC_053804
ES_2334	XLOC_015061
ES_2335	XLOC_015061
ES_2338	XLOC_015061
ES_2340	XLOC_015061
ES_3120	XLOC_020416
ES_4570	XLOC_032175
ES_6698	XLOC_045184
ES_6699	XLOC_045184
ES_7472	XLOC_049920
ES_1306	XLOC_008967
ES_3122	XLOC_020429
ES_11957	XLOC_077776
ES_12243	XLOC_080020
ES_14301	XLOC_096083
ES_10475	XLOC_068961
ES_12747	XLOC_083382
ES_2150	XLOC_013887
ES_5195	XLOC_035715
ES_14897	XLOC_102093
ES_876	XLOC_006124
ES_877	XLOC_006124
ES_7000	XLOC_046905
ES_9032	XLOC_059136
ES_9033	XLOC_059136
ES_13853	XLOC_090137
ES_13854	XLOC_090137
ES_11109	XLOC_072554
ES_2488	XLOC_016958
ES_12762	XLOC_083439
ES_10796	XLOC_070501
ES_12256	XLOC_080155
ES_12257	XLOC_080155
ES_12258	XLOC_080155
ES_12259	XLOC_080155
ES_6026	XLOC_040873
ES_3132	XLOC_020514
ES_7010	XLOC_047037
ES_6714	XLOC_045403
ES_103	XLOC_000970
ES_11387	XLOC_073875
ES_17366	XLOC_128913
ES_7683	XLOC_050621
ES_7688	XLOC_050635
ES_8017	XLOC_052641
ES_10516	XLOC_069138
ES_346	XLOC_002737
ES_13127	XLOC_085151
ES_18355	XLOC_138076
ES_8207	XLOC_053832
ES_10522	XLOC_069173
ES_7699	XLOC_050666
ES_18290	XLOC_137305
ES_13148	XLOC_085191
ES_18166	XLOC_136146
ES_15558	XLOC_110331
ES_7279	XLOC_048838
ES_7703	XLOC_050675
ES_7713	XLOC_050693
ES_139	XLOC_001110
ES_8400	XLOC_055202
ES_15446	XLOC_109398
ES_2394	XLOC_015275
ES_17095	XLOC_126123
ES_10593	XLOC_069719
ES_16980	XLOC_125068
ES_3657	XLOC_024674
ES_715	XLOC_005153
ES_2700	XLOC_018183
ES_16856	XLOC_123996
ES_16370	XLOC_119367
ES_15012	XLOC_103568
ES_378	XLOC_002917
ES_9123	XLOC_059655
ES_727	XLOC_005217
ES_8825	XLOC_058163
ES_18432	XLOC_138861
ES_1143	XLOC_007244
ES_5353	XLOC_036970
ES_5363	XLOC_036970
ES_13935	XLOC_090566
ES_13936	XLOC_090566
ES_6036	XLOC_040911
ES_18738	XLOC_142095
ES_13940	XLOC_090601
ES_393	XLOC_003032
ES_2093	XLOC_013397
ES_2096	XLOC_013397
ES_7754	XLOC_050811
ES_18031	XLOC_134685
ES_6499	XLOC_044377
ES_2108	XLOC_013465
ES_13549	XLOC_088673
ES_7312	XLOC_048979
ES_2192	XLOC_014259
ES_2200	XLOC_014259
ES_18801	XLOC_142887
ES_7782	XLOC_050854
ES_7783	XLOC_050854
ES_2118	XLOC_013563
ES_8028	XLOC_052712
ES_2764	XLOC_018342
ES_7330	XLOC_049062
ES_7331	XLOC_049062
ES_12857	XLOC_084016
ES_14309	XLOC_096207
ES_9942	XLOC_065406
ES_15089	XLOC_104234
ES_6246	XLOC_042293
ES_7827	XLOC_051008
ES_7833	XLOC_051008
ES_18361	XLOC_138197
ES_14119	XLOC_094371
ES_9175	XLOC_060134
ES_9585	XLOC_062460
ES_9586	XLOC_062460
ES_9587	XLOC_062460
ES_15568	XLOC_110412
ES_9612	XLOC_062555
ES_9613	XLOC_062555
ES_5399	XLOC_037163
ES_15043	XLOC_103840
ES_3216	XLOC_021012
ES_7362	XLOC_049248
ES_7068	XLOC_048166
ES_7857	XLOC_051139
ES_8794	XLOC_057997
ES_8795	XLOC_057997
ES_18414	XLOC_138671
ES_12900	XLOC_084264
ES_7378	XLOC_049321
ES_1794	XLOC_011799
ES_6041	XLOC_040947
ES_7869	XLOC_051212
ES_7873	XLOC_051235
ES_7876	XLOC_051261
ES_7877	XLOC_051261
ES_16099	XLOC_116499
ES_1264	XLOC_007831
ES_1265	XLOC_007831
ES_14150	XLOC_094568
ES_8420	XLOC_055313
ES_7399	XLOC_049481
ES_10612	XLOC_069801
ES_14277	XLOC_095916
ES_18091	XLOC_135426
ES_15027	XLOC_103750
ES_16572	XLOC_121532
ES_14245	XLOC_095624
ES_17094	XLOC_126119
ES_7895	XLOC_051425
ES_7896	XLOC_051425
ES_8232	XLOC_053974
ES_14462	XLOC_097730
ES_18953	XLOC_144501
ES_15624	XLOC_110934
ES_16127	XLOC_116646
ES_16130	XLOC_116646
ES_16131	XLOC_116646
ES_12033	XLOC_079042
ES_447	XLOC_004222
ES_16595	XLOC_121837
ES_15910	XLOC_114750
ES_2921	XLOC_019578
ES_18234	XLOC_136792
ES_9984	XLOC_065663
ES_9987	XLOC_065663
ES_14310	XLOC_096219
ES_17630	XLOC_130700
ES_11720	XLOC_076753
ES_18698	XLOC_141884
ES_18701	XLOC_141884
ES_18702	XLOC_141884
ES_18704	XLOC_141884
ES_6518	XLOC_044453
ES_11188	XLOC_073104
ES_9993	XLOC_065672
ES_3287	XLOC_021637
ES_3288	XLOC_021637
ES_9241	XLOC_060603
ES_5449	XLOC_037290
ES_5450	XLOC_037290
ES_5451	XLOC_037290
ES_4718	XLOC_032788
ES_3729	XLOC_025253
ES_13268	XLOC_087194
ES_9664	XLOC_063725
ES_15320	XLOC_108326
ES_1797	XLOC_011822
ES_8041	XLOC_052858
ES_15674	XLOC_111718
ES_15676	XLOC_111718
ES_15677	XLOC_111718
ES_3410	XLOC_023245
ES_1618	XLOC_010333
ES_3745	XLOC_025292
ES_5478	XLOC_037377
ES_5479	XLOC_037377
ES_2926	XLOC_019620
ES_2927	XLOC_019620
ES_896	XLOC_006255
ES_17354	XLOC_128627
ES_18431	XLOC_138824
ES_18049	XLOC_134892
ES_17080	XLOC_125946
ES_4749	XLOC_032932
ES_18382	XLOC_138359
ES_18383	XLOC_138359
ES_8252	XLOC_054066
ES_18020	XLOC_134591
ES_14817	XLOC_101114
ES_8049	XLOC_052920
ES_10881	XLOC_071664
ES_4759	XLOC_032992
ES_5523	XLOC_037515
ES_14503	XLOC_098055
ES_12047	XLOC_079110
ES_10631	XLOC_069876
ES_912	XLOC_006278
ES_3303	XLOC_022712
ES_18360	XLOC_138179
ES_6272	XLOC_042452
ES_12548	XLOC_082753
ES_12549	XLOC_082753
ES_5552	XLOC_037586
ES_16674	XLOC_122549
ES_4816	XLOC_033135
ES_8060	XLOC_052954
ES_8061	XLOC_052954
ES_9681	XLOC_063822
ES_9682	XLOC_063822
ES_1367	XLOC_009128
ES_1368	XLOC_009128
ES_1369	XLOC_009128
ES_4068	XLOC_027900
ES_12264	XLOC_080244
ES_8865	XLOC_058292
ES_8866	XLOC_058292
ES_4828	XLOC_033199
ES_16829	XLOC_123827
ES_16831	XLOC_123827
ES_4834	XLOC_033218
ES_4835	XLOC_033218
ES_4841	XLOC_033218
ES_6068	XLOC_041121
ES_16125	XLOC_116628
ES_3425	XLOC_023353
ES_3426	XLOC_023353
ES_16398	XLOC_119658
ES_5625	XLOC_037791
ES_18394	XLOC_138490
ES_3768	XLOC_025417
ES_3431	XLOC_023380
ES_18625	XLOC_141190
ES_1867	XLOC_012234
ES_1869	XLOC_012234
ES_3769	XLOC_025429
ES_11467	XLOC_075268
ES_259	XLOC_002112
ES_260	XLOC_002112
ES_15495	XLOC_109576
ES_10340	XLOC_068434
ES_10342	XLOC_068434
ES_10637	XLOC_069918
ES_16216	XLOC_117530
ES_8874	XLOC_058338
ES_5991	XLOC_040688
ES_2891	XLOC_019306
ES_12063	XLOC_079207
ES_12064	XLOC_079207
ES_10956	XLOC_071956
ES_16521	XLOC_120667
ES_17604	XLOC_130558
ES_16494	XLOC_120452
ES_8263	XLOC_054172
ES_3782	XLOC_025475
ES_15627	XLOC_110968
ES_6299	XLOC_042571
ES_10348	XLOC_068453
ES_4939	XLOC_033696
ES_15617	XLOC_110859
ES_4940	XLOC_033705
ES_8267	XLOC_054195
ES_9276	XLOC_060735
ES_6089	XLOC_041202
ES_6090	XLOC_041202
ES_12075	XLOC_079263
ES_15521	XLOC_110022
ES_4955	XLOC_033822
ES_4957	XLOC_033841
ES_2531	XLOC_017294
ES_7491	XLOC_050053
ES_7492	XLOC_050053
ES_7493	XLOC_050053
ES_10037	XLOC_065888
ES_8087	XLOC_053091
ES_17558	XLOC_130076
ES_2534	XLOC_017312
ES_2535	XLOC_017312
ES_2537	XLOC_017312
ES_19008	XLOC_144742
ES_8088	XLOC_053098
ES_8089	XLOC_053098
ES_4247	XLOC_029270
ES_6539	XLOC_044602
ES_15680	XLOC_111722
ES_1892	XLOC_012312
ES_1387	XLOC_009247
ES_7093	XLOC_048283
ES_4079	XLOC_027971
ES_4080	XLOC_027971
ES_12087	XLOC_079287
ES_11480	XLOC_075345
ES_4251	XLOC_029279
ES_12961	XLOC_084470
ES_11767	XLOC_076918
ES_13995	XLOC_092289
ES_15807	XLOC_113407
ES_15274	XLOC_107683
ES_6554	XLOC_044641
ES_5836	XLOC_038687
ES_4477	XLOC_031553
ES_8453	XLOC_055495
ES_8454	XLOC_055495
ES_8455	XLOC_055495
ES_8456	XLOC_055495
ES_8457	XLOC_055495
ES_15176	XLOC_106402
ES_12583	XLOC_082888
ES_6344	XLOC_042692
ES_16084	XLOC_116350
ES_16085	XLOC_116350
ES_16086	XLOC_116350
ES_1659	XLOC_010525
ES_43	XLOC_000478
ES_2233	XLOC_014518
ES_3461	XLOC_023599
ES_8911	XLOC_058436
ES_3466	XLOC_023608
ES_5905	XLOC_039069
ES_10978	XLOC_072043
ES_12972	XLOC_084498
ES_12973	XLOC_084498
ES_12974	XLOC_084498
ES_12975	XLOC_084498
ES_12976	XLOC_084498
ES_12977	XLOC_084498
ES_6350	XLOC_042719
ES_10979	XLOC_072047
ES_8290	XLOC_054344
ES_16080	XLOC_116343
ES_6854	XLOC_046278
ES_4484	XLOC_031607
ES_14332	XLOC_096435
ES_15168	XLOC_106320
ES_17420	XLOC_129236
ES_18552	XLOC_140340
ES_7986	XLOC_052520
ES_5938	XLOC_039456
ES_11779	XLOC_076983
ES_297	XLOC_002225
ES_6360	XLOC_042768
ES_14325	XLOC_096330
ES_5173	XLOC_035332
ES_16948	XLOC_124728
ES_18404	XLOC_138537
ES_3810	XLOC_025730
ES_12987	XLOC_084532
ES_11498	XLOC_075407
ES_3649	XLOC_024650
ES_11007	XLOC_072110
ES_15907	XLOC_114729
ES_14080	XLOC_093898
ES_6870	XLOC_046326
ES_8123	XLOC_053241
ES_8124	XLOC_053241
ES_13325	XLOC_087516
ES_12348	XLOC_080960
ES_1670	XLOC_010602
ES_18689	XLOC_141821
ES_18690	XLOC_141821
ES_16097	XLOC_116484
ES_12106	XLOC_079391
ES_9333	XLOC_060919
ES_16605	XLOC_121898
ES_3512	XLOC_023749
ES_10671	XLOC_070043
ES_2557	XLOC_017477
ES_18819	XLOC_143216
ES_16247	XLOC_117647
ES_16248	XLOC_117647
ES_12878	XLOC_084147
ES_10109	XLOC_066159
ES_14209	XLOC_095276
ES_8938	XLOC_058562
ES_10677	XLOC_070058
ES_11801	XLOC_077039
ES_18888	XLOC_144013
ES_18889	XLOC_144013
ES_956	XLOC_006503
ES_18693	XLOC_141841
ES_4094	XLOC_028044
ES_4095	XLOC_028044
ES_12112	XLOC_079412
ES_12113	XLOC_079412
ES_12114	XLOC_079412
ES_12115	XLOC_079412
ES_12636	XLOC_082999
ES_12637	XLOC_082999
ES_12638	XLOC_082999
ES_12639	XLOC_082999
ES_3307	XLOC_022821
ES_11166	XLOC_072956
ES_8133	XLOC_053299
ES_11258	XLOC_073396
ES_11805	XLOC_077067
ES_16587	XLOC_121703
ES_11524	XLOC_075478
ES_9753	XLOC_064279
ES_10686	XLOC_070078
ES_11265	XLOC_073409
ES_12120	XLOC_079422
ES_14849	XLOC_101581
ES_3313	XLOC_022824
ES_8136	XLOC_053332
ES_6886	XLOC_046391
ES_6887	XLOC_046391
ES_19098	XLOC_145838
ES_14256	XLOC_095745
ES_16511	XLOC_120614
ES_16512	XLOC_120614
ES_4514	XLOC_031783
ES_4515	XLOC_031783
ES_8517	XLOC_055705
ES_3866	XLOC_025940
ES_6466	XLOC_044199
ES_13968	XLOC_091979
ES_11531	XLOC_075510
ES_11273	XLOC_073435
ALT5_6398	XLOC_056878
ALT5_5244	XLOC_048427
ALT5_5246	XLOC_048427
ALT5_1081	XLOC_009576
ALT5_6165	XLOC_054536
ALT5_5250	XLOC_048430
ALT5_4669	XLOC_043064
ALT5_5544	XLOC_050234
ALT5_4790	XLOC_044786
ALT5_2280	XLOC_020059
ALT5_12362	XLOC_117228
ALT5_10699	XLOC_095745
ALT5_13041	XLOC_125490
ALT5_3258	XLOC_029431
ALT5_8511	XLOC_075544
ALT5_8513	XLOC_075544
ALT5_8523	XLOC_075562
ALT5_5260	XLOC_048475
ALT5_8972	XLOC_079498
ALT5_3114	XLOC_028148
ALT5_6594	XLOC_058714
ALT5_7182	XLOC_064485
ALT5_8745	XLOC_077201
ALT5_7428	XLOC_066453
ALT5_5022	XLOC_046451
ALT5_11277	XLOC_102167
ALT5_5268	XLOC_048506
ALT5_6014	XLOC_053482
ALT5_14176	XLOC_139388
ALT5_4694	XLOC_043261
ALT5_6462	XLOC_057980
ALT5_3888	XLOC_036478
ALT5_2730	XLOC_024120
ALT5_4311	XLOC_040823
ALT5_5874	XLOC_052586
ALT5_4715	XLOC_044281
ALT5_7196	XLOC_064665
ALT5_1999	XLOC_017715
ALT5_6879	XLOC_061185
ALT5_3118	XLOC_028199
ALT5_2745	XLOC_024176
ALT5_1900	XLOC_016920
ALT5_13369	XLOC_129919
ALT5_7219	XLOC_064878
ALT5_793	XLOC_006741
ALT5_794	XLOC_006741
ALT5_12298	XLOC_116343
ALT5_11825	XLOC_110002
ALT5_9708	XLOC_084820
ALT5_10687	XLOC_095624
ALT5_8132	XLOC_072399
ALT5_482	XLOC_004793
ALT5_7494	XLOC_067033
ALT5_6897	XLOC_061309
ALT5_7495	XLOC_067067
ALT5_2769	XLOC_024626
ALT5_5062	XLOC_046662
ALT5_13438	XLOC_130536
ALT5_4838	XLOC_045051
ALT5_7252	XLOC_065294
ALT5_12781	XLOC_122822
ALT5_7885	XLOC_070340
ALT5_7253	XLOC_065318
ALT5_8587	XLOC_076034
ALT5_13701	XLOC_133372
ALT5_3425	XLOC_032140
ALT5_9539	XLOC_084191
ALT5_830	XLOC_006904
ALT5_4858	XLOC_045138
ALT5_1157	XLOC_010210
ALT5_1158	XLOC_010210
ALT5_8598	XLOC_076130
ALT5_1498	XLOC_012900
ALT5_2337	XLOC_020416
ALT5_12328	XLOC_116623
ALT5_3429	XLOC_032175
ALT5_2030	XLOC_017960
ALT5_10360	XLOC_090137
ALT5_8848	XLOC_077879
ALT5_7540	XLOC_068220
ALT5_5639	XLOC_050589
ALT5_9054	XLOC_080131
ALT5_1616	XLOC_013887
ALT5_8156	XLOC_072610
ALT5_8157	XLOC_072613
ALT5_7666	XLOC_069039
ALT5_3180	XLOC_028783
ALT5_851	XLOC_007032
ALT5_267	XLOC_002672
ALT5_5110	XLOC_047050
ALT5_5340	XLOC_048786
ALT5_518	XLOC_005030
ALT5_4897	XLOC_045445
ALT5_5113	XLOC_047073
ALT5_5665	XLOC_050635
ALT5_7933	XLOC_070667
ALT5_6047	XLOC_053832
ALT5_12544	XLOC_119650
ALT5_8385	XLOC_073994
ALT5_7950	XLOC_070800
ALT5_9239	XLOC_082495
ALT5_14307	XLOC_141168
ALT5_13678	XLOC_133261
ALT5_108	XLOC_001103
ALT5_10410	XLOC_090404
ALT5_10411	XLOC_090404
ALT5_10412	XLOC_090404
ALT5_114	XLOC_001156
ALT5_11199	XLOC_101084
ALT5_10140	XLOC_088434
ALT5_291	XLOC_002999
ALT5_10200	XLOC_089064
ALT5_11705	XLOC_108834
ALT5_5387	XLOC_048995
ALT5_571	XLOC_005395
ALT5_7258	XLOC_065406
ALT5_7009	XLOC_062368
ALT5_5764	XLOC_051008
ALT5_5770	XLOC_051031
ALT5_12540	XLOC_119622
ALT5_8416	XLOC_075100
ALT5_11061	XLOC_099453
ALT5_11228	XLOC_101581
ALT5_13510	XLOC_131339
ALT5_13443	XLOC_130554
ALT5_14361	XLOC_141735
ALT5_5808	XLOC_051331
ALT5_7283	XLOC_065645
ALT5_3528	XLOC_032695
ALT5_6059	XLOC_053976
ALT5_8423	XLOC_075160
ALT5_4334	XLOC_040973
ALT5_11361	XLOC_103334
ALT5_1387	XLOC_012157
ALT5_8885	XLOC_079042
ALT5_5167	XLOC_048176
ALT5_13057	XLOC_125643
ALT5_7284	XLOC_065663
ALT5_13967	XLOC_136638
ALT5_14011	XLOC_137262
ALT5_12677	XLOC_121659
ALT5_5170	XLOC_048185
ALT5_8655	XLOC_076768
ALT5_14610	XLOC_144811
ALT5_8892	XLOC_079080
ALT5_2	XLOC_000070
ALT5_13452	XLOC_130590
ALT5_13453	XLOC_130590
ALT5_1922	XLOC_017108
ALT5_5919	XLOC_052913
ALT5_1389	XLOC_012199
ALT5_12006	XLOC_112231
ALT5_12044	XLOC_113051
ALT5_11665	XLOC_108326
ALT5_3607	XLOC_033116
ALT5_10948	XLOC_098055
ALT5_13400	XLOC_130300
ALT5_4359	XLOC_041101
ALT5_10571	XLOC_093938
ALT5_1013	XLOC_009131
ALT5_1014	XLOC_009131
ALT5_6518	XLOC_058292
ALT5_4360	XLOC_041118
ALT5_3618	XLOC_033218
ALT5_11486	XLOC_106139
ALT5_4093	XLOC_037791
ALT5_10515	XLOC_092720
ALT5_1016	XLOC_009151
ALT5_6804	XLOC_060685
ALT5_5480	XLOC_050022
ALT5_11555	XLOC_106689
ALT5_4762	XLOC_044539
ALT5_7098	XLOC_063892
ALT5_4122	XLOC_037998
ALT5_3660	XLOC_033517
ALT5_6082	XLOC_054172
ALT5_13150	XLOC_127024
ALT5_7779	XLOC_069943
ALT5_6087	XLOC_054195
ALT5_12970	XLOC_124588
ALT5_8916	XLOC_079263
ALT5_8921	XLOC_079263
ALT5_14084	XLOC_138359
ALT5_1220	XLOC_010447
ALT5_12927	XLOC_124274
ALT5_5484	XLOC_050053
ALT5_7106	XLOC_063951
ALT5_4768	XLOC_044602
ALT5_4285	XLOC_040574
ALT5_3720	XLOC_034096
ALT5_11981	XLOC_111979
ALT5_9293	XLOC_082868
ALT5_4297	XLOC_040715
ALT5_9935	XLOC_087395
ALT5_3369	XLOC_031547
ALT5_6105	XLOC_054298
ALT5_6817	XLOC_060802
ALT5_3763	XLOC_034466
ALT5_13568	XLOC_131952
ALT5_12529	XLOC_119499
ALT5_11185	XLOC_100845
ALT5_4404	XLOC_041298
ALT5_53	XLOC_000482
ALT5_2618	XLOC_023608
ALT5_7344	XLOC_066004
ALT5_12596	XLOC_120343
ALT5_2638	XLOC_023642
ALT5_3798	XLOC_035193
ALT5_59	XLOC_000520
ALT5_8700	XLOC_076998
ALT5_2772	XLOC_024650
ALT5_8073	XLOC_072110
ALT5_2901	XLOC_025744
ALT5_1237	XLOC_010587
ALT5_8467	XLOC_075410
ALT5_4998	XLOC_046321
ALT5_61	XLOC_000527
ALT5_6379	XLOC_056696
ALT5_6546	XLOC_058512
ALT5_13900	XLOC_135866
ALT5_7147	XLOC_064209
ALT5_6552	XLOC_058547
ALT5_2265	XLOC_019966
ALT5_6262	XLOC_055641
ALT5_9061	XLOC_080186
ALT5_13129	XLOC_126805
ALT5_8948	XLOC_079412
ALT5_6152	XLOC_054475
ALT5_69	XLOC_000588
ALT5_7401	XLOC_066250
ALT5_11370	XLOC_103592
ALT5_5991	XLOC_053356
ALT5_7405	XLOC_066299
ALT5_10285	XLOC_089711
ALT5_3104	XLOC_028094
ALT5_9360	XLOC_083071
ALT5_14009	XLOC_137257
ALT5_4676	XLOC_043115
ALT5_8970	XLOC_079498
ALT5_8971	XLOC_079498
ALT5_6411	XLOC_056967
ALT5_7618	XLOC_068663
ALT5_7430	XLOC_066453
ALT5_4701	XLOC_043306
ALT5_6873	XLOC_061161
ALT5_8858	XLOC_078798
ALT5_7211	XLOC_064770
ALT5_5039	XLOC_046519
ALT5_8996	XLOC_079676
ALT5_3013	XLOC_026393
ALT5_3141	XLOC_028333
ALT5_13699	XLOC_133372
ALT5_8791	XLOC_077430
ALT5_5292	XLOC_048636
ALT5_11206	XLOC_101288
ALT5_8136	XLOC_072434
ALT5_8139	XLOC_072449
ALT5_8816	XLOC_077537
ALT5_13782	XLOC_134336
ALT5_7519	XLOC_067275
ALT5_8345	XLOC_073731
ALT5_1784	XLOC_015030
ALT5_10091	XLOC_088031
ALT5_6207	XLOC_055266
ALT5_8599	XLOC_076138
ALT5_2338	XLOC_020416
ALT5_13830	XLOC_134892
ALT5_10985	XLOC_098545
ALT5_8616	XLOC_076308
ALT5_4893	XLOC_045406
ALT5_1516	XLOC_013029
ALT5_98	XLOC_001013
ALT5_8171	XLOC_072693
ALT5_12133	XLOC_114095
ALT5_10403	XLOC_090338
ALT5_2806	XLOC_025045
ALT5_7744	XLOC_069719
ALT5_9468	XLOC_083651
ALT5_12527	XLOC_119470
ALT5_14251	XLOC_140340
ALT5_6964	XLOC_061947
ALT5_10145	XLOC_088515
ALT5_5890	XLOC_052712
ALT5_176	XLOC_001546
ALT5_177	XLOC_001546
ALT5_2124	XLOC_018342
ALT5_182	XLOC_001645
ALT5_3485	XLOC_032561
ALT5_14634	XLOC_145555
ALT5_13508	XLOC_131339
ALT5_604	XLOC_005749
ALT5_2423	XLOC_021157
ALT5_1383	XLOC_012136
ALT5_13916	XLOC_136146
ALT5_11759	XLOC_109323
ALT5_2434	XLOC_021288
ALT5_11960	XLOC_111765
ALT5_2846	XLOC_025239
ALT5_4004	XLOC_037377
ALT5_10223	XLOC_089243
ALT5_6510	XLOC_058259
ALT5_6069	XLOC_054057
ALT5_3568	XLOC_032944
ALT5_11636	XLOC_107761
ALT5_10883	XLOC_097432
ALT5_6467	XLOC_058011
ALT5_11666	XLOC_108326
ALT5_6355	XLOC_056455
ALT5_9909	XLOC_087282
ALT5_8045	XLOC_071932
ALT5_1396	XLOC_012222
ALT5_13664	XLOC_132997
ALT5_6225	XLOC_055399
ALT5_8250	XLOC_073209
ALT5_9568	XLOC_084409
ALT5_12464	XLOC_118074
ALT5_5486	XLOC_050065
ALT5_4587	XLOC_042629
ALT5_4508	XLOC_042076
ALT5_10817	XLOC_096773
ALT5_8449	XLOC_075345
ALT5_11210	XLOC_101403
ALT5_2886	XLOC_025617
ALT5_6535	XLOC_058418
ALT5_7800	XLOC_069988
ALT5_12545	XLOC_119653
ALT5_2243	XLOC_019885
ALT5_6363	XLOC_056609
ALT5_13444	XLOC_130558
ALT5_12159	XLOC_114385
ALT5_9306	XLOC_082904
ALT5_14143	XLOC_138889
ALT5_14145	XLOC_138889
ALT5_13337	XLOC_129528
ALT5_9123	XLOC_080935
ALT5_1045	XLOC_009356
ALT5_9594	XLOC_084526
ALT5_10263	XLOC_089571
ALT5_6830	XLOC_060919
ALT5_14126	XLOC_138655
ALT5_4644	XLOC_042831
ALT5_3099	XLOC_028035
ALT5_11984	XLOC_112001
ALT5_10779	XLOC_096330
ALT5_4437	XLOC_041435
ALT5_8722	XLOC_077062
ALT5_8723	XLOC_077067
ALT5_10688	XLOC_095637
ALT5_9619	XLOC_084606
ALT5_10760	XLOC_096239
ALT5_10689	XLOC_095637
ALT3_58	XLOC_000465
ALT3_141	XLOC_000983
ALT3_163	XLOC_001049
ALT3_168	XLOC_001067
ALT3_192	XLOC_001202
ALT3_243	XLOC_001416
ALT3_283	XLOC_001624
ALT3_284	XLOC_001624
ALT3_287	XLOC_001645
ALT3_450	XLOC_002842
ALT3_468	XLOC_002924
ALT3_544	XLOC_003981
ALT3_724	XLOC_004692
ALT3_729	XLOC_004696
ALT3_730	XLOC_004696
ALT3_780	XLOC_004871
ALT3_909	XLOC_005552
ALT3_1145	XLOC_006656
ALT3_1147	XLOC_006674
ALT3_1156	XLOC_006724
ALT3_1187	XLOC_006837
ALT3_1199	XLOC_006900
ALT3_1315	XLOC_007391
ALT3_1420	XLOC_008951
ALT3_1423	XLOC_008956
ALT3_1481	XLOC_009131
ALT3_1533	XLOC_009331
ALT3_1629	XLOC_009576
ALT3_1630	XLOC_009576
ALT3_1747	XLOC_010252
ALT3_1749	XLOC_010257
ALT3_1762	XLOC_010261
ALT3_1814	XLOC_010449
ALT3_1825	XLOC_010463
ALT3_1858	XLOC_010613
ALT3_1859	XLOC_010617
ALT3_1875	XLOC_010663
ALT3_1968	XLOC_010985
ALT3_2053	XLOC_012170
ALT3_2065	XLOC_012230
ALT3_2125	XLOC_012429
ALT3_2252	XLOC_013029
ALT3_2284	XLOC_013156
ALT3_2285	XLOC_013156
ALT3_2356	XLOC_013563
ALT3_2374	XLOC_013640
ALT3_2440	XLOC_014259
ALT3_2507	XLOC_014459
ALT3_2524	XLOC_014600
ALT3_2707	XLOC_015594
ALT3_2739	XLOC_015859
ALT3_2756	XLOC_016788
ALT3_2808	XLOC_017210
ALT3_2826	XLOC_017353
ALT3_2880	XLOC_017595
ALT3_2890	XLOC_017658
ALT3_2920	XLOC_017745
ALT3_2968	XLOC_017874
ALT3_3050	XLOC_018167
ALT3_3107	XLOC_018342
ALT3_3114	XLOC_018347
ALT3_3250	XLOC_019508
ALT3_3354	XLOC_020077
ALT3_3358	XLOC_020077
ALT3_3371	XLOC_020167
ALT3_3381	XLOC_020251
ALT3_3431	XLOC_020375
ALT3_3451	XLOC_020416
ALT3_3453	XLOC_020416
ALT3_3454	XLOC_020423
ALT3_3520	XLOC_020726
ALT3_3562	XLOC_020878
ALT3_3617	XLOC_021288
ALT3_3634	XLOC_021323
ALT3_3801	XLOC_023314
ALT3_3901	XLOC_023753
ALT3_3925	XLOC_023887
ALT3_3942	XLOC_023968
ALT3_3972	XLOC_024100
ALT3_4014	XLOC_024490
ALT3_4016	XLOC_024501
ALT3_4026	XLOC_024595
ALT3_4031	XLOC_024609
ALT3_4081	XLOC_024982
ALT3_4145	XLOC_025174
ALT3_4258	XLOC_025626
ALT3_4331	XLOC_025933
ALT3_4395	XLOC_026169
ALT3_4428	XLOC_026393
ALT3_4471	XLOC_027522
ALT3_4485	XLOC_027638
ALT3_4600	XLOC_028039
ALT3_4603	XLOC_028039
ALT3_4636	XLOC_028231
ALT3_4686	XLOC_028531
ALT3_4695	XLOC_028564
ALT3_4809	XLOC_029281
ALT3_4863	XLOC_029421
ALT3_4952	XLOC_029850
ALT3_4976	XLOC_030077
ALT3_5080	XLOC_031631
ALT3_5090	XLOC_031701
ALT3_5163	XLOC_032185
ALT3_5197	XLOC_032455
ALT3_5286	XLOC_032713
ALT3_5442	XLOC_033151
ALT3_5620	XLOC_034088
ALT3_5683	XLOC_034504
ALT3_5835	XLOC_036157
ALT3_5867	XLOC_036344
ALT3_5940	XLOC_036769
ALT3_6170	XLOC_037830
ALT3_6178	XLOC_037850
ALT3_6210	XLOC_037986
ALT3_6224	XLOC_038034
ALT3_6246	XLOC_038149
ALT3_6471	XLOC_040754
ALT3_6564	XLOC_041063
ALT3_6607	XLOC_041196
ALT3_6729	XLOC_041646
ALT3_6762	XLOC_042076
ALT3_6765	XLOC_042076
ALT3_6769	XLOC_042110
ALT3_6822	XLOC_042352
ALT3_6858	XLOC_042491
ALT3_6926	XLOC_042670
ALT3_6929	XLOC_042690
ALT3_6952	XLOC_042730
ALT3_6954	XLOC_042730
ALT3_7088	XLOC_043229
ALT3_7096	XLOC_043306
ALT3_7133	XLOC_044348
ALT3_7139	XLOC_044387
ALT3_7146	XLOC_044404
ALT3_7160	XLOC_044471
ALT3_7163	XLOC_044539
ALT3_7179	XLOC_044641
ALT3_7223	XLOC_044783
ALT3_7280	XLOC_045107
ALT3_7281	XLOC_045107
ALT3_7320	XLOC_045371
ALT3_7387	XLOC_045883
ALT3_7589	XLOC_046595
ALT3_7605	XLOC_046640
ALT3_7664	XLOC_046912
ALT3_7727	XLOC_048046
ALT3_7753	XLOC_048171
ALT3_7762	XLOC_048272
ALT3_7807	XLOC_048427
ALT3_7956	XLOC_048887
ALT3_8133	XLOC_049904
ALT3_8147	XLOC_050019
ALT3_8163	XLOC_050058
ALT3_8189	XLOC_050105
ALT3_8215	XLOC_050234
ALT3_8325	XLOC_050491
ALT3_8336	XLOC_050552
ALT3_8523	XLOC_051112
ALT3_8549	XLOC_051205
ALT3_8604	XLOC_051425
ALT3_8614	XLOC_051496
ALT3_8641	XLOC_052425
ALT3_8740	XLOC_052989
ALT3_8791	XLOC_053241
ALT3_8823	XLOC_053389
ALT3_8837	XLOC_053432
ALT3_8847	XLOC_053469
ALT3_8850	XLOC_053500
ALT3_8853	XLOC_053544
ALT3_8864	XLOC_053646
ALT3_8922	XLOC_053976
ALT3_8965	XLOC_054177
ALT3_8981	XLOC_054230
ALT3_9010	XLOC_054344
ALT3_9025	XLOC_054368
ALT3_9072	XLOC_054567
ALT3_9152	XLOC_055340
ALT3_9190	XLOC_055495
ALT3_9225	XLOC_055678
ALT3_9349	XLOC_056415
ALT3_9374	XLOC_056542
ALT3_9435	XLOC_056862
ALT3_9455	XLOC_056956
ALT3_9558	XLOC_058112
ALT3_9772	XLOC_058930
ALT3_9804	XLOC_059129
ALT3_9868	XLOC_059390
ALT3_9964	XLOC_060061
ALT3_9994	XLOC_060251
ALT3_10040	XLOC_060591
ALT3_10053	XLOC_060626
ALT3_10075	XLOC_060693
ALT3_10182	XLOC_061099
ALT3_10210	XLOC_061161
ALT3_10212	XLOC_061163
ALT3_10242	XLOC_061250
ALT3_10334	XLOC_061741
ALT3_10397	XLOC_062305
ALT3_10443	XLOC_062612
ALT3_10450	XLOC_062647
ALT3_10582	XLOC_064030
ALT3_10645	XLOC_064263
ALT3_10668	XLOC_064321
ALT3_10710	XLOC_064550
ALT3_10715	XLOC_064580
ALT3_10743	XLOC_064778
ALT3_10752	XLOC_064792
ALT3_10805	XLOC_065318
ALT3_10819	XLOC_065360
ALT3_10924	XLOC_065792
ALT3_10965	XLOC_065932
ALT3_10982	XLOC_065973
ALT3_11104	XLOC_066495
ALT3_11207	XLOC_067275
ALT3_11351	XLOC_068607
ALT3_11370	XLOC_068688
ALT3_11414	XLOC_068918
ALT3_11452	XLOC_069154
ALT3_11456	XLOC_069171
ALT3_11556	XLOC_069896
[truncated: 194 more rows]
