# Supplementary material for: Global profiling of alternative splicing landscape responsive to drought, heat and their combination in wheat (Triticum aestivum L.)
Source: Plant Biotechnol J. 2017 Sep 20;16(3):714–26. doi: 10.1111/pbi.12822 (PMC5814593; doi:10.1111/pbi.12822)
Supplement: Supplementary file 5 — Data S3 Clustering of stress responsive AS events based on their AS pattern changes after DS, HS and HD treatments. [file PBI-16-714-s002.xlsx]

## Sheet: cluster 1
AS Events	Centralized and Normalized Absolute IEP Value Change
	DS-1h	DS-6h	HS-1h	HS-6h	HD-1h	HD-6h
ALT3_10232	0.324685	0.784106	0.452957	0.753658	0.152085	0.775752
ALT3_11445	0.413601	0.634499	0.13748	0.862299	0.413601	0.781763
ALT3_12121	0.300957	0.752743	0.210599	0.752743	0.391314	0.834887
ALT3_12425	0.295729	0.694041	0.238828	0.881482	0.375392	0.757771
ALT3_13215	0.37496	0.603846	0.281976	0.785968	0.281976	0.914518
ALT3_13395	0.266817	0.627712	0.546062	0.930985	0.20313	0.668537
ALT3_14136	0.338405	0.638503	0.15496	0.694198	0.50121	0.915967
ALT3_14590	0.235458	0.69135	0.227317	0.606981	0.55877	0.923367
ALT3_16012	0.336968	0.564948	0.324739	0.892504	0.286525	0.837559
ALT3_16178	0.246635	0.715322	0.337645	0.684252	0.337645	0.921743
ALT3_17104	0.619959	0.619959	0.207212	0.821469	0.207212	0.767431
ALT3_17644	0.571238	0.794985	0.234177	0.533787	0.234177	0.87488
ALT3_20300	0.149231	0.684724	0.40045	0.884943	0.40045	0.723445
ALT3_2056	0.358891	0.629662	0.283687	0.909167	0.283687	0.778149
ALT3_20811	0.396137	0.695077	0.054491	0.725581	0.623901	0.748057
ALT3_2532	0.377255	0.7013	0.279188	0.664989	0.279188	0.941324
ALT3_2599	0.575709	0.521249	0.16758	0.838078	0.311258	0.82937
ALT3_3357	0.129495	0.690038	0.495225	0.818832	0.338015	0.771638
ALT3_4229	0.186563	0.661588	0.590728	0.74888	0.228554	0.826929
ALT3_4547	0.392314	0.565596	0.326302	0.810392	0.241429	0.907209
ALT3_609	0.585385	0.549376	0.273309	0.889459	0.189289	0.756426
ALT3_6481	0.474262	0.68059	0.280829	0.532045	0.280829	0.994689
ALT3_7511	0.517571	0.548197	0.180678	0.686017	0.349124	0.961657
ALT3_9055	0.159685	0.604141	0.406605	0.765762	0.406605	0.900446
ALT3_9655	0.32171	0.66425	0.188068	0.79961	0.419263	0.850342
ALT3_9656	0.354337	0.700037	0.420535	0.762728	0.157475	0.848131
ALT3_9792	0.695544	0.62215	0.210228	0.723014	0.189396	0.802911
ALT5_11217	0.469973	0.65338	0.164296	0.734894	0.328892	0.891808
ALT5_12018	0.241794	0.66579	0.499116	0.806147	0.209629	0.820768
ALT5_12746	0.217657	0.639246	0.358187	0.7597	0.358187	0.910267
ALT5_13030	0.731895	0.716483	0.110291	0.724524	0.291121	0.668927
ALT5_13183	0.277448	0.589251	0.220756	0.865622	0.466419	0.823747
ALT5_13201	0.285556	0.750536	0.645362	0.68505	0.119492	0.757249
ALT5_182	0.330104	0.703761	0.3345	0.853223	0.234859	0.786796
ALT5_230	0.674446	0.727187	0.305255	0.642801	0.108353	0.785203
ALT5_2542	0.178308	0.623385	0.329634	0.894039	0.453446	0.76443
ALT5_3332	0.225455	0.728147	0.294003	0.744012	0.387034	0.864592
ALT5_405	0.487027	0.652155	0.517606	0.757873	0.0466832	0.781899
ALT5_4378	0.166806	0.660601	0.58712	0.870023	0.263801	0.694892
ALT5_4697	0.465678	0.635227	0.213646	0.638925	0.319041	0.970725
ALT5_5346	0.118422	0.687109	0.480314	0.717909	0.376916	0.862572
ALT5_5677	0.258088	0.730857	0.205558	0.54325	0.599533	0.905957
ALT5_6535	0.159804	0.703583	0.26967	0.73852	0.546368	0.825298
ALT5_734	0.319845	0.612698	0.262508	0.858378	0.342833	0.846981
ALT5_8103	0.279229	0.631071	0.317991	0.844051	0.317991	0.852911
ALT5_8323	0.328273	0.727345	0.365224	0.691531	0.225947	0.904923
ALT5_8789	0.440785	0.806555	0.221323	0.640296	0.274526	0.859758
ES_10300	0.261451	0.566152	0.267286	0.813471	0.437969	0.896915
ES_10301	0.298121	0.629559	0.362776	0.817755	0.260405	0.874628
ES_10593	0.391736	0.832471	0.187317	0.832471	0.350417	0.648831
ES_10613	0.233042	0.830667	0.620303	0.620303	0.183393	0.755537
ES_10787	0.188534	0.813785	0.245657	0.590742	0.590742	0.813785
ES_11039	0.327179	0.567203	0.399186	0.850641	0.231169	0.867866
ES_11523	0.292164	0.751566	0.266178	0.800614	0.326819	0.805904
ES_1264	0.70954	0.572833	0.0835629	0.773045	0.361775	0.742487
ES_1265	0.700086	0.548772	0.0853708	0.782048	0.372238	0.754728
ES_12967	0.627688	0.463324	0.244171	0.776399	0.244171	0.88749
ES_13012	0.34674	0.618155	0.153603	0.774024	0.47404	0.876681
ES_13013	0.36133	0.613886	0.153893	0.78462	0.455229	0.874284
ES_13014	0.466567	0.89803	0.38777	0.624236	0.134469	0.732171
ES_14640	0.465645	0.649677	0.107692	0.712096	0.42478	0.883353
ES_15064	0.454687	0.596569	0.154407	0.669125	0.412386	0.956069
ES_15065	0.50194	0.708713	0.347073	0.654414	0.138848	0.892256
ES_15066	0.516076	0.716005	0.366335	0.666141	0.113525	0.865161
ES_15446	0.571253	0.55414	0.266562	0.977524	0.241187	0.632577
ES_15512	0.442734	0.538648	0.359608	0.8747	0.189872	0.837682
ES_17035	0.764127	0.711498	0.0866891	0.701105	0.333189	0.646635
ES_17036	0.725059	0.725059	0.0937195	0.725059	0.317256	0.657092
ES_17291	0.21249	0.739693	0.606995	0.682822	0.192316	0.808926
ES_18774	0.301374	0.578833	0.371754	0.693877	0.30873	0.988677
ES_2305	0.266219	0.617639	0.266219	0.739284	0.419965	0.933916
ES_2701	0.515727	0.525355	0.305286	0.918423	0.205521	0.772932
ES_2702	0.517343	0.517343	0.307009	0.919835	0.207294	0.774419
ES_3396	0.205199	0.700632	0.267128	0.830036	0.452915	0.787333
ES_3397	0.302513	0.67286	0.131958	0.724108	0.572227	0.839578
ES_3914	0.582394	0.744912	0.204606	0.817544	0.207531	0.686256
ES_4779	0.358344	0.530507	0.358344	0.850238	0.256101	0.889711
ES_4939	0.174277	0.605282	0.536993	0.764623	0.286599	0.87547
ES_5381	0.358024	0.559998	0.308127	0.860396	0.284788	0.87191
ES_5658	0.684612	0.762995	0.151608	0.730561	0.240442	0.673025
ES_5768	0.311613	0.693441	0.288093	0.625226	0.355169	0.969702
ES_5769	0.202073	0.724634	0.313834	0.754526	0.39427	0.853907
ES_5770	0.192262	0.750385	0.371569	0.713592	0.35045	0.864986
ES_5771	0.191445	0.751724	0.355794	0.680265	0.378653	0.885362
ES_5806	0.2838	0.82224	0.351957	0.787404	0.253982	0.74386
ES_6006	0.575115	0.50979	0.311195	0.63805	0.221932	0.987161
ES_6439	0.502535	0.571644	0.241614	0.818012	0.241614	0.867824
ES_6751	0.602637	0.696662	0.527519	0.596915	0.0228165	0.796693
ES_7263	0.203781	0.638602	0.487761	0.649476	0.307085	0.956537
ES_7265	0.231307	0.611361	0.422838	0.690459	0.321923	0.965354
ES_8338	0.660799	0.802708	0.243038	0.849814	0.242986	0.443898
ES_8339	0.648467	0.792732	0.2242	0.84064	0.225905	0.511299
ES_8788	0.418776	0.843934	0.347916	0.513256	0.228188	0.891173
ES_9030	0.629629	0.677668	0.2238	0.74276	0.175635	0.793751
IR_11198	0.632157	0.56034	0.0576165	0.743548	0.440644	0.808939
IR_11322	0.378095	0.630318	0.277206	0.919228	0.277206	0.761192
IR_12068	0.267412	0.637367	0.258425	0.749326	0.413447	0.917266
IR_13943	0.405461	0.73439	0.256468	0.699625	0.256468	0.890832
IR_13951	0.70487	0.599767	0.440011	0.855786	0.0672478	0.575562
IR_14614	0.426482	0.82428	0.187803	0.846228	0.327033	0.631417
IR_14840	0.240033	0.842565	0.301178	0.820909	0.366144	0.672415
IR_16058	0.530506	0.588703	0.276553	0.80891	0.187476	0.851094
IR_16288	0.695725	0.589505	0.0183829	0.733683	0.500499	0.705448
IR_16366	0.546917	0.621663	0.255122	0.913021	0.2051	0.70142
IR_16393	0.371137	0.541912	0.253938	0.951531	0.356786	0.767939
IR_18172	0.444139	0.504901	0.260098	0.706749	0.333476	0.993881
IR_18269	0.249662	0.547075	0.502463	0.790412	0.249662	0.90397
IR_18825	0.482989	0.504456	0.151784	0.828914	0.405707	0.869394
IR_18845	0.36571	0.770226	0.284807	0.615774	0.284807	0.921919
IR_19186	0.18076	0.637193	0.457386	0.784307	0.313541	0.870057
IR_19958	0.392607	0.723375	0.301553	0.989301	0.314561	0.521845
IR_20855	0.265138	0.633794	0.205889	0.798373	0.484705	0.855343
IR_20859	0.186103	0.578903	0.463881	0.815221	0.325855	0.873281
IR_21579	0.646361	0.474056	0.206208	0.802584	0.266652	0.847383
IR_22399	0.281082	0.747872	0.39397	0.936004	0.272316	0.611999
IR_22710	0.625687	0.589752	0.314248	0.625687	0.158528	0.929341
IR_22837	0.320196	0.709353	0.259791	0.767787	0.317193	0.868923
IR_23829	0.362744	0.718337	0.265765	0.815316	0.265765	0.815316
IR_24330	0.235026	0.60776	0.48925	0.920284	0.25414	0.736784
IR_24505	0.392053	0.835535	0.24805	0.812583	0.266968	0.688054
IR_24515	0.321512	0.736224	0.431538	0.802874	0.167476	0.783619
IR_24697	0.603948	0.619221	0.533137	0.717398	0.0138545	0.755686
IR_26994	0.212242	0.625194	0.34259	0.773677	0.384943	0.904596
IR_27111	0.514053	0.806243	0.242091	0.55842	0.242091	0.880345
IR_2901	0.206103	0.748496	0.246188	0.764667	0.474711	0.803079
IR_29649	0.235262	0.766098	0.413962	0.792851	0.252566	0.782505
IR_30003	0.221035	0.674604	0.370593	0.809071	0.319008	0.848932
IR_30133	0.526569	0.526569	0.133431	0.807381	0.386162	0.863131
IR_30998	0.516081	0.512171	0.235169	0.817184	0.272517	0.890122
IR_31126	0.48315	0.775679	0.169726	0.927168	0.422207	0.465313
IR_32320	0.754599	0.732115	0.0867505	0.645428	0.333049	0.691302
IR_32743	0.447817	0.692298	0.692298	0.479706	0.0810964	0.850027
IR_33236	0.330405	0.634221	0.291784	0.842129	0.291784	0.852921
IR_33574	0.303426	0.737484	0.499083	0.882845	0.167971	0.652436
IR_34051	0.380361	0.651422	0.639463	0.575988	0.102646	0.893363
IR_34154	0.290544	0.914613	0.290544	0.524032	0.399756	0.823755
IR_34520	0.318631	0.534329	0.25426	0.738965	0.429552	0.967507
IR_34893	0.448426	0.92465	0.467047	0.64154	0.113804	0.647776
IR_34972	0.328805	0.605713	0.328805	0.873223	0.270229	0.836469
IR_34998	0.609505	0.609505	0.134311	0.726475	0.305381	0.858067
IR_3652	0.644001	0.716951	0.291411	0.702766	0.115116	0.772998
IR_4019	0.31319	0.584839	0.309568	0.840448	0.31319	0.882007
IR_4141	0.573973	0.4882	0.304403	0.93934	0.207667	0.72966
IR_4152	0.500232	0.500232	0.376599	0.774971	0.171376	0.919834
IR_4452	0.504787	0.500145	0.218732	0.847051	0.302866	0.869662
IR_4745	0.123711	0.676585	0.432005	0.676585	0.432005	0.902351
IR_4778	0.514455	0.634673	0.29033	0.645733	0.205492	0.952561
IR_5251	0.560041	0.550559	0.530137	0.761118	0.0417085	0.799681
IR_5971	0.195858	0.621869	0.370648	0.851979	0.370648	0.832241
IR_6044	0.580739	0.764142	0.230776	0.733378	0.175823	0.758387
IR_6900	0.393089	0.697467	0.361049	0.673437	0.19284	0.925362
IR_7033	0.326988	0.5425	0.413193	0.758012	0.24862	0.953932
IR_7332	0.415126	0.669502	0.279834	0.827448	0.223885	0.827448
IR_767	0.420606	0.615319	0.652384	0.829654	0.0577945	0.667485
IR_8238	0.27972	0.541216	0.481096	0.829793	0.232026	0.879392
IR_8389	0.268562	0.556255	0.458732	0.856976	0.248082	0.854635
IR_8392	0.306048	0.535316	0.355429	0.879287	0.302962	0.864202
IR_8492	0.148387	0.707584	0.47794	0.638651	0.359639	0.911043
IR_8631	0.405232	0.594311	0.405232	0.830474	0.158317	0.849678
IR_869	0.467254	0.57203	0.273145	0.825462	0.231823	0.873528
IR_870	0.389023	0.556345	0.1973	0.820399	0.389023	0.891154
IR_9218	0.689418	0.571328	0.0882349	0.792746	0.358767	0.742749
IR_9817	0.287263	0.537213	0.396617	0.861904	0.28521	0.875037

## Sheet: Cluster 2
AS Events	Centralized and Normalized Absolute IEP Value Change
	DS-1h	DS-6h	HS-1h	HS-6h	HD-1h	HD-6h
ES_3881	0.284134	0.192573	0.474301	0.881801	0.664467	0.745967
ES_12594	0.10687	0.354888	0.639369	0.795618	0.545502	0.800996
IR_1280	0.156679	0.305489	0.496591	0.680481	0.75514	0.848863
ALT3_19116	0.228527	0.263887	0.455416	0.844369	0.61748	0.833565
IR_25757	0.118387	0.329948	0.781878	0.750993	0.740015	0.522023
IR_8255	0.186919	0.316415	0.509219	0.927958	0.566773	0.73596
ALT5_3543	0.26519	0.204251	0.45909	0.813648	0.691769	0.809296
ALT3_5238	0.22511	0.260272	0.454191	0.807205	0.642531	0.853934
IR_29885	0.244407	0.245393	0.439373	0.829609	0.654853	0.829609
IR_5405	0.0611002	0.398574	0.593094	0.685414	0.780666	0.724394
ALT3_3081	0.238924	0.250671	0.445262	0.779473	0.655392	0.87352
IR_26828	0.234397	0.251063	0.446703	0.709089	0.714909	0.887082
IR_35316	0.146169	0.346966	0.542614	0.802354	0.542614	0.862526
ALT3_19397	0.13277	0.330917	0.527	0.683866	0.696585	0.872106
IR_5955	0.047656	0.423146	0.770748	0.735751	0.645702	0.62024
ALT3_17259	0.108293	0.344633	0.542106	0.789605	0.671361	0.787245
ES_2610	0.252781	0.237407	0.450494	0.868084	0.637562	0.796916
ALT5_9557	0.247253	0.244064	0.445009	0.747083	0.668281	0.891554
ALT3_13398	0.243324	0.270329	0.468369	0.743423	0.582622	0.935176
IR_34497	0.272511	0.206379	0.470744	0.894742	0.678197	0.720671
ES_13549	0.259987	0.223215	0.458439	0.777517	0.650688	0.873397
ES_18759	0.267957	0.214501	0.466507	0.860305	0.631457	0.802515
ALT3_7043	0.241184	0.241184	0.43979	0.812175	0.68184	0.827071
IR_5003	0.271214	0.194672	0.470224	0.8419	0.690667	0.774566
IR_27263	0.254986	0.222714	0.45467	0.72483	0.709821	0.876223
ALT3_12636	0.363578	0.0902613	0.70872	0.81906	0.697921	0.563702
ES_6999	0.297158	0.152454	0.497315	0.772583	0.732701	0.791032
ALT3_14610	0.217292	0.293317	0.493745	0.941761	0.567587	0.729543
ES_7507	0.245436	0.250306	0.450888	0.848499	0.615258	0.832856
ALT3_17556	0.233896	0.274489	0.475423	0.873232	0.553564	0.832639
ES_11045	0.302443	0.197061	0.50345	0.855371	0.544288	0.84063
ALT5_13134	0.198209	0.270299	0.471393	0.800226	0.668693	0.834424
ES_4173	0.200641	0.263037	0.46435	0.808626	0.705927	0.800662
IR_35141	0.0897558	0.400642	0.602718	0.659714	0.602718	0.887697
ALT5_8723	0.239013	0.237484	0.441107	0.788795	0.708878	0.827966
ES_13262	0.249053	0.220346	0.452054	0.772634	0.717586	0.83157
IR_11756	0.366376	0.122726	0.569418	0.718315	0.569418	0.896991
IR_1980	0.239147	0.239147	0.442409	0.815336	0.691867	0.815336
ALT5_11813	0.250253	0.243925	0.453655	0.740044	0.648921	0.906445
ALT3_18544	0.24948	0.224327	0.45483	0.839003	0.681797	0.793806
IR_10192	0.226402	0.258918	0.464392	0.798532	0.62664	0.868358
ES_8223	0.242299	0.227534	0.44809	0.75327	0.741402	0.830648
IR_21371	0.166724	0.31026	0.516097	0.779896	0.595775	0.874491
IR_8468	0.271167	0.235776	0.477081	0.719106	0.599003	0.941111
ES_11047	0.243954	0.269667	0.475616	0.858628	0.540993	0.854386
ALT5_7226	0.239695	0.238251	0.445918	0.796863	0.686237	0.836279
IR_35065	0.20359	0.300797	0.507791	0.9315	0.55915	0.740415
IR_1230	0.242582	0.262553	0.470248	0.668218	0.652381	0.947262
ALT5_5388	0.228855	0.244389	0.4523	0.798818	0.688562	0.83032
IR_18995	0.435469	0.0380243	0.643807	0.698496	0.76881	0.658638
ES_11046	0.223091	0.277285	0.486139	0.850461	0.556047	0.850221
IR_32616	0.265944	0.190357	0.474805	0.782438	0.721641	0.808058
IR_3464	0.284282	0.167117	0.493163	0.774483	0.712265	0.811932
IR_35392	0.318287	0.148819	0.527322	0.817649	0.605711	0.825455
ES_7876	0.235406	0.244377	0.453517	0.866564	0.672115	0.771265
ES_13285	0.242512	0.245517	0.628508	0.840806	0.830696	0.455204
ES_12065	0.2413	0.234991	0.451287	0.702582	0.749148	0.863935
IR_932	0.0802792	0.393434	0.603874	0.655315	0.861078	0.649263
ES_4523	0.297741	0.195675	0.508417	0.918066	0.576692	0.746652
ALT5_13404	0.212926	0.268942	0.479711	0.703472	0.665957	0.912235
ES_4694	0.239231	0.242231	0.453018	0.756191	0.675946	0.876627
IR_22334	0.270437	0.236152	0.481585	0.777191	0.563698	0.91418
ES_2694	0.217312	0.248343	0.459654	0.840479	0.726232	0.751223
IR_12397	0.263247	0.197409	0.474711	0.726207	0.733829	0.84784
ALT3_546	0.136392	0.350048	0.572533	0.717948	0.561546	0.904777
ALT5_4780	0.273716	0.182618	0.485462	0.830054	0.697598	0.773794
IR_29574	0.14166	0.309145	0.521294	0.839516	0.742101	0.689528
ALT5_9302	0.244799	0.245671	0.457895	0.731562	0.656711	0.906606
IR_10371	0.250935	0.233102	0.463288	0.863424	0.630011	0.802483
ALT3_11436	0.192859	0.277909	0.490534	0.887435	0.655909	0.738597
ES_9276	0.152841	0.294772	0.508002	0.740062	0.724565	0.823002
IR_1066	0.244647	0.256297	0.469703	0.849445	0.573851	0.849301
ES_346	0.221413	0.264248	0.477742	0.729216	0.638798	0.911827
ES_12902	0.259726	0.230877	0.473963	0.653744	0.699891	0.925042
IR_19431	0.245744	0.236482	0.460198	0.737086	0.671612	0.892121
ALT3_17152	0.172129	0.285383	0.500174	0.723557	0.698443	0.863558
IR_10148	0.258877	0.221619	0.474855	0.837369	0.616817	0.833705
ALT5_14257	0.270641	0.220605	0.486706	0.839801	0.574431	0.851059
ALT3_2440	0.3305	0.138614	0.59935	0.872154	0.547387	0.755238
ALT5_9123	0.225997	0.243029	0.460194	0.736972	0.718723	0.858329
ES_13290	0.24865	0.218937	0.465838	0.848336	0.68641	0.775072
IR_8804	0.271427	0.231918	0.488727	0.889016	0.550812	0.811344
IR_14364	0.227059	0.238157	0.455782	0.742154	0.750136	0.829956
ALT5_390	0.136919	0.327365	0.545017	0.828311	0.599431	0.806201
ALT5_5692	0.177482	0.273467	0.491613	0.772088	0.70976	0.818833
IR_7605	0.108589	0.335514	0.684202	0.762819	0.798196	0.553923
ES_36	0.158283	0.316451	0.535213	0.914647	0.677895	0.640754
ES_2904	0.0479415	0.418014	0.637316	0.788086	0.664729	0.687157
IR_25369	0.276611	0.170261	0.799795	0.776188	0.724251	0.496137
ES_7313	0.227936	0.237463	0.457243	0.791406	0.712747	0.816449
IR_28308	0.19047	0.279388	0.499344	0.804006	0.617278	0.852758
IR_19194	0.166181	0.282592	0.502748	0.831721	0.746469	0.713533
ES_17854	0.26319	0.238023	0.483592	0.817416	0.5591	0.881923
IR_14197	0.287862	0.192554	0.508433	0.924469	0.686115	0.64381
ALT3_9497	0.354667	0.091504	0.57586	0.741497	0.802951	0.676764
ALT5_6087	0.244832	0.24748	0.468684	0.865245	0.596958	0.820045
IR_25803	0.217191	0.257439	0.478658	0.795654	0.632606	0.861695
ES_18551	0.200987	0.265214	0.486442	0.82988	0.64255	0.818171
ES_18107	0.232532	0.239621	0.460873	0.795958	0.672271	0.841988
IR_936	0.250453	0.209382	0.699494	0.819615	0.792588	0.471711
IR_12277	0.184696	0.263734	0.48504	0.755349	0.75808	0.796345
IR_18966	0.253344	0.218663	0.641974	0.836289	0.818153	0.474821
ALT3_14185	0.213408	0.24421	0.466663	0.763141	0.741141	0.81468
ES_15603	0.228969	0.240113	0.462979	0.805302	0.676931	0.828949
IR_17236	0.0998032	0.342094	0.565921	0.771935	0.685409	0.77808
ES_4397	0.169376	0.275587	0.49991	0.778167	0.723127	0.797077
IR_16680	0.234537	0.228315	0.45913	0.765238	0.732157	0.823867
IR_1429	0.195412	0.302034	0.527494	0.884174	0.527494	0.806635
ES_17558	0.0880162	0.359551	0.5853	0.745229	0.66172	0.803427
IR_35604	0.14427	0.297624	0.524115	0.766885	0.702477	0.807872
IR_13210	0.0950916	0.354623	0.581712	0.834755	0.679036	0.698026
ES_7587	0.206514	0.253305	0.480573	0.858761	0.707841	0.736249
ES_10737	0.256094	0.259126	0.486493	0.826854	0.527635	0.887042
ALT3_8176	0.329842	0.13361	0.557334	0.871229	0.608097	0.743132
IR_24402	0.254335	0.259632	0.487393	0.885975	0.528804	0.827105
ES_13789	0.201914	0.267826	0.495749	0.850175	0.618187	0.809391
ES_14052	0.256634	0.234049	0.484738	0.851689	0.576476	0.839658
ALT3_10075	0.246163	0.206855	0.474384	0.745937	0.760586	0.809319
IR_3354	0.271935	0.186617	0.500285	0.818872	0.646663	0.818872
ALT5_158	0.311099	0.133405	0.666489	0.803177	0.539564	0.789509
ALT5_11747	0.0782814	0.364536	0.706773	0.716905	0.783563	0.593184
ALT3_4719	0.140464	0.333001	0.562211	0.791422	0.562211	0.853934
IR_13345	0.238932	0.232078	0.468209	0.807608	0.657919	0.838498
ES_12543	0.26473	0.180683	0.494346	0.734675	0.7632	0.80561
IR_9546	0.112443	0.332642	0.562545	0.755815	0.661075	0.818723
ES_14897	0.233324	0.22817	0.463366	0.755009	0.731599	0.831775
IR_9601	0.25508	0.220867	0.485338	0.826578	0.612284	0.843095
ES_8220	0.238045	0.224263	0.468688	0.847779	0.714307	0.750163
IR_18061	0.268536	0.211538	0.499938	0.875876	0.588796	0.79856
ES_2411	0.214336	0.257473	0.489137	0.902718	0.702598	0.676982
ES_10778	0.255881	0.237126	0.48776	0.806024	0.57263	0.883822
ALT3_19079	0.0877838	0.352179	0.6963	0.584142	0.738784	0.784054
ALT3_6952	0.249983	0.251995	0.484603	0.847377	0.552308	0.856977
IR_24428	0.242268	0.210804	0.474965	0.791225	0.727973	0.796008
ES_10741	0.254544	0.257649	0.490488	0.807264	0.532621	0.900678
IR_30519	0.235455	0.23064	0.468317	0.837629	0.678419	0.792783
IR_32968	0.100088	0.35349	0.662744	0.687247	0.58662	0.853054
IR_8071	0.228277	0.239631	0.472947	0.808625	0.658608	0.835154
ES_3670	0.133768	0.301722	0.535129	0.785208	0.755684	0.731732
ES_13335	0.178785	0.306448	0.539889	0.864303	0.539889	0.813928
ES_5312	0.222514	0.245155	0.479109	0.868585	0.662392	0.765488
ES_7590	0.217071	0.241847	0.475971	0.808154	0.687798	0.812402
ALT3_19181	0.456701	0.0230463	0.690874	0.690874	0.690874	0.690874
ALT5_10828	0.167845	0.311977	0.546193	0.835518	0.546193	0.835518
ALT3_6310	0.33859	0.09741	0.711183	0.573112	0.773281	0.749666
IR_28356	0.208773	0.254048	0.488652	0.797341	0.649707	0.844722
ES_14515	0.225643	0.231951	0.467754	0.767442	0.731043	0.81941
ALT5_4045	0.191914	0.253349	0.489258	0.787683	0.74155	0.779489
IR_7455	0.295939	0.142557	0.532317	0.795697	0.696142	0.780592
IR_27382	0.229652	0.238715	0.475432	0.85839	0.659607	0.781447
IR_27220	0.154511	0.319254	0.556071	0.809605	0.556071	0.84773
IR_11035	0.233811	0.225662	0.470769	0.767222	0.710547	0.835232
ALT5_2534	0.24871	0.24774	0.48578	0.667336	0.648715	0.944961
IR_7317	0.186433	0.265721	0.503585	0.733247	0.693876	0.860381
ES_6356	0.242273	0.228527	0.480174	0.723363	0.677544	0.891362
ES_869	0.293068	0.162163	0.531078	0.812839	0.620331	0.823765
ALT3_5867	0.330786	0.144371	0.569396	0.736072	0.569396	0.893224
ES_13790	0.237148	0.242336	0.481005	0.819551	0.609419	0.853785
IR_25429	0.331919	0.118027	0.622534	0.776975	0.571054	0.822735
IR_31194	0.377571	0.0653089	0.70079	0.759557	0.723178	0.616837
ALT3_8128	0.0979734	0.35467	0.594253	0.681375	0.852266	0.662706
IR_17409	0.237735	0.229667	0.477473	0.728083	0.690044	0.88024
IR_22777	0.159204	0.281819	0.521601	0.826777	0.750483	0.70336
ES_12961	0.252315	0.239197	0.492616	0.82894	0.565182	0.864993
IR_1281	0.258816	0.204659	0.499172	0.804185	0.62939	0.847022
ES_1652	0.183388	0.263793	0.50501	0.77638	0.685923	0.828749
ES_3561	0.248262	0.228185	0.489636	0.794249	0.610031	0.87288
ALT5_4135	0.23598	0.226353	0.477584	0.864447	0.698574	0.740305
IR_5400	0.144368	0.290915	0.532806	0.77808	0.710096	0.786978
IR_30247	0.245764	0.245764	0.487814	0.836912	0.570316	0.856674
ES_18135	0.234996	0.237427	0.479538	0.656178	0.748882	0.886222
ALT3_2320	0.247647	0.230838	0.489824	0.731693	0.63447	0.908771
ALT5_5354	0.230291	0.260669	0.503845	0.855709	0.552476	0.840253
IR_9378	0.197724	0.293824	0.537431	0.770011	0.537431	0.906822
ALT3_11007	0.227967	0.22825	0.47204	0.751726	0.734393	0.828867
IR_32546	0.172635	0.277324	0.643734	0.808979	0.521597	0.818974
IR_11200	0.24624	0.21624	0.490524	0.881377	0.727404	0.681458
ES_9486	0.298476	0.141291	0.543109	0.789534	0.667307	0.803525
IR_30781	0.25181	0.222868	0.496644	0.880056	0.60802	0.783845
ES_734	0.272871	0.215485	0.517854	0.863586	0.544756	0.828692
ES_2252	0.225214	0.274706	0.519691	0.840056	0.519691	0.863885
ALT5_10083	0.217432	0.23392	0.761554	0.81807	0.733296	0.478971
IR_6097	0.134791	0.309894	0.555037	0.854657	0.718466	0.670399
IR_12361	0.277886	0.215687	0.523208	0.62587	0.645077	0.955515
IR_6535	0.0408673	0.414999	0.723612	0.660629	0.701568	0.701568
ALT3_21013	0.272563	0.185146	0.518426	0.851707	0.624292	0.79111
ES_13151	0.231281	0.239649	0.486009	0.892825	0.656872	0.736608
ALT3_62	0.204423	0.252423	0.499487	0.83673	0.648563	0.801617
IR_22104	0.129595	0.300811	0.547906	0.731727	0.772484	0.760721
ALT3_17063	0.238722	0.255889	0.503096	0.942576	0.599232	0.703728
ES_15760	0.225912	0.239834	0.487337	0.889529	0.692089	0.708542
IR_26731	0.227779	0.228437	0.476502	0.785571	0.701857	0.823097
IR_25518	0.11425	0.316287	0.71145	0.565454	0.767901	0.767901
ALT3_1574	0.209536	0.259484	0.509224	0.675717	0.675717	0.913565
IR_19476	0.264935	0.197814	0.608434	0.81071	0.514944	0.846406
IR_23820	0.253732	0.201329	0.503839	0.661628	0.760298	0.862417
ALT3_6586	0.120311	0.328753	0.61015	0.793996	0.578884	0.811148
IR_13509	0.177216	0.271629	0.521798	0.79121	0.646882	0.834508
IR_27720	0.255717	0.239399	0.506032	0.874916	0.543063	0.824116
ALT5_12308	0.168442	0.265808	0.516339	0.769354	0.744701	0.778599
ALT3_2455	0.271326	0.224991	0.522307	0.927737	0.549336	0.747546
ALT3_575	0.318858	0.145842	0.570011	0.859217	0.570011	0.779305
IR_16785	0.236179	0.223021	0.487821	0.787926	0.663207	0.845089
ALT5_8385	0.225447	0.227242	0.479127	0.794834	0.710771	0.805823
ES_12510	0.238524	0.23955	0.491444	0.812291	0.598754	0.86268
IR_23973	0.154359	0.28293	0.535493	0.763963	0.685067	0.821431
IR_30134	0.224591	0.224591	0.477166	0.76744	0.76067	0.788786
IR_28563	0.228523	0.223104	0.724841	0.758042	0.82746	0.481273
IR_35257	0.228685	0.22058	0.481547	0.782016	0.727386	0.803028
ES_3860	0.15379	0.277064	0.529936	0.751198	0.751198	0.780058
IR_16384	0.175956	0.273382	0.635252	0.811663	0.526691	0.820299
IR_1377	0.19081	0.261562	0.515292	0.78854	0.642158	0.84488
ES_18982	0.25129	0.229697	0.505226	0.870082	0.574481	0.812467
ALT5_13664	0.260165	0.179857	0.514283	0.696301	0.777198	0.81544
ES_6011	0.166181	0.282435	0.536684	0.861343	0.644628	0.751972
IR_109	0.227468	0.240465	0.494753	0.71643	0.664867	0.89926
ES_620	0.225176	0.234095	0.488592	0.759104	0.673806	0.862469
IR_33020	0.257352	0.185982	0.51212	0.809481	0.678773	0.799535
ALT3_3200	0.191874	0.264798	0.519921	0.819064	0.61781	0.829775
ES_10047	0.270979	0.179535	0.526168	0.880269	0.697765	0.688526
ES_7877	0.220749	0.229639	0.485202	0.832906	0.725608	0.749139
ALT3_8174	0.229542	0.23909	0.494663	0.865411	0.622431	0.792107
IR_10382	0.26835	0.174581	0.709845	0.711021	0.855521	0.523926
ES_3560	0.246054	0.226458	0.501674	0.806991	0.599166	0.862901
IR_3032	0.100328	0.330574	0.58632	0.733086	0.705382	0.787553
ALT5_10656	0.251097	0.199054	0.506883	0.866072	0.698723	0.721413
IR_21884	0.232106	0.232106	0.487966	0.81035	0.641482	0.839232
ALT5_404	0.290154	0.187645	0.546133	0.800188	0.546133	0.87299
ALT5_434	0.224891	0.224891	0.481046	0.732827	0.765372	0.814216
ES_8911	0.237647	0.214477	0.493837	0.780544	0.679353	0.837385
ES_15423	0.0836023	0.376199	0.632986	0.666217	0.851254	0.632986
IR_33045	0.217872	0.229236	0.486195	0.814497	0.734473	0.76097
IR_30033	0.13578	0.307134	0.564164	0.784476	0.821194	0.630495
ALT3_17228	0.259852	0.195527	0.51715	0.817331	0.624357	0.829026
IR_15141	0.17083	0.301181	0.558541	0.666676	0.619817	0.926199
ES_12748	0.113016	0.33119	0.588615	0.713629	0.648533	0.84826
IR_7369	0.179978	0.266159	0.523589	0.737535	0.674777	0.861205
ALT5_10411	0.233371	0.21048	0.490899	0.791349	0.731259	0.785886
ALT3_19020	0.0550528	0.394573	0.664424	0.706763	0.770327	0.652103
IR_14727	0.194968	0.244773	0.502511	0.771704	0.725884	0.803402
ES_11286	0.202843	0.274873	0.632021	0.664152	0.532707	0.936648
IR_7400	0.225003	0.237897	0.49672	0.721296	0.67235	0.889978
ES_10076	0.228991	0.22805	0.487824	0.779995	0.67322	0.845164
ES_13654	0.259845	0.227892	0.57958	0.726658	0.518788	0.930481
ALT5_13701	0.203301	0.248698	0.507678	0.783328	0.654057	0.846181
IR_12991	0.165125	0.277388	0.649515	0.826672	0.536453	0.78809
IR_33440	0.1216	0.312289	0.688737	0.723884	0.571432	0.825302
ES_9566	0.214454	0.232606	0.492059	0.727257	0.743941	0.832925
IR_14214	0.268842	0.190997	0.607303	0.778868	0.528329	0.868905
ES_4701	0.198977	0.240184	0.49979	0.738203	0.78197	0.78412
ES_15531	0.279305	0.196224	0.605695	0.69471	0.538933	0.928376
IR_13858	0.235824	0.235824	0.495689	0.740402	0.636759	0.898746
IR_35037	0.258116	0.20123	0.623816	0.874032	0.51817	0.76788
IR_3941	0.203709	0.250171	0.510765	0.712351	0.684732	0.881515
IR_278	0.198735	0.25374	0.514369	0.747671	0.658623	0.870106
ALT5_11194	0.27794	0.203017	0.538671	0.839666	0.538671	0.845279
ES_1053	0.240299	0.258256	0.51916	0.781479	0.533584	0.910465
ES_14587	0.248882	0.207342	0.691355	0.697828	0.887985	0.50985
ES_145	0.217711	0.244449	0.505506	0.893565	0.72423	0.657782
IR_11150	0.273597	0.211426	0.53478	0.821832	0.53478	0.866828
ALT5_4522	0.257869	0.176182	0.519136	0.717403	0.788576	0.784077
ES_15510	0.241475	0.244383	0.505709	0.714729	0.60627	0.930676
ES_15356	0.271604	0.214426	0.532991	0.857803	0.532991	0.833427
ALT5_5665	0.267074	0.198588	0.528501	0.846258	0.582779	0.820044
ALT5_13910	0.185982	0.257345	0.518931	0.778033	0.669437	0.833516
ALT3_15873	0.239095	0.250989	0.513039	0.846481	0.543004	0.850636
ALT5_7142	0.233606	0.229878	0.496054	0.668285	0.725695	0.889725
ALT3_4081	0.331486	0.100924	0.594071	0.74891	0.673988	0.793863
ALT5_4437	0.18023	0.26432	0.5271	0.86496	0.721866	0.684768
ES_7774	0.232346	0.258358	0.521538	0.856633	0.533342	0.841026
ES_15429	0.178274	0.265158	0.528459	0.702361	0.704504	0.864488
IR_7885	0.296332	0.152622	0.559798	0.804104	0.60504	0.825348
IR_28583	0.119414	0.309136	0.572617	0.77124	0.689985	0.780851
ES_7688	0.26174	0.22741	0.525258	0.865227	0.533675	0.829933
IR_11845	0.22148	0.232467	0.496159	0.785206	0.665676	0.842255
ALT3_9596	0.259781	0.245327	0.523704	0.765202	0.523704	0.925525
ALT5_10603	0.192866	0.280826	0.550859	0.860691	0.544917	0.813083
IR_21898	0.289808	0.166163	0.553959	0.868692	0.598218	0.766404
ALT5_3164	0.207942	0.235718	0.500333	0.809049	0.698793	0.791408
IR_28615	0.177364	0.278469	0.628005	0.724846	0.543269	0.891291
ES_11188	0.256978	0.215748	0.579889	0.784718	0.522117	0.883793
IR_13463	0.197211	0.263533	0.52882	0.717088	0.634935	0.901656
ES_4831	0.181414	0.269863	0.623659	0.859524	0.53521	0.773573
IR_11415	0.259173	0.207022	0.524784	0.816956	0.584547	0.850762
ES_5125	0.234821	0.249204	0.515082	0.899495	0.565879	0.778763
IR_6366	0.224365	0.219975	0.490949	0.746869	0.746869	0.814216
ES_1982	0.242129	0.248551	0.515389	0.775231	0.553937	0.908007
ES_6480	0.239688	0.240472	0.508373	0.873595	0.572858	0.808257
ES_2412	0.217082	0.256236	0.52417	0.930041	0.669482	0.646232
ES_6481	0.241933	0.242717	0.510689	0.876875	0.560379	0.81065
ES_1872	0.241812	0.211702	0.509805	0.791251	0.641887	0.846784
ES_13263	0.201882	0.238569	0.506697	0.760583	0.710588	0.824924
ALT3_13837	0.211902	0.260043	0.5282	0.839794	0.565768	0.837537
IR_26960	0.220463	0.222194	0.490493	0.761616	0.753914	0.794565
IR_34610	0.247788	0.250841	0.519898	0.841823	0.519898	0.862994
ALT3_14886	0.0946113	0.358879	0.637208	0.628338	0.857348	0.666859
IR_7210	0.108167	0.320088	0.589807	0.679713	0.767254	0.778214
IR_20887	0.248981	0.246673	0.526349	0.840303	0.518932	0.862005
ES_6671	0.374281	0.0633638	0.683371	0.734013	0.743568	0.644645
IR_31601	0.246155	0.199256	0.516905	0.693828	0.722807	0.864292
ES_10742	0.24046	0.245553	0.516334	0.77441	0.56205	0.904436
ES_10914	0.24915	0.24915	0.520028	0.851101	0.520028	0.853788
ALT5_1220	0.225598	0.218739	0.496532	0.819725	0.709892	0.772757
IR_1774	0.212143	0.232998	0.504108	0.76183	0.692707	0.839458
ALT5_11497	0.131697	0.316996	0.588203	0.637513	0.690933	0.877901
ES_6049	0.178531	0.27279	0.605726	0.842341	0.544196	0.79966
IR_26411	0.246691	0.233792	0.55703	0.835043	0.518238	0.852449
IR_14121	0.256567	0.185177	0.657889	0.83622	0.528194	0.779196
ALT3_12530	0.197488	0.239988	0.51166	0.779934	0.70568	0.808494
ALT5_7368	0.245448	0.25037	0.522298	0.8507	0.522298	0.852129
ES_10740	0.242953	0.240015	0.515414	0.796524	0.561751	0.886586
IR_7585	0.25117	0.192311	0.701737	0.708799	0.865579	0.523647
ES_9734	0.235972	0.22642	0.508873	0.70502	0.665791	0.901168
ALT3_12185	0.257166	0.176497	0.530137	0.830406	0.707568	0.74147
IR_33155	0.23283	0.205327	0.506675	0.738971	0.739465	0.819975
IR_1504	0.234281	0.234281	0.50843	0.856916	0.598274	0.811063
ES_14845	0.271917	0.187403	0.618848	0.903133	0.546104	0.715839
ES_4833	0.188583	0.266935	0.541168	0.903754	0.658696	0.684107
ES_958	0.170666	0.26147	0.535852	0.733612	0.710883	0.830759
IR_9569	0.239613	0.234114	0.51456	0.926981	0.652034	0.675942
ALT3_6798	0.21883	0.22442	0.792716	0.806087	0.701788	0.499402
ALT3_141	0.272396	0.150975	0.547396	0.743221	0.76224	0.767014
ES_17188	0.197621	0.266249	0.571263	0.834624	0.541447	0.832039
IR_30230	0.257908	0.194367	0.646213	0.723232	0.888272	0.533251
IR_345	0.110842	0.331372	0.607036	0.789078	0.607036	0.79788
ES_13115	0.224165	0.223329	0.499969	0.826494	0.681042	0.788244
IR_18058	0.105977	0.318808	0.707836	0.787809	0.728013	0.5948
ALT3_19945	0.0680212	0.364026	0.714677	0.719231	0.640297	0.736991
ALT3_4166	0.235836	0.236992	0.513618	0.898726	0.598847	0.759224
IR_17885	0.234577	0.25671	0.53338	0.907697	0.53338	0.7775
ALT3_828	0.246095	0.240149	0.52306	0.850993	0.539735	0.843212
ALT3_18434	0.209939	0.277919	0.587256	0.65995	0.554947	0.953232
ES_14983	0.205842	0.228815	0.506019	0.770813	0.777351	0.754404
ES_16879	0.178856	0.256016	0.533307	0.786486	0.673962	0.814617
ES_2945	0.131683	0.311849	0.600425	0.801627	0.589507	0.808152
IR_34934	0.0921406	0.334639	0.61241	0.702277	0.782158	0.719619
IR_15932	0.243857	0.220495	0.589271	0.82925	0.521991	0.838379
ALT3_10496	0.208577	0.232976	0.511127	0.8081	0.680295	0.802169
ES_13936	0.274488	0.163203	0.645437	0.769086	0.552699	0.83833
IR_22155	0.194207	0.239189	0.517552	0.777391	0.714197	0.800708
IR_19163	0.255376	0.170621	0.746958	0.746958	0.789164	0.534167
ES_14337	0.220536	0.250145	0.565958	0.83636	0.529342	0.840901
IR_24818	0.230618	0.223767	0.645568	0.768638	0.864359	0.510293
IR_19738	0.193633	0.259114	0.539227	0.781143	0.608346	0.861781
ES_12747	0.234229	0.246234	0.550948	0.873722	0.526512	0.811598
ALT3_15130	0.226944	0.212909	0.507637	0.822013	0.704122	0.769617
IR_34784	0.160046	0.287665	0.568428	0.730079	0.619475	0.87755
IR_25529	0.147664	0.273348	0.554288	0.750946	0.761296	0.755701
ALT5_8293	0.270076	0.183175	0.604659	0.87698	0.551125	0.757229
IR_12488	0.267065	0.204498	0.548201	0.816863	0.548201	0.858416
IR_35232	0.255232	0.216891	0.556061	0.85099	0.536399	0.82767
IR_4755	0.18968	0.262705	0.603138	0.85838	0.543886	0.785454
ES_16130	0.234478	0.218492	0.515716	0.887528	0.69021	0.696819
IR_15561	0.19206	0.241007	0.522643	0.825428	0.731053	0.731053
IR_30614	0.217096	0.220486	0.502386	0.762969	0.740111	0.800195
ES_6478	0.239385	0.240168	0.522209	0.872463	0.557331	0.811688
ES_8454	0.155295	0.267114	0.756257	0.73351	0.781802	0.549265
ALT5_2011	0.188825	0.245888	0.528349	0.840542	0.708097	0.731542
ES_8456	0.156429	0.266429	0.770545	0.723508	0.7774	0.548932
IR_13846	0.101372	0.32054	0.728339	0.720298	0.769596	0.603098
ALT3_10791	0.220377	0.224358	0.507018	0.806232	0.674226	0.811032
ALT3_10686	0.209743	0.247053	0.529828	0.786729	0.605797	0.864093
ALT3_1145	0.270551	0.162466	0.553414	0.766187	0.660314	0.830312
IR_22722	0.244379	0.214657	0.527542	0.801462	0.598982	0.856221
ES_16613	0.172283	0.269968	0.618842	0.817653	0.553172	0.811325
ALT5_14368	0.24142	0.187799	0.524843	0.795555	0.724964	0.768663
ALT3_8467	0.220513	0.235086	0.518549	0.810348	0.61776	0.840987
ALT3_11308	0.0612003	0.374984	0.68512	0.739849	0.723633	0.658456
ALT3_606	0.239229	0.208349	0.522783	0.71043	0.683623	0.87883
IR_25357	0.223203	0.219855	0.506781	0.798146	0.682762	0.812497
ES_9485	0.259642	0.166039	0.543354	0.733562	0.73027	0.810377
ES_13953	0.217711	0.240855	0.633285	0.895469	0.731256	0.524666
IR_31567	0.293556	0.133615	0.577894	0.673954	0.745151	0.819073
IR_16650	0.326376	0.100611	0.761778	0.777904	0.665022	0.611552
IR_16788	0.213036	0.221677	0.506859	0.757007	0.751713	0.792951
IR_26320	0.281822	0.167367	0.567302	0.78481	0.591469	0.850473
ES_18317	0.226311	0.253703	0.539373	0.712934	0.579234	0.931688
ES_18319	0.226311	0.253703	0.539373	0.712934	0.579234	0.931688
ALT3_17231	0.0991979	0.327807	0.613568	0.699297	0.699297	0.804076
IR_17667	0.196531	0.263208	0.707912	0.909347	0.617156	0.549089
IR_8915	0.234484	0.263135	0.549648	0.954858	0.549648	0.691471
ES_13794	0.18072	0.267403	0.598981	0.811857	0.554007	0.830275
IR_32119	0.223437	0.264416	0.551273	0.715191	0.551273	0.937652
ES_4749	0.266042	0.155568	0.788416	0.724614	0.755465	0.553138
ALT5_5820	0.166334	0.26325	0.550494	0.837523	0.730857	0.694785
IR_34829	0.229631	0.23351	0.520849	0.844053	0.593642	0.821557
ES_12511	0.234469	0.231824	0.521936	0.815859	0.585432	0.853723
IR_26943	0.241122	0.249561	0.561548	0.712178	0.537051	0.941784
ES_80	0.220448	0.213747	0.508044	0.768291	0.743282	0.789431
ES_10077	0.229531	0.22487	0.517598	0.809356	0.622408	0.83948
IR_1246	0.222943	0.232794	0.654827	0.717084	0.521418	0.894177
ES_6614	0.1945	0.268239	0.5699	0.771006	0.882732	0.556865
ALT3_5620	0.21285	0.224076	0.513028	0.721596	0.742196	0.829498
ES_8457	0.132532	0.285854	0.726195	0.751222	0.772631	0.574809
ES_14586	0.246116	0.201396	0.647421	0.733704	0.879306	0.5353
ES_7564	0.219668	0.22883	0.518585	0.781744	0.644682	0.849734
IR_15417	0.242535	0.242535	0.53238	0.844838	0.53238	0.848575
IR_22418	0.266037	0.158957	0.556189	0.819964	0.701265	0.740832
ES_17120	0.136514	0.304955	0.595454	0.813328	0.595454	0.79754
ALT3_10147	0.321911	0.101378	0.612625	0.770169	0.758869	0.67829
IR_26881	0.237386	0.194542	0.528526	0.82843	0.705742	0.748617
ES_15183	0.293951	0.127775	0.585339	0.777403	0.681371	0.777403
ALT3_4976	0.196583	0.23087	0.522314	0.776173	0.762326	0.754979
IR_24527	0.241926	0.213452	0.533669	0.828472	0.597254	0.828472
ES_7796	0.221001	0.245918	0.625175	0.689291	0.537878	0.92398
IR_23239	0.219714	0.217786	0.511978	0.811006	0.699603	0.783155
ALT3_2707	0.223623	0.223623	0.516265	0.873021	0.71352	0.693191
ES_147	0.233326	0.232421	0.588514	0.785868	0.526098	0.877016
ALT5_6860	0.265578	0.155893	0.728028	0.728028	0.807077	0.558638
ES_11453	0.190252	0.267132	0.657519	0.651528	0.56026	0.916552
ALT5_13702	0.234582	0.200566	0.528091	0.704272	0.729837	0.845894
IR_7816	0.0811595	0.349573	0.788261	0.711016	0.643271	0.669962
ES_7485	0.257926	0.192917	0.609182	0.751596	0.551766	0.879856
IR_11180	0.22781	0.20914	0.521654	0.799425	0.677174	0.808041
IR_6375	0.180582	0.243636	0.537891	0.767777	0.721799	0.791558
IR_29823	0.207279	0.233834	0.528156	0.808463	0.648288	0.817223
ES_16884	0.245767	0.232082	0.5401	0.861504	0.5401	0.823691
ALT5_9909	0.24592	0.198644	0.540786	0.730499	0.650002	0.877392
ES_7565	0.212522	0.220534	0.515532	0.716946	0.779752	0.797957
ALT5_14139	0.221512	0.238721	0.533845	0.638414	0.699413	0.911339
IR_34494	0.241283	0.240135	0.536849	0.80545	0.539515	0.880011
ES_3969	0.231058	0.212726	0.526882	0.710284	0.688391	0.873902
IR_33407	0.238971	0.224244	0.593595	0.892475	0.535374	0.758584
ALT3_11937	0.21423	0.228346	0.668502	0.748175	0.524777	0.859213
IR_25164	0.153052	0.271013	0.567475	0.790103	0.671497	0.790103
IR_22894	0.248636	0.219346	0.545297	0.791732	0.561069	0.877163
ES_8455	0.151894	0.26556	0.748342	0.73787	0.777118	0.562459
IR_22220	0.25193	0.174856	0.680638	0.812108	0.549167	0.774545
IR_14366	0.221209	0.209772	0.518568	0.786191	0.721313	0.786191
ES_4314	0.216742	0.215213	0.514116	0.732273	0.787295	0.777604
IR_32353	0.224277	0.234624	0.532078	0.767454	0.603548	0.881262
IR_5536	0.290831	0.141469	0.58851	0.798226	0.622531	0.801677
ALT3_20202	0.243124	0.233532	0.540968	0.855935	0.540968	0.828716
ES_5961	0.238659	0.195745	0.536548	0.78263	0.663832	0.825829
IR_32794	0.15116	0.288399	0.58643	0.673631	0.879623	0.664
IR_12237	0.242145	0.192414	0.540528	0.749397	0.671071	0.847688
IR_14739	0.198196	0.232461	0.530947	0.749071	0.704556	0.828011
ES_15992	0.136542	0.281652	0.580501	0.701005	0.790629	0.752914
IR_23553	0.143536	0.274416	0.573281	0.795397	0.716932	0.739682
ALT5_3375	0.154049	0.29433	0.593597	0.700942	0.610862	0.889462
IR_29872	0.213695	0.217437	0.516707	0.757962	0.73684	0.800602
ES_4399	0.236392	0.212931	0.535695	0.787884	0.615941	0.854401
ALT5_3723	0.19417	0.232896	0.801867	0.771483	0.710592	0.532236
ALT5_3165	0.301886	0.113704	0.601326	0.7381	0.728695	0.759533
IR_14481	0.249044	0.220808	0.548574	0.858018	0.548574	0.818227
ES_7589	0.203553	0.232585	0.532298	0.789317	0.661804	0.823686
IR_34668	0.245149	0.174876	0.544876	0.74592	0.755979	0.776443
IR_34989	0.224905	0.224905	0.637071	0.766774	0.524662	0.864927
ES_1786	0.188145	0.243729	0.544038	0.809214	0.659508	0.798609
ES_12561	0.227777	0.227777	0.528177	0.804055	0.605423	0.850034
IR_28407	0.240096	0.197939	0.80503	0.819513	0.639569	0.541096
IR_24508	0.260112	0.196541	0.56116	0.91705	0.643288	0.665092
IR_10302	0.22078	0.207426	0.52208	0.733376	0.777569	0.782012
IR_19115	0.128559	0.30452	0.605825	0.840253	0.628846	0.735239
ALT5_5268	0.214947	0.219634	0.521129	0.696314	0.768449	0.82277
IR_13150	0.181031	0.263645	0.565266	0.85013	0.784392	0.598779
ES_9984	0.221113	0.222159	0.523951	0.726104	0.682176	0.86774
ALT5_11332	0.227333	0.231959	0.589648	0.798591	0.534439	0.861274
ES_13637	0.215712	0.228332	0.531205	0.765041	0.644782	0.85817
IR_31315	0.249146	0.18377	0.552022	0.791734	0.821328	0.645243
ES_14486	0.191978	0.251351	0.554974	0.792468	0.609057	0.843416
ES_12563	0.226539	0.226539	0.530212	0.809095	0.608299	0.842561
IR_6940	0.17546	0.273639	0.57763	0.784897	0.57763	0.853986
ES_18781	0.216863	0.228686	0.625598	0.814383	0.532703	0.825011
IR_18767	0.215641	0.23332	0.624336	0.759538	0.537759	0.87265
ALT5_2941	0.181836	0.237818	0.542614	0.760325	0.760325	0.760325
IR_32056	0.224292	0.224292	0.653217	0.881475	0.529305	0.730661
ES_10281	0.21181	0.232647	0.537687	0.866333	0.638141	0.756625
IR_22465	0.209736	0.220513	0.525663	0.822639	0.733034	0.731659
IR_27085	0.146889	0.268963	0.574148	0.74854	0.717765	0.786938
ES_18638	0.259604	0.162408	0.680819	0.808405	0.564985	0.767022
ES_2693	0.197857	0.228801	0.534448	0.805016	0.705333	0.771788
IR_13516	0.206186	0.230414	0.69132	0.861953	0.717173	0.536198
ES_13478	0.181344	0.272699	0.647795	0.647795	0.914691	0.578919
IR_33706	0.220162	0.224845	0.62942	0.820582	0.531086	0.817149
ALT3_4145	0.204535	0.254685	0.561158	0.855372	0.561158	0.806336
ALT3_7900	0.251655	0.18545	0.669462	0.876022	0.558237	0.702417
ALT5_978	0.164718	0.25684	0.563916	0.813414	0.686746	0.757609
IR_2510	0.242752	0.232304	0.549913	0.900955	0.549913	0.767406
IR_9631	0.227306	0.214746	0.534555	0.868651	0.659841	0.738145
IR_16884	0.25681	0.180573	0.617235	0.789261	0.564119	0.835245
ALT5_1623	0.207069	0.240561	0.547934	0.770649	0.610751	0.866278
ES_15646	0.246946	0.203906	0.591266	0.861804	0.784947	0.554375
IR_23293	0.201551	0.255438	0.56289	0.820616	0.56289	0.839859
ES_15991	0.151761	0.263068	0.570625	0.753647	0.777372	0.72677
ALT3_17531	0.266496	0.152364	0.689458	0.756011	0.574366	0.804549
ALT3_13690	0.220912	0.220064	0.528846	0.705293	0.698991	0.869137
ALT3_9349	0.149331	0.267297	0.70081	0.575319	0.760133	0.790354
ALT5_1516	0.221278	0.221278	0.653597	0.856445	0.529486	0.76116
ES_18375	0.220758	0.220791	0.529105	0.716853	0.686042	0.869694
ES_6479	0.217031	0.247243	0.555604	0.865484	0.555604	0.802278
ES_15856	0.141083	0.281244	0.589633	0.772777	0.655565	0.802942
IR_26534	0.234057	0.242912	0.551675	0.912691	0.551675	0.750234
ALT5_3528	0.241014	0.235404	0.550292	0.681394	0.595252	0.939887
IR_15271	0.184986	0.234525	0.544512	0.761566	0.736475	0.781179
IR_13078	0.221015	0.221015	0.660311	0.863348	0.531107	0.746448
IR_22667	0.152442	0.278642	0.588756	0.696253	0.863472	0.663678
ALT3_9190	0.2232	0.229978	0.595253	0.803933	0.849906	0.540973
ES_6588	0.229472	0.238571	0.549568	0.830451	0.549568	0.845614
IR_9316	0.213995	0.211639	0.525011	0.756989	0.763772	0.771838
ES_3028	0.224896	0.2186	0.53592	0.87823	0.720483	0.665114
IR_23162	0.222306	0.200937	0.533405	0.745733	0.750788	0.790074
ALT5_8971	0.163064	0.281742	0.642937	0.665976	0.592886	0.896639
ES_16611	0.158569	0.265906	0.649253	0.793571	0.577093	0.798851
ALT3_14514	0.217286	0.220992	0.532355	0.863178	0.721396	0.688036
IR_20977	0.218306	0.240551	0.551971	0.830024	0.83508	0.567312
IR_24762	0.101705	0.313056	0.624512	0.743332	0.74899	0.711647
IR_25631	0.20854	0.217409	0.528957	0.725124	0.790547	0.772668
ALT3_8463	0.241605	0.205649	0.553215	0.754927	0.611894	0.875954
IR_22213	0.198536	0.237226	0.645798	0.76156	0.54933	0.850794
ALT3_5268	0.247498	0.223056	0.559677	0.699325	0.584495	0.929191
ES_265	0.209878	0.222624	0.534823	0.729353	0.699795	0.84677
IR_32864	0.246044	0.17653	0.699685	0.734267	0.82833	0.558387
ALT3_7477	0.232803	0.232803	0.545161	0.735365	0.58839	0.908722
ALT3_12327	0.188884	0.23185	0.544331	0.790409	0.767669	0.720101
IR_28831	0.21958	0.233617	0.595197	0.77819	0.546712	0.869948
ES_16222	0.221476	0.216053	0.649137	0.815361	0.534628	0.806588
IR_24685	0.152172	0.260437	0.573615	0.739269	0.756074	0.761676
IR_3347	0.254497	0.203479	0.567689	0.882184	0.567689	0.767706
ES_18676	0.186447	0.233049	0.777373	0.722422	0.777373	0.54658
ES_5311	0.223604	0.206241	0.537496	0.834113	0.691101	0.750689
IR_24691	0.227599	0.246431	0.560432	0.940203	0.594957	0.673621
ES_10372	0.0794627	0.347322	0.661479	0.76919	0.72431	0.661479
ALT5_8180	0.204561	0.238936	0.553093	0.780591	0.611593	0.854471
ES_11433	0.111568	0.317325	0.631676	0.717245	0.637861	0.827569
IR_5374	0.204663	0.222343	0.536795	0.827689	0.725876	0.725876
ES_6589	0.227794	0.237704	0.552161	0.835213	0.552161	0.838211
ALT5_61	0.215968	0.241935	0.565084	0.844376	0.556893	0.818986
ALT5_353	0.303242	0.115802	0.762278	0.783383	0.66027	0.618267
IR_991	0.233147	0.185366	0.548499	0.788167	0.730066	0.757999
ALT5_979	0.320464	0.103493	0.644826	0.636059	0.744545	0.793857
ES_12051	0.230059	0.224316	0.612469	0.894724	0.735956	0.54572
ALT5_7253	0.212271	0.23445	0.550231	0.772016	0.609072	0.865204
IR_34774	0.21774	0.232475	0.548258	0.844436	0.806826	0.593507
IR_12656	0.195776	0.245783	0.561575	0.772102	0.610379	0.857629
ES_12562	0.234015	0.234015	0.549943	0.820739	0.549943	0.854588
ALT5_8146	0.181289	0.238073	0.554439	0.811783	0.731194	0.726464
ALT5_11078	0.206042	0.236507	0.552925	0.766009	0.619137	0.862624
IR_14677	0.177441	0.251245	0.567707	0.65971	0.735648	0.851492
IR_22498	0.226426	0.221217	0.542897	0.796855	0.608201	0.847647
IR_31622	0.186936	0.260866	0.577721	0.781161	0.577721	0.858838
ALT3_19220	0.204975	0.251096	0.568173	0.775331	0.568173	0.875495
ALT3_18473	0.201387	0.225836	0.542958	0.704754	0.73172	0.836588
IR_17462	0.214184	0.222166	0.645209	0.820811	0.539847	0.801025
ES_6606	0.225528	0.22606	0.543783	0.82086	0.593766	0.833247
IR_17494	0.2233	0.242629	0.560396	0.741121	0.568622	0.907176
ES_10739	0.238389	0.235793	0.556352	0.74131	0.556352	0.915047
ES_14584	0.271573	0.182092	0.609315	0.678297	0.912418	0.589548
IR_32287	0.22527	0.200247	0.543266	0.745626	0.826571	0.702263
ES_12088	0.182874	0.240903	0.672202	0.769212	0.559024	0.819028
IR_12273	0.240985	0.246699	0.564852	0.672249	0.564852	0.953607
ALT5_4563	0.26246	0.160422	0.580626	0.720107	0.841661	0.677967
ES_1406	0.218852	0.23301	0.597586	0.764963	0.551496	0.877337
ALT3_18079	0.217244	0.213474	0.676008	0.812993	0.535736	0.787788
ALT3_10909	0.223296	0.204912	0.541945	0.79089	0.674715	0.807486
IR_13281	0.192001	0.241265	0.560087	0.839944	0.775977	0.633969
ALT5_14658	0.231571	0.193309	0.550422	0.734231	0.69922	0.83449
ES_3968	0.21759	0.214903	0.53646	0.740549	0.688061	0.845681
ES_12734	0.170988	0.243057	0.562137	0.743292	0.744516	0.779254
ALT3_8823	0.238174	0.216353	0.557585	0.71084	0.613582	0.906709
ES_1981	0.198065	0.243133	0.562738	0.771449	0.609673	0.858185
ALT3_19400	0.254074	0.208607	0.575033	0.924907	0.594748	0.685874
IR_4985	0.16058	0.260919	0.582002	0.782679	0.652239	0.804823
IR_1957	0.2178	0.209226	0.539351	0.815262	0.689407	0.772197
IR_13321	0.26485	0.164467	0.686459	0.586768	0.867148	0.673552
IR_26959	0.246132	0.168422	0.568201	0.711189	0.757608	0.791691
IR_19051	0.256902	0.168301	0.579086	0.774698	0.641326	0.822931
IR_234	0.176586	0.257606	0.579915	0.812848	0.606086	0.810202
ALT3_10119	0.200649	0.225444	0.673143	0.805096	0.547787	0.791125
IR_6216	0.177708	0.245617	0.568187	0.776908	0.658506	0.816317
IR_14302	0.192437	0.224901	0.547546	0.771683	0.739475	0.767201
ALT3_18009	0.222192	0.212992	0.668251	0.86173	0.733166	0.544913
ES_16810	0.200637	0.233555	0.763173	0.850159	0.639431	0.556288
ES_2690	0.212494	0.211133	0.53539	0.745377	0.735175	0.803673
ALT5_7575	0.171766	0.25803	0.66012	0.866258	0.58102	0.706049
ES_957	0.163686	0.258372	0.581524	0.686983	0.708278	0.8444
IR_13106	0.227652	0.189309	0.550927	0.758917	0.784701	0.731737
IR_31940	0.126652	0.283413	0.606733	0.761805	0.753697	0.710944
ES_17873	0.222902	0.216258	0.546617	0.74929	0.643731	0.864446
IR_3968	0.0809449	0.337091	0.72131	0.72131	0.72131	0.661276
IR_35538	0.23373	0.180778	0.739245	0.557919	0.780132	0.751439
IR_17996	0.0912148	0.327009	0.651226	0.768546	0.680701	0.724547
IR_4223	0.254912	0.174572	0.579141	0.801258	0.621284	0.812075
ES_9079	0.220351	0.243538	0.568042	0.719643	0.576464	0.915205
ALT3_1373	0.129661	0.297935	0.673059	0.66814	0.622465	0.851983
ES_9318	0.263171	0.153258	0.685237	0.819465	0.588513	0.733598
IR_13360	0.208617	0.212077	0.767494	0.744916	0.772667	0.537473
IR_29654	0.288891	0.125369	0.614487	0.802991	0.72302	0.688487
ES_17121	0.279116	0.184973	0.604999	0.637881	0.604999	0.931276
ALT3_10949	0.239534	0.178363	0.565496	0.745077	0.698433	0.816339
ES_18124	0.236189	0.219075	0.562447	0.904359	0.598969	0.722205
IR_26920	0.251821	0.18179	0.57808	0.677028	0.879871	0.674653
IR_29260	0.183745	0.236341	0.562905	0.771889	0.679267	0.809096
IR_24369	0.190135	0.228641	0.555663	0.761121	0.70243	0.805252
IR_12712	0.19077	0.227704	0.554775	0.725189	0.732364	0.812441
IR_27342	0.230379	0.197406	0.664794	0.843671	0.557468	0.749525
ALT3_19731	0.238659	0.182233	0.565932	0.70982	0.70982	0.836779
IR_28707	0.194819	0.236069	0.563785	0.853687	0.646614	0.748268
IR_32303	0.174825	0.239788	0.723512	0.567601	0.80518	0.732337
ES_10631	0.181539	0.254895	0.637697	0.703812	0.582908	0.882393
ALT3_14395	0.196988	0.223907	0.691657	0.777526	0.800944	0.552221
ALT5_14036	0.207022	0.214884	0.543298	0.759834	0.712698	0.805508
ALT3_9937	0.327145	0.0997784	0.655564	0.68542	0.819773	0.655564
ES_14153	0.193511	0.222011	0.550772	0.753769	0.75697	0.76621
ALT5_6274	0.130247	0.286929	0.689062	0.615704	0.823757	0.697544
ES_662	0.221017	0.221017	0.549814	0.790932	0.615574	0.844889
ALT3_19573	0.173131	0.242119	0.697265	0.570964	0.803623	0.756142
IR_1531	0.121192	0.295914	0.789246	0.759881	0.624802	0.652209
IR_16521	0.258007	0.180644	0.586963	0.798791	0.586963	0.831875
ALT3_4636	0.231906	0.216621	0.584911	0.796956	0.560996	0.851853
IR_2866	0.213732	0.204382	0.760705	0.760705	0.760705	0.543014
ES_15164	0.247609	0.17237	0.659627	0.774992	0.577223	0.811423
IR_12944	0.195162	0.221039	0.55093	0.764979	0.734239	0.776893
ALT3_4979	0.231618	0.21201	0.561608	0.851265	0.598089	0.788652
IR_11282	0.193758	0.226876	0.557096	0.775813	0.683721	0.80598
ES_17769	0.218516	0.212564	0.65842	0.765247	0.548782	0.839714
ALT3_6556	0.231293	0.222217	0.571937	0.800412	0.561727	0.855657
ALT3_9843	0.227025	0.215674	0.557561	0.839525	0.602344	0.801115
IR_28791	0.214505	0.236566	0.569877	0.837799	0.567195	0.817301
ES_13378	0.254176	0.154928	0.585004	0.720649	0.760545	0.767941
ES_11432	0.21365	0.210786	0.544494	0.76836	0.814047	0.691906
ES_9115	0.192515	0.223299	0.770219	0.72391	0.779082	0.554217
IR_33545	0.303159	0.109678	0.677721	0.767733	0.634883	0.750069
IR_27204	0.208653	0.218035	0.550158	0.821611	0.668371	0.776416
IR_10317	0.150658	0.260326	0.592654	0.729495	0.708969	0.801143
ES_4651	0.223864	0.203487	0.556333	0.850853	0.680593	0.728112
ALT3_8988	0.224444	0.200844	0.6592	0.80125	0.556965	0.80054
IR_6467	0.197791	0.235757	0.568452	0.864695	0.636533	0.740015
IR_19288	0.222772	0.222772	0.647885	0.896697	0.555469	0.697648
IR_12171	0.228098	0.228098	0.659629	0.646074	0.920345	0.560998
IR_6368	0.202206	0.220945	0.689423	0.746408	0.554085	0.830175
ALT3_20728	0.222305	0.195701	0.730816	0.725945	0.81301	0.555467
ALT3_4726	0.134309	0.285672	0.618981	0.813362	0.637737	0.753182
ALT3_758	0.212196	0.243779	0.577153	0.731671	0.577153	0.901292
ALT3_9597	0.216059	0.202381	0.549773	0.750473	0.801632	0.722926
IR_5949	0.226085	0.223824	0.5804	0.808926	0.560093	0.843916
ES_2233	0.123861	0.286244	0.769186	0.685013	0.620798	0.758141
IR_1501	0.228701	0.183646	0.746836	0.563472	0.782035	0.738554
ES_17770	0.218509	0.211016	0.656823	0.763736	0.553567	0.839592
IR_2859	0.205767	0.231418	0.631751	0.733639	0.566479	0.874189
IR_15683	0.211594	0.208251	0.546989	0.720358	0.751243	0.804807
ES_17767	0.218326	0.211105	0.656892	0.763702	0.553735	0.839484
IR_8278	0.227084	0.208561	0.562588	0.786257	0.618506	0.840246
IR_33044	0.226536	0.226469	0.656229	0.91572	0.656229	0.56206
ALT5_5414	0.246869	0.166866	0.687472	0.807476	0.582469	0.75209
ES_10315	0.180087	0.230979	0.566868	0.744528	0.776253	0.744528
IR_18994	0.205063	0.221865	0.557889	0.765433	0.658696	0.834296
IR_19117	0.135897	0.274872	0.610939	0.677306	0.772115	0.772115
ALT3_75	0.220431	0.193208	0.556618	0.750436	0.774664	0.747886
ALT5_7243	0.223838	0.221771	0.560626	0.827677	0.589362	0.81997
ALT5_10314	0.218665	0.198851	0.555501	0.787544	0.780058	0.702625
IR_19084	0.204866	0.21298	0.770655	0.787221	0.717644	0.549877
IR_32974	0.19889	0.220219	0.557196	0.796266	0.688777	0.781896
ES_16809	0.161455	0.251351	0.76343	0.798033	0.680636	0.588338
ES_5478	0.254447	0.154658	0.591811	0.723008	0.795198	0.724122
ES_338	0.198533	0.215934	0.553353	0.753861	0.771016	0.750546
ALT5_11668	0.194288	0.241294	0.578859	0.830462	0.799022	0.599318
IR_29929	0.232872	0.204717	0.570474	0.672117	0.88977	0.673294
IR_24083	0.109632	0.299547	0.749715	0.697463	0.749715	0.637173
ES_6934	0.2235	0.194929	0.561155	0.741106	0.701411	0.821142
IR_18403	0.212214	0.207782	0.550085	0.758093	0.706985	0.808083
ES_17771	0.21979	0.212233	0.640236	0.769709	0.557731	0.843543
ALT5_59	0.111489	0.302612	0.799531	0.689302	0.699559	0.640752
IR_16282	0.242101	0.192328	0.580383	0.678637	0.664427	0.885367
IR_28424	0.226199	0.188251	0.807419	0.732995	0.723443	0.564937
ES_3379	0.195284	0.220207	0.748792	0.559361	0.71771	0.80189
ALT5_6964	0.230017	0.217024	0.640375	0.68022	0.569224	0.906385
IR_33457	0.254049	0.158253	0.674079	0.781779	0.593304	0.781779
ES_9413	0.196359	0.221938	0.561227	0.73894	0.70307	0.821709
ALT5_663	0.209528	0.209528	0.549028	0.752728	0.718778	0.803653
ALT3_8853	0.247297	0.199709	0.624255	0.908503	0.676646	0.586833
ES_15676	0.148439	0.263157	0.736523	0.602725	0.684241	0.808158
IR_27377	0.202669	0.214347	0.554268	0.721043	0.747809	0.803107
ALT5_10009	0.22978	0.188333	0.695608	0.728623	0.569978	0.830921
IR_14195	0.203338	0.217518	0.557832	0.691752	0.746896	0.825907
ES_17849	0.209164	0.228595	0.67319	0.889969	0.67319	0.569136
ALT3_7928	0.217266	0.217266	0.626701	0.837623	0.558462	0.785926
ALT5_2618	0.132123	0.288538	0.629808	0.743564	0.819402	0.629808
ALT5_6470	0.210417	0.224846	0.634016	0.737603	0.566684	0.869677
IR_11917	0.190461	0.224659	0.566632	0.71026	0.737618	0.813612
ALT5_4715	0.219225	0.219614	0.561896	0.835629	0.607555	0.799323
IR_10692	0.229334	0.184795	0.727282	0.571701	0.815859	0.714271
IR_2251	0.24242	0.171284	0.584849	0.798525	0.673881	0.772284
ES_6654	0.137843	0.269946	0.612494	0.764802	0.688583	0.769574
IR_24784	0.220728	0.228142	0.570693	0.827371	0.570693	0.825615
IR_15814	0.197614	0.220808	0.5634	0.752331	0.689625	0.819465
IR_10426	0.214648	0.217	0.678969	0.702709	0.559972	0.869945
ALT5_6363	0.202791	0.245725	0.589199	0.898326	0.589199	0.718002
IR_28058	0.22374	0.190386	0.567265	0.760928	0.701264	0.799659
ES_17852	0.217211	0.224801	0.568333	0.83058	0.811848	0.590471
ES_4697	0.213703	0.217089	0.560818	0.765242	0.641348	0.845044
ES_4650	0.201982	0.22728	0.571472	0.858768	0.644704	0.739037
IR_34915	0.210682	0.221319	0.565675	0.76818	0.630205	0.847183
ALT3_17704	0.207707	0.22268	0.567072	0.728505	0.65317	0.864109
ES_11129	0.170139	0.252138	0.74413	0.8416	0.596532	0.638703
IR_6324	0.140169	0.26601	0.764051	0.610438	0.76255	0.700024
ES_2846	0.207885	0.231835	0.576351	0.827469	0.588272	0.811432
ES_15592	0.317983	0.0999031	0.662762	0.679022	0.798452	0.68512
IR_8744	0.23591	0.233157	0.580701	0.649252	0.602902	0.941322
ES_5634	0.242757	0.18055	0.587955	0.772455	0.631483	0.828045
ALT5_2256	0.196943	0.222931	0.568202	0.815308	0.666675	0.773183
IR_21631	0.13539	0.272754	0.709488	0.618172	0.709488	0.797951
ALT3_10242	0.173383	0.235159	0.580871	0.787886	0.745247	0.720697
IR_5643	0.272429	0.157426	0.673464	0.874418	0.647253	0.618253
ALT3_19443	0.241303	0.201573	0.587523	0.748335	0.587523	0.876985
ALT5_1513	0.311587	0.102394	0.65801	0.744335	0.660052	0.766866
ES_17143	0.181732	0.227111	0.730058	0.573639	0.756528	0.774176
ES_17768	0.214679	0.214434	0.650107	0.755533	0.561286	0.847203
IR_25374	0.260233	0.186704	0.606869	0.907286	0.606869	0.675284
ALT3_19215	0.213446	0.206149	0.560128	0.814966	0.68421	0.764344
ALT5_12711	0.103803	0.3172	0.663972	0.663972	0.81335	0.680947
ES_17729	0.192605	0.219913	0.566807	0.79558	0.716145	0.752192
ES_10078	0.241026	0.177395	0.587941	0.783773	0.645822	0.807287
ALT3_16754	0.242837	0.163935	0.58996	0.722047	0.738892	0.785572
IR_1686	0.21564	0.229839	0.630224	0.685175	0.904978	0.577387
ALT3_11959	0.229899	0.214189	0.577797	0.846869	0.577797	0.796692
IR_7591	0.212589	0.215871	0.642238	0.837503	0.563862	0.77118
IR_21110	0.19224	0.224316	0.750902	0.68254	0.820678	0.572566
IR_47	0.250542	0.163444	0.751358	0.66228	0.816682	0.598936
ALT3_8062	0.160688	0.248071	0.688283	0.793095	0.596572	0.756533
IR_3042	0.243365	0.192828	0.758657	0.861163	0.595291	0.591939
IR_32195	0.230797	0.178602	0.579648	0.706376	0.760948	0.786873
ALT3_18521	0.239007	0.16599	0.750127	0.750127	0.750127	0.587866
ES_14034	0.218509	0.214919	0.567513	0.6443	0.726891	0.871111
ALT5_9746	0.212565	0.208713	0.561851	0.828952	0.679258	0.751904
ES_8813	0.083865	0.333109	0.682698	0.693586	0.693586	0.7564
IR_15711	0.273439	0.130424	0.623062	0.713345	0.748103	0.754872
ALT3_8150	0.175807	0.236946	0.586663	0.811655	0.678896	0.753277
ALT3_8858	0.211327	0.207253	0.561188	0.783006	0.681938	0.798531
ES_4116	0.0903337	0.32188	0.723531	0.741732	0.693956	0.67181
ALT5_3288	0.228256	0.217666	0.578628	0.908864	0.664543	0.645286
ES_15989	0.146077	0.257596	0.60811	0.746519	0.765128	0.719813
IR_22160	0.177701	0.235215	0.701921	0.586047	0.717092	0.825267
ALT5_14105	0.215345	0.219797	0.61385	0.771918	0.85164	0.570692
IR_26006	0.21258	0.221088	0.631292	0.737945	0.57204	0.868299
IR_11208	0.197217	0.226465	0.636695	0.820592	0.57744	0.784834
IR_12404	0.236602	0.217313	0.587661	0.702292	0.587661	0.911715
ALT3_9082	0.205516	0.207304	0.558417	0.772697	0.738074	0.761235
IR_7653	0.140225	0.27627	0.655488	0.83239	0.627469	0.7114
ALT3_1120	0.113403	0.29255	0.700796	0.643951	0.75764	0.734903
ES_9327	0.228794	0.196831	0.625802	0.8201	0.580382	0.791334
IR_12858	0.226885	0.182711	0.578731	0.759681	0.789839	0.705396
ES_15571	0.132799	0.276357	0.628214	0.718224	0.683506	0.804143
IR_31193	0.230061	0.184696	0.675461	0.819099	0.751944	0.581982
IR_18466	0.321097	0.0984882	0.673091	0.801828	0.673091	0.675649
ES_17578	0.177473	0.244711	0.596836	0.65175	0.716855	0.855618
ES_6980	0.241927	0.175994	0.638386	0.792781	0.594708	0.799447
ALT5_8513	0.238542	0.175566	0.591441	0.675333	0.73511	0.827251
IR_33551	0.227847	0.181134	0.580795	0.704327	0.786681	0.762459
ALT3_16753	0.169528	0.254234	0.607332	0.661469	0.865512	0.685169
IR_6568	0.227598	0.18684	0.726756	0.580833	0.827814	0.693403
IR_29256	0.24118	0.185543	0.623696	0.744374	0.59452	0.853931
IR_24785	0.223302	0.227789	0.581369	0.733753	0.581369	0.895662
ES_14866	0.257131	0.156079	0.61157	0.687877	0.697033	0.833552
ES_9336	0.281329	0.123039	0.635818	0.770542	0.716626	0.715889
ALT5_9568	0.173042	0.233418	0.718335	0.588031	0.742486	0.787932
IR_12450	0.154449	0.257904	0.653864	0.809349	0.612736	0.754942
ES_16131	0.203029	0.229544	0.584403	0.680377	0.660928	0.884962
ES_3425	0.203716	0.219838	0.574781	0.707383	0.68002	0.857505
ES_5433	0.229157	0.184087	0.730381	0.584362	0.690558	0.824699
IR_7724	0.212233	0.197553	0.567479	0.773886	0.737028	0.755065
IR_13102	0.143925	0.26059	0.716878	0.788834	0.616139	0.716878
IR_16539	0.216756	0.193667	0.572323	0.716655	0.793976	0.749866
IR_21184	0.217279	0.230697	0.58628	0.608644	0.692508	0.907834
ES_17321	0.207973	0.216296	0.572098	0.66573	0.728152	0.852995
IR_26000	0.209433	0.218739	0.574724	0.761684	0.63225	0.846413
IR_4296	0.177738	0.238549	0.594543	0.812144	0.646117	0.774152
IR_21448	0.214416	0.195303	0.740024	0.570613	0.787806	0.735081
IR_28878	0.217933	0.217933	0.66427	0.680133	0.574383	0.888591
ES_1787	0.201987	0.224182	0.580697	0.815882	0.622208	0.798288
ALT3_3967	0.254976	0.154405	0.735753	0.611518	0.811181	0.67541
ALT3_8691	0.221155	0.205621	0.68242	0.686971	0.869319	0.577757
ALT5_9313	0.132032	0.280891	0.673335	0.637514	0.822194	0.697278
IR_24123	0.210608	0.210608	0.658101	0.791516	0.567306	0.805104
ES_5630	0.136476	0.269711	0.700113	0.713003	0.626441	0.797499
IR_8618	0.201232	0.210342	0.567254	0.723957	0.745732	0.794726
IR_743	0.140764	0.261886	0.618879	0.715888	0.734571	0.771254
IR_22169	0.211375	0.242845	0.631924	0.599882	0.631924	0.925293
ES_14724	0.204927	0.214376	0.571617	0.677344	0.835249	0.73973
IR_21290	0.108387	0.296583	0.653856	0.721292	0.746864	0.716261
IR_31334	0.169851	0.233951	0.757438	0.591252	0.757438	0.733314
ES_16603	0.222236	0.215239	0.599073	0.768	0.858961	0.579733
ES_4670	0.244751	0.188543	0.626628	0.696538	0.602337	0.884447
ES_4718	0.194912	0.217214	0.733634	0.575206	0.813183	0.709094
ALT5_8514	0.262229	0.141059	0.7772	0.737214	0.62023	0.705312
IR_14733	0.233616	0.220354	0.591668	0.689957	0.591668	0.91598
IR_2117	0.218851	0.206892	0.697611	0.865796	0.677023	0.577072
ALT3_15151	0.250945	0.183084	0.6093	0.652829	0.891171	0.655914
IR_33146	0.233034	0.2084	0.612305	0.700982	0.591854	0.896669
ES_13670	0.287484	0.122183	0.646423	0.678195	0.801754	0.707205
ES_4698	0.215428	0.212099	0.574529	0.758969	0.635429	0.846789
IR_24018	0.132348	0.269277	0.748527	0.628714	0.748527	0.715851
IR_31697	0.207458	0.224893	0.584343	0.83113	0.60053	0.79489
IR_7931	0.208156	0.2074	0.567841	0.766035	0.806074	0.687736
IR_21766	0.0842652	0.328592	0.713988	0.688421	0.713988	0.713988
ES_17165	0.207229	0.208266	0.687744	0.807008	0.568206	0.764791
IR_23084	0.215341	0.191602	0.575423	0.767387	0.747251	0.74624
IR_22006	0.216416	0.22256	0.582885	0.826957	0.582885	0.811541
IR_26801	0.236242	0.206755	0.626994	0.670358	0.906254	0.59664
ES_3029	0.220715	0.202513	0.58121	0.86153	0.696568	0.680706
IR_28927	0.112447	0.291697	0.652245	0.708177	0.753854	0.724823
IR_5008	0.299699	0.116582	0.660384	0.817904	0.660384	0.688288
ALT5_12363	0.15805	0.253059	0.650368	0.613787	0.771288	0.796692
IR_28823	0.260145	0.14695	0.730532	0.620887	0.804318	0.680413
IR_35261	0.205305	0.208898	0.687248	0.779638	0.570018	0.792137
IR_5867	0.0936036	0.319295	0.69104	0.680451	0.69104	0.767813
ALT5_2298	0.276211	0.130316	0.637699	0.757407	0.667823	0.773788
ALT3_16047	0.183168	0.227153	0.58872	0.677671	0.770121	0.796411
ES_4704	0.205378	0.205378	0.788575	0.738457	0.738457	0.566999
IR_18468	0.243754	0.159874	0.605759	0.789403	0.726427	0.718026
ALT3_584	0.16517	0.254605	0.616698	0.8218	0.616698	0.768272
IR_15785	0.295929	0.110288	0.747407	0.682062	0.749402	0.658155
IR_4862	0.220241	0.206817	0.582675	0.864569	0.723622	0.645318
IR_34590	0.264679	0.142842	0.701261	0.694999	0.627378	0.812085
ES_18181	0.216687	0.202903	0.579459	0.689635	0.849789	0.70477
IR_6218	0.208291	0.203026	0.571266	0.70289	0.780667	0.777103
ALT3_14190	0.115099	0.292129	0.668574	0.752538	0.759735	0.655168
IR_30215	0.225269	0.203471	0.588423	0.736342	0.626364	0.863375
ES_10109	0.202852	0.213458	0.576811	0.83569	0.696647	0.717785
ES_11026	0.183715	0.239813	0.642868	0.603189	0.8635	0.710158
IR_3920	0.310765	0.0971263	0.695315	0.729826	0.674529	0.735682
ALT5_12835	0.249601	0.155514	0.613522	0.77028	0.774999	0.679327
ALT5_13546	0.18813	0.217733	0.581885	0.777839	0.729435	0.748221
IR_14696	0.148374	0.251954	0.616148	0.74029	0.756732	0.729745
IR_12857	0.225576	0.193473	0.589953	0.759571	0.643262	0.831408
ES_16418	0.220381	0.20605	0.617497	0.788756	0.584794	0.825765
ALT5_11896	0.273864	0.140042	0.691021	0.667059	0.832954	0.638304
IR_29443	0.121571	0.285598	0.695664	0.794645	0.695664	0.650101
ALT5_12322	0.215555	0.21552	0.607019	0.803762	0.821053	0.580335
ALT5_6259	0.214316	0.234969	0.599826	0.912704	0.599826	0.681601
IR_6469	0.233871	0.205274	0.630194	0.67498	0.900081	0.598843
ES_7629	0.168529	0.239032	0.604348	0.705647	0.709172	0.816515
IR_13726	0.131708	0.272415	0.750208	0.679184	0.771974	0.637754
IR_999	0.206372	0.202287	0.57184	0.739246	0.781952	0.741546
ES_16417	0.216148	0.203011	0.64667	0.777984	0.581908	0.817523
ES_16414	0.149808	0.256914	0.668252	0.622693	0.74852	0.797055
ALT5_3763	0.2576	0.143173	0.623419	0.754726	0.708794	0.75553
ES_9788	0.206834	0.208029	0.770377	0.805867	0.678287	0.57385
ALT5_11954	0.222052	0.182309	0.753537	0.773218	0.724139	0.587987
ES_916	0.174155	0.24576	0.61186	0.83798	0.749147	0.624341
IR_16868	0.211933	0.195318	0.717553	0.578451	0.769994	0.769994
ALT3_4290	0.223438	0.179667	0.735492	0.590022	0.759737	0.754888
IR_34440	0.240293	0.198094	0.678294	0.89814	0.621411	0.60701
ES_14136	0.141779	0.2581	0.759178	0.727432	0.731846	0.624908
ALT3_20383	0.227254	0.227254	0.599712	0.673867	0.921049	0.594108
IR_33228	0.23556	0.18969	0.602528	0.806981	0.602528	0.805956
ALT3_9440	0.209572	0.211681	0.578664	0.659193	0.84441	0.739722
ES_13647	0.204702	0.209291	0.576369	0.697505	0.73123	0.824147
IR_10423	0.182667	0.250594	0.650548	0.891146	0.650548	0.61774
ALT3_20895	0.229846	0.17298	0.742507	0.597111	0.722774	0.778025
ES_10369	0.232929	0.171501	0.60023	0.760075	0.696346	0.782164
IR_6057	0.191869	0.214538	0.769919	0.769919	0.714991	0.582008
ALT3_19820	0.16837	0.234865	0.788989	0.715106	0.733577	0.602337
IR_6617	0.118745	0.286169	0.698019	0.653663	0.780574	0.706074
IR_6133	0.201286	0.219877	0.587619	0.762156	0.637528	0.834777
ALT3_7978	0.175401	0.230853	0.689594	0.598649	0.797258	0.751488
ALT5_12380	0.212067	0.204527	0.579875	0.794769	0.794769	0.657237
IR_31933	0.120317	0.282302	0.766635	0.71885	0.650288	0.704852
IR_28606	0.221504	0.193221	0.698779	0.589926	0.698779	0.841035
ALT3_2667	0.204366	0.210769	0.579402	0.75352	0.673923	0.821265
ALT5_13296	0.224754	0.196901	0.593646	0.769684	0.626752	0.831506
IR_16874	0.207204	0.209557	0.658262	0.795743	0.578713	0.793765
ALT5_7102	0.203202	0.205448	0.574986	0.747379	0.722696	0.789532
ALT3_16018	0.207008	0.207008	0.576713	0.680742	0.759533	0.812239
ES_17810	0.161913	0.240621	0.703025	0.740048	0.610466	0.787169
ES_17576	0.223823	0.187641	0.702672	0.59368	0.831181	0.704246
ES_16882	0.203481	0.205202	0.575125	0.745475	0.7232	0.790761
ES_18094	0.244268	0.174461	0.614325	0.829521	0.759646	0.621022
ALT3_15273	0.20937	0.20937	0.579748	0.840711	0.669697	0.734348
IR_32835	0.210099	0.199502	0.580609	0.75636	0.697398	0.799275
IR_30289	0.232455	0.172999	0.681681	0.779949	0.603066	0.773093
IR_318	0.225011	0.181903	0.595766	0.794214	0.761512	0.684837
ES_13802	0.21667	0.193937	0.587844	0.682801	0.81333	0.748662
IR_15320	0.193621	0.213638	0.736937	0.58486	0.800015	0.714172
ES_14844	0.249984	0.162167	0.621509	0.83729	0.703776	0.668519
ALT3_16453	0.161256	0.244814	0.616905	0.720627	0.686339	0.813303
IR_8440	0.178893	0.227706	0.813456	0.718272	0.704674	0.600243
ALT3_15781	0.193337	0.211408	0.729389	0.583969	0.75241	0.772731
IR_815	0.191923	0.217274	0.689514	0.812448	0.589996	0.742089
ES_12497	0.212626	0.195895	0.585466	0.738646	0.703297	0.807313
ES_18641	0.245833	0.155385	0.619584	0.776782	0.750362	0.695298
IR_12528	0.216695	0.203628	0.590465	0.856949	0.666603	0.708902
ES_1686	0.213026	0.236744	0.610584	0.635509	0.920369	0.627012
ALT5_8092	0.269059	0.131736	0.642982	0.746463	0.692259	0.760745
ES_5572	0.215323	0.215911	0.589962	0.713197	0.877578	0.631273
IR_25605	0.300928	0.104916	0.675513	0.73749	0.744667	0.679729
IR_33548	0.235068	0.184744	0.633239	0.609696	0.850423	0.730073
ALT3_10924	0.214426	0.197089	0.674249	0.589172	0.752669	0.815639
ALT5_11207	0.200254	0.210769	0.585589	0.760793	0.807073	0.678765
IR_1880	0.265869	0.148426	0.667616	0.640828	0.841737	0.678767
ALT5_38	0.175494	0.232213	0.60737	0.820561	0.722755	0.68485
ALT3_18449	0.239758	0.201329	0.614958	0.621431	0.905672	0.660095
IR_2071	0.227941	0.190957	0.759714	0.833199	0.62824	0.603192
IR_26321	0.198187	0.213552	0.678822	0.741866	0.589033	0.821783
IR_9719	0.143795	0.255655	0.737707	0.705645	0.769263	0.631178
IR_7888	0.216192	0.216192	0.591726	0.800501	0.591726	0.826908
IR_27478	0.209282	0.200013	0.584828	0.743203	0.808916	0.697001
ES_17421	0.213043	0.189562	0.589106	0.760912	0.743519	0.7471
ES_3160	0.2201	0.195647	0.639442	0.784251	0.5962	0.807603
ALT5_6633	0.237252	0.182651	0.61358	0.828319	0.61358	0.767863
IR_32615	0.168044	0.237134	0.613496	0.798415	0.67395	0.752203
ALT5_8073	0.166238	0.247905	0.638128	0.733007	0.624328	0.833636
ALT5_14422	0.186401	0.216136	0.766127	0.592798	0.759272	0.72251
IR_20132	0.173706	0.231929	0.727723	0.811747	0.68953	0.608609
IR_34017	0.206201	0.210301	0.718302	0.587228	0.843529	0.677684
ES_415	0.235481	0.181709	0.612502	0.796312	0.618315	0.798924
IR_29878	0.278908	0.131504	0.656074	0.666116	0.691723	0.818919
IR_22129	0.094195	0.312817	0.690027	0.712591	0.711293	0.722319
IR_23748	0.201569	0.204397	0.581626	0.755818	0.77844	0.721393
IR_13352	0.138668	0.263615	0.641037	0.67544	0.777082	0.747401
ALT3_13419	0.172739	0.23783	0.653112	0.615359	0.823	0.741202
ES_1303	0.202542	0.204015	0.581641	0.718995	0.786781	0.74927
IR_25707	0.191008	0.223359	0.669941	0.714226	0.843657	0.601053
IR_4886	0.203244	0.210701	0.58853	0.715707	0.837102	0.687959
ES_414	0.235161	0.18179	0.613258	0.798087	0.618253	0.796694
IR_20824	0.203043	0.23381	0.662425	0.611923	0.899452	0.63259
ALT3_19882	0.204166	0.20071	0.740571	0.582576	0.740571	0.774649
ALT3_12555	0.22397	0.183525	0.602496	0.66745	0.774824	0.790979
ES_7089	0.187623	0.219244	0.758784	0.799333	0.68039	0.597869
ES_18269	0.216566	0.216566	0.620072	0.71367	0.881163	0.595206
IR_14419	0.198868	0.214004	0.592792	0.676829	0.832898	0.727852
ALT3_16319	0.234987	0.181714	0.696681	0.854884	0.613813	0.661166
IR_10039	0.201034	0.206741	0.585569	0.75207	0.699256	0.798573
ES_18192	0.192788	0.211398	0.590368	0.72952	0.72952	0.789648
IR_22819	0.129143	0.271888	0.651056	0.682857	0.760593	0.747706
IR_19924	0.203992	0.229284	0.608666	0.709835	0.608666	0.8828
IR_9061	0.17326	0.241013	0.620428	0.666887	0.692698	0.848957
ES_13968	0.170665	0.232362	0.612032	0.78637	0.758595	0.68322
ALT3_10208	0.219282	0.185466	0.599716	0.703278	0.804564	0.730938
ES_5677	0.223242	0.217704	0.645725	0.60401	0.645725	0.906836
ALT3_14435	0.205108	0.205108	0.68377	0.807719	0.75557	0.585968
ES_5408	0.187011	0.215406	0.747596	0.716236	0.780722	0.596272
IR_13834	0.210209	0.194961	0.591402	0.728881	0.799325	0.718466
ES_17730	0.184857	0.215743	0.597022	0.761304	0.74187	0.742447
ALT3_8473	0.232569	0.181898	0.61446	0.802891	0.625389	0.786035
ES_11007	0.148614	0.258042	0.640111	0.746284	0.649424	0.800768
ES_7312	0.192079	0.220507	0.602952	0.746749	0.653831	0.827126
IR_33618	0.15873	0.239513	0.622046	0.771733	0.714709	0.736512
IR_25331	0.117281	0.287321	0.669911	0.774254	0.669911	0.724567
ALT5_9293	0.186081	0.218884	0.6836	0.601591	0.760141	0.792945
IR_32212	0.195459	0.218412	0.601127	0.763433	0.82017	0.644642
ALT3_2287	0.214492	0.216003	0.598733	0.871682	0.727868	0.614466
ES_16997	0.243358	0.1561	0.715326	0.715326	0.626291	0.786843
IR_32964	0.188054	0.213463	0.596696	0.725359	0.775815	0.743857
ES_16836	0.200922	0.206404	0.717731	0.589661	0.717731	0.810794
ES_5632	0.137273	0.263431	0.706494	0.701496	0.646924	0.787625
ALT5_2226	0.209254	0.218544	0.632805	0.704125	0.876276	0.60224
ALT3_20544	0.18215	0.228222	0.61216	0.800289	0.642875	0.777548
ES_15706	0.187718	0.212779	0.597053	0.735299	0.759631	0.750763
ES_8217	0.223368	0.194972	0.664852	0.607681	0.860437	0.691933
ALT5_991	0.203439	0.203439	0.721195	0.588058	0.721195	0.805918
IR_30373	0.201471	0.204117	0.781942	0.588866	0.70131	0.765539
ALT3_4778	0.176528	0.227214	0.612187	0.687854	0.806206	0.733255
IR_21749	0.171708	0.230622	0.615755	0.762991	0.782986	0.679182
IR_2840	0.200177	0.211322	0.65439	0.783791	0.596676	0.796888
IR_27924	0.173156	0.234614	0.619968	0.719317	0.669858	0.82633
IR_27380	0.204989	0.199246	0.590458	0.786187	0.713424	0.748939
ES_16231	0.213405	0.201073	0.598924	0.647577	0.826609	0.755655
ALT5_5470	0.18967	0.217377	0.603077	0.684345	0.817552	0.731222
ES_2250	0.133493	0.268996	0.65518	0.739105	0.666305	0.780164
IR_6800	0.226388	0.193919	0.626259	0.852716	0.612663	0.731298
IR_14344	0.282897	0.119528	0.669292	0.773602	0.68301	0.714913
IR_31721	0.203011	0.203011	0.589657	0.797467	0.704219	0.745878
ES_4068	0.23672	0.213858	0.623546	0.623546	0.623546	0.922027
ES_5363	0.204963	0.204963	0.592049	0.668827	0.795646	0.776795
ES_16998	0.276432	0.126279	0.663629	0.747482	0.663629	0.765791
ALT3_19212	0.181095	0.231389	0.6277	0.785383	0.618666	0.79901
ALT3_14378	0.195787	0.211174	0.598525	0.733463	0.689868	0.814426
ALT3_11306	0.244506	0.153363	0.631863	0.736363	0.702752	0.774395
ALT3_9810	0.217706	0.197668	0.643911	0.605107	0.83793	0.74092
ES_13385	0.215214	0.203507	0.813236	0.787794	0.620772	0.60272
ALT3_3301	0.243701	0.154879	0.729446	0.70134	0.782647	0.63123
ES_16948	0.204738	0.201922	0.705458	0.810651	0.727289	0.593185
IR_11781	0.253518	0.142602	0.642143	0.752872	0.714778	0.73733
IR_9849	0.198618	0.211906	0.600579	0.78123	0.653362	0.797549
IR_14729	0.198615	0.2232	0.611928	0.753845	0.611928	0.843726
ALT5_6873	0.191273	0.21106	0.771729	0.700495	0.768879	0.599807
ALT3_6875	0.185468	0.214455	0.754568	0.603224	0.717314	0.768215
IR_29765	0.209364	0.208509	0.631613	0.771698	0.823827	0.598232
ES_8302	0.173327	0.229255	0.618131	0.744214	0.679644	0.798673
ALT5_9737	0.191341	0.209548	0.598657	0.759211	0.718043	0.766443
IR_8204	0.202231	0.200882	0.779973	0.7203	0.748301	0.591556
IR_19125	0.116077	0.284499	0.673838	0.735384	0.745807	0.687638
ES_7244	0.154579	0.243071	0.632435	0.759863	0.695362	0.757932
ALT5_7833	0.213298	0.194043	0.60314	0.748881	0.811341	0.67254
ES_3642	0.226388	0.210914	0.633554	0.653879	0.901937	0.616571
ALT5_5743	0.225715	0.191014	0.616102	0.81746	0.616102	0.77685
IR_22677	0.15416	0.2498	0.640254	0.692126	0.816008	0.690895
ALT3_10450	0.208709	0.208709	0.599164	0.674148	0.855611	0.696902
ES_16223	0.212299	0.207703	0.644283	0.857159	0.602913	0.718885
ES_14961	0.2336	0.166877	0.78349	0.624469	0.68023	0.754577
ES_9353	0.16843	0.24074	0.735325	0.643668	0.823377	0.631703
ES_3426	0.17021	0.240999	0.632108	0.651319	0.839165	0.709442
IR_32849	0.194921	0.226704	0.618098	0.868957	0.641935	0.692627
IR_6525	0.185039	0.228813	0.62026	0.798845	0.62026	0.790026
IR_24672	0.199603	0.204901	0.596458	0.692844	0.787683	0.761754
ES_13505	0.145931	0.254928	0.646602	0.73449	0.672363	0.788929
ALT3_8017	0.188204	0.211258	0.60317	0.720743	0.759934	0.759934
IR_22299	0.231139	0.177253	0.734967	0.623111	0.823878	0.652895
IR_12745	0.220136	0.184489	0.780313	0.61226	0.665732	0.780313
ALT3_19130	0.135249	0.263623	0.65579	0.758902	0.750626	0.679052
ALT5_10640	0.17891	0.222829	0.688687	0.615279	0.798799	0.738738
IR_22193	0.157734	0.241008	0.745499	0.63391	0.685055	0.780038
IR_1284	0.206488	0.222133	0.638285	0.675833	0.885233	0.615272
IR_22404	0.182087	0.220277	0.613488	0.78095	0.676795	0.769646
ALT3_457	0.214658	0.211782	0.633565	0.608036	0.87609	0.699112
ES_16494	0.218189	0.218189	0.664073	0.631614	0.611778	0.8994
ES_14072	0.154752	0.241218	0.769471	0.724587	0.634819	0.718396
IR_16056	0.21895	0.185969	0.612553	0.813685	0.733548	0.678538
IR_10725	0.215633	0.184799	0.701256	0.786048	0.746146	0.609362
ES_9744	0.210352	0.204892	0.604148	0.789487	0.630233	0.804132
ALT3_17258	0.18142	0.248168	0.642402	0.886451	0.642402	0.642402
IR_23665	0.277159	0.12545	0.784302	0.671604	0.671604	0.713124
IR_911	0.192202	0.218504	0.652478	0.613026	0.737019	0.830014
IR_27515	0.129198	0.270814	0.748987	0.670962	0.665468	0.757816
IR_12272	0.189914	0.210075	0.604745	0.780121	0.715367	0.743022
ES_13286	0.208209	0.21116	0.605986	0.822338	0.77888	0.616669
ALT3_8289	0.200451	0.210508	0.605627	0.648731	0.763675	0.81425
IR_31464	0.129679	0.266216	0.661453	0.738242	0.73556	0.712093
IR_1878	0.224365	0.176407	0.678117	0.776682	0.619737	0.767934
ALT5_6766	0.216821	0.192661	0.612235	0.805536	0.644864	0.771126
ES_6126	0.148487	0.253936	0.808707	0.69939	0.683308	0.649416
ES_17965	0.209685	0.209685	0.605273	0.677198	0.677198	0.864204
ALT3_16649	0.205013	0.208142	0.689925	0.603892	0.689925	0.846348
ALT3_16627	0.212477	0.21009	0.641898	0.608269	0.86825	0.702259
IR_28957	0.231843	0.182424	0.62792	0.838336	0.62792	0.734798
IR_25695	0.1604	0.24461	0.64091	0.774384	0.64091	0.78203
ES_18332	0.205223	0.210693	0.607219	0.765546	0.629363	0.825198
IR_1489	0.221889	0.192553	0.618468	0.795933	0.618468	0.795933
IR_13363	0.187287	0.212245	0.753175	0.705203	0.776488	0.608845
ALT3_4188	0.249637	0.146572	0.646516	0.702995	0.725744	0.771779
IR_12530	0.192002	0.23287	0.629875	0.681568	0.629875	0.877052
IR_3270	0.18633	0.217524	0.671862	0.750257	0.614592	0.802677
ALT5_8587	0.193528	0.20849	0.800853	0.716031	0.718775	0.605565
IR_34952	0.245255	0.156949	0.789581	0.642369	0.656023	0.753067
IR_22818	0.221041	0.180156	0.618208	0.797112	0.742323	0.684403
IR_10134	0.247925	0.155162	0.649993	0.756016	0.645126	0.78902
IR_10683	0.215778	0.190352	0.710739	0.825491	0.612982	0.687902
ALT3_44	0.192174	0.217641	0.615185	0.820888	0.646593	0.750762
IR_29077	0.242954	0.157415	0.78836	0.640509	0.746117	0.667889
IR_13308	0.168612	0.230762	0.677268	0.772509	0.628325	0.765768
IR_34850	0.207168	0.202488	0.678855	0.717295	0.832616	0.604822
ALT5_6020	0.202243	0.198436	0.600181	0.751093	0.716285	0.775005
ALT3_9670	0.232328	0.171947	0.630344	0.678892	0.707751	0.821981
ALT5_13642	0.229123	0.180383	0.627171	0.654367	0.835672	0.716528
ALT3_10547	0.204332	0.214006	0.612268	0.815172	0.612268	0.785197
ES_2958	0.159206	0.235873	0.756736	0.708482	0.74842	0.634527
ES_496	0.218908	0.21413	0.617622	0.684047	0.617622	0.890914
IR_22004	0.233455	0.167995	0.632308	0.810338	0.686478	0.71267
IR_32366	0.195316	0.209485	0.608496	0.709812	0.818365	0.701771
IR_18706	0.208907	0.196431	0.717922	0.819264	0.608134	0.692586
ALT3_10186	0.173239	0.226426	0.625751	0.740204	0.684484	0.793139
ES_11025	0.195292	0.217912	0.652915	0.617738	0.846659	0.712727
ES_17814	0.217426	0.204601	0.690906	0.6418	0.870962	0.61755
ES_18786	0.198008	0.20378	0.785321	0.60398	0.696884	0.75527
ES_5479	0.240135	0.158318	0.640394	0.679152	0.785737	0.739508
ES_15411	0.195597	0.207077	0.759713	0.607351	0.789416	0.684089
IR_5620	0.243003	0.159098	0.644087	0.814329	0.694939	0.687788
ES_14150	0.151589	0.247522	0.648694	0.795791	0.715556	0.684092
IR_461	0.230255	0.163584	0.739889	0.74545	0.631592	0.732474
ALT3_19788	0.229732	0.169997	0.670277	0.77108	0.631076	0.77108
ALT5_11755	0.181578	0.229485	0.63106	0.66065	0.694466	0.846004
IR_17488	0.153288	0.24408	0.645774	0.682706	0.779988	0.737407
ES_10110	0.210696	0.1861	0.740265	0.612573	0.764649	0.72896
IR_23092	0.215633	0.183895	0.617627	0.79821	0.713938	0.713938
ES_15604	0.200531	0.210789	0.612869	0.760572	0.639724	0.818758
ES_14256	0.222193	0.17496	0.786019	0.624337	0.712135	0.723599
IR_10637	0.202185	0.207215	0.609363	0.752927	0.81812	0.653434
IR_22400	0.190715	0.232773	0.656376	0.634961	0.877661	0.650756
IR_5005	0.194513	0.225127	0.627475	0.868009	0.682798	0.645321
ES_15678	0.211629	0.200107	0.614023	0.758362	0.637776	0.821346
IR_25090	0.208271	0.212149	0.682169	0.614608	0.868959	0.657087
ES_6788	0.207344	0.216318	0.618781	0.866431	0.618781	0.715589
ES_2475	0.22997	0.170834	0.663344	0.783331	0.63249	0.763274
ALT3_4335	0.185543	0.225464	0.628008	0.75609	0.628008	0.820131
IR_16992	0.197447	0.208286	0.610898	0.770944	0.794655	0.661014
IR_12536	0.222602	0.181968	0.657485	0.625246	0.809378	0.746565
IR_17671	0.202983	0.202983	0.681414	0.734454	0.605872	0.815539
IR_20598	0.200253	0.210029	0.613016	0.771774	0.640131	0.808041
IR_425	0.206471	0.192236	0.609804	0.780241	0.740295	0.714197
IR_4968	0.196084	0.207719	0.61112	0.681373	0.738273	0.808675
ALT5_3864	0.213364	0.182307	0.741337	0.730043	0.617108	0.759084
IR_12694	0.184434	0.212428	0.765922	0.711882	0.616177	0.752401
IR_27719	0.187124	0.227737	0.685552	0.653857	0.857233	0.631741
IR_14047	0.204462	0.206517	0.610787	0.823735	0.646722	0.751021
IR_27338	0.166093	0.23332	0.637714	0.778563	0.666259	0.761295
IR_28265	0.170116	0.22743	0.632306	0.693653	0.729021	0.790718
IR_1354	0.126467	0.268844	0.707719	0.735314	0.673819	0.73108
IR_31638	0.21585	0.20631	0.621287	0.621287	0.86455	0.713959
ALT3_6152	0.204894	0.195597	0.700727	0.610415	0.793696	0.737914
IR_17434	0.152981	0.240109	0.645691	0.752639	0.726784	0.72504
ALT5_6895	0.201582	0.201582	0.607257	0.756168	0.682382	0.794271
ES_3025	0.199774	0.202955	0.809486	0.711024	0.711024	0.60898
IR_322	0.213438	0.196211	0.619487	0.661133	0.715028	0.837946
ES_3795	0.164745	0.233105	0.63973	0.792655	0.684104	0.728904
ES_7246	0.173095	0.22286	0.629508	0.761976	0.695229	0.760576
ALT3_10494	0.221167	0.176076	0.627831	0.751385	0.689021	0.777764
ALT5_9244	0.212729	0.188066	0.684421	0.737392	0.619679	0.800957
IR_22838	0.277983	0.118979	0.736677	0.684952	0.701504	0.723149
ES_14080	0.157509	0.242074	0.649154	0.673793	0.800628	0.720085
ALT3_1859	0.213473	0.181688	0.620891	0.73715	0.76434	0.725701
IR_32609	0.194824	0.20602	0.613535	0.712503	0.712503	0.803858
IR_16430	0.139289	0.258113	0.782321	0.688312	0.708964	0.666244
ALT5_5544	0.194242	0.202797	0.611167	0.75849	0.721694	0.754853
ES_9119	0.194919	0.203158	0.713303	0.74117	0.778774	0.611919
IR_22916	0.209416	0.217469	0.652321	0.626437	0.652321	0.885278
ES_17881	0.219153	0.174627	0.628203	0.732588	0.729927	0.758745
ES_3027	0.194169	0.205509	0.770601	0.687739	0.770601	0.614625
ES_10450	0.192416	0.207026	0.738395	0.616186	0.792827	0.696393
IR_2000	0.197542	0.202927	0.612164	0.776263	0.767427	0.68692
IR_3423	0.218971	0.183672	0.748466	0.628297	0.803621	0.660217
IR_11869	0.198167	0.211096	0.634189	0.801726	0.777293	0.620773
IR_25491	0.167375	0.231955	0.788336	0.663773	0.641634	0.75017
ALT3_4919	0.201302	0.201302	0.689742	0.611243	0.806301	0.733353
ALT5_13881	0.210782	0.210782	0.62097	0.717484	0.862257	0.62097
ALT3_9374	0.230848	0.162441	0.725093	0.641294	0.717772	0.765795
ES_5042	0.167317	0.227882	0.783753	0.638389	0.713885	0.712017
ES_2092	0.194041	0.205355	0.698699	0.735066	0.616037	0.794046
IR_30836	0.153681	0.238564	0.649483	0.71714	0.741572	0.742804
ALT3_7445	0.21594	0.178561	0.736749	0.716813	0.627105	0.768076
IR_3558	0.190649	0.20644	0.78316	0.617611	0.719488	0.725895
ALT5_7245	0.188275	0.210804	0.622026	0.792187	0.743188	0.686764
ES_15677	0.147408	0.246379	0.745892	0.657762	0.693533	0.752269
IR_28471	0.190092	0.2059	0.714605	0.617606	0.753405	0.761635
IR_20600	0.181584	0.219711	0.722785	0.631448	0.812035	0.67568
ALT3_14218	0.195451	0.204256	0.732328	0.616427	0.797094	0.697687
ES_17816	0.209835	0.187186	0.781435	0.742962	0.699778	0.622047
IR_1243	0.210259	0.186122	0.743943	0.7028	0.6228	0.777319
ALT5_8787	0.205221	0.216867	0.685495	0.629576	0.872988	0.633095
ALT3_7044	0.13768	0.25534	0.668327	0.740576	0.707155	0.734165
ES_18639	0.270141	0.127871	0.683183	0.771121	0.683183	0.707743
IR_293	0.184947	0.217793	0.630849	0.681914	0.705892	0.821849
IR_33130	0.205364	0.19124	0.719468	0.728249	0.618483	0.78044
IR_2367	0.153574	0.245385	0.658535	0.78605	0.658535	0.741165
IR_4538	0.17973	0.220702	0.747413	0.633876	0.797369	0.664153
ES_8663	0.260778	0.134503	0.73753	0.683971	0.752446	0.674015
ES_10316	0.19799	0.20807	0.621361	0.717795	0.828006	0.67002
IR_11243	0.220072	0.173111	0.732754	0.762302	0.633432	0.721572
ES_9354	0.168481	0.230854	0.743298	0.662315	0.793831	0.644464
IR_28174	0.216828	0.18472	0.666339	0.73807	0.806812	0.630474
IR_26791	0.172613	0.239353	0.653035	0.849813	0.675396	0.653035
IR_20809	0.191273	0.207239	0.776705	0.762079	0.621212	0.684734
ES_8252	0.183284	0.21255	0.626853	0.708735	0.728406	0.783415
ES_351	0.212236	0.195767	0.740432	0.64382	0.824335	0.626654
IR_5504	0.186988	0.209153	0.783503	0.710641	0.624088	0.72887
ALT5_482	0.248942	0.14753	0.697188	0.697188	0.664034	0.788362
ES_11329	0.22619	0.174233	0.653334	0.759557	0.641841	0.788089
ES_9220	0.21081	0.186987	0.626742	0.775855	0.681013	0.761836
ES_15166	0.240273	0.156027	0.761543	0.656236	0.761543	0.667621
IR_21626	0.251481	0.145869	0.673882	0.786733	0.667629	0.717648
IR_19083	0.211195	0.197663	0.627624	0.789568	0.789568	0.627624
IR_28913	0.193975	0.202222	0.725038	0.778144	0.725038	0.618826
ES_16224	0.208455	0.203914	0.625276	0.842635	0.639875	0.723088
ALT5_4014	0.218076	0.176913	0.634996	0.783235	0.727645	0.702377
IR_26231	0.199495	0.201898	0.619035	0.775367	0.669774	0.777675
ALT5_967	0.20874	0.185769	0.737075	0.713312	0.771532	0.626814
ALT5_8093	0.21005	0.204285	0.628405	0.633196	0.848557	0.71875
IR_4041	0.211323	0.181563	0.722842	0.748975	0.748689	0.629851
IR_25612	0.206923	0.190835	0.774901	0.682261	0.762817	0.625506
ALT3_15688	0.191418	0.216232	0.634957	0.744623	0.634957	0.821057
ES_2527	0.182774	0.219031	0.751978	0.637823	0.800114	0.651522
IR_15339	0.198294	0.200875	0.793204	0.689604	0.741521	0.619745
ALT5_12271	0.129519	0.263601	0.682608	0.728699	0.716129	0.722687
IR_26905	0.209216	0.187006	0.628245	0.695378	0.739578	0.78382
IR_23980	0.228172	0.16668	0.647393	0.702821	0.70942	0.788757
ALT5_450	0.159976	0.242039	0.691812	0.661478	0.818204	0.669734
ES_4313	0.20589	0.202547	0.625496	0.75324	0.637943	0.818126
ES_9176	0.195082	0.202445	0.62217	0.692124	0.782065	0.749359
ALT5_9287	0.144045	0.247063	0.666956	0.722901	0.731388	0.73089
ES_11767	0.16247	0.232723	0.790457	0.652745	0.696078	0.70877
IR_32310	0.184681	0.217615	0.637928	0.823938	0.697048	0.682033
IR_17926	0.212161	0.180177	0.632524	0.74851	0.723907	0.745965
IR_9150	0.199478	0.209149	0.629663	0.837117	0.716102	0.651733
ALT5_11740	0.192173	0.204537	0.74412	0.625201	0.782769	0.694443
ES_6633	0.152246	0.238376	0.73812	0.732311	0.659418	0.722773
ALT3_1096	0.161582	0.245795	0.66686	0.835286	0.66686	0.66686
IR_19959	0.208668	0.183653	0.630079	0.741285	0.737104	0.742455
ES_3570	0.178933	0.213124	0.634591	0.741066	0.72332	0.752209
IR_27529	0.167358	0.223458	0.644942	0.740752	0.727263	0.739471
IR_674	0.211462	0.190682	0.632966	0.706336	0.680173	0.821625
ES_8752	0.164814	0.229468	0.765859	0.651365	0.753041	0.678696
IR_34666	0.205561	0.198935	0.716892	0.668603	0.825542	0.627709
IR_12679	0.205393	0.190877	0.787682	0.699807	0.731908	0.627577
ALT5_2899	0.186557	0.206678	0.762001	0.739869	0.629206	0.718932
ES_12143	0.217167	0.184574	0.755835	0.647911	0.797805	0.639952
IR_16173	0.221588	0.173052	0.780364	0.644739	0.738706	0.684794
ES_9219	0.222125	0.174078	0.645331	0.777818	0.670079	0.753813
ES_1312	0.168819	0.223433	0.752329	0.754215	0.646693	0.697754
ALT3_16651	0.2023	0.194165	0.714781	0.791176	0.714781	0.62604
IR_13362	0.190739	0.204414	0.628347	0.695994	0.766076	0.757673
IR_21522	0.196672	0.202404	0.626593	0.676199	0.791948	0.749428
IR_14228	0.122848	0.271421	0.712254	0.718261	0.695886	0.722573
ES_8202	0.262379	0.130478	0.73742	0.709958	0.716047	0.68696
ALT3_1618	0.20199	0.190756	0.74122	0.626838	0.74122	0.74122
IR_10839	0.210248	0.187108	0.671199	0.777948	0.635249	0.761491
IR_18784	0.197889	0.203704	0.658244	0.794396	0.628728	0.760283
ALT3_8147	0.20359	0.191624	0.628701	0.783223	0.729526	0.70658
IR_33137	0.192548	0.201797	0.774015	0.716523	0.731436	0.626925
ES_5432	0.220408	0.175035	0.684919	0.646042	0.72501	0.79183
ALT5_4669	0.223881	0.166727	0.649742	0.727673	0.720219	0.755
IR_23372	0.211827	0.205447	0.63775	0.686274	0.864195	0.63775
ALT5_12713	0.205546	0.18762	0.770356	0.722641	0.725399	0.631681
IR_6723	0.21755	0.17938	0.699195	0.699195	0.643833	0.80409
IR_30780	0.199261	0.197348	0.747995	0.625558	0.780588	0.692492
IR_5318	0.205423	0.192752	0.631978	0.796833	0.678531	0.737726
IR_30892	0.218744	0.198712	0.645726	0.867125	0.645726	0.66721
ES_3928	0.195576	0.2034	0.803387	0.680746	0.630649	0.729486
ES_14826	0.202232	0.197158	0.673103	0.629985	0.741771	0.798995
IR_14513	0.193856	0.20049	0.765146	0.628486	0.752292	0.702973
IR_33336	0.217836	0.200939	0.645874	0.662478	0.645874	0.870243
IR_7007	0.215573	0.178626	0.789494	0.643955	0.704484	0.711111
IR_5644	0.183625	0.207985	0.734536	0.723347	0.757353	0.636396
IR_6132	0.189353	0.204837	0.707059	0.727138	0.633435	0.781422
ES_6466	0.128237	0.264575	0.719276	0.693348	0.727707	0.710101
ALT3_19881	0.201108	0.197426	0.772491	0.669642	0.772491	0.630085
ALT5_5213	0.196959	0.196959	0.730306	0.724043	0.626127	0.768849
ALT5_6926	0.209319	0.192838	0.654313	0.638491	0.812533	0.73575
ES_7445	0.196987	0.196851	0.745704	0.762715	0.62662	0.714366
ALT3_9594	0.183175	0.207759	0.637971	0.735582	0.730159	0.748597
ALT5_8722	0.201347	0.202925	0.788556	0.633166	0.639351	0.777899
IR_27828	0.200431	0.19163	0.745037	0.630697	0.745037	0.730412
ES_7869	0.201034	0.191454	0.721224	0.760729	0.63157	0.737233
ALT5_8254	0.167013	0.223886	0.71543	0.76699	0.71543	0.654494
ES_11761	0.175662	0.215661	0.646289	0.747735	0.702111	0.755786
ALT5_8931	0.202032	0.191701	0.760256	0.632668	0.699236	0.75735
IR_8438	0.197629	0.205386	0.827019	0.700757	0.67632	0.636133
ES_9032	0.188021	0.208208	0.762716	0.671824	0.773346	0.639128
IR_29129	0.150476	0.239376	0.724596	0.670364	0.744252	0.714181
IR_13492	0.178978	0.215431	0.768104	0.646447	0.758548	0.675735
ES_13503	0.15468	0.237538	0.668872	0.721718	0.689708	0.770727
ES_2535	0.130062	0.262638	0.713459	0.694242	0.704886	0.737956
IR_13359	0.197521	0.200865	0.765986	0.667322	0.778865	0.632684
IR_26140	0.147161	0.246406	0.772619	0.678364	0.71769	0.681004
IR_19714	0.200557	0.193702	0.773603	0.745181	0.697646	0.632555
IR_30657	0.188505	0.207734	0.63974	0.688334	0.720731	0.7982
IR_18275	0.195694	0.199773	0.63196	0.790622	0.706166	0.719028
IR_4869	0.189134	0.203867	0.753284	0.636295	0.761352	0.699312
ALT5_164	0.20501	0.185861	0.737475	0.747123	0.637544	0.730232
IR_28447	0.206883	0.189931	0.639702	0.697489	0.80387	0.705369
ALT3_15241	0.215019	0.18402	0.673568	0.647932	0.813381	0.709323
ES_9901	0.196883	0.196883	0.713079	0.629822	0.733727	0.772849
IR_31000	0.172174	0.217165	0.650207	0.734566	0.734566	0.734566
IR_22835	0.200499	0.19865	0.746078	0.796804	0.633758	0.667454
ALT5_11359	0.217872	0.172391	0.720139	0.720139	0.6512	0.761502
ES_7245	0.19588	0.19835	0.631821	0.761261	0.696039	0.759892
IR_33461	0.206681	0.183713	0.731416	0.640721	0.748074	0.732638
ES_8203	0.252378	0.138442	0.73889	0.710366	0.71669	0.686478
IR_16360	0.185557	0.205959	0.640213	0.738139	0.762621	0.710753
ALT3_16876	0.124816	0.268769	0.727861	0.713714	0.704518	0.703565
IR_28355	0.196293	0.205699	0.687332	0.640552	0.687332	0.826036
ES_8667	0.203236	0.194973	0.63826	0.726414	0.67604	0.804321
ALT5_6041	0.225476	0.166121	0.769728	0.688725	0.732524	0.660669
ES_7310	0.226259	0.169429	0.6617	0.701649	0.800599	0.683607
IR_14995	0.229189	0.163259	0.664773	0.78048	0.715162	0.69038
IR_10203	0.209213	0.181318	0.6448	0.734503	0.714805	0.758605
ALT3_21066	0.205966	0.185564	0.641712	0.728254	0.713109	0.76864
ES_9059	0.20264	0.20264	0.638467	0.816026	0.638467	0.745003
IR_6359	0.176579	0.221871	0.657806	0.814242	0.689093	0.683652
IR_24499	0.194312	0.205453	0.807067	0.733536	0.641623	0.661252
ES_9983	0.193429	0.197859	0.731196	0.634347	0.740226	0.746185
IR_23466	0.177368	0.212257	0.649033	0.733796	0.719402	0.751388
ES_2579	0.224995	0.169331	0.662055	0.70459	0.794568	0.687703
ES_6935	0.218849	0.185314	0.65627	0.694152	0.65627	0.832389
ES_18431	0.140175	0.249832	0.722277	0.687502	0.713278	0.730179
IR_7612	0.241908	0.14805	0.679643	0.70894	0.751184	0.713518
ALT5_14276	0.200023	0.200023	0.796459	0.752604	0.656121	0.638013
IR_4266	0.204453	0.186512	0.642492	0.74646	0.708355	0.754971
IR_26292	0.228988	0.162059	0.733952	0.685822	0.667824	0.764597
IR_22148	0.18841	0.202597	0.763725	0.71718	0.641544	0.729786
ES_15055	0.18995	0.202823	0.641944	0.779543	0.701438	0.727545
ALT5_6072	0.188408	0.207096	0.749565	0.782677	0.646551	0.668945
ES_10317	0.19136	0.202898	0.642608	0.759635	0.76824	0.678503
IR_13599	0.223705	0.181421	0.66345	0.836714	0.66345	0.674502
ALT5_10208	0.20664	0.192288	0.646457	0.785347	0.762778	0.649733
IR_149	0.194025	0.197007	0.636827	0.724069	0.741059	0.750256
IR_15682	0.19322	0.201979	0.642205	0.68125	0.735001	0.789588
ALT3_18917	0.177667	0.217706	0.658137	0.658137	0.775585	0.75601
ES_3583	0.213105	0.176729	0.743634	0.753417	0.653633	0.702725
IR_6472	0.230279	0.159534	0.671079	0.759652	0.725499	0.697201
IR_18195	0.196299	0.197892	0.686742	0.746072	0.639066	0.777173
IR_6970	0.195697	0.196521	0.638214	0.764144	0.703528	0.74514
IR_23291	0.19095	0.201808	0.695199	0.731951	0.644028	0.779308
IR_324	0.198082	0.196191	0.640501	0.683731	0.747136	0.777602
IR_13741	0.185848	0.208066	0.65051	0.741724	0.781568	0.675526
IR_10779	0.157524	0.232547	0.750954	0.687049	0.740158	0.675011
IR_26059	0.193282	0.204622	0.658437	0.795734	0.744063	0.647105
IR_21149	0.197117	0.197371	0.639916	0.785135	0.735602	0.688101
IR_33186	0.207253	0.185126	0.707755	0.707755	0.785332	0.650022
IR_33602	0.180094	0.209058	0.723563	0.651845	0.723563	0.75512
IR_9974	0.20782	0.185219	0.761533	0.676347	0.761533	0.650791
ES_7243	0.203011	0.18784	0.646151	0.765559	0.705118	0.735563
IR_33617	0.174693	0.215459	0.748959	0.753837	0.658787	0.691509
IR_33149	0.194486	0.196932	0.640793	0.743409	0.706461	0.761162
ALT5_8512	0.217055	0.171385	0.730847	0.661073	0.749877	0.713007
ALT3_17981	0.179435	0.209678	0.751614	0.709601	0.653982	0.738934
ES_6650	0.18632	0.203411	0.711868	0.647777	0.741777	0.75209
IR_33104	0.214856	0.196338	0.659282	0.854205	0.659282	0.659282
IR_18824	0.233346	0.15578	0.69485	0.745282	0.678028	0.735957
ES_1708	0.200729	0.188992	0.71716	0.742311	0.645593	0.748459
ALT3_14062	0.198909	0.201658	0.734045	0.652201	0.809827	0.646604
ES_2340	0.134076	0.256565	0.713897	0.717311	0.701555	0.71984
IR_29766	0.212318	0.181497	0.751685	0.657424	0.774097	0.666221
ES_7113	0.193924	0.200165	0.710321	0.699724	0.79363	0.64548
ES_14135	0.1557	0.232313	0.736663	0.72832	0.712543	0.677703
IR_19085	0.200686	0.190644	0.730169	0.772192	0.646124	0.703428
IR_8386	0.182022	0.207729	0.74758	0.752141	0.653321	0.70045
IR_22092	0.227639	0.160994	0.673326	0.700162	0.748903	0.732219
IR_12456	0.189824	0.202084	0.779838	0.699662	0.648349	0.723486
ES_13875	0.195536	0.207962	0.654256	0.689959	0.832773	0.662757
IR_3565	0.195234	0.203393	0.66493	0.649778	0.810762	0.719146
IR_16103	0.15727	0.230406	0.734465	0.676878	0.719001	0.725222
IR_1044	0.156534	0.234177	0.686931	0.716907	0.680729	0.767965
IR_30027	0.215798	0.177871	0.662699	0.784445	0.734372	0.668058
ES_16587	0.175079	0.213069	0.712271	0.737603	0.66035	0.744871
IR_3268	0.193483	0.202507	0.698795	0.649865	0.805687	0.692906
ES_5373	0.171849	0.218672	0.776259	0.714074	0.696239	0.666151
ES_18785	0.205257	0.197156	0.652827	0.710207	0.652827	0.824969
IR_26835	0.186089	0.205146	0.652724	0.722122	0.699164	0.777999
IR_5010	0.203583	0.191559	0.791258	0.670266	0.735416	0.651162
ES_3794	0.205199	0.189549	0.701323	0.800682	0.65281	0.693681
ES_11918	0.199606	0.191275	0.647401	0.704404	0.730817	0.769739
ALT5_8929	0.226477	0.164059	0.721455	0.68581	0.674542	0.770901
IR_5317	0.19143	0.205821	0.722717	0.805015	0.664285	0.653974
ALT5_4835	0.197015	0.197015	0.747057	0.678464	0.778356	0.645337
IR_31239	0.19139	0.204546	0.806439	0.689861	0.697901	0.653107
ALT5_5079	0.220526	0.169278	0.669225	0.750138	0.750138	0.683937
ES_7464	0.18626	0.209093	0.658067	0.661291	0.790334	0.738198
IR_12369	0.201631	0.187977	0.704999	0.749137	0.650682	0.748818
IR_29304	0.195636	0.193676	0.645027	0.739755	0.739755	0.729394
IR_8208	0.138285	0.251751	0.73404	0.712298	0.705648	0.701222
ALT3_13703	0.205581	0.201233	0.655122	0.842419	0.655122	0.683767
ALT3_7179	0.256588	0.133953	0.706332	0.717071	0.712507	0.716793
ES_16227	0.193182	0.203949	0.809917	0.653784	0.675545	0.706867
ES_7702	0.203221	0.194566	0.689112	0.65321	0.688657	0.814477
IR_22615	0.235641	0.15196	0.719795	0.725518	0.724156	0.686173
IR_32950	0.190294	0.203583	0.668679	0.74566	0.780302	0.654726
ALT5_11017	0.216028	0.172776	0.764778	0.7197	0.668182	0.70178
IR_27834	0.206104	0.190599	0.695634	0.658277	0.810817	0.681812
ES_9080	0.177664	0.217001	0.669188	0.699159	0.678871	0.80136
IR_25093	0.218316	0.173079	0.670682	0.670682	0.767617	0.742868
ALT5_9847	0.179187	0.208704	0.720332	0.720332	0.661298	0.753391
ES_1866	0.206437	0.194429	0.659154	0.69035	0.825537	0.667336
IR_16373	0.187558	0.204053	0.656854	0.785272	0.699444	0.710062
ALT3_6862	0.20828	0.188566	0.701117	0.672955	0.810636	0.66169
ALT5_10681	0.189068	0.200423	0.760654	0.736758	0.653858	0.702483
IR_29694	0.201255	0.19103	0.654963	0.676148	0.749478	0.77037
IR_19321	0.190481	0.202331	0.779358	0.674164	0.656385	0.740524
ALT3_18545	0.202458	0.185152	0.656608	0.7289	0.73431	0.735815
IR_27884	0.149643	0.238995	0.719259	0.744211	0.697937	0.693198
ALT5_14282	0.196706	0.206957	0.834548	0.682195	0.661419	0.661419
ALT3_2023	0.192618	0.196778	0.74878	0.705106	0.74856	0.6514
IR_8041	0.244198	0.144463	0.732984	0.699017	0.717365	0.705217
ALT5_925	0.193796	0.198303	0.766574	0.752651	0.653127	0.678792
IR_18780	0.207637	0.180836	0.757966	0.662501	0.732749	0.701555
ES_17794	0.188461	0.200923	0.75785	0.655814	0.741746	0.698448
ALT5_12402	0.190448	0.204297	0.802123	0.659192	0.682335	0.704848
IR_30339	0.214917	0.174043	0.750476	0.686805	0.747175	0.669827
ES_1311	0.200317	0.187888	0.715221	0.73411	0.749977	0.655729
IR_8935	0.239913	0.148458	0.698571	0.695534	0.735192	0.725575
IR_34769	0.211193	0.181661	0.791112	0.715663	0.666843	0.676773
IR_18715	0.201114	0.198676	0.657098	0.669945	0.821691	0.69472
IR_10254	0.203845	0.186099	0.755016	0.660296	0.68579	0.752197
IR_837	0.142298	0.24654	0.703133	0.725462	0.721422	0.704389
ES_8618	0.178814	0.212429	0.68068	0.7819	0.720171	0.669249
IR_2439	0.183034	0.204043	0.660989	0.73303	0.727627	0.73452
ES_11820	0.187644	0.199825	0.732946	0.732946	0.732946	0.656937
IR_1015	0.186335	0.206048	0.740757	0.663227	0.669394	0.777482
IR_30913	0.175671	0.2162	0.690402	0.789527	0.673551	0.697892
IR_2475	0.204059	0.193808	0.672732	0.6956	0.661466	0.815578
IR_24414	0.200558	0.195231	0.695931	0.807635	0.685803	0.658084
IR_17991	0.206408	0.18435	0.676759	0.745776	0.664072	0.765878
IR_18397	0.160527	0.22657	0.713315	0.684457	0.745059	0.713315
IR_13361	0.193418	0.201071	0.662758	0.739813	0.787125	0.659058
ALT5_10982	0.204144	0.184657	0.762306	0.662307	0.697681	0.732148
ALT3_9608	0.191319	0.19674	0.733944	0.719304	0.747016	0.65492
ES_19077	0.19579	0.198864	0.746532	0.661532	0.78336	0.657165
IR_22380	0.212942	0.173424	0.726362	0.671353	0.726362	0.7328
IR_33368	0.193073	0.206398	0.674271	0.682347	0.822332	0.664821
ALT5_1387	0.192473	0.195352	0.733797	0.733797	0.733797	0.654027
IR_24807	0.15693	0.231076	0.690278	0.738112	0.690278	0.736569
IR_15549	0.197591	0.197591	0.79286	0.663584	0.734415	0.657201
ALT5_5723	0.196335	0.198631	0.658685	0.745937	0.658685	0.784971
ALT3_1829	0.221073	0.165055	0.725239	0.681398	0.725239	0.725239
IR_9540	0.222603	0.163567	0.683084	0.727493	0.724409	0.722087
ES_15054	0.188809	0.201965	0.662652	0.782354	0.692921	0.714542
ES_13784	0.177636	0.210849	0.671757	0.769024	0.7062	0.707777
ALT3_857	0.189131	0.206404	0.66744	0.671956	0.806392	0.701921
IR_13979	0.168141	0.219115	0.710156	0.68024	0.710156	0.755435
ALT3_13282	0.191771	0.1963	0.65776	0.75462	0.728467	0.714326
ES_2537	0.151885	0.235604	0.7064	0.697207	0.713993	0.738154
IR_28871	0.197016	0.198366	0.660064	0.660064	0.733731	0.794003
ALT3_8133	0.185616	0.202846	0.696732	0.731916	0.664746	0.761387
IR_19823	0.196099	0.200038	0.662372	0.676031	0.809202	0.699501
ALT5_543	0.212224	0.177814	0.674846	0.734927	0.674846	0.768587
IR_9629	0.177176	0.2107	0.690038	0.75285	0.67411	0.738369
ALT3_16626	0.193773	0.195742	0.699062	0.659316	0.770589	0.724761
IR_11711	0.20301	0.185296	0.748415	0.748415	0.666604	0.691503
IR_31928	0.202235	0.184491	0.746031	0.720744	0.665954	0.723788
IR_22353	0.201443	0.188131	0.681786	0.665403	0.756952	0.749529
IR_11050	0.198274	0.199202	0.815121	0.692029	0.663568	0.675049
IR_12696	0.205958	0.184161	0.756458	0.673074	0.753244	0.670348
ALT5_10306	0.172731	0.216904	0.681544	0.77373	0.716791	0.681544
IR_971	0.192553	0.198408	0.784725	0.692876	0.663386	0.711294
ES_11768	0.187962	0.203767	0.791325	0.669017	0.699084	0.692089
ALT5_11393	0.216256	0.170892	0.733412	0.68184	0.692584	0.748259
ES_1892	0.189994	0.200429	0.678207	0.666257	0.771959	0.736397
IR_11047	0.17056	0.215081	0.681826	0.733234	0.721988	0.720554
IR_29893	0.184366	0.203239	0.697209	0.730251	0.670363	0.757815
ALT3_11412	0.198706	0.192491	0.784965	0.683535	0.666204	0.717342
IR_8654	0.184636	0.203167	0.734407	0.693183	0.757123	0.670728
IR_10090	0.185449	0.201699	0.71358	0.71358	0.670087	0.758849
ES_3446	0.19588	0.196451	0.670081	0.783525	0.731966	0.665341
IR_11055	0.225404	0.161238	0.696272	0.695993	0.741878	0.722457
ALT3_13599	0.177755	0.209139	0.692454	0.734231	0.6799	0.749764
ES_8017	0.232357	0.154392	0.703211	0.716116	0.733655	0.703513
IR_29249	0.178298	0.207361	0.72286	0.741491	0.678432	0.714801
ALT5_2124	0.201359	0.186517	0.767962	0.672587	0.709296	0.705522
IR_4217	0.210373	0.175685	0.682178	0.719789	0.749042	0.706176
ALT3_5621	0.196715	0.196715	0.668567	0.697237	0.799791	0.684217
IR_31134	0.153628	0.232749	0.715659	0.704653	0.715659	0.720894
IR_28702	0.188056	0.198009	0.738308	0.67006	0.715559	0.733253
ES_2534	0.153315	0.233318	0.714915	0.707506	0.70537	0.728819
IR_14067	0.190023	0.198134	0.713032	0.701997	0.769386	0.670672
ALT3_7664	0.198679	0.187746	0.735869	0.704986	0.671727	0.744236
ES_15053	0.190057	0.199716	0.673174	0.781584	0.692624	0.706089
ES_3796	0.187512	0.199573	0.674618	0.762423	0.709334	0.709782
IR_4341	0.190236	0.196713	0.757451	0.704112	0.67182	0.722912
ALT3_18475	0.195952	0.192078	0.707346	0.671187	0.707346	0.769333
ES_17815	0.203866	0.181895	0.727531	0.744473	0.706353	0.679125
ES_14722	0.199456	0.1901	0.67482	0.67482	0.768912	0.735136
IR_1732	0.178863	0.206329	0.681701	0.714978	0.73603	0.725342
IR_23835	0.182475	0.203702	0.679518	0.723372	0.702427	0.751749
ALT3_15686	0.181925	0.20654	0.698833	0.682423	0.698833	0.774689
ES_716	0.205577	0.182738	0.684209	0.769364	0.681728	0.719627
ALT3_18300	0.20495	0.184811	0.681261	0.705447	0.684966	0.781808
IR_5535	0.175037	0.210968	0.724785	0.687341	0.697422	0.747691
ALT5_10392	0.167493	0.220426	0.696817	0.696817	0.696817	0.764873
IR_29891	0.175511	0.209872	0.707285	0.7416	0.686381	0.722594
IR_19140	0.191757	0.197364	0.744161	0.760214	0.67393	0.675817
ALT3_10480	0.237471	0.149483	0.714072	0.714072	0.714072	0.714072
IR_22347	0.181427	0.204341	0.704725	0.748276	0.681803	0.722672
IR_9499	0.18743	0.199313	0.746462	0.740409	0.676872	0.692757
IR_29768	0.186268	0.199624	0.677337	0.742177	0.703273	0.734565
IR_1997	0.172333	0.213398	0.69203	0.702191	0.747598	0.715692
IR_7930	0.187107	0.205384	0.684632	0.796856	0.684632	0.684632
ALT3_2676	0.209484	0.175908	0.717994	0.745125	0.688932	0.705799
ALT5_3202	0.18005	0.204854	0.717212	0.684375	0.720447	0.736305
IR_21309	0.182438	0.203536	0.709879	0.754451	0.709879	0.68306
IR_22811	0.199768	0.185421	0.715075	0.679356	0.724993	0.73863
ES_5635	0.205786	0.18082	0.685415	0.7299	0.688739	0.752584
IR_1733	0.181894	0.202945	0.729747	0.682898	0.716859	0.7289
IR_5082	0.183357	0.203955	0.683978	0.71369	0.765684	0.692579
ES_8087	0.160579	0.224893	0.708281	0.724193	0.704954	0.720343
IR_5827	0.199883	0.185107	0.737326	0.719116	0.720933	0.680878
ALT5_7835	0.19297	0.19297	0.738149	0.67401	0.738149	0.706996
IR_22682	0.180551	0.206902	0.689218	0.710415	0.766939	0.689218
IR_15830	0.200828	0.184565	0.748256	0.707786	0.717593	0.684216
ES_9033	0.193894	0.192826	0.712515	0.705325	0.761124	0.67756
IR_19381	0.190639	0.197528	0.774136	0.69464	0.704296	0.682005
IR_17556	0.217629	0.167928	0.744067	0.706406	0.704868	0.702345
ALT5_11739	0.163102	0.221914	0.707488	0.718856	0.711007	0.720876
ES_7331	0.201142	0.183858	0.713844	0.744745	0.712831	0.686824
IR_24963	0.193357	0.19311	0.738428	0.692144	0.746919	0.679285
IR_20186	0.201912	0.183664	0.752994	0.688021	0.706143	0.710509
ES_15230	0.185295	0.199627	0.72311	0.685766	0.708287	0.741158
IR_6836	0.183531	0.201189	0.726515	0.688343	0.736815	0.70685
IR_18948	0.195631	0.190359	0.701538	0.682821	0.755397	0.717496
IR_8953	0.18167	0.20263	0.690836	0.71822	0.71822	0.731667
ALT3_3308	0.201632	0.184149	0.689932	0.731469	0.689932	0.74613
IR_6462	0.177796	0.206377	0.716831	0.694849	0.724243	0.723148
IR_12794	0.191686	0.193345	0.738322	0.72881	0.681878	0.709202
IR_317	0.195889	0.189371	0.727008	0.744186	0.702195	0.684595
IR_29058	0.184125	0.200324	0.725475	0.711048	0.73318	0.689091
IR_29062	0.195464	0.19046	0.736104	0.691696	0.744745	0.684774
IR_1277	0.177361	0.208171	0.697705	0.711204	0.697705	0.751098
IR_11045	0.191748	0.193718	0.683719	0.727913	0.745912	0.700234
IR_4317	0.193349	0.192835	0.706871	0.759643	0.706086	0.684459
ALT5_10410	0.202024	0.182112	0.694858	0.72686	0.709792	0.727598
IR_25825	0.198173	0.186209	0.734499	0.706437	0.726142	0.691783
ALT3_1128	0.184557	0.199928	0.739848	0.705941	0.719392	0.693577
IR_19821	0.19693	0.190203	0.690918	0.706324	0.76795	0.690918
IR_3467	0.190223	0.194211	0.68891	0.715694	0.715694	0.738511
ES_5348	0.191768	0.193922	0.689204	0.742178	0.689204	0.736967
IR_10888	0.173695	0.210569	0.706364	0.714681	0.730779	0.707155
IR_16912	0.20109	0.182821	0.729207	0.715342	0.717653	0.697132
ES_5108	0.203368	0.181002	0.699469	0.729798	0.699548	0.730058
ES_6554	0.204229	0.179648	0.700769	0.71893	0.712986	0.726681
IR_4225	0.193905	0.191143	0.713967	0.690755	0.749279	0.704194
ES_7330	0.188981	0.194991	0.72363	0.729321	0.712668	0.693654
IR_4271	0.197598	0.186155	0.70047	0.718268	0.710736	0.730016
ES_7446	0.192511	0.192314	0.696169	0.745095	0.696169	0.720986
IR_21209	0.191929	0.191929	0.711369	0.697462	0.732627	0.717927
ES_11220	0.19108	0.192404	0.702561	0.724201	0.718018	0.714978
ALT3_14747	0.182628	0.200776	0.71496	0.71496	0.71496	0.71496
ALT3_3314	0.19683	0.186467	0.714986	0.714986	0.714986	0.714986

## Sheet: Cluster 3
AS Events	Centralized and Normalized Absolute IEP Value Change
	DS-1h	DS-6h	HS-1h	HS-6h	HD-1h	HD-6h
IR_800	0.194379	0.366906	0.240451	0.830425	0.560459	0.807379
ALT3_5441	0.261105	0.242254	0.254548	0.784863	0.819101	0.638129
ES_17910	0.22024	0.231114	0.346779	0.818933	0.555961	0.826972
ES_8764	0.244503	0.364598	0.180665	0.764769	0.847016	0.598448
IR_11049	0.271286	0.306993	0.218412	0.676522	0.610034	0.916751
IR_34910	0.195717	0.162434	0.423948	0.772634	0.725695	0.719573
ES_18492	0.181548	0.231684	0.340407	0.770436	0.75439	0.721534
IR_15078	0.148053	0.243586	0.446594	0.807366	0.811478	0.542923
IR_8634	0.217227	0.317144	0.37322	0.849867	0.849867	0.392675
ALT5_12475	0.0500252	0.364498	0.403149	0.720451	0.718279	0.743598
ALT3_20166	0.343823	0.271643	0.209087	0.649137	0.584424	0.941887
ALT5_2720	0.24251	0.228988	0.270198	0.765164	0.720697	0.772443
IR_17323	0.177414	0.311595	0.311595	0.845742	0.557087	0.796566
ES_18541	0.271877	0.230034	0.241673	0.748607	0.712631	0.795178
ALT5_11187	0.216047	0.444646	0.27483	0.777154	0.901844	0.385479
ALT5_8972	0.269412	0.225604	0.249698	0.710499	0.803864	0.740924
ALT3_21143	0.167173	0.329049	0.295202	0.882004	0.615276	0.711298
ES_13155	0.239556	0.208787	0.372899	0.913181	0.558535	0.707043
ALT5_7136	0.22162	0.248537	0.278252	0.788799	0.679396	0.783396
IR_23838	0.239467	0.243577	0.353153	0.822911	0.48574	0.855152
ALT3_3030	0.2903	0.192799	0.2903	0.626677	0.738802	0.861121
IR_13569	0.234216	0.264768	0.247196	0.798901	0.766825	0.688094
ALT3_2305	0.233249	0.250324	0.266315	0.780299	0.668686	0.801127
ALT5_338	0.133403	0.335821	0.326182	0.695676	0.639448	0.869469
ES_3660	0.305465	0.194304	0.280127	0.832761	0.592631	0.794711
IR_22308	0.384484	0.133092	0.255	0.723876	0.773108	0.730441
IR_32459	0.370594	0.202318	0.222026	0.727667	0.875422	0.601973
ALT5_14592	0.26833	0.275459	0.278863	0.808635	0.497835	0.870878
ES_6014	0.246414	0.272047	0.253197	0.815411	0.597191	0.81574
ALT3_18635	0.285972	0.253079	0.278336	0.940071	0.562899	0.679643
ALT3_4721	0.0915353	0.489391	0.330248	0.728104	0.489391	0.871332
ALT3_6277	0.258674	0.249439	0.274065	0.805654	0.573095	0.839072
ES_2355	0.280269	0.28998	0.213111	0.721535	0.607081	0.888024
ALT3_14489	0.208972	0.219555	0.327543	0.693609	0.818764	0.731558
ALT5_10360	0.320136	0.256083	0.198375	0.650699	0.700391	0.874315
ES_18580	0.168051	0.466634	0.251408	0.791182	0.466634	0.856091
ALT5_14187	0.369509	0.206933	0.191648	0.783393	0.665481	0.783036
ES_15601	0.221088	0.278021	0.288373	0.566902	0.845877	0.799739
ES_900	0.177452	0.266182	0.331701	0.817607	0.616787	0.79027
IR_6280	0.208746	0.348548	0.261172	0.785429	0.5233	0.872805
IR_17829	0.191208	0.193441	0.384117	0.688305	0.761505	0.781423
ALT5_5776	0.458852	0.339982	0.0428058	0.766364	0.666875	0.725121
ALT5_2239	0.248376	0.216518	0.282782	0.754916	0.692793	0.804615
ES_17792	0.236236	0.3359	0.180868	0.738744	0.728649	0.779603
ALT5_13941	0.1949	0.252129	0.323664	0.631578	0.752877	0.844851
ES_10082	0.254437	0.293925	0.263942	0.817573	0.514822	0.855301
IR_17489	0.14531	0.3086	0.35538	0.737418	0.579432	0.87386
IR_20559	0.29918	0.257475	0.296275	0.652217	0.524332	0.97052
ES_1630	0.219217	0.262058	0.310253	0.904663	0.60478	0.699029
ES_43	0.215715	0.221807	0.415203	0.761855	0.495784	0.889637
ALT3_17553	0.220097	0.210676	0.32726	0.790358	0.664059	0.787551
IR_26633	0.239543	0.271245	0.234831	0.810633	0.708218	0.735529
ALT3_2831	0.359508	0.422722	0.0750473	0.818316	0.549149	0.775258
ALT5_10486	0.175444	0.236474	0.383002	0.800071	0.590092	0.814917
IR_31206	0.504614	0.166417	0.199785	0.687804	0.881463	0.559917
ALT5_2806	0.265932	0.216845	0.265932	0.684616	0.756803	0.80987
ES_3448	0.204208	0.207477	0.454322	0.826292	0.822444	0.485257
ES_18493	0.184352	0.228598	0.362273	0.755115	0.830137	0.639526
ES_722	0.267521	0.246188	0.247223	0.788256	0.628629	0.822183
IR_586	0.260433	0.226785	0.256195	0.757102	0.708034	0.79145
IR_26867	0.248195	0.209902	0.36841	0.693698	0.555097	0.924699
ES_12542	0.182317	0.171133	0.449253	0.647114	0.799164	0.751018
ALT5_13337	0.302333	0.169352	0.342209	0.86078	0.541371	0.783955
ALT3_236	0.361932	0.2388	0.168438	0.668495	0.813416	0.748919
IR_1195	0.270327	0.266777	0.293402	0.754892	0.501072	0.913529
IR_31771	0.232139	0.207855	0.307823	0.767773	0.705166	0.779244
ES_10579	0.135301	0.230196	0.47124	0.635034	0.867623	0.660607
ALT5_7182	0.238468	0.249276	0.26044	0.825332	0.726802	0.699681
ES_14325	0.205831	0.446514	0.234503	0.734718	0.466485	0.911949
ALT3_8830	0.243044	0.317952	0.25506	0.544503	0.920258	0.719183
IR_30965	0.290899	0.290899	0.25727	0.81501	0.472492	0.87343
IR_16051	0.209975	0.269967	0.261754	0.75743	0.738118	0.762757
IR_20222	0.251752	0.265709	0.259622	0.605777	0.878862	0.738278
ALT5_12434	0.182691	0.187184	0.421682	0.650727	0.816855	0.740861
IR_8562	0.291942	0.246863	0.252675	0.827399	0.553721	0.827399
IR_7914	0.0924838	0.345694	0.380619	0.819683	0.7648	0.596721
ALT5_7779	0.332612	0.22534	0.248278	0.81624	0.534315	0.843215
ES_8765	0.282068	0.314164	0.208082	0.777944	0.873264	0.544478
IR_18240	0.244257	0.234694	0.349392	0.872034	0.501434	0.798189
ALT5_6207	0.131703	0.312123	0.327553	0.70263	0.709461	0.81653
ALT3_14986	0.132454	0.32363	0.32363	0.691022	0.687332	0.841931
ES_2720	0.200348	0.358902	0.212811	0.728188	0.658555	0.841197
ALT3_19101	0.276619	0.0994106	0.441605	0.801576	0.755866	0.624924
IR_26322	0.146665	0.502016	0.229173	0.581001	0.638995	0.90215
ES_17371	0.158609	0.385907	0.315366	0.768138	0.484663	0.887317
IR_5582	0.310572	0.336919	0.163031	0.819117	0.544902	0.82546
ALT3_8145	0.276512	0.270603	0.227935	0.643949	0.691224	0.889776
ALT5_13765	0.310645	0.16137	0.40142	0.728762	0.915815	0.481988
IR_27514	0.137535	0.377854	0.268111	0.744316	0.650768	0.821416
IR_26655	0.460195	0.113872	0.299123	0.799908	0.503147	0.823755
IR_13296	0.239348	0.28589	0.31646	0.780396	0.478828	0.899077
ALT3_18952	0.213239	0.21657	0.353131	0.72645	0.62275	0.867859
ES_18890	0.211425	0.186356	0.386908	0.63144	0.749301	0.83457
IR_5323	0.145478	0.224346	0.408226	0.715945	0.775987	0.730017
ES_17033	0.45113	0.258977	0.0976984	0.714359	0.779923	0.697912
ALT3_4059	0.322491	0.214811	0.214811	0.800199	0.698392	0.749296
ALT5_7187	0.31993	0.268884	0.163789	0.74009	0.771002	0.736304
IR_19188	0.251782	0.236285	0.360263	0.819709	0.468743	0.863218
IR_5307	0.234503	0.268262	0.287021	0.676062	0.621143	0.91301
IR_25794	0.186472	0.207679	0.366732	0.727254	0.727254	0.784609
ALT5_8893	0.16222	0.397881	0.214589	0.790648	0.738279	0.696384
ES_12064	0.223061	0.232681	0.331773	0.786588	0.577817	0.84808
ALT5_3180	0.215881	0.296926	0.2343	0.782277	0.697732	0.772883
ALT5_1498	0.150823	0.276404	0.341917	0.763163	0.66219	0.805503
ES_10083	0.215696	0.354479	0.214502	0.80135	0.593431	0.820542
ALT5_2964	0.251267	0.183276	0.370251	0.818991	0.557226	0.818991
IR_34777	0.329873	0.230531	0.258509	0.870015	0.512998	0.798073
ES_8374	0.259353	0.225931	0.273956	0.841372	0.751613	0.647775
ES_14462	0.250921	0.118236	0.441654	0.82021	0.729249	0.63973
IR_31681	0.280292	0.248115	0.232111	0.851648	0.652341	0.735492
ES_10717	0.244167	0.248123	0.2999	0.726557	0.582925	0.898328
ES_16295	0.226295	0.19656	0.373169	0.852391	0.584302	0.767283
ES_11265	0.214099	0.216049	0.3599	0.698731	0.62592	0.885301
ES_16649	0.283573	0.220268	0.358334	0.76762	0.460942	0.909263
IR_32229	0.183723	0.282589	0.379156	0.864882	0.488598	0.801051
ALT5_8510	0.162437	0.293149	0.333368	0.589764	0.821741	0.799542
IR_5577	0.0145139	0.494389	0.373597	0.649003	0.767035	0.701462
ALT3_3452	0.234979	0.239055	0.345883	0.775148	0.520769	0.884167
ALT5_2229	0.228764	0.28679	0.291874	0.812703	0.526341	0.853528
ALT3_10849	0.166118	0.476748	0.17075	0.655372	0.776707	0.754306
ES_10390	0.146784	0.366477	0.285942	0.702693	0.876045	0.622058
ALT3_4185	0.194663	0.333995	0.291731	0.866671	0.518222	0.794718
ES_15226	0.204101	0.244725	0.308402	0.764891	0.66142	0.816461
ALT5_13931	0.20102	0.346581	0.306443	0.789027	0.468492	0.888436
ES_13854	0.300598	0.317453	0.18771	0.598221	0.679839	0.916178
ES_7370	0.238254	0.225778	0.303279	0.75563	0.628406	0.848654
ALT3_9080	0.256042	0.258108	0.326872	0.887609	0.476402	0.794966
IR_23692	0.212396	0.217023	0.323252	0.777925	0.68802	0.781383
ALT5_3417	0.213208	0.270863	0.264346	0.790012	0.681361	0.780209
IR_9728	0.209753	0.248704	0.352449	0.803199	0.534436	0.851459
ALT3_19308	0.545895	0.0965013	0.244366	0.795709	0.564741	0.752787
ES_4796	0.209941	0.288509	0.343507	0.846134	0.477072	0.834836
ES_8123	0.235149	0.27946	0.253991	0.651318	0.702427	0.877656
ALT5_3118	0.205149	0.210547	0.390004	0.867303	0.578031	0.748965
IR_15886	0.262059	0.211476	0.291936	0.85392	0.640508	0.7401
ES_15833	0.261922	0.236697	0.261922	0.824076	0.630835	0.784549
ES_17572	0.227207	0.243375	0.327519	0.724589	0.5783	0.89901
ES_9475	0.230087	0.246264	0.267175	0.726805	0.801198	0.728472
ES_8486	0.183288	0.200932	0.379332	0.767156	0.73613	0.733161
ES_8394	0.169088	0.362397	0.25635	0.601166	0.829004	0.781995
ES_9816	0.140914	0.377378	0.377378	0.867198	0.797224	0.439908
ES_16960	0.23149	0.218294	0.317877	0.864049	0.704493	0.663797
ES_11257	0.211516	0.220835	0.325019	0.788765	0.665099	0.788765
IR_19103	0.212455	0.215933	0.387476	0.827574	0.538832	0.81773
IR_1681	0.267723	0.233591	0.248129	0.722513	0.698794	0.82925
ES_14693	0.188541	0.238733	0.383579	0.856181	0.555388	0.777577
IR_32943	0.277051	0.255696	0.307169	0.781983	0.479012	0.89909
IR_8478	0.299261	0.327356	0.205256	0.864522	0.493908	0.809698
ALT3_10497	0.231329	0.257893	0.299787	0.820708	0.561157	0.829126
ES_16444	0.203917	0.226748	0.327203	0.779252	0.66624	0.796639
ES_1659	0.213476	0.230346	0.307716	0.817498	0.728708	0.702257
ALT5_969	0.330251	0.172217	0.256072	0.796713	0.682968	0.76178
ALT3_14987	0.177091	0.188945	0.417529	0.766328	0.778659	0.671448
ALT5_3207	0.374006	0.227655	0.200636	0.720747	0.590719	0.886236
ALT5_11338	0.185918	0.197004	0.393093	0.71842	0.817644	0.68792
ES_15128	0.193685	0.364965	0.259775	0.817993	0.525561	0.838021
ES_13853	0.334721	0.266446	0.186792	0.621037	0.704545	0.886459
ALT5_4299	0.235249	0.224706	0.294874	0.818687	0.764917	0.661567
ALT5_7744	0.23354	0.33577	0.247916	0.936027	0.666514	0.580233
ALT3_1420	0.313929	0.242028	0.241339	0.828333	0.546038	0.828333
IR_9188	0.206621	0.215235	0.376651	0.837308	0.574081	0.790104
IR_10931	0.231427	0.238755	0.365879	0.695007	0.535145	0.933787
ES_3120	0.247039	0.254755	0.261816	0.763718	0.627526	0.845146
ES_12584	0.419323	0.276175	0.143251	0.781668	0.530814	0.848769
ES_18581	0.247075	0.253106	0.243511	0.762153	0.700879	0.793277
IR_33115	0.174798	0.260391	0.363102	0.709278	0.885592	0.606839
IR_15634	0.32285	0.170862	0.301055	0.841073	0.572829	0.791332
ALT5_352	0.287969	0.262127	0.232857	0.714985	0.893588	0.608474
ES_8938	0.272081	0.274508	0.286211	0.832546	0.479284	0.855369
IR_11625	0.0601459	0.334994	0.419678	0.693269	0.75841	0.733503
ALT3_9140	0.215823	0.240751	0.315537	0.770235	0.61468	0.842974
IR_3453	0.226519	0.202252	0.396392	0.655247	0.921866	0.597723
IR_5787	0.171733	0.189647	0.425502	0.700641	0.804203	0.708273
IR_13242	0.1539	0.299536	0.328863	0.777218	0.613751	0.826733
IR_21475	0.174255	0.207273	0.396873	0.717776	0.819081	0.684742
IR_29575	0.357054	0.231568	0.247707	0.746788	0.506128	0.910755
ES_5916	0.243319	0.238694	0.320868	0.797434	0.539831	0.859854
ALT5_5764	0.210034	0.192385	0.388756	0.715179	0.63155	0.862095
ALT3_20586	0.450961	0.116291	0.266893	0.819099	0.573674	0.773082
ES_15751	0.224966	0.204667	0.338643	0.637894	0.824927	0.768903
ALT3_19495	0.264217	0.257681	0.229868	0.672271	0.826551	0.749411
IR_31410	0.257176	0.231349	0.312929	0.765256	0.550153	0.883137
IR_28920	0.155881	0.212076	0.408038	0.763314	0.747302	0.713388
ALT3_7762	0.184031	0.197818	0.438284	0.645188	0.883146	0.651534
ES_13992	0.238971	0.241291	0.33348	0.927529	0.687485	0.571244
ES_9922	0.298991	0.29455	0.232529	0.819233	0.494547	0.86015
IR_12511	0.422994	0.173133	0.216342	0.805556	0.576418	0.805556
ALT3_7139	0.260154	0.170844	0.364349	0.855124	0.590106	0.759423
IR_16879	0.273033	0.251396	0.246936	0.771945	0.605449	0.85124
IR_7933	0.230746	0.225743	0.335806	0.894586	0.599956	0.713164
ES_14712	0.266578	0.333205	0.234989	0.739101	0.506541	0.919587
ES_9420	0.223574	0.264489	0.336325	0.783951	0.509002	0.882658
ES_848	0.209799	0.23059	0.343751	0.841286	0.592518	0.782055
IR_25301	0.224851	0.448023	0.12902	0.785171	0.666545	0.74639
ALT3_11969	0.321068	0.182735	0.253373	0.821319	0.700157	0.721348
ALT5_11352	0.260183	0.282579	0.282501	0.951352	0.561477	0.661909
ALT3_9225	0.336845	0.245779	0.205711	0.785167	0.579686	0.846812
ALT5_2487	0.31688	0.208873	0.271482	0.619676	0.667094	0.915995
ALT3_11207	0.190622	0.268074	0.342547	0.875318	0.565968	0.757471
IR_19212	0.342329	0.254949	0.17726	0.640279	0.846599	0.738584
ES_6473	0.273971	0.241582	0.284101	0.923607	0.596026	0.680713
IR_34053	0.157245	0.259467	0.36865	0.654597	0.859042	0.701
IR_18746	0.165235	0.385092	0.219078	0.783295	0.697966	0.749333
IR_6022	0.324526	0.238489	0.242881	0.65096	0.930036	0.613107
IR_6148	0.185912	0.216038	0.360558	0.686555	0.79134	0.759598
ALT5_13489	0.370667	0.198282	0.285673	0.773493	0.475993	0.895893
IR_22016	0.340931	0.480751	0.0451826	0.783181	0.59802	0.751935
IR_22728	0.22725	0.26275	0.27257	0.823296	0.788075	0.626059
IR_33828	0.290377	0.2689	0.237737	0.757574	0.55819	0.887222
ES_17065	0.1925	0.24743	0.312303	0.811081	0.711078	0.725608
ALT5_8474	0.301054	0.238533	0.209357	0.800557	0.697181	0.753318
ES_18738	0.277827	0.084921	0.464888	0.661794	0.811855	0.698714
ES_15655	0.225895	0.353084	0.225895	0.792796	0.547401	0.854929
ES_17504	0.312029	0.322651	0.163327	0.56888	0.800624	0.832489
IR_10275	0.219236	0.267115	0.286757	0.609825	0.857618	0.759449
IR_30581	0.114045	0.376199	0.376199	0.824774	0.491547	0.817235
ES_6111	0.217613	0.310683	0.217613	0.727046	0.759108	0.767937
ES_7486	0.184562	0.190158	0.396922	0.78205	0.706932	0.739375
IR_770	0.167554	0.292156	0.321823	0.663209	0.678775	0.876482
IR_26809	0.103836	0.332923	0.385661	0.818666	0.784125	0.57479
ALT5_2243	0.209333	0.246789	0.320539	0.793466	0.59988	0.829992
IR_28983	0.32426	0.237685	0.195791	0.692289	0.723246	0.826729
IR_856	0.364279	0.101014	0.315632	0.769232	0.70855	0.741293
ALT5_9303	0.270341	0.181247	0.362556	0.612488	0.653386	0.919981
IR_9313	0.210697	0.22569	0.347851	0.87793	0.712588	0.625245
IR_24463	0.186497	0.189111	0.396846	0.731543	0.790449	0.705554
IR_18645	0.259526	0.2077	0.382023	0.744615	0.495333	0.910803
IR_444	0.140804	0.303026	0.386374	0.735887	0.550687	0.883222
ALT5_8327	0.233516	0.259047	0.274266	0.801838	0.61164	0.819694
IR_6309	0.0777665	0.517446	0.305749	0.785597	0.517446	0.795996
ALT3_14936	0.351256	0.303468	0.139967	0.713999	0.625361	0.865948
IR_14160	0.263807	0.242696	0.288154	0.764834	0.559366	0.881143
IR_27817	0.231138	0.18804	0.351146	0.71339	0.845403	0.670883
ES_8124	0.271103	0.278857	0.204842	0.678205	0.832935	0.734058
ES_15710	0.143279	0.22804	0.431467	0.649908	0.835494	0.711812
ES_8766	0.176899	0.319138	0.327006	0.755576	0.89051	0.530871
ALT3_17068	0.178786	0.199925	0.390179	0.775215	0.707268	0.748627
IR_18515	0.215681	0.245619	0.300904	0.701562	0.678072	0.858161
IR_10450	0.171139	0.167917	0.492988	0.692473	0.830578	0.644904
ALT3_10298	0.218732	0.211467	0.318931	0.708593	0.778574	0.763703
ALT3_10982	0.251546	0.203224	0.372692	0.636307	0.598648	0.937583
ALT3_13354	0.334841	0.215149	0.243162	0.69137	0.612934	0.902545
ES_13964	0.227141	0.27409	0.289741	0.608212	0.691076	0.909739
IR_394	0.221022	0.275096	0.281448	0.853088	0.593163	0.776183
IR_864	0.180447	0.251713	0.358613	0.786213	0.587684	0.835329
ES_7624	0.225843	0.232401	0.347824	0.903516	0.571456	0.718958
IR_9743	0.08937	0.390288	0.348622	0.723229	0.598091	0.8504
IR_9328	0.282998	0.264791	0.240514	0.784091	0.565605	0.862001
IR_18870	0.215177	0.399865	0.167921	0.713802	0.674027	0.829209
IR_12666	0.363182	0.0466365	0.449037	0.80963	0.729498	0.602016
IR_6613	0.180407	0.180407	0.423927	0.756738	0.777748	0.680772
ALT5_14032	0.12171	0.282743	0.368063	0.752876	0.709755	0.764854
ES_324	0.22361	0.238267	0.296264	0.841804	0.664351	0.735705
ES_16961	0.211951	0.209126	0.328131	0.762462	0.727364	0.760965
IR_27806	0.211621	0.312191	0.222306	0.773534	0.745899	0.73445
ES_11274	0.283128	0.274617	0.264426	0.678872	0.554538	0.944418
ALT3_660	0.427959	0.218691	0.198174	0.852423	0.509341	0.793411
IR_27285	0.19331	0.353049	0.233091	0.820415	0.6101	0.790036
ES_1667	0.195335	0.366626	0.289246	0.952006	0.538796	0.657991
ES_15167	0.234066	0.322899	0.288843	0.811436	0.467176	0.875579
ES_12889	0.213634	0.419362	0.202109	0.627285	0.614142	0.923469
ES_1794	0.226147	0.231592	0.321798	0.729736	0.615318	0.875408
ALT3_17243	0.284879	0.263126	0.239388	0.819709	0.562099	0.830798
ALT3_6765	0.226272	0.23017	0.331729	0.673583	0.637277	0.900969
ES_16643	0.223288	0.18088	0.354367	0.743246	0.710979	0.787239
ALT5_4344	0.225109	0.288302	0.322693	0.818985	0.481732	0.863179
ES_1631	0.223073	0.251028	0.324663	0.914851	0.602732	0.683652
IR_11113	0.21789	0.23725	0.327416	0.649739	0.893001	0.674705
ALT5_7115	0.281922	0.254907	0.237225	0.775524	0.599175	0.851247
ALT5_11665	0.272359	0.253252	0.309981	0.897821	0.486333	0.780253
IR_17081	0.167749	0.329157	0.304641	0.835869	0.559806	0.802778
ALT5_10571	0.22742	0.398386	0.210103	0.787171	0.510084	0.866835
IR_772	0.23922	0.214317	0.35491	0.829118	0.537806	0.824628
IR_12658	0.209185	0.200211	0.388184	0.847673	0.590616	0.76413
IR_7606	0.266879	0.20719	0.337895	0.797371	0.529951	0.860714
IR_4839	0.182847	0.380115	0.256156	0.868004	0.540228	0.772651
IR_4709	0.166338	0.535758	0.166338	0.627237	0.655984	0.848344
ES_573	0.236482	0.250956	0.349129	0.788051	0.49002	0.885361
ALT3_11556	0.277027	0.244758	0.271941	0.562027	0.883574	0.760672
ES_16216	0.225309	0.243416	0.318964	0.801646	0.570379	0.840286
ALT5_13443	0.266765	0.223818	0.351432	0.733518	0.922517	0.50195
ES_11848	0.30751	0.255449	0.234883	0.659391	0.619801	0.922966
IR_32608	0.331888	0.15402	0.297238	0.828535	0.61232	0.775999
ALT5_6879	0.281747	0.254882	0.312064	0.743414	0.479976	0.927918
ES_10165	0.161765	0.234862	0.381954	0.647779	0.80676	0.766882
ES_12676	0.306955	0.164128	0.341174	0.754686	0.555492	0.877566
ALT3_9081	0.208227	0.210453	0.375195	0.84048	0.586689	0.778955
ALT3_7864	0.228485	0.328434	0.228485	0.831626	0.578307	0.804662
IR_28104	0.263027	0.240461	0.266346	0.848866	0.609135	0.772165
IR_868	0.287082	0.419263	0.101488	0.806745	0.634531	0.750892
ALT3_2739	0.231862	0.268499	0.272598	0.643753	0.697246	0.886043
ES_18542	0.25263	0.226668	0.265115	0.742409	0.710267	0.802911
ALT3_19423	0.217889	0.19849	0.334286	0.770481	0.743644	0.73521
ALT5_518	0.251355	0.292309	0.282764	0.931881	0.715509	0.526183
IR_15321	0.284196	0.290791	0.231406	0.674245	0.930107	0.589255
IR_7681	0.371048	0.0963123	0.371048	0.79119	0.550682	0.81972
IR_16947	0.276527	0.197905	0.306925	0.819249	0.812935	0.58646
ES_16647	0.275461	0.276352	0.270705	0.745986	0.516768	0.914728
ES_14493	0.168367	0.242841	0.343532	0.741866	0.75351	0.749885
ES_5879	0.234142	0.226623	0.337981	0.753127	0.566498	0.88163
ES_12878	0.289962	0.250388	0.277064	0.807221	0.50762	0.867746
ES_7833	0.236333	0.229103	0.30565	0.867838	0.632413	0.728663
ALT5_581	0.192023	0.394573	0.192023	0.727061	0.822178	0.672141
ALT3_7909	0.225714	0.225714	0.313718	0.654045	0.726236	0.854574
ES_8767	0.266632	0.284311	0.228035	0.784043	0.850209	0.586769
IR_15327	0.208371	0.276996	0.353245	0.798135	0.874793	0.488461
ES_11258	0.224857	0.239866	0.290733	0.75548	0.661542	0.827522
IR_27008	0.433482	0.153851	0.293666	0.713113	0.489408	0.91648
IR_22340	0.239289	0.275949	0.311498	0.940644	0.542566	0.690056
ES_297	0.178265	0.242256	0.404694	0.880194	0.744337	0.550255
IR_14343	0.236477	0.2356	0.279867	0.66787	0.81752	0.762665
IR_2287	0.477746	0.0971756	0.287461	0.813249	0.545705	0.778663
ES_18690	0.175783	0.189293	0.40883	0.748375	0.743201	0.734516
ES_11583	0.300296	0.222267	0.280214	0.667975	0.603051	0.926197
IR_12648	0.199126	0.330188	0.245383	0.621474	0.754212	0.849617
ALT3_5388	0.239136	0.23804	0.279025	0.761525	0.652792	0.829482
IR_22964	0.241951	0.170599	0.379262	0.763572	0.604373	0.840244
IR_5946	0.203892	0.234149	0.403587	0.848362	0.498896	0.811115
ALT3_13762	0.173368	0.365764	0.294506	0.850223	0.506018	0.810121
IR_1708	0.287237	0.167469	0.315418	0.771444	0.636678	0.821752
ES_7986	0.25448	0.249095	0.270753	0.826913	0.590663	0.808096
ES_9414	0.198046	0.209877	0.40492	0.72051	0.58515	0.881496
ALT5_14146	0.249434	0.237589	0.270266	0.777734	0.642644	0.822333
ALT3_13882	0.284945	0.256431	0.264438	0.822989	0.525095	0.846102
ES_11637	0.282228	0.270621	0.258547	0.718038	0.549263	0.921303
ES_12842	0.249851	0.303569	0.246664	0.700531	0.583022	0.916363
IR_34444	0.380853	0.253938	0.197531	0.907414	0.530843	0.729422
ES_11343	0.228637	0.240446	0.321424	0.901254	0.701009	0.607229
ALT5_4705	0.269034	0.220795	0.269034	0.832758	0.64485	0.763529
IR_30839	0.086774	0.475423	0.279009	0.77212	0.60169	0.784984
IR_15546	0.300466	0.249158	0.312512	0.7331	0.466097	0.938668
ES_14849	0.21675	0.282347	0.282347	0.615102	0.889758	0.713697
ES_12618	0.321186	0.172036	0.338773	0.758614	0.51816	0.891232
IR_8858	0.179205	0.198494	0.392097	0.776493	0.70484	0.74887
ALT5_10723	0.201602	0.227988	0.3306	0.81559	0.664704	0.759517
IR_10569	0.179393	0.173022	0.449464	0.648437	0.789591	0.760093
ES_13098	0.0809769	0.483516	0.297155	0.760395	0.567378	0.810579
ES_14817	0.260917	0.258218	0.273502	0.776811	0.557843	0.872708
ALT3_2252	0.275165	0.319787	0.207733	0.545733	0.864419	0.787162
IR_1689	0.161354	0.171104	0.486852	0.700377	0.800467	0.679846
ES_13634	0.238802	0.21037	0.392858	0.888181	0.50235	0.767438
ALT5_3100	0.196787	0.342462	0.284192	0.859607	0.511974	0.804979
ES_484	0.271012	0.244528	0.230626	0.712133	0.727153	0.814547
IR_29413	0.195209	0.279931	0.305463	0.751684	0.603649	0.864064
ES_15649	0.204008	0.286806	0.275346	0.693771	0.67286	0.867209
ES_1806	0.298104	0.222507	0.244554	0.859406	0.727335	0.648093
IR_4628	0.317998	0.22743	0.209563	0.702335	0.717289	0.825385
ES_2589	0.223195	0.188799	0.376413	0.77478	0.604051	0.832763
ES_3769	0.190909	0.362825	0.244924	0.828117	0.56604	0.807185
IR_1057	0.219348	0.228271	0.340267	0.776585	0.582963	0.852566
IR_9889	0.269947	0.274445	0.278827	0.812896	0.496234	0.867651
IR_913	0.34662	0.155049	0.334693	0.769528	0.878236	0.515874
ES_12280	0.389759	0.207183	0.254608	0.666358	0.536342	0.945751
ALT3_5872	0.29649	0.234858	0.259759	0.783261	0.561899	0.863733
ALT3_17678	0.258419	0.198183	0.310189	0.724909	0.652782	0.855518
ALT3_2653	0.273138	0.284281	0.248852	0.741666	0.546946	0.905117
IR_34922	0.16809	0.305266	0.373854	0.812296	0.488167	0.852327
IR_33968	0.153173	0.328539	0.395962	0.771902	0.463125	0.887298
IR_6450	0.0783165	0.543563	0.244476	0.770939	0.709722	0.652985
IR_832	0.280485	0.286554	0.219802	0.796639	0.568966	0.847554
IR_13148	0.174999	0.272344	0.408626	0.770748	0.490395	0.882889
IR_1938	0.143784	0.288413	0.375036	0.779728	0.574269	0.838768
IR_31588	0.209465	0.209465	0.406596	0.765074	0.540098	0.869303
IR_30263	0.210942	0.348172	0.284999	0.750313	0.492943	0.912631
ALT5_9787	0.226601	0.226601	0.334822	0.813691	0.574025	0.824258
IR_10256	0.258055	0.244688	0.316366	0.792439	0.510662	0.87779
ALT3_14265	0.268737	0.152402	0.346515	0.76834	0.667658	0.796348
ES_13268	0.228231	0.261822	0.283049	0.824648	0.596606	0.805644
ES_12639	0.245878	0.305302	0.248078	0.650065	0.926519	0.624158
IR_35325	0.472103	0.124945	0.258936	0.872361	0.562699	0.708956
ES_3953	0.245414	0.256395	0.29277	0.732541	0.573933	0.898947
ALT3_16441	0.215032	0.215032	0.346556	0.853861	0.741127	0.628392
ALT3_21045	0.210862	0.2427	0.350179	0.827659	0.545991	0.822609
ALT5_9855	0.308363	0.235446	0.258289	0.713095	0.572497	0.91231
IR_4273	0.402792	0.340116	0.0807876	0.602938	0.780335	0.793031
IR_33653	0.2966	0.170067	0.285376	0.794183	0.724347	0.729426
IR_23085	0.152635	0.27604	0.408873	0.608308	0.920963	0.633181
IR_13727	0.306264	0.226536	0.279908	0.825487	0.517116	0.84469
ES_17095	0.141228	0.374878	0.275731	0.692082	0.655405	0.860676
ALT5_5801	0.262006	0.27109	0.287263	0.829937	0.499496	0.850208
ALT5_12544	0.303579	0.253235	0.25773	0.74897	0.530641	0.905843
ALT3_11083	0.175469	0.204943	0.42926	0.643844	0.869173	0.677311
ES_4832	0.169764	0.236279	0.398411	0.87966	0.695653	0.620233
ES_4894	0.202786	0.314554	0.260925	0.69842	0.883352	0.639964
ES_5734	0.271569	0.295631	0.260858	0.945582	0.540713	0.685647
IR_6315	0.353382	0.291889	0.168903	0.822139	0.53786	0.825827
ALT3_15659	0.21767	0.158133	0.394102	0.757718	0.733396	0.738981
ALT5_12352	0.234073	0.273916	0.258737	0.705993	0.653375	0.873907
ES_2891	0.240876	0.250967	0.303048	0.754802	0.564627	0.88568
ALT5_5105	0.0923056	0.398427	0.389944	0.83671	0.493236	0.789378
IR_26810	0.241618	0.272113	0.235131	0.761374	0.678914	0.810849
IR_2832	0.18209	0.206677	0.491886	0.842989	0.784472	0.491886
ES_16084	0.134088	0.339297	0.339297	0.80891	0.818118	0.560291
ALT5_14176	0.233848	0.314836	0.255259	0.864376	0.794305	0.537376
ES_6110	0.356617	0.17064	0.234042	0.693701	0.7725	0.7725
ES_12106	0.154522	0.396985	0.245329	0.821294	0.60481	0.777061
ALT5_8616	0.231896	0.223888	0.310535	0.64701	0.856917	0.729754
ALT5_4858	0.235788	0.221331	0.329126	0.582044	0.853803	0.777907
ALT3_8061	0.234644	0.234317	0.274589	0.763716	0.785426	0.707309
ALT3_8268	0.116958	0.360613	0.328126	0.784361	0.592666	0.817275
IR_7244	0.184666	0.257869	0.360362	0.774596	0.563637	0.858871
ES_693	0.326684	0.206394	0.221719	0.711762	0.716736	0.816705
IR_20956	0.220281	0.207316	0.337218	0.756359	0.652693	0.826133
IR_32944	0.114832	0.357422	0.376848	0.785262	0.518906	0.846729
ES_9045	0.165746	0.176483	0.488676	0.770765	0.790376	0.607953
ES_12711	0.308399	0.217534	0.226868	0.682288	0.75153	0.81338
IR_6791	0.252101	0.483943	0.124588	0.740624	0.548113	0.850631
ES_14697	0.204595	0.235746	0.373764	0.909703	0.579894	0.696298
ALT5_12404	0.184727	0.268395	0.330428	0.813435	0.590697	0.812318
ALT5_6019	0.12169	0.402034	0.27503	0.769012	0.624752	0.807482
ES_8242	0.246886	0.253837	0.341269	0.731041	0.499693	0.927275
IR_33966	0.518462	0.206824	0.114008	0.726827	0.667227	0.766653
IR_1631	0.31554	0.145208	0.306455	0.693448	0.822446	0.716902
ES_15722	0.241233	0.199254	0.362619	0.742162	0.573275	0.881456
ALT3_8902	0.211352	0.353996	0.263035	0.835421	0.500775	0.835421
IR_30833	0.33525	0.229595	0.194728	0.774651	0.667913	0.797862
ES_8375	0.257972	0.224817	0.272459	0.835345	0.746303	0.663103
ES_6458	0.27481	0.262863	0.297391	0.846938	0.476132	0.841865
ES_15599	0.196923	0.21465	0.35689	0.768767	0.651611	0.811159
ALT3_4843	0.237773	0.292513	0.25237	0.820544	0.573512	0.823289
IR_14699	0.223838	0.215034	0.334228	0.68702	0.870289	0.66959
ES_3242	0.215117	0.34762	0.278536	0.855956	0.478413	0.824358
IR_16627	0.1734	0.247223	0.356442	0.713112	0.656796	0.853027
ALT5_11658	0.270139	0.26344	0.300918	0.801645	0.481698	0.882161
IR_10375	0.197572	0.245018	0.315872	0.809888	0.660018	0.771633
ES_15953	0.228066	0.326296	0.290933	0.86558	0.467748	0.821377
ALT5_10542	0.165861	0.221953	0.399578	0.765277	0.814037	0.633295
ES_14982	0.170821	0.179624	0.441823	0.716411	0.78974	0.70158
ALT5_6378	0.237215	0.35922	0.168892	0.792338	0.676433	0.765903
ES_13242	0.250349	0.26917	0.291127	0.926476	0.560263	0.702615
ES_1428	0.215556	0.21328	0.381962	0.891446	0.723689	0.574068
ES_18487	0.139905	0.232901	0.423097	0.819015	0.731033	0.654049
ALT3_20336	0.21532	0.234078	0.377693	0.868162	0.51616	0.788587
IR_31028	0.188153	0.207194	0.373805	0.814893	0.683225	0.732732
ES_18689	0.152454	0.225836	0.397061	0.794548	0.715051	0.715051
ALT5_7618	0.217327	0.219367	0.370899	0.886464	0.56835	0.737593
IR_32916	0.159149	0.33761	0.336652	0.865318	0.513284	0.787987
IR_30046	0.198318	0.26577	0.318039	0.602884	0.747805	0.867185
ES_9271	0.258698	0.264818	0.226217	0.796536	0.670125	0.783605
IR_33599	0.118944	0.452647	0.273877	0.759806	0.552758	0.841968
ES_796	0.189359	0.192722	0.420497	0.833927	0.755886	0.607609
IR_21298	0.284855	0.239364	0.223791	0.690991	0.807474	0.753524
ES_8825	0.257568	0.257568	0.276668	0.797091	0.554537	0.856568
ES_10743	0.213467	0.215876	0.420624	0.797273	0.494608	0.858153
ALT5_12074	0.164629	0.257864	0.372745	0.853176	0.598443	0.753142
ES_12636	0.236807	0.285271	0.251482	0.692343	0.887541	0.646555
ALT5_10091	0.23643	0.246215	0.369162	0.810208	0.467173	0.870811
ALT3_16119	0.238089	0.239798	0.358123	0.891145	0.496504	0.776341
ALT5_10231	0.189453	0.22576	0.336698	0.764602	0.724523	0.758964
IR_4371	0.191794	0.229235	0.373629	0.766084	0.588758	0.850499
ES_10392	0.224926	0.42736	0.147707	0.704423	0.837678	0.657907
IR_12982	0.309679	0.377788	0.160128	0.858385	0.492953	0.801068
ES_3598	0.184014	0.196815	0.402717	0.680322	0.832623	0.703509
ALT3_9152	0.233626	0.199859	0.350032	0.772099	0.60075	0.843633
IR_29025	0.301245	0.275884	0.241013	0.820743	0.506033	0.855083
IR_32489	0.173341	0.208299	0.389207	0.690721	0.755044	0.783389
ALT3_2285	0.39944	0.30381	0.0990429	0.751065	0.80595	0.640692
ES_15295	0.215953	0.31026	0.268203	0.840432	0.554461	0.810691
ES_483	0.245465	0.248491	0.251463	0.714537	0.724534	0.815509
ES_18165	0.244823	0.246115	0.301378	0.724354	0.58412	0.899209
IR_34892	0.208799	0.19518	0.358606	0.812966	0.718143	0.706306
IR_15289	0.212489	0.299045	0.273078	0.796344	0.576021	0.843022
IR_6247	0.273129	0.162311	0.322107	0.720926	0.804629	0.716898
IR_25016	0.122139	0.36745	0.2953	0.64547	0.793338	0.776303
IR_21059	0.20723	0.250506	0.300027	0.737752	0.668357	0.836128
IR_12561	0.193029	0.216949	0.399609	0.785225	0.564873	0.840313
IR_26115	0.178018	0.284417	0.302372	0.842397	0.6631	0.729696
ALT5_5113	0.222156	0.245147	0.350905	0.68533	0.569568	0.926894
IR_10556	0.237161	0.187628	0.366447	0.779755	0.83904	0.58997
IR_34194	0.211148	0.301547	0.269216	0.786513	0.584444	0.847133
ES_7608	0.134972	0.293097	0.352834	0.798644	0.63773	0.782723
ES_10677	0.242895	0.228945	0.273568	0.701704	0.803185	0.749703
ALT5_13291	0.239925	0.165991	0.366912	0.762687	0.654748	0.809737
IR_23389	0.189851	0.26917	0.290396	0.769296	0.695619	0.785669
IR_12994	0.242706	0.267489	0.312349	0.556909	0.941707	0.678841
IR_29873	0.274627	0.289756	0.273502	0.865129	0.472304	0.824683
ALT3_14570	0.145064	0.366074	0.318715	0.676869	0.914088	0.57919
ALT5_4066	0.24343	0.139724	0.452188	0.66768	0.883172	0.613807
IR_8586	0.288226	0.250169	0.324098	0.743864	0.461608	0.932035
ALT3_380	0.223658	0.214621	0.33456	0.617643	0.827458	0.782059
ALT3_5346	0.130917	0.257189	0.418186	0.793846	0.793846	0.606016
IR_1569	0.190377	0.184714	0.39578	0.774197	0.705075	0.749857
ES_11166	0.229676	0.217047	0.339128	0.656538	0.894596	0.663016
ALT5_2338	0.210807	0.213136	0.3642	0.649588	0.678696	0.883573
ALT5_4768	0.227674	0.229185	0.319711	0.813092	0.596587	0.813752
ES_1814	0.258784	0.295914	0.286924	0.834573	0.466708	0.857096
ALT3_3478	0.2964	0.268317	0.288159	0.717714	0.48427	0.945139
ES_7895	0.200759	0.422814	0.230996	0.64636	0.939245	0.559826
IR_23867	0.197815	0.344377	0.300718	0.608506	0.959101	0.589483
IR_10182	0.124295	0.44815	0.273204	0.639675	0.896205	0.618471
ALT5_3104	0.23193	0.18887	0.336796	0.753483	0.686463	0.802459
ALT3_19117	0.367133	0.198621	0.264153	0.840837	0.504438	0.824818
ES_619	0.207654	0.210633	0.381209	0.705788	0.609932	0.884783
ES_16225	0.253921	0.259913	0.230658	0.755131	0.701297	0.799079
ALT5_6076	0.232836	0.232836	0.275601	0.77551	0.746017	0.7372
ALT5_8171	0.210805	0.221546	0.33994	0.864602	0.672727	0.690379
ALT5_2197	0.219746	0.33293	0.244482	0.798179	0.555239	0.849424
ALT5_8462	0.249505	0.279972	0.308101	0.860784	0.474523	0.827114
ES_16483	0.276261	0.244958	0.252508	0.799615	0.593627	0.833031
ES_17911	0.201858	0.231573	0.360392	0.811617	0.573939	0.820622
IR_15704	0.162737	0.292662	0.316933	0.708627	0.666444	0.852597
IR_25753	0.303218	0.229251	0.237564	0.675888	0.675888	0.878191
ES_15617	0.234368	0.259465	0.279847	0.639586	0.700345	0.886388
ALT3_8606	0.270099	0.2023	0.405697	0.866732	0.812493	0.442679
ES_14225	0.394771	0.100917	0.296282	0.799038	0.683272	0.725719
ALT5_13508	0.216156	0.234293	0.317719	0.864525	0.660493	0.706814
IR_7561	0.248072	0.312929	0.23597	0.547794	0.809227	0.846009
ES_16980	0.218386	0.219726	0.349435	0.740016	0.601931	0.870507
IR_20234	0.207051	0.294255	0.294255	0.742445	0.88883	0.573165
IR_8385	0.196536	0.217546	0.38263	0.712798	0.613747	0.876743
ES_16965	0.219139	0.219853	0.329076	0.769748	0.830218	0.631964
ES_76	0.203839	0.242193	0.307089	0.675816	0.800431	0.770632
ALT3_4849	0.265756	0.252888	0.258313	0.898296	0.655847	0.6689
ES_2259	0.183296	0.255391	0.393028	0.827914	0.514028	0.826343
IR_33071	0.257575	0.254254	0.286629	0.687768	0.592761	0.921014
ALT5_3987	0.229079	0.236847	0.295014	0.853231	0.661842	0.723987
ALT3_4374	0.218373	0.198031	0.365557	0.700206	0.651514	0.866319
IR_19441	0.174267	0.231058	0.442436	0.809271	0.828955	0.514013
ALT5_6350	0.184697	0.184697	0.417874	0.659687	0.806502	0.746542
IR_21132	0.207447	0.137197	0.45332	0.727293	0.769442	0.705302
ALT5_7284	0.242067	0.247015	0.307958	0.823311	0.545266	0.834383
ALT5_13224	0.306255	0.368367	0.107497	0.776394	0.681815	0.759672
ALT5_5362	0.311389	0.123648	0.331607	0.761703	0.719797	0.751857
ALT3_15587	0.179941	0.237459	0.358659	0.630761	0.823325	0.769855
ES_11554	0.289628	0.265352	0.258899	0.771067	0.522129	0.892925
ES_1052	0.225227	0.223173	0.405667	0.792322	0.48085	0.872761
IR_28282	0.318007	0.197441	0.265945	0.822477	0.807397	0.588733
ALT3_6621	0.243698	0.262356	0.38674	0.757588	0.923145	0.426473
IR_12939	0.262754	0.316258	0.26111	0.650699	0.546809	0.96237
ES_596	0.247903	0.247903	0.326303	0.740863	0.912182	0.524847
IR_15690	0.237336	0.251981	0.3665	0.782164	0.466149	0.895869
IR_17672	0.366719	0.340844	0.0828918	0.745609	0.712139	0.751797
ES_5509	0.22023	0.169493	0.379113	0.698945	0.730928	0.801291
ES_10391	0.166236	0.390491	0.251073	0.700833	0.886028	0.605338
ALT5_3660	0.19977	0.265332	0.305917	0.874116	0.677432	0.677432
ES_13675	0.213887	0.288571	0.261761	0.759033	0.634115	0.842633
IR_15206	0.550359	0.143686	0.173526	0.690748	0.631973	0.809709
IR_28235	0.289077	0.289077	0.170884	0.736646	0.746044	0.768272
ALT3_10887	0.236221	0.237626	0.275286	0.815201	0.681559	0.754108
ALT5_10161	0.249513	0.248906	0.288909	0.871609	0.572563	0.768501
ALT3_1718	0.330822	0.118091	0.381967	0.627585	0.902081	0.639455
ES_14834	0.193488	0.221399	0.400414	0.710663	0.582773	0.891263
IR_14186	0.424716	0.292473	0.0898144	0.806752	0.685195	0.70105
IR_25742	0.295726	0.246682	0.294082	0.675541	0.534664	0.953305
ES_9705	0.202074	0.261965	0.336144	0.736105	0.573309	0.890402
ES_12388	0.236277	0.292197	0.219502	0.789368	0.688714	0.773942
ALT5_8250	0.208633	0.243548	0.299743	0.678645	0.762393	0.807039
ALT3_11072	0.211751	0.309064	0.318357	0.792906	0.484227	0.883694
IR_19552	0.196348	0.281167	0.281167	0.661392	0.832494	0.747432
ALT3_8187	0.30574	0.286498	0.169427	0.692059	0.832755	0.713521
IR_15098	0.197666	0.206004	0.358894	0.679737	0.789655	0.768044
IR_3133	0.14649	0.284496	0.328541	0.738155	0.783668	0.71865
IR_25436	0.311245	0.188265	0.25026	0.771243	0.705299	0.773688
ES_12387	0.248219	0.248219	0.26634	0.83795	0.627187	0.772086
ES_15990	0.186052	0.17761	0.456208	0.753379	0.827672	0.599079
IR_34669	0.363772	0.163481	0.247838	0.743372	0.653464	0.828074
IR_3885	0.251152	0.252606	0.351068	0.760131	0.470378	0.914665
ES_16883	0.200954	0.203293	0.399962	0.763426	0.583016	0.849351
IR_9000	0.0973435	0.485478	0.263687	0.818165	0.596374	0.738954
IR_30166	0.175571	0.548345	0.135195	0.71363	0.64954	0.77772
IR_375	0.214989	0.278455	0.363958	0.68468	0.507565	0.950353
IR_27597	0.226492	0.207132	0.387827	0.845282	0.528995	0.804272
ALT5_12159	0.358231	0.20161	0.260343	0.632318	0.61274	0.934758
IR_6957	0.353382	0.291889	0.168903	0.822139	0.53786	0.825827
IR_32725	0.192866	0.426137	0.220594	0.74246	0.533155	0.884788
ALT3_20683	0.253676	0.153513	0.352705	0.768134	0.728804	0.743168
ES_4391	0.184314	0.244414	0.364753	0.719477	0.609817	0.877225
ALT5_6616	0.151716	0.301666	0.338555	0.597115	0.844456	0.766492
ALT5_2701	0.242023	0.235792	0.350032	0.830514	0.498545	0.843093
ES_18191	0.161494	0.228384	0.378644	0.700377	0.793185	0.737917
IR_32450	0.261536	0.420409	0.140868	0.880778	0.599701	0.696709
ALT3_13469	0.350541	0.114034	0.350541	0.744719	0.587048	0.853118
ES_4134	0.204885	0.277572	0.336413	0.807147	0.5164	0.857583
ALT3_20490	0.238811	0.275353	0.300165	0.622624	0.617762	0.945284
ALT3_10151	0.200689	0.223306	0.380118	0.852677	0.566709	0.776501
ALT5_8848	0.240057	0.221147	0.360572	0.866128	0.517698	0.794398
ALT3_2756	0.182139	0.232765	0.342455	0.789049	0.759276	0.694317
ALT5_6047	0.243693	0.245791	0.256981	0.788476	0.682177	0.782881
ALT3_19738	0.235059	0.228983	0.307745	0.788863	0.607337	0.832014
ALT3_19850	0.222238	0.199356	0.37216	0.756413	0.592633	0.857201
ES_15602	0.195408	0.206941	0.368395	0.753907	0.659011	0.816338
ES_18749	0.138493	0.283715	0.396598	0.834869	0.560166	0.786158
ES_18128	0.198116	0.224638	0.380928	0.694587	0.893929	0.607802
ALT3_2106	0.222184	0.203237	0.343526	0.671861	0.850953	0.708239
ALT3_20969	0.182411	0.191061	0.443475	0.785741	0.812069	0.585242
ES_7843	0.226367	0.209908	0.312441	0.776604	0.702513	0.772167
ALT5_7540	0.20569	0.38761	0.271709	0.768376	0.465126	0.90149
ALT5_9663	0.187971	0.194606	0.384211	0.742337	0.709649	0.781226
IR_14353	0.255697	0.231005	0.353163	0.932575	0.515837	0.711723
ES_11874	0.248025	0.273064	0.31486	0.776407	0.487667	0.899977
ALT5_7885	0.237045	0.218112	0.357938	0.697515	0.574033	0.915357
ALT3_12889	0.161503	0.49983	0.164886	0.653828	0.753576	0.766377
ES_5510	0.29601	0.170394	0.284591	0.719035	0.784201	0.74577
ALT5_14115	0.261276	0.24381	0.30702	0.907515	0.741589	0.53879
ES_16370	0.251824	0.253651	0.287409	0.569118	0.889819	0.748178
ALT3_9695	0.18677	0.348987	0.231281	0.790174	0.793653	0.649134
ES_3063	0.250316	0.260719	0.281476	0.808836	0.551662	0.846991
IR_30865	0.281189	0.283831	0.276559	0.768199	0.479238	0.910984
ALT5_861	0.236146	0.226665	0.443386	0.771422	0.8985	0.423881
ES_12465	0.261298	0.258064	0.313968	0.795831	0.486165	0.884675
IR_23323	0.121005	0.300938	0.384587	0.782839	0.59371	0.816922
ALT3_212	0.204562	0.298882	0.278671	0.825475	0.581844	0.810567
ALT3_1166	0.223501	0.183058	0.352919	0.768134	0.69264	0.779748
IR_29190	0.385747	0.27256	0.148815	0.887384	0.630837	0.674657
ALT3_8981	0.231624	0.301474	0.308254	0.823525	0.471633	0.86349
ES_2257	0.169652	0.20655	0.393501	0.77301	0.720664	0.736623
ALT5_12260	0.382293	0.292943	0.133391	0.713412	0.871087	0.606874
IR_24504	0.227671	0.253918	0.32141	0.833461	0.53701	0.826531
ES_8074	0.191975	0.16625	0.420812	0.740321	0.740321	0.740321
ALT3_20804	0.178364	0.167097	0.444279	0.736334	0.748503	0.725424
ALT5_4893	0.234941	0.312722	0.234021	0.786525	0.584726	0.847064
ES_17034	0.501452	0.274566	0.0808729	0.71527	0.817476	0.610362
ALT5_2159	0.213115	0.564403	0.096019	0.689305	0.669789	0.767369
IR_15357	0.236914	0.166788	0.353791	0.737514	0.763883	0.741109
IR_18865	0.204803	0.211561	0.372286	0.775607	0.599005	0.836738
IR_16740	0.240139	0.174481	0.37941	0.68165	0.879031	0.64529
ES_7223	0.267269	0.267269	0.289276	0.779502	0.503059	0.893624
ALT5_2788	0.122583	0.225317	0.45297	0.759125	0.749568	0.690436
IR_29357	0.280813	0.40334	0.151129	0.574313	0.679241	0.911164
IR_18984	0.22546	0.220562	0.389496	0.748104	0.518595	0.897784
ES_16856	0.187542	0.208064	0.394546	0.631887	0.849854	0.728107
IR_35233	0.237539	0.262718	0.249466	0.820264	0.677439	0.752574
ALT3_3075	0.288611	0.203642	0.313787	0.877728	0.771989	0.544243
IR_29124	0.2113	0.411092	0.16836	0.773614	0.631757	0.803876
ES_3429	0.364248	0.111244	0.406415	0.817547	0.825608	0.474937
ALT3_16970	0.184333	0.252412	0.388571	0.842433	0.52473	0.807521
ALT3_8368	0.248109	0.301295	0.256974	0.539684	0.89184	0.762098
ES_18647	0.327532	0.106581	0.414574	0.599208	0.902007	0.650098
ES_3431	0.25517	0.270257	0.310968	0.774788	0.486746	0.902071
IR_4921	0.297679	0.293785	0.212125	0.63662	0.631363	0.928429
ALT5_12927	0.257226	0.256893	0.33028	0.805973	0.469609	0.880019
IR_27925	0.158879	0.23179	0.391284	0.829893	0.721665	0.66649
ES_3303	0.246832	0.256043	0.353198	0.752967	0.471621	0.919339
ES_14310	0.205375	0.205954	0.396593	0.75404	0.575202	0.862837
ES_3501	0.214103	0.219399	0.348093	0.854922	0.610245	0.753238
ES_13995	0.25115	0.217627	0.336962	0.706192	0.576794	0.911276
ALT3_17261	0.167883	0.363977	0.255036	0.871118	0.690801	0.651186
ALT5_2846	0.233569	0.304061	0.313754	0.792572	0.462668	0.893376
ES_18640	0.368651	0.199631	0.254301	0.790102	0.865114	0.522202
IR_20674	0.291954	0.271982	0.267723	0.626602	0.578769	0.96297
ES_15648	0.201367	0.422698	0.201367	0.69367	0.585008	0.89589
ALT3_2737	0.292396	0.175243	0.400917	0.835988	0.835988	0.459467
IR_28925	0.137287	0.336554	0.288678	0.754159	0.71452	0.768803
IR_18673	0.243297	0.270564	0.329643	0.814358	0.469955	0.872183
IR_17472	0.184276	0.287675	0.30288	0.684522	0.875168	0.665478
ES_9421	0.259356	0.262051	0.266883	0.773998	0.567103	0.87061
IR_568	0.26693	0.378369	0.270355	0.895224	0.806533	0.382589
ALT3_18078	0.268241	0.226341	0.354824	0.699901	0.507858	0.942835
IR_1297	0.215367	0.218796	0.311628	0.746929	0.736524	0.770756
ES_5880	0.210322	0.295598	0.273996	0.701579	0.628919	0.889586
IR_9468	0.273725	0.272846	0.269724	0.819592	0.506631	0.857482
IR_26286	0.229512	0.248222	0.331521	0.85394	0.528997	0.80781
IR_33118	0.193325	0.148006	0.462594	0.71487	0.788067	0.693138
ES_9023	0.24442	0.247408	0.276118	0.700767	0.877704	0.653583
IR_12637	0.13558	0.346258	0.352553	0.896035	0.549802	0.719771
ALT3_16572	0.20753	0.24708	0.300533	0.797327	0.660669	0.786862
ALT3_11812	0.256381	0.137883	0.377786	0.725406	0.710626	0.791918
IR_7356	0.22768	0.349826	0.211961	0.786563	0.581348	0.842622
ALT3_14203	0.202416	0.206119	0.346772	0.721846	0.788823	0.734024
ES_4745	0.357984	0.0864437	0.348304	0.679359	0.770237	0.757673
ES_18891	0.202427	0.209353	0.368795	0.790025	0.616578	0.812821
ES_15600	0.194863	0.225303	0.355764	0.76951	0.626078	0.828481
ALT3_7811	0.236267	0.236267	0.330754	0.61733	0.65471	0.924672
IR_16013	0.266076	0.263334	0.296351	0.709395	0.530295	0.93455
ALT5_13635	0.209766	0.203981	0.433128	0.611818	0.929489	0.611818
ES_8267	0.215074	0.218113	0.396398	0.855664	0.518821	0.79593
ES_17945	0.214596	0.393569	0.212888	0.584797	0.681125	0.913025
ES_11922	0.230613	0.21248	0.315178	0.776855	0.655939	0.808935
IR_35322	0.167131	0.194175	0.432164	0.653196	0.789149	0.764185
IR_28034	0.15233	0.255768	0.361833	0.691093	0.722451	0.816525
ALT3_19131	0.181676	0.175701	0.424806	0.708348	0.769904	0.739565
ES_12903	0.184689	0.21259	0.367014	0.724626	0.705376	0.805705
IR_16017	0.26667	0.255346	0.229305	0.767252	0.666824	0.814602
IR_30538	0.273232	0.269019	0.219394	0.667177	0.86048	0.710697
ALT3_8189	0.27627	0.332751	0.216316	0.924643	0.536347	0.713672
ES_9422	0.266769	0.267976	0.270046	0.773485	0.536259	0.885465
ALT3_9435	0.204992	0.201611	0.390955	0.717924	0.613852	0.870665
IR_4535	0.213468	0.23905	0.347771	0.614632	0.673935	0.911144
ES_7338	0.266332	0.252931	0.269624	0.85244	0.55986	0.798812
ALT5_5484	0.368006	0.242126	0.232292	0.589818	0.609276	0.958481
ALT3_8847	0.179783	0.350295	0.271129	0.864875	0.765917	0.568002
IR_6797	0.189894	0.238706	0.400742	0.72425	0.54773	0.898678
ALT3_14503	0.241488	0.340324	0.192953	0.6849	0.672622	0.867713
IR_28706	0.266888	0.146005	0.35755	0.737352	0.810862	0.681344
ES_13241	0.198181	0.246364	0.312644	0.704108	0.834596	0.704108
ALT5_1146	0.25586	0.30547	0.205507	0.803183	0.622069	0.807911
ES_797	0.216999	0.191424	0.358942	0.760642	0.811074	0.66092
ALT3_10880	0.239748	0.102871	0.475004	0.752445	0.757312	0.67262
ALT3_16234	0.219343	0.265932	0.382405	0.741143	0.467819	0.923358
ES_16553	0.156173	0.271794	0.377678	0.7548	0.580104	0.859451
IR_2322	0.265559	0.257009	0.29762	0.829019	0.500675	0.850119
ALT5_11976	0.192021	0.223544	0.398806	0.80892	0.5507	0.826008
IR_27816	0.210822	0.213554	0.373001	0.791063	0.574269	0.837291
IR_12244	0.175565	0.397903	0.204699	0.68541	0.719911	0.816513
ES_18698	0.211911	0.205647	0.339251	0.696733	0.807227	0.739231
ALT3_460	0.213661	0.195057	0.346549	0.778149	0.756285	0.7103
ES_15253	0.203596	0.280205	0.315116	0.823259	0.548229	0.829595
IR_13956	0.236235	0.221131	0.354498	0.646084	0.927616	0.614437
ALT3_13910	0.295644	0.30448	0.168548	0.759896	0.642757	0.828675
ES_7842	0.241375	0.230617	0.289358	0.803586	0.630431	0.804633
IR_35592	0.298004	0.228913	0.289675	0.788773	0.515634	0.879001
ES_917	0.198506	0.222348	0.340394	0.820678	0.676544	0.741531
ALT3_586	0.277189	0.0965306	0.425176	0.778652	0.732341	0.690112
IR_24503	0.239614	0.144737	0.398674	0.802512	0.752617	0.661845
ALT5_14147	0.2156	0.23792	0.341351	0.797388	0.563339	0.844402
IR_8181	0.234785	0.232374	0.38123	0.829816	0.474915	0.84688
IR_27201	0.276887	0.347157	0.207968	0.76188	0.507687	0.898421
IR_3568	0.335941	0.28498	0.195798	0.803083	0.522797	0.857401
ES_18892	0.201081	0.210888	0.359382	0.794707	0.639234	0.794707
ES_13359	0.182597	0.239023	0.359848	0.790912	0.61074	0.81688
ES_13037	0.216118	0.214997	0.342881	0.670153	0.866986	0.688865
IR_14378	0.172587	0.365831	0.253082	0.613088	0.866938	0.728474
ES_5998	0.235873	0.228664	0.296079	0.81372	0.635964	0.789699
ALT5_6733	0.267345	0.256837	0.277853	0.919989	0.57507	0.702905
IR_5078	0.319014	0.109125	0.347377	0.742232	0.772826	0.709426
IR_4187	0.171318	0.224721	0.377299	0.665871	0.747383	0.813409
ALT5_6007	0.327755	0.226399	0.2083	0.696075	0.845394	0.696075
IR_6968	0.130192	0.288834	0.397379	0.741445	0.583456	0.858694
IR_19404	0.156714	0.190022	0.445216	0.765212	0.736908	0.705928
ALT3_4016	0.260686	0.16954	0.348067	0.667941	0.862647	0.69112
ES_11897	0.245538	0.294188	0.22024	0.683734	0.700901	0.855399
ES_18488	0.156203	0.220935	0.427135	0.851478	0.700666	0.643582
ALT3_4543	0.188135	0.218831	0.347015	0.735228	0.76758	0.74321
IR_8948	0.219424	0.219424	0.346817	0.835241	0.587938	0.791156
ALT3_7927	0.250055	0.250055	0.250055	0.790249	0.664489	0.795099
ALT3_14673	0.275904	0.174484	0.310408	0.83364	0.710565	0.694998
ALT5_3559	0.228476	0.210302	0.326922	0.832274	0.76008	0.641946
ALT3_16804	0.232688	0.223168	0.336262	0.746423	0.582905	0.878554
ALT5_14342	0.161661	0.194583	0.464691	0.646509	0.848529	0.684027
ALT5_5445	0.244238	0.269139	0.228674	0.788965	0.734492	0.734492
IR_14751	0.334982	0.185046	0.3107	0.878558	0.507557	0.783157
ALT3_15295	0.29452	0.199557	0.29452	0.903467	0.632824	0.675112
ALT5_8870	0.246813	0.246813	0.246813	0.779346	0.748916	0.731298
ALT3_7813	0.186544	0.192756	0.397328	0.678615	0.738282	0.806473
ES_3428	0.33004	0.138925	0.410725	0.87622	0.775732	0.468358
ES_34	0.250345	0.263402	0.291407	0.846948	0.527156	0.820742
IR_14014	0.24276	0.191891	0.320187	0.780408	0.785944	0.678811
ALT5_14125	0.283342	0.218514	0.280068	0.765401	0.864835	0.58784
ES_12987	0.229076	0.244475	0.281916	0.748484	0.662083	0.833967
IR_19226	0.204487	0.21739	0.391482	0.872237	0.560134	0.754271
IR_6444	0.314246	0.201709	0.244779	0.720815	0.675478	0.842973
ES_1971	0.235013	0.253433	0.295235	0.904766	0.671453	0.640101
ES_5224	0.265227	0.245788	0.269893	0.607358	0.720792	0.890943
ES_3449	0.201891	0.205182	0.453734	0.820327	0.8244	0.494466
ALT3_9701	0.177575	0.307607	0.276513	0.83881	0.687655	0.71184
ALT3_9983	0.207073	0.202756	0.38814	0.739873	0.599179	0.862979
ES_16962	0.208972	0.211454	0.339522	0.677152	0.747664	0.815235
ALT5_5478	0.292484	0.112939	0.417126	0.657664	0.874149	0.645637
ES_9429	0.209136	0.209571	0.346253	0.740877	0.666174	0.82799
IR_14084	0.262567	0.152485	0.394994	0.59484	0.873585	0.721529
ALT3_1762	0.215622	0.208697	0.408848	0.784328	0.521299	0.861206
IR_18137	0.282785	0.31386	0.241944	0.743566	0.4959	0.921945
ES_12735	0.237427	0.174732	0.343618	0.721853	0.739396	0.782974
ES_9412	0.229653	0.232238	0.28977	0.712079	0.8316	0.70466
IR_29021	0.27824	0.376114	0.127357	0.742233	0.810218	0.665838
ES_7323	0.205382	0.260692	0.372413	0.818932	0.490934	0.851648
ES_3801	0.224399	0.214297	0.351394	0.841729	0.580217	0.787964
ES_16053	0.224828	0.224828	0.330303	0.768855	0.600096	0.85109
IR_20020	0.220735	0.237288	0.303499	0.675093	0.85526	0.708124
IR_10464	0.295617	0.223544	0.338568	0.7528	0.469136	0.920335
ES_2394	0.254053	0.268471	0.270632	0.822	0.548615	0.836228
ALT3_14495	0.131921	0.445265	0.25129	0.616419	0.872009	0.683095
ES_6436	0.169893	0.295281	0.371441	0.781912	0.872615	0.508859
IR_28875	0.264354	0.172644	0.343687	0.664771	0.683014	0.871529
ALT5_6877	0.225886	0.228237	0.291436	0.731692	0.800075	0.722674
ES_600	0.255679	0.297446	0.265274	0.73096	0.531535	0.919105
ALT3_2139	0.196365	0.283497	0.385204	0.79928	0.458476	0.877178
ES_11273	0.259782	0.251111	0.236133	0.807158	0.685464	0.760352
ES_3743	0.217579	0.171614	0.378163	0.783572	0.692032	0.757041
ALT3_5286	0.400442	0.171619	0.263653	0.641969	0.594375	0.927943
ES_12063	0.258333	0.249071	0.312233	0.879849	0.5093	0.791215
ES_2692	0.164168	0.197863	0.427306	0.808162	0.716757	0.685744
ALT5_2892	0.294546	0.269535	0.23543	0.878283	0.548246	0.773961
IR_31022	0.221669	0.21672	0.329837	0.810583	0.627025	0.794167
ES_8478	0.386946	0.19127	0.19127	0.786587	0.692589	0.751338
IR_11349	0.243385	0.205754	0.355297	0.797653	0.549511	0.8484
ES_7222	0.222842	0.222842	0.333728	0.716633	0.62827	0.875686
ALT5_6469	0.204699	0.220243	0.375946	0.794599	0.567455	0.837057
ES_17163	0.237943	0.371227	0.157536	0.714692	0.796029	0.722573
IR_17989	0.286924	0.171025	0.379643	0.750521	0.518722	0.893166
IR_15405	0.156865	0.188592	0.459323	0.706789	0.804989	0.683443
ALT3_11095	0.171145	0.234178	0.395131	0.678407	0.879682	0.641458
IR_9603	0.297065	0.344138	0.198214	0.921753	0.512511	0.726319
IR_18977	0.402228	0.216063	0.165531	0.648091	0.768864	0.799222
ES_9177	0.189042	0.186519	0.453993	0.744178	0.85142	0.574848
IR_5320	0.247332	0.214237	0.305833	0.842886	0.627437	0.762276
ES_1431	0.210248	0.294878	0.282067	0.779054	0.574867	0.858887
ES_5917	0.239291	0.243444	0.30158	0.794977	0.574096	0.846612
IR_9477	0.221758	0.392789	0.15649	0.732251	0.77654	0.720172
ALT3_5499	0.182947	0.336886	0.238925	0.677173	0.777712	0.786356
ALT3_4814	0.170835	0.237129	0.378002	0.800622	0.800622	0.612791
ES_9333	0.293259	0.229925	0.272797	0.912493	0.699868	0.591658
ALT3_4917	0.21635	0.433662	0.204937	0.864172	0.495847	0.785032
ALT5_4838	0.447448	0.29333	0.127628	0.896959	0.52631	0.708325
ALT3_8908	0.26513	0.270265	0.328333	0.719018	0.470539	0.946715
IR_1381	0.200726	0.356911	0.200726	0.706322	0.754474	0.780842
ES_13925	0.116141	0.411535	0.331792	0.859823	0.511005	0.769705
ES_4515	0.258271	0.250546	0.29746	0.634363	0.9372	0.62216
ALT5_2368	0.278863	0.105008	0.401711	0.758252	0.743625	0.712542
ES_10422	0.183745	0.206167	0.377156	0.720601	0.708998	0.803334
IR_30607	0.415855	0.186603	0.26111	0.692187	0.512571	0.931674
ALT3_12558	0.273681	0.238875	0.244538	0.759906	0.83353	0.64947
IR_22878	0.342611	0.211744	0.253959	0.755035	0.549465	0.887187
ES_12919	0.196052	0.197867	0.371297	0.726054	0.704035	0.804695
ES_7482	0.244702	0.238732	0.303632	0.615641	0.693644	0.90365
IR_27803	0.129136	0.233637	0.472497	0.795545	0.787211	0.581974
ALT5_8139	0.422637	0.231788	0.176427	0.788164	0.536272	0.844711
ES_9573	0.338713	0.241327	0.225096	0.860017	0.793183	0.541664
IR_16206	0.218295	0.242228	0.313068	0.60287	0.817807	0.805732
ES_10866	0.152739	0.351228	0.293887	0.598046	0.867301	0.7368
IR_6973	0.280403	0.29281	0.25981	0.843895	0.479186	0.843895
IR_8820	0.257049	0.281471	0.290458	0.941608	0.531699	0.697716
IR_13306	0.165346	0.276079	0.328929	0.849031	0.698878	0.681737
ES_8487	0.173616	0.194812	0.409131	0.791842	0.7153	0.7153
IR_4925	0.249765	0.194955	0.366734	0.872828	0.766332	0.549386
ES_2291	0.288248	0.216719	0.244069	0.753182	0.688807	0.808975
ES_11503	0.209965	0.281827	0.300511	0.854641	0.562088	0.790968
ALT3_10992	0.160507	0.239293	0.362262	0.77728	0.712722	0.747936
ALT5_11034	0.277205	0.263548	0.22843	0.643456	0.71174	0.875622
IR_15355	0.187279	0.272089	0.364632	0.720565	0.546913	0.908522
ES_9703	0.274681	0.27522	0.27118	0.788033	0.504669	0.886217
ALT3_12925	0.210864	0.214492	0.358567	0.598229	0.799763	0.818085
ES_17559	0.244056	0.245234	0.301322	0.769133	0.567532	0.872724
ES_11511	0.152828	0.195654	0.452526	0.707688	0.802967	0.688337
ALT5_2273	0.199698	0.199698	0.422659	0.797105	0.829465	0.551375
ALT5_2531	0.171507	0.341461	0.263021	0.758964	0.629074	0.835974
IR_32965	0.264301	0.272542	0.281371	0.657903	0.576804	0.94708
ES_14619	0.252665	0.246989	0.269895	0.630284	0.727312	0.872854
IR_19232	0.215157	0.307037	0.259909	0.866628	0.758333	0.592936
ES_8731	0.277492	0.357025	0.175082	0.673289	0.605999	0.911114
ES_18318	0.210972	0.263447	0.301691	0.735475	0.617206	0.871208
ALT3_2880	0.208574	0.261978	0.273359	0.77342	0.712973	0.769697
ES_3694	0.299487	0.162771	0.299487	0.683222	0.732419	0.822613
ALT3_13295	0.231481	0.276369	0.254566	0.647021	0.85633	0.734233
IR_6929	0.271081	0.271081	0.215119	0.671309	0.725559	0.845852
ES_2063	0.102891	0.536661	0.225367	0.757026	0.605919	0.772137
IR_14512	0.175981	0.276844	0.327779	0.840072	0.606709	0.772616
IR_35311	0.233668	0.307571	0.307571	0.938299	0.49233	0.720561
ALT3_12871	0.299931	0.30687	0.228226	0.671026	0.542802	0.951146
IR_7370	0.316517	0.296409	0.203782	0.877339	0.523065	0.782887
ES_18724	0.197075	0.227166	0.427848	0.846147	0.807481	0.494284
ALT5_7211	0.193799	0.180168	0.408609	0.664742	0.74868	0.804002
ALT5_11370	0.24972	0.239188	0.258497	0.692939	0.741211	0.818445
ALT3_18621	0.224659	0.224659	0.319326	0.692798	0.670945	0.867614
ES_18888	0.175163	0.228368	0.352924	0.756336	0.72822	0.758989
ALT3_15743	0.35595	0.0926207	0.339344	0.684756	0.771109	0.756221
ES_2195	0.368739	0.1969	0.296347	0.713041	0.489392	0.93558
IR_30107	0.20516	0.397021	0.17303	0.703359	0.715666	0.805764
IR_5365	0.246109	0.244824	0.318726	0.777376	0.531612	0.881353
ES_8372	0.266256	0.231017	0.268795	0.873575	0.701061	0.659296
ALT5_8475	0.171048	0.206516	0.390953	0.746653	0.717909	0.766921
ALT5_3099	0.202117	0.228143	0.330333	0.831512	0.678591	0.729304
IR_14130	0.199625	0.264256	0.308323	0.851811	0.621628	0.754358
IR_4572	0.254838	0.148302	0.374884	0.763039	0.652489	0.806448
IR_720	0.26269	0.181712	0.359864	0.901796	0.602799	0.691139
ES_2700	0.257261	0.259337	0.288705	0.718579	0.560303	0.915816
ALT3_5877	0.360998	0.279466	0.192837	0.764585	0.510475	0.89164
ALT5_6790	0.210329	0.345825	0.204281	0.803122	0.676095	0.760348
ALT5_6069	0.250429	0.228016	0.368093	0.854097	0.473689	0.825676
ALT3_1575	0.246273	0.246273	0.315428	0.870744	0.79087	0.530411
IR_6729	0.238585	0.153353	0.383866	0.775183	0.784843	0.66417
IR_31918	0.194339	0.207434	0.361836	0.741901	0.806037	0.688454
ES_11159	0.290149	0.25628	0.25628	0.747386	0.550943	0.898962
ES_8373	0.250288	0.217348	0.282996	0.823929	0.735462	0.689976
ALT5_7600	0.121876	0.477148	0.228259	0.704085	0.826512	0.642121
ES_12630	0.118788	0.369345	0.345352	0.823183	0.537301	0.80603
IR_19796	0.107901	0.294378	0.426339	0.8303	0.762973	0.578109
IR_7074	0.129034	0.30969	0.39051	0.88441	0.568314	0.718043
ES_7378	0.26828	0.276359	0.263001	0.761826	0.535418	0.895117
ALT5_930	0.340764	0.242062	0.233005	0.78081	0.52501	0.878349
IR_21213	0.269793	0.313696	0.2787	0.681047	0.491707	0.965057
ALT5_8132	0.289536	0.218837	0.252675	0.763804	0.640594	0.834553
ES_5898	0.15427	0.294528	0.351143	0.813494	0.573071	0.813494
ES_9965	0.185717	0.288182	0.285691	0.651968	0.796082	0.79236
IR_20731	0.202425	0.214124	0.402212	0.82681	0.542401	0.812028
ES_5332	0.40646	0.198907	0.198397	0.878347	0.629296	0.688594
IR_30837	0.148691	0.22786	0.395811	0.718141	0.761454	0.748044
ALT3_12526	0.17005	0.257218	0.37745	0.644766	0.898715	0.6518
ALT3_13704	0.186457	0.174072	0.452026	0.808926	0.76636	0.612158
IR_31962	0.332837	0.230551	0.271859	0.726931	0.511708	0.926114
ES_3524	0.13278	0.52394	0.234822	0.843897	0.516526	0.748035
IR_19624	0.275819	0.240356	0.271184	0.670395	0.63019	0.912055
ALT3_19307	0.33136	0.162303	0.269258	0.768056	0.798684	0.670338
IR_8591	0.26092	0.210729	0.355396	0.752198	0.52073	0.900027
IR_32086	0.185468	0.261513	0.328052	0.745436	0.62748	0.852051
IR_12122	0.239159	0.213902	0.340739	0.73713	0.585697	0.883372
ALT3_16285	0.229682	0.192974	0.360784	0.717671	0.632698	0.86619
ES_6868	0.179893	0.442447	0.211602	0.646656	0.617484	0.901918
IR_29797	0.208772	0.342792	0.275046	0.691143	0.550266	0.931981
ALT3_9455	0.270356	0.267576	0.303725	0.954421	0.520624	0.683298
IR_14303	0.290982	0.258757	0.233188	0.768086	0.866025	0.582961
ALT3_9793	0.216744	0.291358	0.291358	0.923907	0.654838	0.621794
IR_11046	0.179962	0.291201	0.275404	0.750753	0.743663	0.759016
ALT3_11307	0.192793	0.18932	0.427937	0.662565	0.87373	0.653655
IR_31966	0.24199	0.232703	0.295916	0.659548	0.689213	0.880629
IR_21221	0.303558	0.23337	0.231416	0.821607	0.614243	0.795806
IR_28867	0.215497	0.298118	0.333527	0.645126	0.545981	0.961752
ALT3_21060	0.344547	0.305583	0.14264	0.714711	0.626377	0.866142
ALT5_9850	0.226395	0.269196	0.258671	0.652148	0.804202	0.789387
ES_18584	0.269596	0.193149	0.284608	0.780402	0.704243	0.768001
ES_4477	0.195564	0.226348	0.344404	0.727815	0.668751	0.837118
IR_33913	0.259096	0.307251	0.26879	0.821521	0.478227	0.865114
ALT5_5600	0.219898	0.23232	0.339461	0.612748	0.69815	0.897422
IR_16919	0.245562	0.245138	0.309978	0.855359	0.540517	0.803446
IR_31307	0.173045	0.399379	0.215809	0.667715	0.849126	0.694927
ALT5_5556	0.15366	0.390072	0.239628	0.77454	0.640812	0.801286
ES_10865	0.152293	0.354001	0.289869	0.603672	0.865597	0.734569
ES_13310	0.232976	0.257063	0.301652	0.808042	0.556703	0.843563
ALT3_8837	0.262239	0.285282	0.259858	0.896059	0.537232	0.759329
ALT3_4766	0.234682	0.23668	0.366048	0.678127	0.543427	0.941036
ES_10338	0.129597	0.340096	0.314999	0.653807	0.842034	0.719467
ES_9704	0.262599	0.264643	0.263457	0.774074	0.56226	0.872967
ES_3215	0.213264	0.213264	0.338087	0.825839	0.654196	0.755351
IR_3213	0.226579	0.233719	0.325018	0.641455	0.898895	0.674334
ALT3_19338	0.184419	0.430987	0.184419	0.810412	0.625805	0.763958
ES_16085	0.0435658	0.343456	0.443028	0.721832	0.731265	0.716853
ALT3_7756	0.168171	0.299699	0.299699	0.810338	0.781969	0.640125
IR_25664	0.218555	0.276444	0.276693	0.720145	0.633315	0.874848
ALT5_11434	0.277984	0.199625	0.277984	0.669777	0.826495	0.748136
ALT3_14731	0.209377	0.379521	0.223935	0.895673	0.721812	0.569682
ES_13994	0.226105	0.204807	0.345733	0.684609	0.667778	0.870967
IR_21364	0.107733	0.575567	0.226058	0.78414	0.761573	0.54493
ES_18760	0.241373	0.185809	0.352499	0.842763	0.619203	0.758353
IR_4625	0.253598	0.229249	0.299252	0.862316	0.585626	0.769959
ES_12386	0.204399	0.225056	0.347408	0.837107	0.617537	0.768492
ALT3_18811	0.199991	0.414068	0.203235	0.806402	0.554624	0.82168
IR_10217	0.296087	0.235245	0.328108	0.710485	0.48288	0.947195
ALT5_10933	0.190549	0.234325	0.394841	0.644531	0.619562	0.916193
IR_27341	0.243841	0.227922	0.315472	0.653165	0.906435	0.653165
ALT5_6455	0.261173	0.190585	0.296411	0.736649	0.719716	0.795466
ES_11086	0.325359	0.285918	0.222108	0.680858	0.540941	0.944816
ALT3_18768	0.2295	0.243853	0.358676	0.884947	0.502205	0.780819
ES_9446	0.238492	0.250227	0.360194	0.772071	0.477806	0.901209
IR_21094	0.349293	0.13253	0.32452	0.769128	0.580507	0.844022
ALT3_14447	0.268627	0.238926	0.323787	0.876199	0.490079	0.802382
ALT3_14706	0.375118	0.173203	0.235331	0.767072	0.827372	0.621904
IR_27727	0.2314	0.220169	0.30391	0.756529	0.666459	0.821533
ALT3_16788	0.167682	0.302288	0.325496	0.750901	0.868207	0.585426
IR_24400	0.168	0.178856	0.461858	0.68893	0.818686	0.68367
IR_237	0.23418	0.219159	0.290866	0.75899	0.780422	0.716383
IR_20715	0.24711	0.223319	0.30262	0.829972	0.601895	0.795084
IR_33903	0.224588	0.504044	0.125186	0.661494	0.628529	0.856159
ALT3_7886	0.340179	0.105902	0.372126	0.800886	0.577498	0.803408
IR_9946	0.434496	0.285314	0.115731	0.836139	0.562002	0.766318
ALT3_9206	0.241944	0.247539	0.341154	0.755468	0.507796	0.906099
ES_8003	0.215847	0.238288	0.322321	0.601481	0.835685	0.786379
ALT3_16878	0.230367	0.240533	0.367608	0.90781	0.504849	0.748832
IR_20423	0.189092	0.27989	0.300184	0.853925	0.641178	0.735732
ALT5_1350	0.2993	0.20827	0.253122	0.853749	0.69278	0.69278
ALT5_4343	0.226519	0.217405	0.338062	0.719624	0.62173	0.876661
ALT3_2856	0.423971	0.284794	0.0899453	0.740968	0.757997	0.702326
ES_1666	0.16226	0.314435	0.320638	0.895067	0.624277	0.683322
ALT5_7495	0.22233	0.227867	0.370544	0.810073	0.520896	0.848288
ALT5_736	0.209297	0.22703	0.31172	0.744246	0.71649	0.791217
ES_18093	0.203202	0.171025	0.48032	0.816968	0.795927	0.532558
ES_10581	0.230274	0.230622	0.379773	0.714665	0.520981	0.923686
ALT3_16069	0.240755	0.177622	0.390694	0.5997	0.890491	0.700738
ALT3_10495	0.205873	0.216882	0.332534	0.737586	0.698533	0.808591
ALT5_5874	0.254681	0.207711	0.317208	0.72679	0.617353	0.876258
IR_30333	0.250546	0.293659	0.250036	0.849056	0.549787	0.806916
ES_19098	0.229999	0.249766	0.349066	0.839739	0.49666	0.834769
ALT3_623	0.300384	0.231921	0.231921	0.647265	0.854938	0.733571
ES_18988	0.202552	0.216338	0.356745	0.719554	0.65062	0.85419
ES_18316	0.228548	0.241309	0.293022	0.698284	0.674903	0.863934
IR_27262	0.141393	0.574264	0.205863	0.764282	0.808702	0.505496
IR_12616	0.2563	0.244902	0.310035	0.817532	0.519005	0.852226
ES_13420	0.261855	0.255875	0.313068	0.82854	0.485148	0.855514
IR_12610	0.179845	0.22258	0.393517	0.746539	0.607188	0.850331
IR_867	0.248706	0.277837	0.248138	0.774902	0.59704	0.853377
ALT5_8758	0.291398	0.227901	0.255928	0.652699	0.68181	0.890265
ALT3_780	0.270132	0.392315	0.140125	0.6736	0.651185	0.872644
ES_12637	0.221374	0.244053	0.299382	0.700034	0.865568	0.669589
ES_8411	0.224721	0.30402	0.30402	0.938407	0.700512	0.528321
ES_17322	0.185284	0.226816	0.342762	0.782388	0.74857	0.71418
IR_11707	0.365465	0.278521	0.125854	0.763433	0.720125	0.746602
IR_7833	0.106897	0.274074	0.406626	0.77119	0.702834	0.738379
ES_3515	0.257139	0.257139	0.257139	0.752746	0.611889	0.863948
ALT5_11376	0.279091	0.18866	0.28138	0.789866	0.762051	0.698951
ALT5_13425	0.396454	0.116598	0.321898	0.869636	0.557992	0.737423
ALT3_18465	0.251523	0.253351	0.235842	0.771023	0.7242	0.76406
ES_18779	0.203419	0.204988	0.352831	0.786389	0.677132	0.77524
ALT5_4303	0.293846	0.200443	0.349887	0.757464	0.492539	0.905822
ALT3_4984	0.130268	0.326214	0.374447	0.718106	0.561349	0.889617
ES_2152	0.113778	0.393664	0.376724	0.745182	0.483675	0.886976
IR_22239	0.333912	0.27628	0.226833	0.917086	0.501794	0.744095
IR_32740	0.173513	0.254592	0.3319	0.674265	0.79575	0.76998
ES_12984	0.267607	0.156536	0.342855	0.773468	0.663571	0.795963
IR_24962	0.201992	0.211325	0.341865	0.710584	0.795448	0.738785
ALT3_8457	0.274584	0.180709	0.361505	0.917802	0.587501	0.677899
ES_12762	0.216716	0.220011	0.40009	0.814749	0.504795	0.843638
IR_14643	0.349724	0.272651	0.149335	0.829444	0.683706	0.71514
ES_6697	0.236322	0.29484	0.322307	0.717841	0.487113	0.941577
ALT3_18634	0.27322	0.26499	0.286593	0.872325	0.494738	0.808135
IR_22911	0.196727	0.342925	0.230915	0.778609	0.631859	0.818965
IR_18967	0.233124	0.428238	0.176389	0.82774	0.523476	0.811033
IR_17661	0.219863	0.217868	0.328129	0.776036	0.821416	0.636687
ES_3062	0.237507	0.249158	0.270151	0.678611	0.71202	0.852553
ALT3_298	0.232751	0.208376	0.333358	0.865463	0.71993	0.640122
ES_6029	0.195858	0.254982	0.300028	0.753473	0.692197	0.803462
IR_11884	0.240095	0.240192	0.371512	0.688783	0.51399	0.945429
ALT3_8053	0.239218	0.292122	0.239218	0.658921	0.881621	0.6889
ES_7349	0.195726	0.226679	0.400014	0.848314	0.536207	0.793061
IR_31336	0.175249	0.212574	0.375047	0.729342	0.771073	0.736715
ES_16369	0.231504	0.240967	0.293911	0.66298	0.871243	0.699394
ALT5_12403	0.193895	0.269915	0.372725	0.827249	0.495842	0.840374
ES_16368	0.227975	0.238198	0.290887	0.667431	0.84206	0.733449
ALT3_813	0.146781	0.308679	0.3178	0.701842	0.842258	0.68264
IR_25492	0.153753	0.2517	0.370304	0.710743	0.831544	0.681956
ES_16605	0.116054	0.241418	0.434807	0.722381	0.747304	0.738035
ES_6030	0.263608	0.216293	0.355811	0.832367	0.488353	0.843566
ES_12385	0.233391	0.250972	0.263982	0.800628	0.675953	0.775074
IR_22250	0.225759	0.222797	0.35586	0.780859	0.552288	0.862437
IR_30727	0.17296	0.290137	0.327714	0.759379	0.589477	0.860332
ES_1360	0.232883	0.2416	0.306359	0.700303	0.62628	0.892575
IR_24029	0.258783	0.237866	0.351426	0.707938	0.504016	0.93997
IR_17817	0.493154	0.338385	0.0643156	0.599122	0.625104	0.87992
IR_31931	0.177359	0.190904	0.418365	0.710043	0.817668	0.685661
ALT5_9341	0.286215	0.244877	0.234247	0.655957	0.868769	0.709934
ES_17630	0.184347	0.184603	0.408034	0.696014	0.74175	0.785252
ES_7896	0.198132	0.340447	0.288185	0.622667	0.945203	0.605366
ES_2118	0.295818	0.259132	0.28606	0.808056	0.470712	0.880221
ALT5_10285	0.275352	0.337984	0.178557	0.888734	0.616983	0.70239
ES_3484	0.463706	0.318848	0.0586517	0.74283	0.632479	0.783486
IR_10840	0.226262	0.226262	0.377153	0.685757	0.927942	0.556624
ALT3_16105	0.218685	0.180521	0.363707	0.761903	0.690007	0.785177
IR_154	0.217571	0.22292	0.399295	0.700393	0.538538	0.921283
ES_18009	0.217943	0.257274	0.266042	0.733576	0.770835	0.754331
IR_16642	0.20075	0.301749	0.320395	0.838645	0.506855	0.831607
IR_32208	0.253132	0.228418	0.362622	0.71861	0.929392	0.507827
ES_8480	0.428165	0.178962	0.178962	0.781581	0.686431	0.7459
ES_12638	0.222106	0.25031	0.301215	0.691138	0.883692	0.651539
ALT3_5387	0.21264	0.249388	0.321405	0.764545	0.591142	0.860879
ES_17855	0.214751	0.194995	0.385971	0.758112	0.596104	0.850067
ES_1827	0.190895	0.272533	0.340355	0.6286	0.650772	0.916844
ES_4940	0.285168	0.243542	0.298027	0.874933	0.494229	0.804102
ALT5_5960	0.140008	0.236596	0.402068	0.782826	0.742746	0.695756
IR_23935	0.276612	0.280048	0.240538	0.919381	0.596123	0.687298
ES_5853	0.335959	0.258039	0.192374	0.584995	0.793105	0.835529
ALT5_6398	0.206119	0.186769	0.406172	0.649712	0.870954	0.680274
IR_29576	0.239418	0.208859	0.320909	0.807523	0.619707	0.803583
IR_18869	0.189889	0.240788	0.358932	0.768059	0.592991	0.849341
ALT3_14448	0.287993	0.24078	0.298401	0.916606	0.512712	0.743508
IR_9398	0.316202	0.243135	0.243135	0.878817	0.77287	0.545841
ALT3_16800	0.2417	0.270363	0.22915	0.74783	0.778199	0.732758
ALT5_6105	0.244279	0.242751	0.296872	0.571343	0.818754	0.826002
ES_3216	0.172729	0.186677	0.444774	0.72862	0.823236	0.643964
ES_15837	0.264614	0.268563	0.309037	0.670047	0.528804	0.958934
ES_423	0.195091	0.24849	0.37718	0.809935	0.526161	0.843143
ALT5_3568	0.226629	0.241813	0.324843	0.691188	0.90658	0.608947
ALT5_12891	0.229429	0.196749	0.352935	0.666851	0.871059	0.682977
ALT5_5555	0.131842	0.406183	0.258461	0.810812	0.627766	0.764936
IR_24961	0.18083	0.180426	0.478192	0.68905	0.866961	0.604542
IR_28620	0.218689	0.279311	0.336319	0.808694	0.488546	0.86844
ALT3_5197	0.208256	0.358464	0.252801	0.741918	0.539203	0.899358
ALT3_16347	0.25735	0.277288	0.215474	0.821965	0.690011	0.737912
ES_18456	0.205102	0.24676	0.388706	0.690341	0.539523	0.929568
ALT5_177	0.305212	0.275653	0.247231	0.571245	0.645143	0.955515
ES_18494	0.1712	0.238845	0.345901	0.769336	0.753536	0.721184
ES_7506	0.232714	0.237658	0.34748	0.837158	0.515826	0.829164
ES_6539	0.236504	0.226883	0.311798	0.813762	0.59729	0.813762
ALT5_2093	0.153727	0.257347	0.378569	0.672366	0.863454	0.674537
ALT5_13320	0.436473	0.137072	0.226892	0.755035	0.646053	0.798475
ALT5_11060	0.262333	0.169035	0.334276	0.758907	0.659444	0.816006
IR_11767	0.396952	0.098442	0.380059	0.681808	0.536322	0.906418
ALT5_6225	0.281105	0.223706	0.355987	0.732803	0.475129	0.93127
ES_2065	0.140854	0.549725	0.182172	0.733332	0.593758	0.800159
IR_30678	0.25275	0.244277	0.273397	0.602965	0.835714	0.790897
ES_11322	0.26478	0.261321	0.235092	0.627119	0.799148	0.81254
ALT5_14009	0.293622	0.239495	0.259178	0.84899	0.554416	0.804298
IR_8636	0.278886	0.175917	0.326938	0.75119	0.611556	0.855514
IR_10284	0.276237	0.190939	0.294475	0.731382	0.664246	0.842721
IR_33346	0.214894	0.251009	0.337242	0.637275	0.637275	0.922305
IR_27650	0.151749	0.273289	0.375376	0.739062	0.599109	0.861415
ES_15573	0.202523	0.331939	0.223785	0.684444	0.737091	0.820217
ALT3_1050	0.397209	0.138467	0.237983	0.743967	0.743967	0.738407
ES_12237	0.2629	0.197873	0.344556	0.869393	0.55131	0.773968
ES_3693	0.233127	0.249196	0.284012	0.796449	0.614767	0.82245
ALT3_2453	0.397804	0.292234	0.143556	0.856448	0.532406	0.777551
IR_3411	0.211576	0.238151	0.357325	0.730269	0.567582	0.895097
IR_2282	0.196522	0.226506	0.352032	0.630121	0.757579	0.83724
ES_16846	0.212319	0.200735	0.357421	0.669352	0.841639	0.718533
IR_20017	0.256005	0.252384	0.27156	0.767508	0.586968	0.865577
ES_8088	0.243417	0.237816	0.363369	0.867626	0.476548	0.811224
ES_14489	0.194895	0.203198	0.370008	0.82172	0.712048	0.698131
IR_16102	0.220346	0.206883	0.328581	0.681186	0.803633	0.759371
IR_12949	0.181637	0.215584	0.362691	0.719949	0.737144	0.782995
ALT3_15855	0.193042	0.389231	0.206506	0.688965	0.658447	0.86381
IR_32971	0.247242	0.295551	0.215272	0.740032	0.662982	0.838921
ALT5_14640	0.249689	0.276152	0.280088	0.878282	0.531959	0.78383
ALT5_14626	0.244986	0.236161	0.33064	0.744898	0.900874	0.542441
ES_1454	0.222228	0.198928	0.396629	0.828098	0.541103	0.813014
ES_1429	0.220597	0.24163	0.346793	0.895472	0.741156	0.554353
ALT3_904	0.200138	0.152681	0.473015	0.822073	0.742422	0.609671
ES_18404	0.31326	0.119003	0.349217	0.824933	0.696794	0.696794
IR_25296	0.238703	0.249388	0.265416	0.689018	0.844212	0.713263
ES_13632	0.233295	0.204268	0.390576	0.902922	0.543009	0.72593
IR_4172	0.192313	0.220505	0.383052	0.885168	0.667044	0.651919
IR_29603	0.193786	0.185972	0.451659	0.82317	0.788877	0.556535
IR_27801	0.14195	0.286278	0.343584	0.82684	0.707558	0.69379
ALT5_6694	0.178563	0.197768	0.401181	0.800756	0.742391	0.679341
IR_26807	0.185547	0.306352	0.303363	0.822849	0.561319	0.820569
IR_15146	0.242975	0.250484	0.379735	0.749063	0.454733	0.92301
IR_5409	0.266315	0.274085	0.226169	0.8177	0.613463	0.802268
IR_5108	0.226113	0.221878	0.479102	0.834492	0.834492	0.403923
IR_11414	0.216394	0.232886	0.303623	0.824093	0.733345	0.689659
IR_5019	0.308599	0.193858	0.254984	0.694393	0.713333	0.834832
ALT3_14204	0.210963	0.226645	0.332038	0.664185	0.860851	0.705318
IR_2161	0.234146	0.279526	0.234788	0.741987	0.692331	0.817221
ALT3_7778	0.567565	0.215611	0.115053	0.639015	0.617844	0.844911
IR_22851	0.248636	0.25326	0.320096	0.884636	0.508133	0.785239
ES_17178	0.246322	0.247473	0.281144	0.757307	0.603151	0.864603
IR_5793	0.160626	0.195623	0.455637	0.654449	0.836693	0.696972
ALT3_7259	0.27152	0.216434	0.282162	0.697181	0.654615	0.878087
ES_8089	0.242081	0.242539	0.359865	0.868721	0.475653	0.81114
ES_18987	0.232425	0.225487	0.325906	0.728493	0.607078	0.880611
IR_31326	0.0649523	0.38721	0.38721	0.83837	0.709467	0.61279
ALT5_5919	0.224426	0.289492	0.270297	0.676566	0.635016	0.904203
ALT5_2220	0.257239	0.277195	0.267049	0.755118	0.549111	0.894289
ES_14279	0.270337	0.307323	0.258009	0.805048	0.479921	0.879363
ES_7970	0.187444	0.191909	0.38799	0.717297	0.77541	0.739951
IR_28200	0.168921	0.262334	0.32115	0.752466	0.774032	0.721098
ALT3_15490	0.24082	0.243426	0.317267	0.902338	0.730776	0.565372
ES_723	0.239812	0.215313	0.287246	0.747384	0.740637	0.769608
ALT3_14207	0.253356	0.280653	0.280653	0.785824	0.516399	0.883116
IR_13933	0.127651	0.345373	0.345373	0.76407	0.563096	0.854437
IR_9329	0.297994	0.206339	0.326901	0.779681	0.501047	0.888038
IR_26306	0.223948	0.189663	0.343945	0.785326	0.689537	0.767582
IR_22154	0.216539	0.262053	0.262053	0.754287	0.750781	0.754287
ES_8841	0.337906	0.236693	0.240497	0.838596	0.517841	0.828467
ALT3_11933	0.210866	0.212758	0.384486	0.770284	0.561767	0.859839
IR_24162	0.205697	0.175054	0.40205	0.659453	0.739891	0.817855
ES_17094	0.225819	0.228477	0.389021	0.781794	0.493915	0.880974
IR_35450	0.220205	0.215608	0.316469	0.758959	0.68758	0.801179
ALT5_7828	0.127939	0.289374	0.35033	0.75474	0.710031	0.767587
ES_10907	0.203872	0.201005	0.460389	0.864808	0.772129	0.497798
IR_13825	0.244403	0.237968	0.328403	0.671605	0.587124	0.930497
IR_22224	0.342599	0.227737	0.252068	0.874925	0.511592	0.791079
ES_3574	0.200243	0.186811	0.374861	0.765653	0.732156	0.740277
ALT3_10797	0.269621	0.315588	0.220468	0.837794	0.531769	0.824759
ES_1970	0.235013	0.253433	0.295235	0.904766	0.671453	0.640101
ES_53	0.2437	0.220284	0.306437	0.8654	0.634261	0.729918
IR_6507	0.184923	0.186288	0.411454	0.67263	0.73979	0.804915
ES_13415	0.214773	0.319623	0.264863	0.558573	0.880256	0.761911
ES_16443	0.226399	0.241677	0.278919	0.79782	0.688577	0.766608
ES_5831	0.256994	0.263833	0.338654	0.926316	0.748975	0.465228
ALT3_21377	0.227656	0.220294	0.345458	0.681135	0.901743	0.623713
ES_13456	0.188671	0.291903	0.391165	0.772201	0.458662	0.897398
ALT5_12970	0.235603	0.253023	0.377981	0.741407	0.466967	0.92502
IR_161	0.232681	0.217277	0.334909	0.679402	0.642432	0.893299
ALT5_7126	0.246904	0.219961	0.289709	0.809275	0.64923	0.784921
ES_6046	0.222292	0.277394	0.334191	0.829671	0.486084	0.850369
ALT5_11800	0.267519	0.233863	0.24912	0.780843	0.666158	0.802497
IR_30340	0.253992	0.188669	0.3254	0.666651	0.854487	0.7108
ES_11812	0.115659	0.392702	0.320876	0.780562	0.55431	0.83589
ALT3_16951	0.0978889	0.461098	0.302034	0.869736	0.56232	0.706923
ES_10519	0.236892	0.322885	0.212427	0.673115	0.874046	0.680635
IR_25043	0.32523	0.336503	0.143159	0.840484	0.783102	0.571522
IR_9553	0.484841	0.34836	0.0356423	0.80266	0.637865	0.690632
ALT3_3132	0.23433	0.239962	0.373447	0.677603	0.52829	0.946367
ES_13674	0.185388	0.302991	0.275654	0.740392	0.655342	0.840233
ALT5_6250	0.233314	0.248823	0.358468	0.757177	0.906694	0.495524
IR_4533	0.216096	0.226039	0.317593	0.654759	0.765267	0.820245
IR_23373	0.310102	0.235331	0.310102	0.748979	0.470327	0.925158
IR_15449	0.375464	0.383855	0.0747921	0.738154	0.595957	0.831778
ES_3933	0.262109	0.239893	0.275766	0.584678	0.839579	0.797975
IR_33067	0.212356	0.224648	0.421328	0.74585	0.900735	0.495083
IR_16331	0.225401	0.182685	0.410405	0.615056	0.901568	0.664885
IR_13139	0.205888	0.401377	0.229498	0.779942	0.511956	0.871339
ALT3_18931	0.102712	0.291379	0.419673	0.769566	0.804555	0.612114
ES_4514	0.252124	0.253626	0.301254	0.655796	0.935328	0.601871
ALT3_16646	0.225353	0.265393	0.280644	0.809753	0.600925	0.817932
ES_3742	0.212895	0.180016	0.376716	0.806661	0.680405	0.743306
ES_15954	0.267207	0.242058	0.317506	0.859185	0.493551	0.820493
IR_21272	0.240853	0.224564	0.276025	0.746563	0.736605	0.77539
IR_6223	0.323202	0.170181	0.272616	0.762747	0.652006	0.819248
ES_18693	0.273745	0.278491	0.299249	0.668333	0.51468	0.965502
IR_18145	0.264143	0.221985	0.277651	0.748402	0.637242	0.850576
IR_21116	0.259647	0.303729	0.295091	0.707911	0.48199	0.951632
ALT5_7428	0.181198	0.199592	0.397234	0.722345	0.817304	0.682326
IR_34537	0.276714	0.375909	0.180748	0.8253	0.505509	0.83582
IR_30639	0.280845	0.217397	0.280356	0.702013	0.629359	0.890029
IR_4896	0.151741	0.320742	0.364526	0.769881	0.51777	0.87534
ALT3_10192	0.294725	0.270534	0.269624	0.87207	0.478353	0.814694
ES_12843	0.259786	0.285271	0.248399	0.663702	0.622172	0.920671
ALT3_17605	0.28167	0.220104	0.34367	0.826077	0.470489	0.857989
ALT5_7401	0.25885	0.236257	0.288974	0.757003	0.584192	0.874724
ES_6112	0.159741	0.369089	0.239492	0.697679	0.725954	0.808045
ALT5_6787	0.251982	0.236339	0.336713	0.738962	0.523121	0.912883
ES_7641	0.275761	0.265466	0.290669	0.856636	0.481093	0.830374
IR_29767	0.166348	0.236787	0.357761	0.767049	0.769436	0.70262
ALT3_6456	0.16267	0.251728	0.381889	0.812453	0.590148	0.801111
ES_5682	0.223962	0.347934	0.292146	0.680092	0.496699	0.959167
IR_24727	0.26688	0.189567	0.305536	0.801628	0.643781	0.792608
ALT3_5523	0.192966	0.17702	0.402098	0.724155	0.736084	0.767677
ALT3_3074	0.28137	0.179856	0.297685	0.764291	0.812769	0.664029
ALT5_778	0.3473	0.214728	0.214728	0.697668	0.656634	0.868941
ES_2043	0.197233	0.220742	0.354119	0.721887	0.846837	0.659182
ES_18582	0.250212	0.280524	0.212671	0.741716	0.72824	0.786637
IR_3913	0.0862718	0.32539	0.390604	0.651461	0.776872	0.769401
IR_7604	0.0894939	0.381042	0.322903	0.794137	0.695963	0.716461
ALT3_13802	0.257886	0.304935	0.213757	0.831032	0.594629	0.79776
IR_12307	0.194795	0.267272	0.361807	0.769035	0.524448	0.882642
ES_8840	0.26459	0.250969	0.26459	0.82601	0.57627	0.81757
IR_16562	0.11638	0.299146	0.386311	0.809156	0.610451	0.778556
ALT5_12063	0.174794	0.433849	0.250369	0.871379	0.49501	0.774599
ALT5_13411	0.118884	0.335926	0.335926	0.645987	0.723502	0.839775
ALT3_10805	0.183876	0.222718	0.363041	0.779945	0.797377	0.653044
ALT5_2953	0.11808	0.311087	0.346179	0.711138	0.802378	0.711138
ALT3_9134	0.219344	0.297064	0.297064	0.892918	0.763384	0.530224
IR_8025	0.17848	0.215421	0.373006	0.687901	0.746215	0.798975
IR_35094	0.340291	0.274088	0.183058	0.846276	0.565384	0.790903
IR_18278	0.403728	0.0627201	0.37148	0.651721	0.843365	0.666986
ALT3_19416	0.282134	0.196306	0.275131	0.818146	0.750269	0.678013
ALT5_6053	0.241502	0.170631	0.347335	0.701781	0.743407	0.795344
ALT3_12184	0.183262	0.221544	0.378142	0.708632	0.855006	0.653414
ES_14816	0.257206	0.261893	0.280833	0.718555	0.569834	0.911681
ALT5_974	0.124398	0.339028	0.339028	0.875602	0.660972	0.660972
ALT5_7430	0.223081	0.230233	0.289828	0.72368	0.766589	0.766589
IR_5402	0.148497	0.283758	0.32426	0.740226	0.763032	0.740226
IR_4025	0.244027	0.27831	0.219409	0.773508	0.749648	0.735098
ES_7838	0.173264	0.175674	0.439054	0.727352	0.764793	0.719863
ALT3_21058	0.216874	0.202435	0.334793	0.798046	0.705396	0.742456
ALT3_287	0.265443	0.265443	0.232007	0.703148	0.666672	0.867287
IR_15458	0.196045	0.261476	0.322508	0.755706	0.858346	0.60592
ES_10370	0.196386	0.204132	0.435841	0.643768	0.911864	0.608009
ES_13498	0.212606	0.316849	0.227326	0.747414	0.673116	0.82269
ES_15772	0.350147	0.188255	0.263876	0.844862	0.555554	0.797306
IR_7786	0.319191	0.435446	0.103289	0.834817	0.526627	0.780629
ES_4128	0.196824	0.322561	0.250207	0.787652	0.623283	0.819473
IR_14412	0.16111	0.377359	0.227426	0.7494	0.711145	0.773561
ALT3_8604	0.168696	0.45403	0.225763	0.644252	0.910563	0.596696
IR_17961	0.22062	0.227719	0.353331	0.719025	0.582709	0.896595
ES_2292	0.266243	0.266243	0.224368	0.819916	0.645905	0.777326
ES_12909	0.19206	0.391575	0.19206	0.773666	0.662227	0.788412
IR_12880	0.169504	0.206433	0.428009	0.667286	0.857731	0.671038
ALT3_6495	0.182301	0.239781	0.416548	0.794323	0.515888	0.85116
ALT5_1014	0.295755	0.253961	0.25425	0.805702	0.531575	0.858758
ALT3_8991	0.215245	0.171196	0.376759	0.746376	0.73007	0.760353
IR_9087	0.207769	0.173231	0.387043	0.70665	0.772368	0.752938
ALT5_8164	0.216585	0.221854	0.42736	0.788551	0.872622	0.473028
ALT3_10076	0.235523	0.466662	0.119954	0.735538	0.813371	0.628951
IR_14329	0.206235	0.202746	0.399296	0.808007	0.564352	0.819365
ES_8002	0.217989	0.228404	0.331108	0.610727	0.853799	0.757972
ALT3_8163	0.169758	0.217149	0.430407	0.691057	0.877235	0.614395
IR_7178	0.241281	0.216616	0.34915	0.918637	0.598927	0.675389
IR_26746	0.272825	0.119865	0.408645	0.788618	0.788618	0.62143
ALT3_6637	0.165815	0.259667	0.341005	0.819463	0.666356	0.747694
IR_22123	0.242738	0.158003	0.389909	0.642202	0.852447	0.714701
ES_10393	0.159999	0.371879	0.257453	0.709925	0.863324	0.637421
IR_16374	0.202777	0.181277	0.379332	0.761671	0.742907	0.732035
ALT5_5067	0.154022	0.243591	0.377853	0.822917	0.716823	0.684794
ES_11838	0.204119	0.470586	0.137552	0.656366	0.751693	0.779684
ES_9175	0.195678	0.235259	0.416866	0.758633	0.886326	0.507237
ALT3_15339	0.262037	0.268208	0.262976	0.729409	0.576361	0.901009
ALT5_3950	0.251936	0.341809	0.230883	0.865477	0.50457	0.805326
ES_18193	0.207546	0.236589	0.349131	0.671055	0.634816	0.900863
ES_10738	0.146964	0.286334	0.393643	0.761307	0.865801	0.545952
IR_34925	0.272637	0.289743	0.241847	0.821918	0.529222	0.844633
ES_16963	0.21681	0.232598	0.30902	0.841619	0.721696	0.678257
ALT5_11199	0.140302	0.291625	0.399712	0.708534	0.566001	0.893827
IR_23240	0.199915	0.264814	0.319279	0.81068	0.581996	0.823317
ALT3_18021	0.187942	0.1927	0.408255	0.839364	0.711452	0.660288
ES_16503	0.435479	0.193553	0.193553	0.761097	0.568537	0.847781
ALT5_9910	0.249665	0.234837	0.32314	0.72146	0.559909	0.910987
IR_3569	0.198542	0.211216	0.386085	0.686092	0.637115	0.880949
ES_1807	0.275401	0.197374	0.306858	0.878882	0.718775	0.62271
IR_18086	0.26282	0.286183	0.263124	0.55435	0.707009	0.926513
IR_33134	0.269924	0.142508	0.435125	0.702962	0.895983	0.553499
IR_6310	0.403751	0.247873	0.161275	0.866211	0.580945	0.739945
IR_1646	0.520554	0.220603	0.124618	0.769987	0.565547	0.798691
ES_5745	0.286401	0.209132	0.327308	0.777283	0.51431	0.885566
ALT5_12540	0.260562	0.242457	0.314538	0.889838	0.517919	0.774686
IR_23557	0.253749	0.395012	0.227303	0.674858	0.491767	0.957311
ALT5_176	0.239934	0.283885	0.271359	0.592052	0.699218	0.913551
IR_31761	0.30087	0.243636	0.270276	0.781727	0.518878	0.884613
IR_34276	0.211553	0.329301	0.211553	0.785	0.699365	0.763228
IR_15489	0.205835	0.232569	0.353874	0.782743	0.578047	0.846933
ALT5_14303	0.309225	0.285038	0.214369	0.859839	0.529431	0.802098
ALT3_6729	0.306609	0.23098	0.209948	0.777368	0.770026	0.705069
IR_7466	0.221685	0.496305	0.111707	0.732951	0.780538	0.656813
IR_6557	0.168546	0.198101	0.414947	0.682814	0.748911	0.786681
ES_14063	0.0928512	0.323967	0.379697	0.751231	0.793907	0.658347
ES_8155	0.267725	0.18332	0.390249	0.788191	0.501105	0.86941
IR_17970	0.302588	0.128083	0.356349	0.711577	0.657414	0.843989
IR_3695	0.199871	0.206647	0.449073	0.625096	0.927857	0.591456
ES_6031	0.263608	0.216293	0.355811	0.832367	0.488353	0.843566
ES_11110	0.230854	0.218006	0.350101	0.739723	0.576548	0.884768
IR_4010	0.242547	0.255664	0.301235	0.707956	0.579354	0.913244
ES_2918	0.166137	0.248974	0.34546	0.690867	0.757699	0.790864
IR_25379	0.35989	0.174625	0.261088	0.751243	0.58978	0.863374
ALT5_14610	0.242369	0.350967	0.236884	0.821562	0.495283	0.852935
IR_32587	0.189503	0.23832	0.320539	0.766083	0.746581	0.738974
ALT3_20706	0.22924	0.179507	0.373916	0.844893	0.738997	0.633448
ES_16648	0.267392	0.269591	0.265282	0.747608	0.550567	0.89956
ALT3_877	0.227008	0.237495	0.380119	0.766582	0.492716	0.896079
ALT5_4297	0.238011	0.295887	0.259508	0.680179	0.915925	0.610489
IR_18307	0.279995	0.329443	0.222241	0.742025	0.51101	0.915287
ALT5_1692	0.262915	0.286596	0.302877	0.677339	0.508017	0.962256
ES_3956	0.240612	0.241536	0.298237	0.586968	0.857096	0.77555
ALT3_2801	0.202876	0.266399	0.335136	0.840372	0.541912	0.813306
IR_374	0.266567	0.230114	0.353144	0.658042	0.532956	0.959177
IR_9676	0.233438	0.315335	0.265108	0.811579	0.516609	0.857931
ALT3_3383	0.217223	0.209038	0.331809	0.754142	0.675569	0.812218
ES_10637	0.249765	0.223857	0.286037	0.713688	0.671662	0.854992
ALT5_8599	0.219816	0.211659	0.35679	0.768178	0.592629	0.850928
IR_20880	0.37597	0.138632	0.256217	0.715294	0.725229	0.788657
IR_14110	0.213687	0.243035	0.409682	0.749182	0.475803	0.90861
IR_10788	0.153656	0.3129	0.315835	0.811523	0.609699	0.796386
ALT3_8614	0.255317	0.248845	0.327405	0.791366	0.492215	0.884851
ES_5419	0.377122	0.22085	0.217624	0.812135	0.533947	0.838322
ALT5_1922	0.245758	0.284957	0.245758	0.589929	0.843916	0.789683
IR_29480	0.251548	0.128883	0.40999	0.662058	0.806096	0.741426
ALT5_98	0.336992	0.162251	0.362642	0.783927	0.473438	0.880748
ES_18457	0.199593	0.18739	0.38265	0.68509	0.748762	0.796515
IR_3403	0.34956	0.251171	0.233584	0.889891	0.779727	0.496066
IR_17235	0.263245	0.264153	0.285987	0.796068	0.515824	0.874723
IR_1956	0.208894	0.410027	0.243874	0.819871	0.465411	0.851923
ALT3_20610	0.255876	0.220793	0.353841	0.609526	0.609526	0.950439
IR_22315	0.238774	0.250952	0.298447	0.562126	0.82485	0.82485
IR_21854	0.210125	0.277728	0.356599	0.636233	0.561664	0.957651
ALT5_4206	0.225919	0.23799	0.313415	0.628153	0.713395	0.881128
ES_6450	0.207745	0.30014	0.30014	0.859886	0.532177	0.799913
IR_24629	0.248282	0.313182	0.246495	0.662456	0.596488	0.933097
IR_4815	0.140477	0.304159	0.389274	0.852182	0.529223	0.784685
ALT5_12006	0.152118	0.340474	0.270028	0.769577	0.780554	0.687249
IR_34794	0.213256	0.170345	0.391606	0.69579	0.814015	0.714988
IR_31046	0.263331	0.301476	0.227897	0.554319	0.816526	0.836451
ALT3_9373	0.279977	0.249649	0.226673	0.78353	0.647198	0.812973
IR_28538	0.263764	0.274798	0.334729	0.697036	0.469039	0.960633
IR_11602	0.180143	0.180143	0.436923	0.668026	0.822094	0.712671
IR_32166	0.258191	0.315396	0.240965	0.753181	0.901369	0.530898
ES_16226	0.210828	0.225938	0.318923	0.792756	0.668221	0.783335
ALT3_11351	0.327643	0.302787	0.218277	0.615297	0.56688	0.969115
ALT5_4081	0.290737	0.286605	0.272609	0.702	0.49644	0.951609
ES_7969	0.203537	0.203537	0.357418	0.683945	0.81906	0.732502
IR_17679	0.329922	0.230367	0.285364	0.743676	0.488079	0.922593
IR_34447	0.197771	0.202016	0.360466	0.770508	0.696352	0.772888
ES_694	0.2441	0.226442	0.293384	0.627635	0.777732	0.830708
ES_1877	0.208766	0.210281	0.349115	0.698517	0.687112	0.846211
IR_2574	0.248285	0.253758	0.296824	0.701878	0.583579	0.915675
IR_10912	0.259955	0.34004	0.228714	0.88908	0.503642	0.77857
ES_8228	0.262622	0.195484	0.298794	0.672501	0.742339	0.828261
IR_30100	0.265584	0.279403	0.306098	0.738558	0.477709	0.932647
IR_12589	0.2221	0.333929	0.210959	0.809257	0.634334	0.789421
IR_17743	0.159614	0.222931	0.406647	0.716625	0.834906	0.659277
ES_7566	0.161266	0.294839	0.31047	0.799666	0.649144	0.784614
ES_5410	0.200165	0.270964	0.343607	0.801719	0.526852	0.856693
ES_3745	0.258917	0.245836	0.234935	0.75065	0.762555	0.747106
IR_321	0.11885	0.250054	0.4239	0.699486	0.796183	0.711528
IR_28128	0.248904	0.332643	0.196017	0.831327	0.605894	0.785216
ALT3_8369	0.177536	0.188322	0.409599	0.715982	0.737867	0.770694
ES_7400	0.146857	0.411315	0.223272	0.710696	0.794522	0.713337
ALT3_10493	0.241886	0.279926	0.237854	0.806982	0.633333	0.800019
ALT3_21376	0.252795	0.253924	0.277709	0.664971	0.909333	0.641269
IR_316	0.201323	0.227359	0.407811	0.872658	0.517769	0.77308
ES_7093	0.206388	0.217534	0.340523	0.798278	0.648641	0.788636
ALT5_7405	0.334321	0.102711	0.404792	0.708992	0.877708	0.571477
ES_17373	0.161493	0.388376	0.317964	0.729604	0.486953	0.915608
ES_16214	0.255535	0.150501	0.369321	0.653787	0.79602	0.774836
ES_3154	0.344246	0.246873	0.194824	0.882873	0.627482	0.703701
IR_937	0.252533	0.343426	0.244822	0.859676	0.475556	0.823986
IR_33769	0.28683	0.115803	0.397503	0.672866	0.845662	0.681337
IR_11051	0.248747	0.250118	0.253088	0.807559	0.658356	0.782132

## Sheet: Cluster 4
AS Events	Centralized and Normalized Absolute IEP Value Change
	DS-1h	DS-6h	HS-1h	HS-6h	HD-1h	HD-6h
IR_9856	0.270578	0.279754	0.746032	0.293979	0.805362	0.531126
IR_9812	0.296146	0.304215	0.651591	0.313709	0.899148	0.46202
IR_9801	0.274169	0.274169	0.87259	0.315801	0.647557	0.542542
IR_9799	0.183709	0.224105	0.824267	0.590438	0.593435	0.510875
IR_9797	0.226854	0.265535	0.623576	0.424588	0.884435	0.501842
IR_9718	0.322423	0.338704	0.892493	0.342774	0.690646	0.339789
IR_9680	0.229722	0.212795	0.752032	0.542015	0.767486	0.42278
IR_9669	0.135045	0.247251	0.745654	0.563468	0.685445	0.549965
IR_9668	0.348141	0.4307	0.852671	0.282123	0.728562	0.284633
IR_963	0.245409	0.186153	0.742525	0.455423	0.771161	0.526158
IR_9472	0.318859	0.315365	0.902426	0.406953	0.665808	0.317419
IR_9399	0.346217	0.322895	0.899491	0.33868	0.679347	0.340199
IR_9390	0.307863	0.307863	0.828698	0.371205	0.772034	0.339165
IR_9370	0.24366	0.255781	0.846132	0.428357	0.711268	0.441632
IR_9361	0.162023	0.20428	0.747719	0.562892	0.632259	0.617656
IR_9342	0.325435	0.343832	0.943731	0.315876	0.578575	0.419381
IR_9252	0.294593	0.248617	0.622424	0.406172	0.907877	0.447146
IR_9217	0.33086	0.339921	0.878602	0.320981	0.711425	0.345041
IR_9152	0.314804	0.314804	0.931297	0.461849	0.58927	0.314804
IR_9080	0.244614	0.242081	0.627614	0.440689	0.882966	0.488865
IR_9026	0.176579	0.27706	0.677415	0.504713	0.832847	0.458216
IR_8993	0.201892	0.240097	0.763169	0.631608	0.705159	0.384903
IR_8992	0.179543	0.254955	0.739388	0.642205	0.716512	0.394227
IR_8990	0.192745	0.289494	0.722077	0.689308	0.708838	0.324366
IR_8971	0.310252	0.319052	0.600998	0.337505	0.933021	0.426002
IR_8893	0.184738	0.184738	0.739835	0.541862	0.671645	0.604012
IR_8789	0.298614	0.265862	0.682944	0.283241	0.846459	0.549709
IR_8752	0.274311	0.243356	0.601272	0.612484	0.861836	0.33357
IR_8664	0.305065	0.318558	0.586156	0.479116	0.928199	0.309736
IR_8624	0.168551	0.213728	0.688092	0.480275	0.688092	0.688092
IR_8619	0.371745	0.342286	0.881379	0.311075	0.704673	0.31567
IR_8529	0.26931	0.267915	0.860692	0.436539	0.70876	0.383613
IR_8528	0.274377	0.271044	0.880508	0.43048	0.681683	0.388737
IR_8526	0.221647	0.232051	0.781702	0.402456	0.740491	0.548482
IR_8448	0.234265	0.169152	0.729693	0.605128	0.729693	0.4589
IR_8422	0.331415	0.341264	0.884765	0.331669	0.702741	0.334976
IR_8416	0.195972	0.174251	0.705183	0.523646	0.705183	0.622594
IR_8356	0.0727305	0.325363	0.704312	0.610689	0.67183	0.541905
IR_8209	0.369648	0.24616	0.865794	0.356613	0.715504	0.373111
IR_8142	0.256351	0.264133	0.65902	0.306203	0.828258	0.612864
IR_8033	0.212684	0.260032	0.874047	0.430192	0.607982	0.541892
IR_8026	0.197265	0.193907	0.779838	0.529633	0.677226	0.54896
IR_801	0.202583	0.184264	0.799659	0.552622	0.595787	0.591914
IR_799	0.253364	0.185843	0.789389	0.500315	0.732148	0.46577
IR_7926	0.182889	0.278582	0.677786	0.381963	0.80515	0.600459
IR_79	0.305024	0.312667	0.776674	0.359031	0.825217	0.348216
IR_7879	0.325629	0.330025	0.860775	0.321268	0.735566	0.353566
IR_7874	0.332733	0.233164	0.846304	0.378616	0.734205	0.401807
IR_7863	0.17906	0.212641	0.726322	0.471159	0.711835	0.625812
IR_7798	0.375055	0.380238	0.943638	0.326472	0.585981	0.315445
IR_7773	0.229713	0.234488	0.826401	0.458904	0.712828	0.464494
IR_7764	0.359878	0.34323	0.949472	0.350884	0.577713	0.345653
IR_7735	0.185151	0.185151	0.742111	0.533251	0.620276	0.660888
IR_7733	0.202485	0.230505	0.836508	0.450127	0.603602	0.603602
IR_7703	0.185691	0.221908	0.72579	0.547613	0.762099	0.483729
IR_7611	0.33171	0.312053	0.94002	0.333941	0.586572	0.422533
IR_7600	0.205051	0.220772	0.737461	0.410073	0.733415	0.620057
IR_7564	0.265416	0.262507	0.621476	0.449582	0.904612	0.423236
IR_7539	0.173975	0.200879	0.739889	0.611361	0.67934	0.521386
IR_7477	0.294468	0.345871	0.633489	0.352961	0.921942	0.378099
IR_745	0.310762	0.417843	0.615531	0.220156	0.903076	0.459462
IR_7425	0.17411	0.208781	0.6544	0.508347	0.76394	0.617252
IR_7358	0.271618	0.272037	0.872535	0.369542	0.689824	0.451274
IR_7339	0.226299	0.275852	0.580601	0.406184	0.895024	0.54287
IR_7311	0.197723	0.227538	0.807528	0.518731	0.693569	0.481741
IR_7211	0.288851	0.327963	0.840393	0.336207	0.757178	0.376237
IR_6977	0.319102	0.323159	0.601581	0.418468	0.934241	0.330277
IR_693	0.231271	0.241755	0.684573	0.412739	0.842872	0.51362
IR_6904	0.297735	0.284303	0.866895	0.379621	0.717907	0.380368
IR_6845	0.16672	0.199891	0.708206	0.561582	0.707971	0.582459
IR_6844	0.228754	0.223841	0.748927	0.456398	0.790138	0.478772
IR_6843	0.223889	0.226542	0.770612	0.490385	0.767068	0.448333
IR_6842	0.209514	0.224058	0.732973	0.465197	0.786797	0.50829
IR_6840	0.171331	0.191545	0.700483	0.564703	0.704862	0.593906
IR_6810	0.254552	0.256103	0.89296	0.440165	0.634146	0.448903
IR_6774	0.312085	0.182627	0.853035	0.603366	0.603366	0.37235
IR_6748	0.247345	0.223172	0.576867	0.572536	0.876613	0.430296
IR_6747	0.253372	0.30084	0.720249	0.381103	0.85745	0.413815
IR_6741	0.260142	0.273359	0.775596	0.320278	0.784639	0.512815
IR_6740	0.307188	0.274079	0.802295	0.486272	0.770285	0.28671
IR_6739	0.202857	0.183147	0.746618	0.529626	0.712743	0.551838
IR_6648	0.335553	0.325423	0.933407	0.390844	0.611073	0.330529
IR_6589	0.304098	0.311802	0.877388	0.358972	0.70969	0.364879
IR_6588	0.326539	0.321914	0.75886	0.35091	0.842258	0.326349
IR_6586	0.319614	0.312244	0.836293	0.369987	0.764133	0.324557
IR_6585	0.311199	0.308872	0.86042	0.356087	0.734166	0.356087
IR_6584	0.320534	0.320623	0.825223	0.335498	0.778477	0.346475
IR_6583	0.320826	0.325218	0.882163	0.36714	0.704799	0.326682
IR_6582	0.315437	0.314355	0.828144	0.349098	0.774585	0.345209
IR_6581	0.307665	0.311218	0.80895	0.352327	0.794343	0.352327
IR_6580	0.313278	0.310701	0.842405	0.335736	0.756822	0.367887
IR_6553	0.429441	0.222054	0.713813	0.397357	0.852614	0.31155
IR_6533	0.09945	0.390705	0.822798	0.471602	0.644699	0.497575
IR_6515	0.189517	0.218824	0.74866	0.48981	0.744253	0.535765
IR_6489	0.227655	0.171523	0.771441	0.484658	0.688119	0.583432
IR_6395	0.321351	0.320494	0.820997	0.356955	0.782609	0.324422
IR_6391	0.22905	0.23035	0.765249	0.419627	0.774458	0.508095
IR_6390	0.238527	0.243163	0.799997	0.401733	0.753466	0.489942
IR_6389	0.232965	0.236892	0.784519	0.470041	0.76774	0.434672
IR_6388	0.195665	0.195342	0.739595	0.500768	0.724684	0.570776
IR_6387	0.212592	0.212525	0.776031	0.490078	0.738308	0.497295
IR_6386	0.197871	0.188149	0.7263	0.513175	0.731336	0.569998
IR_6385	0.257263	0.261066	0.805566	0.40961	0.772866	0.420458
IR_6384	0.228675	0.225056	0.782881	0.429422	0.753102	0.507693
IR_6381	0.179131	0.183247	0.697743	0.556839	0.703424	0.606445
IR_6380	0.214183	0.210502	0.747728	0.468126	0.764528	0.521761
IR_6329	0.207679	0.211175	0.733805	0.477086	0.771309	0.525775
IR_6327	0.237737	0.231984	0.865303	0.499481	0.646191	0.446132
IR_6297	0.288825	0.36591	0.943655	0.380647	0.581881	0.36591
IR_6287	0.249793	0.271115	0.741343	0.463688	0.82804	0.372849
IR_6254	0.202055	0.234283	0.760945	0.466494	0.764086	0.498966
IR_6243	0.201992	0.20128	0.741842	0.555441	0.741842	0.484432
IR_6195	0.276792	0.295097	0.80241	0.37527	0.793334	0.383926
IR_6193	0.201493	0.268353	0.774547	0.506224	0.767866	0.408347
IR_6192	0.290747	0.322229	0.822546	0.304313	0.771165	0.415829
IR_6058	0.336462	0.36138	0.614845	0.338487	0.933721	0.341934
IR_6047	0.176788	0.26709	0.822447	0.638566	0.600992	0.420947
IR_6043	0.221357	0.397503	0.646096	0.353914	0.899012	0.408949
IR_5917	0.167252	0.38181	0.803349	0.360151	0.746974	0.467294
IR_5807	0.0424413	0.403225	0.718057	0.564865	0.663163	0.535078
IR_5801	0.101398	0.32732	0.746889	0.567073	0.708746	0.475403
IR_5800	0.28171	0.284547	0.863543	0.379286	0.717927	0.399817
IR_576	0.342062	0.352537	0.953111	0.368714	0.567198	0.343207
IR_5755	0.367066	0.301062	0.921902	0.393151	0.630065	0.313582
IR_5753	0.330221	0.330328	0.793908	0.330533	0.811295	0.330544
IR_574	0.150448	0.256796	0.6598	0.633187	0.768301	0.458298
IR_5640	0.242127	0.242127	0.838826	0.483529	0.7068	0.41342
IR_5639	0.334757	0.330034	0.924262	0.3465	0.634458	0.356818
IR_5638	0.255848	0.273191	0.883417	0.375134	0.656187	0.483051
IR_5635	0.352083	0.337543	0.588311	0.351473	0.945336	0.352083
IR_563	0.282494	0.279937	0.842787	0.459425	0.732978	0.329208
IR_562	0.178467	0.224775	0.740529	0.488687	0.741772	0.552598
IR_5586	0.220947	0.163154	0.724493	0.54568	0.729475	0.54308
IR_5500	0.423091	0.246134	0.886149	0.301914	0.67116	0.398381
IR_5499	0.330452	0.352415	0.925351	0.439973	0.606524	0.272113
IR_5468	0.393044	0.450891	0.890581	0.390328	0.62493	0.177054
IR_5423	0.23894	0.226629	0.818777	0.456504	0.724605	0.461374
IR_5381	0.181391	0.215896	0.774439	0.472197	0.641453	0.641453
IR_537	0.252587	0.264532	0.742707	0.395929	0.829442	0.441632
IR_5347	0.253776	0.317506	0.810098	0.334823	0.776745	0.433881
IR_5267	0.253716	0.215979	0.75939	0.457121	0.791978	0.448644
IR_5266	0.334336	0.32678	0.808316	0.323304	0.796844	0.337249
IR_4932	0.274516	0.252491	0.618645	0.641587	0.836594	0.302995
IR_4915	0.349929	0.334679	0.863302	0.297641	0.730693	0.350585
IR_4885	0.211444	0.212193	0.75153	0.436665	0.745098	0.569899
IR_4884	0.203198	0.195055	0.741436	0.475686	0.725965	0.58549
IR_4883	0.184458	0.184641	0.717864	0.532965	0.696294	0.610607
IR_4882	0.198844	0.232825	0.765786	0.42499	0.734846	0.569537
IR_4880	0.178452	0.185048	0.738592	0.588205	0.657424	0.579107
IR_4879	0.217014	0.22216	0.755911	0.428094	0.762042	0.541608
IR_4878	0.247753	0.254594	0.797573	0.397379	0.771383	0.458148
IR_4875	0.217686	0.228494	0.770582	0.417628	0.751475	0.540964
IR_4874	0.257365	0.257166	0.790258	0.391499	0.785414	0.445127
IR_4873	0.256718	0.256997	0.710804	0.373707	0.845574	0.483028
IR_4872	0.173683	0.198568	0.715845	0.527382	0.706575	0.604777
IR_4871	0.201579	0.205739	0.760976	0.490146	0.730288	0.538103
IR_4870	0.243577	0.249235	0.813632	0.396813	0.745377	0.478196
IR_4788	0.22801	0.231296	0.875935	0.501569	0.603203	0.486816
IR_4668	0.273199	0.28544	0.798234	0.398926	0.794171	0.376859
IR_4654	0.316429	0.267242	0.660742	0.310964	0.885599	0.485853
IR_4631	0.270492	0.202076	0.800935	0.461783	0.748308	0.443236
IR_455	0.380986	0.318556	0.891605	0.344727	0.687498	0.303457
IR_4546	0.18156	0.216265	0.766341	0.503476	0.706684	0.552504
IR_4543	0.217189	0.218564	0.859522	0.591752	0.538329	0.501473
IR_4460	0.274213	0.345951	0.724201	0.41179	0.86012	0.310554
IR_4454	0.280663	0.199098	0.793757	0.351781	0.705362	0.596168
IR_443	0.327484	0.326147	0.762396	0.333176	0.839702	0.337924
IR_4407	0.304494	0.31463	0.80856	0.309653	0.790137	0.399355
IR_4403	0.212566	0.268102	0.761364	0.357545	0.763093	0.56416
IR_4402	0.322575	0.312998	0.72806	0.313699	0.863538	0.38596
IR_4336	0.224982	0.189999	0.640977	0.484801	0.819463	0.566607
IR_4260	0.217845	0.233689	0.816012	0.512089	0.709536	0.437659
IR_4250	0.322387	0.355517	0.603996	0.345473	0.938157	0.3613
IR_4249	0.277304	0.296259	0.620975	0.400454	0.918533	0.413304
IR_4248	0.3115	0.334319	0.724556	0.317784	0.867571	0.3711
IR_4224	0.230551	0.240074	0.812586	0.455592	0.73686	0.451166
IR_4221	0.330476	0.340836	0.871716	0.330927	0.721509	0.331365
IR_4218	0.204451	0.233011	0.785702	0.494541	0.739061	0.470064
IR_4216	0.289126	0.286684	0.884943	0.375662	0.687746	0.402669
IR_4123	0.247168	0.120945	0.722176	0.573658	0.657773	0.605108
IR_4004	0.225275	0.228813	0.773648	0.437465	0.765535	0.496094
IR_3858	0.207539	0.293062	0.8373	0.477977	0.712902	0.39805
IR_3852	0.183742	0.227558	0.694263	0.656159	0.738015	0.427092
IR_3805	0.0879257	0.369118	0.79322	0.469891	0.643068	0.563607
IR_3799	0.348138	0.345251	0.835665	0.31843	0.766099	0.313245
IR_3715	0.241313	0.217915	0.877729	0.464299	0.564493	0.561081
IR_3714	0.345368	0.334783	0.904103	0.348437	0.671481	0.322657
IR_3672	0.243652	0.26573	0.789438	0.489395	0.774544	0.364071
IR_3667	0.209193	0.324369	0.793197	0.43645	0.781222	0.382397
IR_3647	0.283739	0.280651	0.84381	0.389522	0.744423	0.384684
IR_3645	0.226011	0.226011	0.735517	0.466706	0.801318	0.471266
IR_3615	0.318406	0.295767	0.884382	0.427982	0.688177	0.312117
IR_3580	0.317624	0.29206	0.838764	0.329713	0.757398	0.391271
IR_35587	0.406618	0.291676	0.742604	0.301116	0.848069	0.336746
IR_35586	0.263317	0.280616	0.75405	0.435285	0.827782	0.365778
IR_35535	0.260238	0.261683	0.733148	0.483088	0.830568	0.358105
IR_35514	0.313084	0.309013	0.926892	0.379084	0.621981	0.376776
IR_35492	0.275381	0.28954	0.625004	0.285854	0.867617	0.583432
IR_35491	0.279529	0.297582	0.593036	0.326897	0.912092	0.517693
IR_35490	0.344451	0.312661	0.746592	0.322397	0.851906	0.348822
IR_35442	0.201417	0.29682	0.872602	0.389121	0.545677	0.621192
IR_35397	0.144585	0.238191	0.668269	0.539246	0.760429	0.57611
IR_35361	0.29235	0.266885	0.874209	0.376735	0.697686	0.418965
IR_35354	0.262598	0.344401	0.845567	0.386862	0.745848	0.341553
IR_35348	0.33815	0.255933	0.919151	0.392287	0.622577	0.398731
IR_35331	0.281875	0.292842	0.817086	0.382441	0.778576	0.374009
IR_3531	0.141604	0.241947	0.727074	0.535724	0.714812	0.565668
IR_35176	0.305123	0.349216	0.637422	0.364408	0.921445	0.349216
IR_35059	0.278489	0.278244	0.869102	0.366876	0.703329	0.430789
IR_34935	0.383222	0.477165	0.782482	0.238036	0.782482	0.263444
IR_34849	0.185114	0.199441	0.750022	0.567165	0.703349	0.521739
IR_34846	0.258691	0.262911	0.642756	0.562182	0.864331	0.335958
IR_34841	0.30266	0.301892	0.862907	0.429735	0.718616	0.31102
IR_34839	0.335541	0.332967	0.918944	0.341685	0.645145	0.352547
IR_34761	0.267531	0.269524	0.609245	0.341319	0.88932	0.54989
IR_34685	0.229883	0.247447	0.741438	0.519142	0.800717	0.388201
IR_34667	0.214098	0.197137	0.748609	0.532492	0.748609	0.485883
IR_34665	0.218132	0.289607	0.764114	0.378089	0.799174	0.477713
IR_34660	0.325943	0.362877	0.937121	0.339392	0.606496	0.355001
IR_34592	0.281472	0.288528	0.712875	0.318611	0.855956	0.469387
IR_34588	0.163418	0.246071	0.706924	0.464976	0.764531	0.580909
IR_34521	0.172955	0.192933	0.747216	0.614279	0.638588	0.560857
IR_34434	0.274926	0.289846	0.871732	0.480078	0.68523	0.325015
IR_34404	0.338731	0.345229	0.906665	0.329939	0.667535	0.338731
IR_34358	0.322653	0.322204	0.869894	0.323688	0.72232	0.366071
IR_34357	0.299083	0.303689	0.836389	0.331386	0.759288	0.396994
IR_34356	0.325533	0.298682	0.874385	0.346774	0.714519	0.366937
IR_34355	0.363032	0.318561	0.848811	0.324119	0.749971	0.322335
IR_34260	0.317242	0.287607	0.76305	0.273076	0.813628	0.472227
IR_34243	0.229361	0.262536	0.674821	0.373695	0.847359	0.539058
IR_34211	0.312939	0.357741	0.751395	0.332466	0.847866	0.324423
IR_34184	0.473553	0.396783	0.866436	0.159803	0.650246	0.380009
IR_34176	0.319207	0.289811	0.931341	0.43087	0.599557	0.356044
IR_34175	0.20053	0.172892	0.735653	0.548694	0.69598	0.57308
IR_34172	0.38402	0.285717	0.735064	0.373795	0.854113	0.294119
IR_34170	0.335696	0.355062	0.897426	0.300204	0.680041	0.3584
IR_34142	0.175092	0.448454	0.638418	0.529868	0.851178	0.283819
IR_34131	0.294814	0.313613	0.809089	0.313613	0.787676	0.408026
IR_34016	0.210567	0.20928	0.712266	0.517877	0.790651	0.486188
IR_33945	0.261039	0.36721	0.755494	0.328602	0.837397	0.377087
IR_33867	0.207348	0.174458	0.763278	0.536808	0.677444	0.567492
IR_33790	0.305393	0.317589	0.812402	0.390247	0.787693	0.313504
IR_3374	0.368616	0.372789	0.887833	0.320083	0.691056	0.286453
IR_33532	0.300913	0.36598	0.92184	0.312082	0.629492	0.396522
IR_33463	0.189832	0.195437	0.750841	0.517291	0.702933	0.570496
IR_33414	0.339796	0.342253	0.93869	0.358556	0.604063	0.343472
IR_33408	0.313607	0.332886	0.918415	0.325405	0.639592	0.396924
IR_33318	0.247471	0.259001	0.713913	0.45992	0.845445	0.401079
IR_33295	0.341935	0.228922	0.724147	0.411504	0.852568	0.367753
IR_33273	0.301304	0.221492	0.833252	0.310969	0.610576	0.649235
IR_33269	0.325193	0.315177	0.775911	0.315177	0.82599	0.369381
IR_33138	0.24605	0.235171	0.735643	0.4403	0.819573	0.450093
IR_32979	0.340458	0.356198	0.941951	0.348341	0.596578	0.343304
IR_32952	0.0919813	0.306883	0.690637	0.533725	0.725943	0.57766
IR_32926	0.207908	0.215007	0.754505	0.530897	0.754505	0.464006
IR_32922	0.271612	0.278407	0.771049	0.342407	0.810687	0.452667
IR_32850	0.290342	0.135161	0.682092	0.517144	0.796286	0.505804
IR_32791	0.181383	0.278828	0.655693	0.491433	0.850205	0.469287
IR_32788	0.23771	0.335452	0.572762	0.421501	0.931118	0.428286
IR_32545	0.27281	0.299728	0.795727	0.415003	0.797199	0.346362
IR_32537	0.3055	0.302356	0.817079	0.354086	0.784484	0.363326
IR_32362	0.268593	0.256868	0.685215	0.381065	0.86889	0.466198
IR_32340	0.287682	0.1628	0.830122	0.434432	0.649734	0.56206
IR_32319	0.286871	0.366647	0.876944	0.310501	0.706402	0.379464
IR_32314	0.197837	0.237111	0.8461	0.48012	0.538002	0.627659
IR_32305	0.191653	0.181075	0.726047	0.527257	0.69764	0.603158
IR_32213	0.298193	0.316153	0.817196	0.372694	0.784315	0.338278
IR_32101	0.223076	0.230365	0.798207	0.49554	0.737912	0.44173
IR_32090	0.161882	0.265764	0.749288	0.454289	0.750804	0.544802
IR_31973	0.340083	0.320528	0.921852	0.355306	0.638745	0.350315
IR_31861	0.358	0.354566	0.753196	0.24907	0.837811	0.374186
IR_31847	0.212875	0.204921	0.844783	0.52953	0.56736	0.56736
IR_31846	0.197473	0.207906	0.730357	0.662068	0.694587	0.43444
IR_31823	0.248291	0.273182	0.654532	0.346853	0.867213	0.536758
IR_31707	0.276482	0.187306	0.83879	0.487153	0.683125	0.453974
IR_31701	0.207374	0.330005	0.830997	0.406485	0.740233	0.411736
IR_31455	0.336743	0.303581	0.746741	0.303581	0.848035	0.388147
IR_31454	0.233091	0.226381	0.746015	0.410658	0.788494	0.52219
IR_31453	0.305739	0.313889	0.808902	0.383354	0.792342	0.322604
IR_31451	0.321259	0.304807	0.803115	0.332172	0.800166	0.365311
IR_31450	0.227834	0.210451	0.718564	0.543159	0.793777	0.433043
IR_31422	0.344788	0.340084	0.899257	0.341926	0.679659	0.321116
IR_31276	0.324615	0.322138	0.909413	0.379354	0.659556	0.331753
IR_31183	0.306502	0.359508	0.9497	0.405491	0.565818	0.33981
IR_31182	0.324247	0.330252	0.876074	0.316321	0.713556	0.366379
IR_31153	0.350817	0.426379	0.946699	0.337548	0.566237	0.299149
IR_31016	0.303104	0.34943	0.744981	0.489158	0.816689	0.223468
IR_31006	0.239577	0.212133	0.859984	0.44467	0.600541	0.569924
IR_30841	0.216672	0.252579	0.703984	0.447504	0.834197	0.471894
IR_30834	0.217534	0.231869	0.785326	0.465285	0.751817	0.474998
IR_30742	0.432358	0.463304	0.644211	0.290937	0.882149	0.21387
IR_30661	0.204347	0.178581	0.727704	0.544247	0.727704	0.544247
IR_30615	0.241862	0.244154	0.819865	0.454447	0.738157	0.428345
IR_30611	0.199823	0.165889	0.685597	0.551508	0.721193	0.602819
IR_3061	0.328928	0.296847	0.943344	0.442495	0.567932	0.347284
IR_30570	0.365906	0.263914	0.864554	0.304128	0.714359	0.413969
IR_30545	0.266972	0.130336	0.75246	0.484649	0.628094	0.664318
IR_305	0.265647	0.136694	0.71462	0.485704	0.741501	0.582663
IR_30430	0.222069	0.205544	0.850513	0.513674	0.600846	0.534184
IR_30371	0.326401	0.30534	0.74512	0.316529	0.850507	0.382933
IR_30308	0.255142	0.266469	0.721908	0.60548	0.784317	0.293513
IR_30293	0.32198	0.338157	0.808536	0.338157	0.796498	0.323502
IR_30244	0.210989	0.249503	0.858755	0.421862	0.593684	0.592037
IR_30178	0.200271	0.223309	0.697267	0.470994	0.801797	0.533192
IR_29973	0.391545	0.282926	0.832809	0.401517	0.752766	0.265267
IR_29971	0.212457	0.227798	0.707915	0.5286	0.80703	0.443029
IR_29967	0.179465	0.194792	0.736443	0.545202	0.697874	0.573053
IR_29964	0.177691	0.18643	0.698629	0.594247	0.710362	0.559472
IR_29963	0.201322	0.325311	0.87513	0.42592	0.6668	0.432346
IR_29782	0.212164	0.215965	0.825656	0.485696	0.667844	0.519505
IR_29775	0.284489	0.291441	0.932573	0.446215	0.5809	0.391211
IR_29735	0.27439	0.277535	0.785861	0.410646	0.804059	0.374338
IR_29729	0.335611	0.336624	0.914318	0.343779	0.65405	0.342447
IR_29638	0.268025	0.131058	0.73479	0.631999	0.687483	0.473474
IR_29623	0.385732	0.330473	0.752187	0.330473	0.843278	0.284687
IR_29530	0.300995	0.32221	0.810777	0.309369	0.78842	0.395058
IR_29529	0.301781	0.313374	0.730199	0.363553	0.862792	0.35513
IR_29509	0.128455	0.292557	0.804339	0.481199	0.607085	0.613195
IR_29287	0.407306	0.279473	0.933527	0.450892	0.569821	0.28581
IR_29246	0.180775	0.207478	0.748762	0.523007	0.713577	0.553229
IR_29141	0.347016	0.0952006	0.813479	0.588546	0.569112	0.513475
IR_29136	0.184959	0.184749	0.742595	0.594584	0.672076	0.547867
IR_29092	0.290656	0.340267	0.851555	0.333383	0.744542	0.366426
IR_29061	0.255873	0.260964	0.841504	0.34701	0.703045	0.518434
IR_29060	0.238853	0.262054	0.84421	0.433418	0.714875	0.433418
IR_29059	0.272101	0.281467	0.82199	0.351895	0.762709	0.436667
IR_29017	0.245596	0.324562	0.923774	0.396661	0.595302	0.440933
IR_28982	0.333509	0.181489	0.688897	0.355511	0.833889	0.533535
IR_28980	0.156186	0.237582	0.804888	0.572742	0.599342	0.556088
IR_28936	0.240974	0.146401	0.78477	0.611386	0.606577	0.536723
IR_28882	0.230371	0.266671	0.713007	0.502044	0.83404	0.380697
IR_28717	0.282456	0.304996	0.901746	0.460933	0.646121	0.330576
IR_28714	0.268088	0.314775	0.889018	0.333916	0.670059	0.450973
IR_28614	0.225311	0.243686	0.739282	0.343934	0.739282	0.635333
IR_28586	0.205262	0.245526	0.827965	0.432611	0.683204	0.532262
IR_28492	0.158837	0.451207	0.610682	0.602265	0.827112	0.276728
IR_28450	0.230554	0.338045	0.76928	0.376115	0.817362	0.395473
IR_28422	0.230302	0.173976	0.669682	0.535646	0.798124	0.519099
IR_2841	0.141751	0.255936	0.716708	0.544105	0.747119	0.521209
IR_28401	0.335247	0.306599	0.881282	0.37725	0.704267	0.322185
IR_28399	0.288898	0.244596	0.872137	0.552101	0.637619	0.331478
IR_28327	0.311949	0.335458	0.863045	0.303297	0.72831	0.384771
IR_28325	0.343903	0.321362	0.66999	0.355277	0.904764	0.331533
IR_28295	0.180889	0.190239	0.769966	0.597775	0.579068	0.608892
IR_28292	0.286522	0.267353	0.635396	0.509486	0.891711	0.336361
IR_28286	0.149437	0.286798	0.809276	0.553567	0.671819	0.455933
IR_28276	0.313088	0.407448	0.893007	0.310692	0.680931	0.321663
IR_28271	0.214498	0.155911	0.696841	0.568357	0.724987	0.566236
IR_2822	0.32006	0.303117	0.705067	0.326999	0.879034	0.392554
IR_2818	0.272785	0.266065	0.798238	0.341505	0.777586	0.47065
IR_27965	0.230431	0.207107	0.805522	0.65244	0.622454	0.408875
IR_27939	0.382755	0.172327	0.685511	0.438849	0.856572	0.390816
IR_27936	0.210161	0.351932	0.725692	0.451064	0.840368	0.347613
IR_27933	0.382755	0.172327	0.685511	0.438849	0.856572	0.390816
IR_27875	0.189525	0.221516	0.705658	0.499989	0.785449	0.524692
IR_27873	0.1282	0.274117	0.804172	0.568134	0.588948	0.563258
IR_27872	0.17395	0.193334	0.709048	0.553765	0.709048	0.587684
IR_27779	0.320712	0.324251	0.867614	0.336509	0.726502	0.35124
IR_27778	0.308853	0.311055	0.817729	0.334363	0.784446	0.370384
IR_27777	0.315243	0.317899	0.807186	0.362593	0.7966	0.327308
IR_27776	0.322402	0.319775	0.801623	0.348277	0.803212	0.33154
IR_27775	0.32449	0.323756	0.815975	0.356461	0.788011	0.318136
IR_27728	0.178501	0.224846	0.740548	0.659624	0.680644	0.442666
IR_27715	0.388989	0.212929	0.570551	0.560917	0.89354	0.299903
IR_27622	0.246594	0.207553	0.836233	0.502591	0.682203	0.451656
IR_27567	0.222775	0.190821	0.718053	0.55075	0.773696	0.470734
IR_27566	0.284094	0.244907	0.868039	0.392895	0.691637	0.445257
IR_27565	0.306295	0.277571	0.812391	0.537116	0.733741	0.259715
IR_27564	0.188434	0.227655	0.764547	0.566691	0.724928	0.454573
IR_27516	0.358545	0.281517	0.885974	0.35267	0.695454	0.35267
IR_27427	0.237485	0.240174	0.588177	0.490232	0.891909	0.478852
IR_27270	0.27275	0.273413	0.599056	0.441341	0.919339	0.420931
IR_27249	0.305581	0.361606	0.929537	0.37281	0.6197	0.337595
IR_27242	0.27594	0.255851	0.855886	0.359289	0.703713	0.47615
IR_27178	0.284999	0.319351	0.886158	0.381984	0.692929	0.361407
IR_27095	0.189016	0.189016	0.762187	0.64768	0.617993	0.520939
IR_27053	0.2613	0.221617	0.74979	0.353455	0.775124	0.565543
IR_270	0.295473	0.274154	0.866341	0.39786	0.714628	0.378374
IR_2699	0.284655	0.291477	0.8767	0.40234	0.70086	0.370797
IR_26853	0.169937	0.200685	0.7521	0.544861	0.647397	0.611849
IR_26850	0.293358	0.303545	0.780981	0.373387	0.818699	0.356861
IR_26849	0.2888	0.290759	0.836925	0.348231	0.754629	0.407487
IR_26818	0.223195	0.220212	0.782022	0.407552	0.724949	0.568899
IR_26817	0.304587	0.303666	0.761127	0.344051	0.837268	0.37613
IR_26816	0.224397	0.221233	0.749771	0.389147	0.746685	0.595596
IR_26815	0.198921	0.213283	0.745457	0.467348	0.747389	0.55443
IR_26814	0.236012	0.23301	0.768304	0.403605	0.775639	0.51026
IR_26738	0.334933	0.334933	0.688738	0.315679	0.893063	0.359483
IR_26643	0.346202	0.440561	0.835157	0.235067	0.742513	0.32733
IR_2643	0.227166	0.171847	0.805121	0.637885	0.558286	0.526525
IR_26425	0.224908	0.20975	0.818597	0.464245	0.687495	0.521834
IR_26424	0.252461	0.224474	0.739422	0.355755	0.777615	0.577102
IR_26339	0.250019	0.236213	0.835432	0.428414	0.71683	0.459921
IR_2633	0.283706	0.230755	0.890513	0.495647	0.627549	0.398659
IR_26314	0.254817	0.242215	0.787742	0.489982	0.772642	0.379432
IR_26291	0.220022	0.176784	0.664758	0.514748	0.790767	0.559751
IR_26237	0.21082	0.210722	0.704165	0.490015	0.79847	0.512637
IR_26223	0.237075	0.238065	0.732207	0.458036	0.818788	0.442659
IR_26207	0.210245	0.237236	0.628608	0.524017	0.856805	0.469918
IR_26193	0.163232	0.335977	0.857436	0.502702	0.652008	0.415475
IR_26191	0.306144	0.306144	0.820369	0.374432	0.780779	0.338961
IR_26190	0.349799	0.327928	0.728337	0.366062	0.863814	0.29089
IR_2617	0.286555	0.219965	0.858872	0.416765	0.691025	0.453646
IR_2616	0.17891	0.18438	0.726624	0.581352	0.677714	0.57785
IR_26049	0.132394	0.469821	0.821713	0.487995	0.67853	0.336376
IR_25936	0.254116	0.226152	0.848988	0.38631	0.551552	0.659711
IR_25924	0.280487	0.194842	0.760352	0.349737	0.605961	0.73545
IR_25900	0.41185	0.206989	0.746068	0.381995	0.828759	0.351168
IR_25873	0.197139	0.219536	0.642606	0.528826	0.826549	0.512173
IR_25806	0.0908812	0.313959	0.772202	0.578277	0.612361	0.559149
IR_25773	0.175948	0.211965	0.701595	0.469555	0.659732	0.708035
IR_25652	0.285874	0.360993	0.89935	0.309349	0.667529	0.403734
IR_25641	0.208403	0.461395	0.704634	0.56564	0.78108	0.205677
IR_25622	0.179098	0.205577	0.759718	0.500389	0.614175	0.667873
IR_25522	0.217721	0.270728	0.745813	0.407429	0.810559	0.474578
IR_25520	0.296781	0.377819	0.689504	0.207213	0.846987	0.508526
IR_255	0.413797	0.114004	0.757907	0.333709	0.66937	0.638042
IR_25340	0.20604	0.18044	0.774799	0.50898	0.653722	0.602849
IR_25267	0.204091	0.279336	0.812735	0.356931	0.69318	0.580556
IR_25254	0.204034	0.173988	0.739961	0.613014	0.684303	0.511529
IR_25252	0.190862	0.195789	0.744024	0.606827	0.697964	0.491363
IR_25251	0.238551	0.234513	0.794917	0.52501	0.744313	0.389525
IR_25249	0.282748	0.249901	0.820412	0.476072	0.749569	0.348126
IR_2524	0.328043	0.310609	0.757864	0.440136	0.826827	0.263351
IR_25227	0.369201	0.402258	0.582762	0.35238	0.940856	0.279372
IR_2520	0.328901	0.340413	0.943217	0.363668	0.592244	0.358386
IR_25168	0.154109	0.345856	0.582706	0.463507	0.883087	0.497564
IR_25099	0.208537	0.219835	0.678186	0.472182	0.818585	0.529505
IR_25098	0.251832	0.27701	0.704501	0.320216	0.833629	0.53964
IR_25049	0.297879	0.314467	0.877224	0.394246	0.706779	0.336234
IR_24985	0.196388	0.191441	0.673582	0.57113	0.774527	0.519761
IR_24970	0.203041	0.209262	0.732093	0.484114	0.765358	0.53296
IR_24954	0.333249	0.33125	0.89446	0.343632	0.687773	0.336466
IR_24821	0.281348	0.23678	0.885434	0.45181	0.653641	0.417817
IR_24810	0.172542	0.246952	0.827349	0.544591	0.633883	0.501512
IR_24797	0.210184	0.218923	0.708312	0.590654	0.778225	0.420532
IR_24792	0.318474	0.379047	0.651627	0.361994	0.912356	0.303331
IR_24752	0.312085	0.225362	0.820034	0.411499	0.759042	0.398808
IR_24726	0.233963	0.272308	0.795447	0.3238	0.728069	0.573243
IR_24710	0.232067	0.192107	0.765636	0.511531	0.746218	0.479271
IR_24703	0.226639	0.228624	0.778138	0.458334	0.76457	0.470525
IR_24693	0.247311	0.262185	0.880964	0.38934	0.643294	0.503734
IR_24681	0.318171	0.459223	0.713865	0.159952	0.817052	0.458566
IR_24656	0.347504	0.328166	0.84744	0.346616	0.751802	0.305302
IR_24588	0.264356	0.25655	0.745157	0.421449	0.83017	0.409148
IR_24586	0.302689	0.282915	0.637102	0.42435	0.912486	0.367287
IR_24583	0.294284	0.297267	0.812771	0.390958	0.785486	0.346063
IR_24551	0.420345	0.353744	0.794486	0.213517	0.786061	0.358676
IR_24457	0.309073	0.318039	0.714767	0.362584	0.87485	0.347517
IR_24451	0.198666	0.209848	0.7877	0.613941	0.660277	0.456398
IR_24422	0.208677	0.205378	0.683735	0.428611	0.762011	0.638417
IR_24364	0.210928	0.19094	0.763101	0.568425	0.712131	0.481305
IR_24361	0.325231	0.316019	0.831105	0.311989	0.769751	0.372734
IR_2434	0.171503	0.385713	0.808532	0.348208	0.741477	0.471397
IR_24223	0.197883	0.172799	0.742355	0.53217	0.623887	0.657735
IR_2420	0.191386	0.203882	0.644705	0.49824	0.791653	0.596964
IR_24007	0.259713	0.361515	0.885161	0.259713	0.615108	0.54562
IR_23839	0.225442	0.290725	0.837048	0.487211	0.718784	0.367618
IR_23793	0.21162	0.257565	0.725928	0.372854	0.790778	0.568085
IR_23556	0.228498	0.263057	0.850158	0.366042	0.653844	0.56523
IR_23539	0.244107	0.213726	0.819555	0.390314	0.669438	0.589689
IR_23465	0.333373	0.349068	0.584486	0.391061	0.94478	0.324061
IR_23445	0.168992	0.244768	0.776393	0.493375	0.715431	0.527871
IR_2344	0.278329	0.203679	0.778162	0.429673	0.778162	0.458824
IR_23334	0.268437	0.252124	0.818624	0.41708	0.758959	0.411606
IR_23286	0.317161	0.354221	0.870587	0.326055	0.722188	0.336617
IR_23238	0.253667	0.297141	0.806504	0.344396	0.775358	0.449764
IR_23235	0.136829	0.28119	0.807819	0.630144	0.582136	0.488711
IR_23148	0.198492	0.195167	0.677168	0.48073	0.766152	0.609121
IR_23130	0.286813	0.320517	0.889827	0.318814	0.677357	0.4335
IR_23112	0.297745	0.21569	0.782259	0.370422	0.782259	0.478455
IR_23087	0.205604	0.249305	0.799938	0.397602	0.563953	0.710427
IR_23057	0.279992	0.312267	0.74107	0.361245	0.851019	0.381236
IR_23047	0.100787	0.390225	0.763322	0.456665	0.735204	0.480625
IR_22996	0.280725	0.279678	0.801962	0.519348	0.756158	0.288958
IR_22781	0.318519	0.270341	0.828323	0.37483	0.767539	0.367278
IR_22780	0.260561	0.257572	0.85444	0.407978	0.709956	0.436323
IR_22717	0.177323	0.196825	0.699835	0.533517	0.731273	0.588055
IR_22701	0.313676	0.334591	0.775757	0.336111	0.827747	0.338948
IR_2269	0.230193	0.230193	0.860007	0.550841	0.625283	0.430313
IR_22675	0.349426	0.325584	0.866854	0.320701	0.727639	0.336625
IR_22673	0.320148	0.326171	0.800236	0.346018	0.804727	0.329529
IR_22662	0.330672	0.279724	0.721437	0.425879	0.860523	0.308594
IR_22627	0.40192	0.4618	0.828833	0.218621	0.731242	0.284414
IR_22526	0.282225	0.27863	0.861896	0.354786	0.713758	0.435536
IR_22476	0.368325	0.329707	0.934917	0.335915	0.611339	0.346626
IR_22446	0.205532	0.184706	0.742756	0.554673	0.723731	0.51543
IR_22443	0.167704	0.216638	0.740108	0.499604	0.696836	0.60594
IR_22368	0.329573	0.341781	0.941095	0.348464	0.597298	0.368618
IR_22362	0.324113	0.288316	0.679296	0.462017	0.881517	0.29157
IR_22356	0.2241	0.229927	0.798332	0.442472	0.738577	0.493421
IR_22352	0.203873	0.224471	0.822162	0.444513	0.638179	0.593631
IR_22223	0.211554	0.217262	0.713545	0.392995	0.668215	0.723259
IR_22170	0.225277	0.233864	0.877704	0.476391	0.591181	0.522412
IR_22163	0.0397901	0.451366	0.761876	0.49852	0.59845	0.576827
IR_22162	0.249568	0.243396	0.848973	0.476837	0.698278	0.409778
IR_2216	0.325187	0.33143	0.943545	0.334827	0.583416	0.408425
IR_22125	0.276724	0.253061	0.884488	0.461385	0.661365	0.389807
IR_22121	0.218144	0.160941	0.71091	0.584126	0.727447	0.525262
IR_22112	0.336515	0.322148	0.836657	0.346413	0.765514	0.319582
IR_2211	0.301773	0.334246	0.801773	0.339533	0.802319	0.347184
IR_22097	0.336587	0.344813	0.951312	0.387187	0.56924	0.337691
IR_22091	0.302266	0.254853	0.852458	0.394332	0.729078	0.393843
IR_22090	0.251059	0.259557	0.856978	0.372507	0.686713	0.500014
IR_22087	0.223731	0.216663	0.849772	0.489791	0.638627	0.508245
IR_2208	0.328581	0.32758	0.82347	0.330859	0.780894	0.335445
IR_21868	0.204886	0.193574	0.713899	0.448349	0.713899	0.652223
IR_21829	0.212788	0.200871	0.791601	0.495541	0.70181	0.524218
IR_21828	0.312536	0.298214	0.871893	0.391783	0.71473	0.337673
IR_21772	0.222557	0.237818	0.843945	0.418946	0.661084	0.542479
IR_21755	0.181796	0.22931	0.811694	0.506876	0.658461	0.538693
IR_21754	0.138416	0.261278	0.724158	0.502045	0.737276	0.563657
IR_21495	0.251777	0.2513	0.692469	0.365462	0.845408	0.520413
IR_21422	0.268252	0.283702	0.777591	0.281081	0.765031	0.551173
IR_21420	0.214956	0.209	0.706728	0.420476	0.767767	0.607903
IR_21372	0.165821	0.2686	0.715236	0.485832	0.79424	0.497101
IR_21347	0.183421	0.187913	0.752111	0.598678	0.659205	0.545502
IR_21270	0.332065	0.339542	0.772746	0.310606	0.830226	0.341645
IR_21150	0.204045	0.204813	0.822063	0.522998	0.633396	0.539514
IR_21141	0.305044	0.317831	0.915793	0.332261	0.638762	0.417138
IR_21125	0.209921	0.330903	0.861141	0.563094	0.639726	0.322044
IR_21105	0.27531	0.284337	0.692707	0.433213	0.876207	0.365055
IR_2098	0.365072	0.349728	0.916695	0.332572	0.647494	0.315269
IR_20940	0.342405	0.276531	0.903933	0.371498	0.66347	0.368992
IR_20938	0.224597	0.199125	0.791051	0.684364	0.59409	0.433603
IR_20931	0.300351	0.327298	0.88589	0.353761	0.697961	0.361568
IR_2092	0.326288	0.4563	0.928514	0.292986	0.59699	0.325751
IR_2084	0.210072	0.19752	0.793318	0.588499	0.667382	0.470038
IR_20782	0.378329	0.431566	0.90171	0.22361	0.639072	0.352542
IR_20760	0.180896	0.190574	0.763203	0.556094	0.633475	0.602588
IR_20669	0.223684	0.231807	0.816898	0.47257	0.718099	0.46377
IR_20668	0.274701	0.250166	0.672815	0.370248	0.871872	0.487028
IR_20587	0.17819	0.207885	0.712962	0.610119	0.727731	0.489942
IR_20561	0.230317	0.258813	0.768047	0.320873	0.710961	0.637819
IR_20555	0.26308	0.260601	0.87196	0.411438	0.685421	0.434329
IR_20507	0.262783	0.263257	0.845512	0.526727	0.695265	0.333286
IR_205	0.246536	0.248187	0.897832	0.426204	0.577745	0.530325
IR_2043	0.17606	0.187787	0.702711	0.57501	0.70788	0.577382
IR_20424	0.300813	0.308175	0.784515	0.298788	0.808219	0.426319
IR_20421	0.308318	0.329137	0.899706	0.331801	0.674995	0.382872
IR_2042	0.220167	0.229325	0.7807	0.577291	0.725316	0.39403
IR_2041	0.247911	0.26216	0.831166	0.458404	0.734953	0.392235
IR_2038	0.220626	0.212253	0.779691	0.57989	0.715254	0.419116
IR_20359	0.318117	0.155302	0.635661	0.497965	0.855975	0.463808
IR_20299	0.302253	0.285684	0.901682	0.397761	0.662412	0.377038
IR_20195	0.257627	0.231645	0.760558	0.408442	0.800473	0.468084
IR_20162	0.246865	0.232593	0.729259	0.346769	0.779913	0.591432
IR_20140	0.254468	0.24492	0.745608	0.574919	0.778548	0.328368
IR_20107	0.29533	0.225162	0.749088	0.421037	0.823934	0.412278
IR_20027	0.245639	0.242982	0.88669	0.545293	0.592491	0.413734
IR_20015	0.277719	0.279087	0.763143	0.337761	0.819417	0.449703
IR_20	0.170846	0.216665	0.786858	0.636086	0.590854	0.52552
IR_19935	0.3781	0.251888	0.718804	0.3059	0.858932	0.413206
IR_19886	0.252372	0.249627	0.823817	0.462121	0.740313	0.39858
IR_19833	0.199037	0.206525	0.750689	0.496812	0.74008	0.533687
IR_19787	0.33399	0.326438	0.861057	0.325848	0.735708	0.343788
IR_19784	0.270916	0.269047	0.688421	0.392661	0.875085	0.430699
IR_19544	0.183067	0.198386	0.781456	0.561366	0.64263	0.559925
IR_19423	0.327122	0.377436	0.944264	0.358167	0.587837	0.332003
IR_19399	0.209456	0.214255	0.824352	0.498498	0.663665	0.516604
IR_19275	0.310037	0.303958	0.895093	0.381929	0.680903	0.35491
IR_19181	0.204233	0.185351	0.722453	0.480526	0.722453	0.611813
IR_19169	0.202857	0.202065	0.69402	0.455572	0.764732	0.607583
IR_19168	0.277477	0.275879	0.647992	0.443872	0.899536	0.382074
IR_19165	0.268758	0.269913	0.839269	0.471923	0.729621	0.347345
IR_19162	0.257089	0.257089	0.584952	0.502986	0.907691	0.417022
IR_19041	0.338286	0.347479	0.950508	0.391325	0.570188	0.329044
IR_19030	0.337638	0.339206	0.904305	0.338516	0.671738	0.335427
IR_18944	0.364845	0.3403	0.629672	0.283028	0.921827	0.387158
IR_18899	0.231125	0.235791	0.879468	0.444842	0.568761	0.566842
IR_1885	0.180264	0.211191	0.721577	0.466741	0.707191	0.639865
IR_18680	0.189365	0.203359	0.654299	0.481881	0.771543	0.626383
IR_18671	0.217505	0.236441	0.821969	0.496507	0.706569	0.447839
IR_18630	0.309085	0.361886	0.834811	0.307902	0.765629	0.347515
IR_18585	0.207058	0.197457	0.756582	0.486525	0.729026	0.550181
IR_18572	0.28928	0.377498	0.853738	0.305748	0.738702	0.361863
IR_18381	0.315784	0.289477	0.864556	0.321177	0.719533	0.416302
IR_18324	0.165075	0.213965	0.722424	0.498518	0.690392	0.636455
IR_18190	0.250249	0.240331	0.866265	0.473389	0.668728	0.427868
IR_18122	0.234804	0.286788	0.784951	0.404091	0.793543	0.422653
IR_18121	0.198044	0.237893	0.718752	0.422029	0.782842	0.56727
IR_18115	0.200968	0.203675	0.80838	0.489577	0.631599	0.59263
IR_17981	0.265247	0.263384	0.819929	0.416524	0.760921	0.400824
IR_17933	0.209213	0.327814	0.602711	0.410922	0.905907	0.470263
IR_17908	0.316244	0.333741	0.865836	0.342469	0.72911	0.339429
IR_1787	0.231287	0.233249	0.864332	0.490614	0.644184	0.463163
IR_1783	0.327023	0.342476	0.746448	0.331568	0.852732	0.326582
IR_17810	0.258857	0.204614	0.688458	0.406791	0.82719	0.540918
IR_17716	0.169579	0.220443	0.686456	0.471373	0.731954	0.647024
IR_17609	0.201158	0.259663	0.851716	0.615869	0.583278	0.415146
IR_17585	0.269709	0.317114	0.655017	0.295611	0.882093	0.507285
IR_17564	0.223658	0.291092	0.817706	0.40925	0.753835	0.431288
IR_17562	0.283049	0.285064	0.779984	0.382131	0.81447	0.382131
IR_17559	0.269933	0.273331	0.757388	0.406242	0.827683	0.392252
IR_17558	0.30278	0.312249	0.701652	0.362164	0.882621	0.365364
IR_17557	0.22168	0.356529	0.785745	0.490095	0.77711	0.29567
IR_17496	0.275806	0.354441	0.9078	0.362039	0.656884	0.36986
IR_17467	0.235442	0.223518	0.699776	0.498106	0.82934	0.440648
IR_17408	0.206733	0.203224	0.7553	0.433739	0.642158	0.685675
IR_17374	0.326986	0.325712	0.830523	0.333002	0.772988	0.337618
IR_17373	0.314694	0.318714	0.746036	0.340091	0.852184	0.355109
IR_17372	0.314116	0.321958	0.775155	0.345003	0.827988	0.342609
IR_17301	0.271968	0.233095	0.860615	0.417741	0.690035	0.453375
IR_17149	0.336943	0.339566	0.900583	0.335854	0.677969	0.335914
IR_17014	0.119983	0.289858	0.742307	0.504676	0.720372	0.549633
IR_17013	0.126989	0.244157	0.694003	0.545377	0.702993	0.613311
IR_17003	0.245162	0.241958	0.796002	0.588235	0.714639	0.340833
IR_16997	0.310922	0.341451	0.925439	0.394502	0.626059	0.328456
IR_16961	0.312929	0.120277	0.831608	0.557907	0.53769	0.566419
IR_16929	0.254426	0.248138	0.639735	0.390264	0.87783	0.516436
IR_16835	0.24035	0.367363	0.879222	0.400003	0.691293	0.348599
IR_16757	0.168281	0.247746	0.822585	0.488184	0.615143	0.584891
IR_16749	0.197022	0.23848	0.86358	0.554271	0.549202	0.524273
IR_16699	0.254971	0.270025	0.611528	0.483783	0.903987	0.402535
IR_1661	0.182962	0.206683	0.761152	0.488958	0.609933	0.677141
IR_16574	0.310657	0.346675	0.896789	0.318913	0.680673	0.373123
IR_165	0.21436	0.290533	0.779503	0.306453	0.688532	0.647448
IR_16444	0.132738	0.261899	0.761085	0.493457	0.640723	0.636928
IR_16344	0.329228	0.316784	0.663795	0.361229	0.907899	0.347895
IR_16343	0.202764	0.275869	0.75332	0.449488	0.800064	0.445325
IR_1626	0.245303	0.239866	0.842995	0.428042	0.704504	0.46612
IR_16180	0.184315	0.270857	0.782402	0.440644	0.750783	0.497828
IR_16141	0.33541	0.306862	0.895472	0.361787	0.684044	0.343254
IR_16136	0.303636	0.319278	0.689363	0.369722	0.891035	0.353795
IR_16135	0.20778	0.200156	0.7354	0.456221	0.741584	0.585688
IR_16133	0.300643	0.293359	0.778659	0.316438	0.814169	0.423561
IR_16128	0.189436	0.183234	0.691754	0.508277	0.708705	0.645423
IR_16123	0.277253	0.216503	0.67251	0.407589	0.860542	0.492433
IR_16059	0.362314	0.32431	0.61353	0.329221	0.933522	0.363932
IR_16035	0.312944	0.326082	0.686784	0.363854	0.893854	0.343311
IR_16016	0.22762	0.194225	0.784198	0.546634	0.714625	0.459527
IR_16010	0.311222	0.312356	0.922598	0.431637	0.621008	0.328008
IR_16009	0.316228	0.318923	0.879487	0.311573	0.703926	0.396693
IR_16008	0.226404	0.278842	0.838943	0.394399	0.718252	0.46999
IR_1600	0.2319	0.265856	0.660159	0.517406	0.864555	0.386953
IR_1597	0.205083	0.259035	0.881417	0.471676	0.532395	0.577224
IR_1596	0.469507	0.25689	0.901595	0.371579	0.633756	0.293502
IR_1590	0.291975	0.345217	0.568318	0.429264	0.945012	0.347042
IR_15835	0.0670183	0.417686	0.725849	0.454937	0.722588	0.53875
IR_15829	0.276969	0.283218	0.922748	0.396054	0.597853	0.449988
IR_15709	0.0808827	0.312463	0.709729	0.606092	0.674309	0.543354
IR_15708	0.322208	0.345193	0.9217	0.360943	0.638928	0.337856
IR_15644	0.207393	0.174451	0.789319	0.561815	0.611383	0.582468
IR_1545	0.211561	0.231102	0.778714	0.516667	0.747775	0.441011
IR_15420	0.159487	0.211943	0.67354	0.524122	0.727463	0.630274
IR_15368	0.21167	0.201851	0.802058	0.534223	0.68398	0.493046
IR_15362	0.199727	0.190271	0.664192	0.519671	0.782784	0.570183
IR_15341	0.227617	0.173841	0.755468	0.523337	0.727102	0.519464
IR_15328	0.247921	0.256443	0.80088	0.416881	0.771291	0.433413
IR_15305	0.343389	0.344368	0.938933	0.35302	0.603796	0.343324
IR_15304	0.32834	0.392161	0.900676	0.31419	0.671991	0.319472
IR_15303	0.326154	0.326326	0.891427	0.360801	0.691495	0.330626
IR_15302	0.335466	0.337263	0.907695	0.338483	0.665895	0.342026
IR_15301	0.336677	0.334065	0.889847	0.33986	0.695058	0.331322
IR_15299	0.346748	0.352927	0.94553	0.345186	0.588079	0.348359
IR_15298	0.333124	0.330835	0.90777	0.341927	0.66552	0.347654
IR_15297	0.328549	0.328696	0.874632	0.33371	0.717326	0.343918
IR_15296	0.329805	0.33037	0.86594	0.336501	0.72945	0.334765
IR_15277	0.228984	0.141851	0.724972	0.565939	0.689631	0.575454
IR_15262	0.250368	0.265767	0.639258	0.443503	0.892875	0.435059
IR_15150	0.331543	0.363087	0.92178	0.338245	0.638994	0.33318
IR_14952	0.252027	0.289623	0.768974	0.433073	0.814041	0.369092
IR_14950	0.181534	0.214342	0.673654	0.4713	0.76313	0.62287
IR_14943	0.306788	0.330969	0.86907	0.39537	0.718434	0.306199
IR_14861	0.302151	0.305483	0.774125	0.34066	0.825732	0.378679
IR_14820	0.0326761	0.422956	0.696048	0.526133	0.668579	0.580437
IR_14813	0.245774	0.249119	0.655176	0.517139	0.867179	0.392442
IR_14792	0.280567	0.339225	0.809808	0.418315	0.78294	0.295973
IR_14791	0.2529	0.297197	0.761188	0.367695	0.82356	0.424289
IR_14789	0.146091	0.246532	0.678736	0.498925	0.759901	0.596644
IR_14774	0.191466	0.200553	0.79824	0.623598	0.594351	0.518621
IR_14738	0.110693	0.301808	0.700733	0.532845	0.755942	0.524808
IR_14703	0.279666	0.278775	0.875383	0.441115	0.691957	0.359932
IR_14693	0.132096	0.364043	0.767285	0.609657	0.699482	0.354267
IR_1461	0.321121	0.311395	0.931486	0.357663	0.612836	0.392327
IR_1460	0.276381	0.298156	0.923651	0.418869	0.608516	0.401257
IR_1459	0.326038	0.345335	0.952036	0.355599	0.567722	0.3801
IR_14586	0.215251	0.225423	0.77847	0.407652	0.723419	0.576615
IR_14572	0.334818	0.337443	0.896981	0.3373	0.683857	0.33643
IR_14570	0.164435	0.224787	0.719221	0.519351	0.741293	0.557743
IR_14568	0.329399	0.340279	0.909238	0.333517	0.662799	0.351597
IR_14456	0.42161	0.299086	0.811198	0.432556	0.754797	0.207582
IR_14453	0.146829	0.21912	0.706665	0.582715	0.700181	0.57132
IR_14363	0.194969	0.193426	0.657932	0.585916	0.780687	0.513899
IR_14352	0.312965	0.31136	0.742517	0.292626	0.846058	0.421303
IR_14347	0.306411	0.353926	0.8861	0.342158	0.69912	0.339114
IR_14337	0.267917	0.360496	0.899206	0.360237	0.670072	0.368902
IR_14319	0.297313	0.321477	0.855328	0.297313	0.729303	0.426094
IR_14309	0.366588	0.304367	0.866582	0.316589	0.725558	0.347144
IR_14285	0.276457	0.289016	0.717929	0.337159	0.856774	0.449494
IR_14252	0.315466	0.160742	0.817684	0.377355	0.644512	0.61107
IR_14229	0.193259	0.215765	0.746559	0.495084	0.748777	0.527386
IR_14225	0.1702	0.209745	0.697468	0.560288	0.746772	0.542357
IR_14194	0.361068	0.330225	0.892971	0.278071	0.681328	0.383167
IR_14183	0.344575	0.324263	0.925243	0.318376	0.628371	0.386002
IR_14083	0.150586	0.239101	0.783979	0.548958	0.64839	0.555816
IR_14082	0.22136	0.282557	0.759457	0.397973	0.806587	0.458895
IR_14074	0.329148	0.320355	0.721055	0.343536	0.871789	0.340945
IR_14069	0.178477	0.235747	0.817378	0.595526	0.621626	0.478075
IR_14059	0.141388	0.252928	0.737329	0.474655	0.647035	0.673494
IR_14020	0.276474	0.29607	0.76238	0.381114	0.830772	0.380019
IR_13994	0.267917	0.360496	0.899206	0.360237	0.670072	0.368902
IR_13969	0.351548	0.339244	0.938074	0.347668	0.605733	0.344563
IR_1396	0.355686	0.380579	0.919325	0.303922	0.639274	0.328043
IR_13926	0.263681	0.295939	0.749162	0.377836	0.838039	0.402172
IR_13756	0.191729	0.20376	0.778482	0.631474	0.642363	0.479021
IR_13737	0.293717	0.300757	0.739882	0.441764	0.84349	0.30722
IR_13704	0.235237	0.254254	0.79034	0.377286	0.761575	0.508139
IR_13685	0.227071	0.23701	0.765464	0.416772	0.777985	0.502528
IR_13626	0.271378	0.277518	0.825409	0.364488	0.759297	0.428738
IR_13497	0.187635	0.197281	0.660265	0.551429	0.77972	0.5505
IR_13490	0.20168	0.225295	0.733964	0.485948	0.780961	0.498981
IR_13465	0.189511	0.322898	0.843536	0.437976	0.707644	0.425264
IR_13453	0.304407	0.302437	0.856705	0.47581	0.709541	0.27793
IR_13451	0.29045	0.321979	0.684013	0.357883	0.892713	0.379791
IR_1339	0.214995	0.218501	0.785146	0.497059	0.736446	0.474681
IR_13317	0.477363	0.292923	0.733099	0.424128	0.811787	0.187529
IR_13272	0.268051	0.263617	0.831518	0.448288	0.74399	0.371364
IR_13224	0.257925	0.258331	0.791744	0.410639	0.786521	0.42167
IR_13131	0.280224	0.231619	0.784712	0.467265	0.784712	0.378297
IR_13087	0.198104	0.222132	0.729913	0.502453	0.777677	0.496551
IR_13086	0.197553	0.217657	0.681162	0.450165	0.788961	0.59133
IR_13068	0.189369	0.247867	0.738058	0.595413	0.751712	0.40441
IR_12997	0.330646	0.329729	0.934139	0.347587	0.612445	0.372284
IR_12995	0.318248	0.309538	0.859907	0.354515	0.73563	0.348991
IR_1299	0.290312	0.279861	0.911428	0.49008	0.610854	0.344294
IR_12985	0.0940465	0.291664	0.719996	0.56845	0.676965	0.575708
IR_12984	0.194619	0.366491	0.888095	0.473472	0.636094	0.368058
IR_12828	0.315039	0.32344	0.866339	0.32007	0.725864	0.376077
IR_12825	0.293869	0.293869	0.847652	0.375487	0.745415	0.370536
IR_12765	0.209678	0.260996	0.803599	0.3772	0.560993	0.714364
IR_1274	0.210882	0.209332	0.757836	0.636064	0.695843	0.416874
IR_12692	0.107332	0.298511	0.768238	0.504014	0.642351	0.606383
IR_12691	0.23667	0.234508	0.640777	0.413495	0.85983	0.541548
IR_12507	0.216982	0.218399	0.730886	0.435053	0.781984	0.543525
IR_12460	0.182239	0.202853	0.75388	0.569462	0.698466	0.519928
IR_12388	0.169558	0.258355	0.723125	0.524748	0.781793	0.469249
IR_12387	0.219489	0.264558	0.888139	0.482712	0.60903	0.462901
IR_12320	0.322362	0.330486	0.620364	0.376884	0.930007	0.346726
IR_12315	0.320892	0.323984	0.70973	0.335349	0.879322	0.357552
IR_12270	0.154854	0.236202	0.686741	0.499016	0.757138	0.592879
IR_12203	0.406072	0.216865	0.847227	0.343353	0.726689	0.386624
IR_12155	0.298494	0.333949	0.693648	0.340527	0.888341	0.371869
IR_12154	0.363754	0.290452	0.736423	0.343254	0.85799	0.334957
IR_12052	0.290517	0.291771	0.91498	0.370038	0.630315	0.429209
IR_11978	0.224849	0.196857	0.770264	0.587362	0.713709	0.433789
IR_11860	0.2359	0.240581	0.746001	0.406516	0.803317	0.494514
IR_11785	0.295502	0.305566	0.647592	0.344384	0.908765	0.425021
IR_11764	0.189739	0.293783	0.795426	0.487009	0.752428	0.408445
IR_11741	0.271394	0.339092	0.934571	0.422321	0.590346	0.369105
IR_11704	0.226811	0.357461	0.90929	0.479861	0.607804	0.345602
IR_11694	0.153137	0.301969	0.772599	0.402818	0.573486	0.722821
IR_11683	0.299451	0.299451	0.750321	0.431505	0.837503	0.308598
IR_11651	0.217585	0.218027	0.801636	0.497015	0.717801	0.474766
IR_1165	0.317853	0.316369	0.92246	0.382891	0.633571	0.353685
IR_1155	0.330879	0.16389	0.689786	0.38903	0.828344	0.5249
IR_11546	0.202738	0.215644	0.829587	0.483898	0.622173	0.572789
IR_1154	0.186229	0.232763	0.756726	0.463393	0.743427	0.54429
IR_11495	0.326314	0.330837	0.896443	0.354909	0.684042	0.334285
IR_11482	0.327838	0.318342	0.772051	0.259966	0.815572	0.43306
IR_11478	0.328538	0.366846	0.944252	0.330921	0.588366	0.367906
IR_11446	0.248226	0.244322	0.626642	0.439565	0.886698	0.481376
IR_11440	0.339311	0.324407	0.905713	0.348311	0.668901	0.340186
IR_11423	0.326554	0.232337	0.663041	0.298843	0.856521	0.549533
IR_11416	0.232624	0.239086	0.879191	0.44506	0.606671	0.524198
IR_11342	0.216561	0.247529	0.823147	0.40909	0.528645	0.701857
IR_11341	0.218056	0.240518	0.724798	0.475856	0.813507	0.454095
IR_11340	0.308683	0.328524	0.857817	0.309572	0.735131	0.387102
IR_11297	0.360951	0.339707	0.941	0.40286	0.586865	0.295445
IR_11271	0.287652	0.334375	0.885254	0.368638	0.696975	0.353934
IR_11265	0.226245	0.449508	0.785603	0.300666	0.789719	0.375087
IR_11262	0.308163	0.336561	0.855448	0.343636	0.742236	0.340785
IR_11246	0.250431	0.258142	0.732394	0.417837	0.835107	0.432919
IR_11241	0.298054	0.33933	0.871784	0.403463	0.712153	0.302046
IR_11202	0.274466	0.305433	0.798077	0.354697	0.798077	0.396079
IR_11155	0.335792	0.311175	0.756801	0.374313	0.841683	0.307065
IR_11114	0.224169	0.245203	0.609234	0.549452	0.871106	0.427666
IR_11064	0.271068	0.277278	0.724066	0.279573	0.804194	0.570651
IR_10897	0.175536	0.22157	0.70847	0.514817	0.764806	0.54163
IR_10882	0.23098	0.248276	0.898217	0.514056	0.557652	0.477648
IR_10815	0.256943	0.357721	0.917164	0.418809	0.626141	0.350052
IR_10803	0.31323	0.362096	0.839176	0.317543	0.761414	0.33337
IR_10801	0.29729	0.311798	0.902117	0.421376	0.661329	0.332919
IR_10783	0.214552	0.151979	0.712553	0.579766	0.698361	0.569618
IR_10726	0.329307	0.341597	0.948883	0.401625	0.571998	0.333419
IR_10682	0.248052	0.208407	0.678317	0.492419	0.840979	0.458655
IR_10670	0.279513	0.284455	0.833351	0.373499	0.756842	0.399169
IR_10485	0.298537	0.351712	0.882382	0.435954	0.684753	0.273491
IR_10454	0.302883	0.315273	0.597767	0.315273	0.925204	0.470431
IR_10245	0.406757	0.251581	0.850606	0.280676	0.722695	0.414515
IR_10170	0.281266	0.26993	0.672233	0.415122	0.888206	0.400072
IR_10129	0.260218	0.250697	0.675764	0.35137	0.852707	0.536073
IR_10063	0.179684	0.189573	0.726083	0.577904	0.697615	0.55597
ES_9942	0.328872	0.345184	0.839086	0.332712	0.762792	0.318184
ES_9912	0.299846	0.400677	0.86751	0.317985	0.719631	0.32118
ES_9902	0.20927	0.173957	0.759743	0.51226	0.597024	0.674575
ES_9876	0.265274	0.271277	0.766466	0.382763	0.816895	0.424154
ES_9682	0.192666	0.1757	0.700577	0.60927	0.712721	0.535896
ES_9681	0.407482	0.166594	0.762332	0.451152	0.79067	0.348599
ES_9680	0.352665	0.219753	0.753827	0.463789	0.816381	0.320413
ES_9679	0.135856	0.244798	0.717229	0.61808	0.698281	0.512586
ES_9405	0.318838	0.315135	0.868175	0.344672	0.725017	0.354992
ES_9380	0.230148	0.161344	0.725596	0.594508	0.725596	0.489637
ES_9218	0.267236	0.384691	0.716628	0.336139	0.86837	0.353765
ES_9198	0.299267	0.217662	0.736207	0.363668	0.822177	0.487848
ES_9117	0.199508	0.193981	0.714468	0.556466	0.755254	0.507152
ES_9025	0.298216	0.305228	0.74305	0.436957	0.842203	0.301175
ES_8835	0.299086	0.319894	0.881722	0.350391	0.703046	0.37269
ES_8834	0.292261	0.309593	0.88543	0.358214	0.693892	0.38744
ES_8599	0.14048	0.258212	0.65065	0.484049	0.768382	0.625057
ES_8594	0.341543	0.312323	0.853871	0.331211	0.744474	0.343407
ES_8526	0.281723	0.268538	0.768541	0.323516	0.805627	0.478884
ES_8509	0.194159	0.217798	0.728275	0.425135	0.713261	0.6482
ES_8453	0.309171	0.306753	0.775235	0.380105	0.825113	0.330451
ES_8423	0.280892	0.294742	0.892135	0.41663	0.673818	0.368613
ES_8400	0.295382	0.302166	0.604944	0.372807	0.929092	0.422439
ES_8357	0.27768	0.276862	0.886724	0.345743	0.659329	0.480491
ES_8293	0.212474	0.163998	0.735069	0.573679	0.701092	0.540517
ES_8292	0.209779	0.17014	0.739247	0.569513	0.7053	0.532851
ES_8291	0.212196	0.169309	0.740386	0.5705	0.706409	0.528029
ES_8290	0.217851	0.170254	0.746915	0.558604	0.712518	0.520687
ES_8263	0.298172	0.293135	0.588572	0.345646	0.927162	0.474142
ES_8117	0.247384	0.38564	0.82271	0.259827	0.742197	0.469071
ES_7703	0.204187	0.19579	0.683589	0.440898	0.709488	0.692878
ES_7654	0.325321	0.329899	0.85785	0.349689	0.739623	0.324449
ES_7642	0.200773	0.476582	0.814211	0.386493	0.742843	0.305928
ES_7288	0.346109	0.337837	0.939493	0.353406	0.60239	0.347594
ES_7286	0.342229	0.335182	0.940941	0.359035	0.598615	0.350828
ES_7199	0.208686	0.210994	0.669051	0.50027	0.817748	0.52008
ES_7198	0.196849	0.199829	0.664709	0.529055	0.794249	0.542139
ES_715	0.327993	0.331644	0.892915	0.329136	0.689616	0.355524
ES_7068	0.194801	0.173662	0.716116	0.563254	0.706822	0.572175
ES_6912	0.308411	0.305894	0.730971	0.338296	0.861283	0.381974
ES_6886	0.248256	0.214985	0.866584	0.430496	0.56525	0.601258
ES_6885	0.241038	0.405	0.83359	0.227127	0.688426	0.531649
ES_6884	0.243542	0.411042	0.834608	0.224892	0.691146	0.521599
ES_6883	0.276671	0.415224	0.869143	0.227118	0.671623	0.46705
ES_6761	0.245753	0.170985	0.717863	0.489533	0.77795	0.524745
ES_6760	0.246839	0.135178	0.754218	0.567176	0.671088	0.552331
ES_6759	0.239389	0.159561	0.790496	0.524444	0.66504	0.547899
ES_6744	0.185663	0.233668	0.812799	0.455924	0.63166	0.607115
ES_666	0.130185	0.273488	0.757777	0.56303	0.699585	0.502764
ES_665	0.138117	0.249931	0.71172	0.570833	0.733402	0.522825
ES_6537	0.249762	0.247108	0.842721	0.437548	0.714845	0.434846
ES_6501	0.337783	0.274781	0.633107	0.355831	0.917492	0.407835
ES_6499	0.277431	0.281149	0.856644	0.282657	0.625871	0.603078
ES_6342	0.307388	0.403063	0.862655	0.315724	0.72593	0.312069
ES_6341	0.300731	0.401432	0.877386	0.320948	0.70563	0.320704
ES_6340	0.315274	0.389359	0.869171	0.323163	0.719828	0.310035
ES_6337	0.413746	0.287876	0.79144	0.350048	0.801639	0.28208
ES_6300	0.304449	0.312874	0.61336	0.47435	0.916654	0.305143
ES_6246	0.327388	0.323621	0.831848	0.323217	0.771047	0.349708
ES_6237	0.253728	0.278884	0.654914	0.382905	0.887451	0.468947
ES_6236	0.249651	0.252644	0.665199	0.406645	0.871632	0.481058
ES_6235	0.231153	0.254441	0.670049	0.420896	0.861197	0.489093
ES_6232	0.19508	0.264988	0.873321	0.502814	0.602951	0.487677
ES_6090	0.200137	0.190051	0.672376	0.529021	0.780754	0.55449
ES_6089	0.217081	0.188652	0.670089	0.504351	0.800449	0.546207
ES_5976	0.343148	0.347651	0.890835	0.310264	0.692336	0.342595
ES_5625	0.174609	0.211164	0.79372	0.543204	0.596772	0.60736
ES_5609	0.24815	0.227178	0.830694	0.485828	0.712067	0.422913
ES_5608	0.244712	0.223976	0.820695	0.479713	0.722527	0.435207
ES_5593	0.308276	0.313961	0.944262	0.370549	0.574851	0.414929
ES_5592	0.247434	0.262939	0.845312	0.387018	0.713287	0.470839
ES_5399	0.34629	0.341118	0.9495	0.360564	0.577541	0.351815
ES_5317	0.227985	0.244555	0.844559	0.386449	0.575952	0.64733
ES_5316	0.227985	0.244555	0.844559	0.386449	0.575952	0.64733
ES_5315	0.247312	0.247312	0.879812	0.39016	0.60509	0.557144
ES_5314	0.228961	0.245509	0.844724	0.38341	0.576471	0.647755
ES_5114	0.20822	0.202317	0.751175	0.559713	0.738411	0.466992
ES_4992	0.212826	0.154259	0.740582	0.557897	0.608643	0.652622
ES_4991	0.183868	0.189795	0.752885	0.531601	0.610631	0.658049
ES_4958	0.266959	0.307426	0.849931	0.443086	0.729068	0.330359
ES_4957	0.275263	0.298607	0.876655	0.43834	0.693448	0.344516
ES_4816	0.39784	0.0595272	0.770026	0.595434	0.608798	0.495205
ES_4795	0.229922	0.233441	0.841036	0.518679	0.678962	0.424789
ES_4794	0.212245	0.216483	0.816184	0.57099	0.664974	0.445953
ES_4793	0.199887	0.2049	0.791664	0.586213	0.667714	0.476452
ES_4689	0.279993	0.279005	0.892831	0.36833	0.662308	0.444363
ES_4686	0.186794	0.175345	0.721078	0.610058	0.674108	0.559446
ES_461	0.434108	0.140201	0.652523	0.454178	0.85632	0.389499
ES_4536	0.278314	0.26244	0.765129	0.283385	0.765129	0.572432
ES_4315	0.231329	0.245186	0.890501	0.449536	0.548004	0.562274
ES_4295	0.303782	0.309532	0.781779	0.374224	0.819516	0.337996
ES_4225	0.226013	0.28751	0.89974	0.470289	0.612472	0.430804
ES_4218	0.226194	0.243703	0.686579	0.532693	0.835111	0.402549
ES_4174	0.191227	0.191227	0.675823	0.47963	0.713099	0.675823
ES_4149	0.243479	0.301327	0.883736	0.44067	0.671335	0.386282
ES_4095	0.288109	0.286273	0.642576	0.434443	0.907159	0.368268
ES_4094	0.290951	0.289144	0.687027	0.392126	0.886532	0.381049
ES_3866	0.199786	0.162993	0.716783	0.580546	0.686176	0.580546
ES_3810	0.279755	0.273127	0.870753	0.390443	0.702215	0.410536
ES_3687	0.178269	0.206129	0.738046	0.496816	0.701153	0.606416
ES_3686	0.216075	0.214104	0.810816	0.431777	0.592021	0.662036
ES_3592	0.289959	0.310022	0.834546	0.297512	0.749433	0.445356
ES_3591	0.275246	0.304151	0.817895	0.284292	0.748725	0.49652
ES_354	0.310274	0.305838	0.920829	0.312737	0.60749	0.469662
ES_353	0.298311	0.292565	0.874403	0.299017	0.683362	0.479172
ES_3512	0.336397	0.344715	0.911194	0.346947	0.659426	0.328151
ES_3479	0.231984	0.238883	0.875962	0.455115	0.622274	0.50261
ES_3450	0.263443	0.266439	0.843268	0.518069	0.703588	0.332022
ES_3410	0.211673	0.254276	0.802069	0.380887	0.712335	0.56559
ES_3404	0.302815	0.434306	0.619741	0.374966	0.918556	0.276445
ES_3401	0.326669	0.372167	0.741836	0.284732	0.852544	0.348881
ES_3114	0.335079	0.341234	0.946138	0.383092	0.58337	0.337915
ES_3056	0.20635	0.196162	0.764099	0.466169	0.700228	0.593822
ES_3055	0.196191	0.172272	0.731568	0.529756	0.649736	0.647305
ES_3054	0.216796	0.162091	0.72862	0.506253	0.692828	0.620241
ES_3051	0.322476	0.354319	0.611498	0.338781	0.934699	0.365056
ES_3026	0.184743	0.182529	0.754151	0.633521	0.607933	0.563953
ES_2764	0.29924	0.29493	0.860569	0.310939	0.717026	0.444125
ES_2650	0.362856	0.127675	0.602978	0.46942	0.859641	0.504261
ES_2607	0.270517	0.258785	0.808616	0.452268	0.769106	0.367537
ES_2569	0.31595	0.310947	0.898412	0.320284	0.671747	0.409489
ES_2354	0.259223	0.258392	0.683804	0.381172	0.865551	0.478687
ES_2353	0.268277	0.26746	0.685566	0.37536	0.872555	0.457611
ES_2338	0.222983	0.424002	0.901948	0.307486	0.620988	0.449422
ES_2150	0.261684	0.436608	0.908143	0.349433	0.640156	0.330805
ES_2036	0.158479	0.358822	0.62213	0.485483	0.875751	0.426164
ES_192	0.0952666	0.318634	0.692626	0.464685	0.682689	0.672928
ES_191	0.0863753	0.343555	0.735482	0.459601	0.65937	0.642446
ES_19046	0.449747	0.304408	0.888813	0.260366	0.667755	0.355741
ES_1888	0.212354	0.231629	0.795249	0.485258	0.734795	0.467543
ES_18841	0.193534	0.211077	0.768172	0.540513	0.717629	0.495906
ES_18827	0.368337	0.289211	0.922215	0.346641	0.632088	0.368337
ES_18818	0.350586	0.351751	0.941484	0.336087	0.597654	0.349267
ES_1869	0.282201	0.280561	0.825852	0.382467	0.765787	0.389962
ES_1867	0.337623	0.337623	0.916116	0.326873	0.649966	0.358628
ES_18625	0.329951	0.344384	0.951812	0.388996	0.567302	0.344384
ES_18546	0.232281	0.197653	0.717679	0.530085	0.791785	0.457346
ES_18415	0.288374	0.291469	0.771134	0.382244	0.824774	0.368834
ES_18414	0.29952	0.298658	0.72804	0.376608	0.862288	0.361714
ES_18402	0.250327	0.256379	0.890487	0.469793	0.633516	0.426328
ES_18401	0.235527	0.242472	0.863016	0.482542	0.662653	0.440619
ES_18400	0.244504	0.250624	0.886814	0.47758	0.629766	0.437541
ES_18399	0.245607	0.25344	0.876122	0.463502	0.658405	0.429753
ES_18313	0.20322	0.219824	0.753959	0.460798	0.753959	0.535069
ES_18311	0.194544	0.215206	0.743948	0.467281	0.743948	0.561901
ES_18310	0.211038	0.195519	0.777143	0.472883	0.698631	0.571616
ES_18309	0.212024	0.186607	0.788349	0.503285	0.673293	0.563271
ES_18286	0.201222	0.285244	0.84215	0.477509	0.698354	0.422351
ES_18285	0.217644	0.251049	0.770911	0.552154	0.756478	0.378594
ES_18234	0.305068	0.285927	0.801605	0.351138	0.797242	0.385849
ES_18119	0.210011	0.31359	0.645043	0.602601	0.838391	0.317193
ES_18048	0.30216	0.330794	0.603897	0.386357	0.935325	0.368297
ES_18040	0.197258	0.199507	0.79145	0.656534	0.583294	0.498786
ES_18037	0.190859	0.19503	0.746971	0.667312	0.643173	0.483484
ES_1797	0.218929	0.225144	0.868413	0.500241	0.529209	0.584892
ES_17867	0.197917	0.303198	0.83455	0.458248	0.717867	0.41505
ES_17866	0.209899	0.270051	0.771482	0.52481	0.769771	0.380816
ES_17795	0.179032	0.188696	0.73104	0.579338	0.686806	0.561917
ES_17787	0.335901	0.36715	0.955371	0.350493	0.560624	0.357291
ES_17749	0.305589	0.327101	0.72028	0.34479	0.87124	0.35783
ES_17577	0.210603	0.187171	0.695049	0.494206	0.772153	0.567648
ES_17575	0.20614	0.180667	0.695864	0.516005	0.757741	0.570412
ES_17366	0.268356	0.278976	0.896564	0.459815	0.646983	0.376135
ES_17354	0.18826	0.191071	0.780715	0.556262	0.633452	0.577069
ES_17318	0.23843	0.245226	0.860099	0.41576	0.668039	0.499274
ES_17186	0.232058	0.196946	0.847752	0.491604	0.555339	0.603129
ES_17185	0.198049	0.185569	0.785053	0.544802	0.572984	0.640371
ES_17144	0.196151	0.198805	0.769268	0.476595	0.668866	0.617144
ES_17134	0.187434	0.21101	0.774205	0.48082	0.590839	0.682522
ES_17081	0.235505	0.229505	0.703221	0.370429	0.79845	0.589719
ES_17080	0.227475	0.223178	0.701188	0.389377	0.793729	0.591883
ES_17016	0.283402	0.38487	0.60104	0.401924	0.932488	0.323107
ES_16985	0.197879	0.189989	0.729435	0.575132	0.729435	0.504958
ES_16984	0.219613	0.16335	0.727234	0.562926	0.723305	0.530402
ES_16982	0.228562	0.215762	0.798934	0.481562	0.730926	0.471083
ES_16842	0.259689	0.310388	0.817382	0.372438	0.775424	0.391507
ES_1673	0.220189	0.209802	0.83057	0.537327	0.656237	0.472705
ES_1672	0.196713	0.207749	0.806448	0.561761	0.652356	0.501802
ES_16673	0.191173	0.199197	0.786707	0.548223	0.662585	0.538945
ES_16672	0.190766	0.198816	0.788284	0.549005	0.656971	0.542987
ES_16550	0.259643	0.272078	0.896419	0.498559	0.625493	0.374636
ES_16549	0.281426	0.293481	0.898759	0.428036	0.659884	0.365244
ES_16531	0.298479	0.276196	0.898186	0.40995	0.66344	0.380578
ES_16500	0.230443	0.278551	0.773952	0.539377	0.769707	0.334799
ES_16411	0.212415	0.202801	0.823099	0.478102	0.593101	0.617311
ES_16389	0.17741	0.208033	0.699607	0.581882	0.749749	0.510148
ES_16388	0.208035	0.230914	0.796683	0.476225	0.727884	0.487088
ES_16387	0.300102	0.298346	0.67976	0.448539	0.885289	0.314794
ES_16373	0.223814	0.225619	0.871768	0.533159	0.585396	0.487073
ES_16316	0.484956	0.226233	0.762276	0.335117	0.80427	0.313977
ES_16248	0.327821	0.348671	0.887177	0.346303	0.698319	0.318539
ES_16247	0.326868	0.349343	0.940082	0.395893	0.594268	0.320375
ES_16229	0.283432	0.330622	0.728845	0.429037	0.854342	0.300551
ES_16228	0.246286	0.271256	0.637261	0.513467	0.883437	0.375124
ES_16141	0.263919	0.122117	0.685755	0.51053	0.726316	0.618193
ES_16112	0.240896	0.242478	0.858602	0.486144	0.674301	0.424408
ES_16111	0.232151	0.231246	0.845711	0.496533	0.677837	0.443351
ES_16109	0.232327	0.231301	0.848513	0.499732	0.672407	0.442549
ES_16107	0.251504	0.251207	0.889617	0.48913	0.626939	0.418434
ES_16083	0.306798	0.328294	0.939935	0.410307	0.589545	0.351951
ES_16080	0.177608	0.198921	0.752374	0.657937	0.621539	0.51845
ES_16010	0.281558	0.325828	0.636914	0.371093	0.916891	0.394545
ES_15980	0.230661	0.230084	0.829039	0.486779	0.703983	0.446284
ES_15850	0.245548	0.285373	0.787789	0.4173	0.794979	0.39584
ES_15849	0.292455	0.304114	0.780776	0.382461	0.818341	0.348683
ES_15847	0.280111	0.317975	0.839341	0.480717	0.729385	0.2793
ES_15794	0.20842	0.230996	0.779992	0.526421	0.741295	0.439706
ES_15784	0.339621	0.434149	0.72022	0.138749	0.798756	0.495335
ES_1576	0.301343	0.325584	0.574529	0.322121	0.936091	0.467162
ES_15746	0.230243	0.183023	0.811043	0.483707	0.654895	0.563918
ES_15745	0.229218	0.182848	0.81057	0.486712	0.654273	0.563209
ES_15744	0.242735	0.200923	0.864227	0.480655	0.576378	0.561911
ES_15743	0.22591	0.192056	0.7983	0.459846	0.681729	0.568988
ES_15593	0.230896	0.350932	0.820165	0.578866	0.689216	0.256755
ES_15553	0.0680113	0.351346	0.705514	0.532425	0.705514	0.564019
ES_15436	0.198815	0.190529	0.737473	0.527029	0.729941	0.543043
ES_15434	0.192181	0.194231	0.72983	0.506672	0.726248	0.577669
ES_15422	0.241709	0.256849	0.663826	0.519688	0.862502	0.382255
ES_15417	0.339446	0.342536	0.916208	0.34113	0.650622	0.336887
ES_15416	0.319167	0.322207	0.91728	0.348094	0.645361	0.374719
ES_15415	0.263925	0.257183	0.778405	0.422038	0.801368	0.40391
ES_15414	0.26851	0.262286	0.789071	0.414455	0.794784	0.397723
ES_15413	0.260627	0.253887	0.76011	0.431598	0.814991	0.405616
ES_15412	0.183172	0.190474	0.68201	0.525046	0.738221	0.607905
ES_15410	0.184166	0.191195	0.699855	0.519981	0.728629	0.603005
ES_15194	0.308267	0.244514	0.773473	0.483696	0.797621	0.319258
ES_15189	0.226612	0.184775	0.828271	0.519981	0.551276	0.615914
ES_15176	0.388129	0.358506	0.869034	0.307199	0.71696	0.287001
ES_15150	0.185101	0.195625	0.785864	0.554915	0.583736	0.621588
ES_15056	0.17942	0.179219	0.720212	0.576079	0.662559	0.60934
ES_15027	0.237859	0.235171	0.885462	0.503958	0.598571	0.465808
ES_14581	0.321172	0.284427	0.790375	0.447069	0.796111	0.287675
ES_14580	0.365294	0.353721	0.800201	0.330973	0.800201	0.276439
ES_14579	0.371903	0.394405	0.796924	0.26658	0.796924	0.300093
ES_14298	0.188523	0.20382	0.776005	0.60321	0.663392	0.49188
ES_14281	0.321504	0.293001	0.787912	0.335534	0.813351	0.375527
ES_14280	0.299764	0.272038	0.801243	0.349188	0.791839	0.412757
ES_14131	0.318641	0.294043	0.916226	0.373752	0.641603	0.382564
ES_14081	0.24567	0.219329	0.597422	0.453944	0.877019	0.533446
ES_13845	0.260206	0.251465	0.62076	0.455534	0.898658	0.440205
ES_13817	0.30907	0.314339	0.9246	0.377376	0.627386	0.374059
ES_13778	0.293441	0.290693	0.884136	0.403396	0.69105	0.364112
ES_13644	0.222683	0.20644	0.853453	0.510843	0.59227	0.541141
ES_13624	0.39095	0.107931	0.787842	0.534301	0.699698	0.406107
ES_13613	0.414306	0.428611	0.585393	0.265215	0.929912	0.303392
ES_13448	0.274019	0.26972	0.89504	0.417659	0.655452	0.414939
ES_13447	0.266759	0.261603	0.878791	0.40781	0.676061	0.435805
ES_13324	0.328001	0.300545	0.888993	0.333467	0.691281	0.384542
ES_13289	0.296621	0.273031	0.889504	0.37873	0.676912	0.412032
ES_13257	0.175349	0.196776	0.750078	0.540441	0.663079	0.601106
ES_13196	0.291846	0.292786	0.885155	0.32593	0.676976	0.454137
ES_13195	0.274445	0.280751	0.850273	0.318805	0.709332	0.493223
ES_13100	0.210571	0.213336	0.822875	0.482587	0.534146	0.663314
ES_13082	0.174188	0.29484	0.720907	0.393318	0.796061	0.547515
ES_13081	0.209925	0.320288	0.745043	0.319448	0.79663	0.535494
ES_13080	0.163209	0.263142	0.729489	0.448062	0.764664	0.558263
ES_13057	0.311932	0.309754	0.691662	0.371371	0.889554	0.352557
ES_12998	0.212445	0.197195	0.750523	0.457185	0.579005	0.730476
ES_12992	0.203348	0.233473	0.836186	0.461365	0.652183	0.540274
ES_1297	0.207563	0.198583	0.690755	0.493663	0.788543	0.547723
ES_1296	0.213699	0.204372	0.664622	0.486841	0.816246	0.54105
ES_12900	0.286531	0.180611	0.62333	0.51014	0.865882	0.460336
ES_12857	0.0963428	0.280196	0.706275	0.569965	0.669314	0.604737
ES_12819	0.283076	0.209903	0.85705	0.374183	0.64181	0.560806
ES_12793	0.283636	0.219376	0.720005	0.38153	0.832022	0.490261
ES_12744	0.232164	0.239606	0.779095	0.434862	0.774809	0.466294
ES_12669	0.266345	0.270749	0.828176	0.399194	0.754591	0.407775
ES_12668	0.263292	0.267715	0.827521	0.409974	0.753	0.405326
ES_12593	0.219155	0.25409	0.856021	0.426763	0.663784	0.507016
ES_12549	0.32301	0.240511	0.816398	0.376746	0.772028	0.398137
ES_12548	0.224707	0.292827	0.826944	0.367097	0.733929	0.481325
ES_12440	0.27111	0.278046	0.583228	0.404875	0.92372	0.46585
ES_12393	0.343995	0.340576	0.91836	0.338005	0.646591	0.339301
ES_12199	0.242874	0.239992	0.628141	0.420992	0.876313	0.518517
ES_12126	0.314599	0.29836	0.923032	0.392746	0.627188	0.370904
ES_11948	0.258761	0.237454	0.656209	0.586045	0.84082	0.347539
ES_11927	0.476455	0.283157	0.871837	0.255776	0.681151	0.358453
ES_11917	0.209904	0.204932	0.748499	0.458429	0.745004	0.560061
ES_11916	0.201426	0.195291	0.763492	0.487541	0.702045	0.577035
ES_11913	0.288722	0.289339	0.775421	0.409481	0.818409	0.345456
ES_11866	0.261996	0.267095	0.732846	0.357328	0.834853	0.472711
ES_11570	0.181576	0.225471	0.735202	0.439349	0.711241	0.63399
ES_11412	0.188667	0.178877	0.719915	0.530504	0.679868	0.628998
ES_11328	0.241105	0.206922	0.770595	0.379856	0.708045	0.620306
ES_11252	0.294231	0.27714	0.847962	0.377141	0.74076	0.389595
ES_11125	0.221111	0.23238	0.699366	0.491578	0.827267	0.455129
ES_1108	0.245979	0.24213	0.809253	0.424775	0.752455	0.452237
ES_10963	0.358208	0.250131	0.606148	0.272382	0.887215	0.552746
ES_1096	0.24349	0.245964	0.62522	0.55148	0.870855	0.38982
ES_10956	0.213335	0.219221	0.751578	0.469161	0.770311	0.503224
ES_10953	0.244278	0.274023	0.778944	0.419678	0.799354	0.410553
ES_10952	0.244405	0.274363	0.782912	0.438404	0.794399	0.392346
ES_10951	0.254546	0.284191	0.787423	0.40094	0.79879	0.40094
ES_10933	0.177556	0.185096	0.707437	0.552938	0.692021	0.611781
ES_1087	0.279403	0.346842	0.829868	0.527388	0.711503	0.231826
ES_1086	0.278738	0.338589	0.827249	0.514497	0.724193	0.243563
ES_10748	0.261854	0.193038	0.784743	0.397094	0.727659	0.56244
ES_10702	0.115009	0.34778	0.735731	0.407464	0.735731	0.585114
ES_10674	0.291624	0.252614	0.857968	0.457908	0.708823	0.357893
ES_10671	0.29439	0.290639	0.705167	0.348035	0.873859	0.414739
ES_10633	0.323054	0.339909	0.91868	0.417404	0.632225	0.295557
ES_10632	0.318372	0.347537	0.921374	0.42804	0.622263	0.289243
ES_10603	0.215889	0.215889	0.670449	0.401845	0.77789	0.644867
ES_10570	0.186374	0.178676	0.731274	0.619907	0.663105	0.547493
ES_10522	0.274768	0.284667	0.584924	0.417812	0.928075	0.436583
ES_10516	0.281332	0.287838	0.779451	0.398241	0.814554	0.365413
ES_10373	0.14911	0.315464	0.775125	0.641361	0.671936	0.373833
ES_103	0.301832	0.320755	0.672515	0.37077	0.901056	0.359901
ES_10185	0.251083	0.282876	0.727978	0.467578	0.840256	0.357059
ES_10184	0.293312	0.300812	0.716063	0.434986	0.863344	0.318313
ES_10154	0.308034	0.314309	0.780195	0.407619	0.81636	0.300312
ES_1009	0.245767	0.266184	0.902785	0.423316	0.603435	0.485342
ALT5_9708	0.132483	0.348197	0.722926	0.396871	0.778581	0.547771
ALT5_9412	0.251956	0.25705	0.794523	0.407316	0.77993	0.436054
ALT5_9409	0.131159	0.337177	0.836882	0.601307	0.58703	0.433274
ALT5_9350	0.242156	0.195727	0.763093	0.489715	0.763093	0.473045
ALT5_9261	0.217945	0.196633	0.707205	0.487285	0.787656	0.530106
ALT5_9245	0.205961	0.270495	0.588203	0.551799	0.879434	0.430937
ALT5_9087	0.144581	0.233532	0.740741	0.534596	0.684045	0.589335
ALT5_9069	0.209079	0.231962	0.704895	0.485692	0.815076	0.480125
ALT5_9054	0.302888	0.265074	0.85971	0.329332	0.710116	0.459709
ALT5_9035	0.310044	0.306195	0.916386	0.327236	0.631522	0.435447
ALT5_8996	0.213486	0.202892	0.785452	0.54144	0.70994	0.473619
ALT5_8932	0.208144	0.195176	0.7988	0.500427	0.666008	0.558275
ALT5_8916	0.154552	0.312231	0.791577	0.558954	0.711686	0.397829
ALT5_8892	0.262413	0.332305	0.626396	0.459798	0.911	0.334917
ALT5_8816	0.218902	0.223523	0.831161	0.448872	0.532498	0.671874
ALT5_8716	0.161929	0.434183	0.579633	0.331622	0.878615	0.540847
ALT5_8700	0.171637	0.241602	0.832413	0.576066	0.583651	0.52146
ALT5_8523	0.224343	0.199039	0.691138	0.416392	0.768211	0.627707
ALT5_8520	0.12794	0.306755	0.678139	0.444697	0.783593	0.585705
ALT5_851	0.189051	0.274473	0.872405	0.452969	0.582613	0.555319
ALT5_8329	0.147686	0.24471	0.770296	0.496845	0.644672	0.622621
ALT5_8265	0.189305	0.197985	0.724985	0.493105	0.724985	0.596465
ALT5_8157	0.203016	0.207392	0.751982	0.486112	0.744271	0.534056
ALT5_8046	0.227125	0.193281	0.751188	0.544434	0.751188	0.459612
ALT5_802	0.208213	0.2096	0.658901	0.509134	0.821149	0.519832
ALT5_8019	0.368969	0.266491	0.691584	0.524123	0.843191	0.232471
ALT5_7697	0.281379	0.281289	0.707535	0.378139	0.869468	0.40902
ALT5_7494	0.253806	0.266946	0.81062	0.303361	0.698946	0.59315
ALT5_7433	0.28326	0.28326	0.682255	0.439258	0.882992	0.355804
ALT5_7258	0.319425	0.33191	0.841289	0.350508	0.759959	0.323738
ALT5_7106	0.318707	0.32186	0.937903	0.38309	0.600327	0.364942
ALT5_7091	0.159461	0.241825	0.762487	0.582567	0.699121	0.481369
ALT5_703	0.240959	0.203975	0.819356	0.445438	0.695353	0.521748
ALT5_7009	0.311901	0.328559	0.62653	0.307935	0.919616	0.432289
ALT5_6921	0.293556	0.246547	0.914251	0.399886	0.596361	0.476228
ALT5_6818	0.17154	0.287702	0.846736	0.427461	0.572301	0.62109
ALT5_6817	0.310874	0.321388	0.72977	0.340299	0.864405	0.360094
ALT5_6765	0.286488	0.369402	0.714874	0.355315	0.872805	0.327945
ALT5_6594	0.32446	0.385102	0.79303	0.344726	0.805444	0.274068
ALT5_6546	0.387361	0.304049	0.704619	0.27754	0.87545	0.377811
ALT5_6510	0.301654	0.288189	0.716195	0.472819	0.853004	0.294968
ALT5_6152	0.254892	0.192532	0.842359	0.477438	0.66124	0.498367
ALT5_6098	0.110867	0.372454	0.662101	0.531653	0.814844	0.434909
ALT5_6082	0.279345	0.26193	0.684943	0.321728	0.855586	0.523296
ALT5_6059	0.286449	0.280084	0.908249	0.341464	0.612089	0.498494
ALT5_5991	0.236599	0.263999	0.79882	0.403276	0.769374	0.454761
ALT5_5910	0.260429	0.251935	0.694793	0.330086	0.830256	0.55933
ALT5_5771	0.196585	0.174551	0.709471	0.528063	0.709471	0.608689
ALT5_5762	0.209885	0.20085	0.649097	0.55092	0.815997	0.500079
ALT5_571	0.358884	0.336029	0.936764	0.390989	0.600902	0.303261
ALT5_56	0.178656	0.180153	0.722853	0.578643	0.659761	0.606764
ALT5_5368	0.316102	0.155325	0.846666	0.474008	0.656207	0.47852
ALT5_5293	0.263273	0.258804	0.91034	0.425154	0.596839	0.472419
ALT5_5246	0.23676	0.246433	0.847571	0.476449	0.694398	0.425218
ALT5_5245	0.202187	0.345428	0.809529	0.354977	0.75878	0.455928
ALT5_5244	0.285777	0.280956	0.618081	0.36418	0.913297	0.464539
ALT5_507	0.195827	0.21481	0.803769	0.536875	0.675626	0.499923
ALT5_5062	0.252415	0.251409	0.826366	0.424094	0.741314	0.431231
ALT5_5053	0.0797467	0.311613	0.719201	0.570395	0.66167	0.584203
ALT5_4997	0.182785	0.305611	0.731535	0.402192	0.810978	0.493728
ALT5_4897	0.250668	0.220783	0.809138	0.458542	0.740998	0.4467
ALT5_4762	0.25794	0.27394	0.891916	0.428578	0.653775	0.420679
ALT5_4530	0.132842	0.236128	0.718127	0.545984	0.669927	0.623822
ALT5_4508	0.204004	0.189792	0.639831	0.531739	0.800322	0.56114
ALT5_4404	0.246839	0.284702	0.913347	0.444653	0.600119	0.43717
ALT5_4370	0.282999	0.287823	0.858675	0.375414	0.726224	0.395694
ALT5_4311	0.337098	0.345068	0.951066	0.341686	0.571122	0.38079
ALT5_4021	0.261356	0.261997	0.909558	0.470651	0.600708	0.42256
ALT5_3939	0.19298	0.214265	0.808017	0.48164	0.595163	0.634764
ALT5_3888	0.348655	0.312413	0.832328	0.326127	0.770228	0.337078
ALT5_3803	0.212188	0.212188	0.776867	0.494527	0.736532	0.494527
ALT5_3798	0.21099	0.187477	0.717072	0.667808	0.697366	0.446117
ALT5_364	0.380026	0.275867	0.628207	0.393165	0.920344	0.329221
ALT5_3489	0.181914	0.273424	0.867064	0.506369	0.604861	0.493198
ALT5_3425	0.287384	0.240177	0.882677	0.364681	0.644253	0.507657
ALT5_3326	0.222648	0.235466	0.804456	0.493328	0.733933	0.436998
ALT5_3258	0.265882	0.327495	0.816981	0.245914	0.713151	0.557405
ALT5_3114	0.267208	0.273981	0.785694	0.392018	0.80165	0.406278
ALT5_291	0.347453	0.347453	0.942284	0.285266	0.573103	0.43127
ALT5_2886	0.269272	0.140886	0.805199	0.50508	0.574338	0.632053
ALT5_2797	0.221162	0.228477	0.682254	0.447432	0.832654	0.514849
ALT5_2745	0.297292	0.31654	0.942014	0.386081	0.579395	0.405508
ALT5_267	0.188817	0.183324	0.677599	0.548112	0.745873	0.583104
ALT5_2551	0.338749	0.386928	0.581739	0.349794	0.946223	0.323396
ALT5_2297	0.183709	0.192639	0.75485	0.519891	0.65309	0.622649
ALT5_2280	0.305046	0.300289	0.897407	0.357368	0.674676	0.392043
ALT5_2265	0.262087	0.256969	0.706535	0.41445	0.857366	0.429422
ALT5_2030	0.219685	0.21096	0.848489	0.495371	0.61583	0.536494
ALT5_1812	0.361127	0.364397	0.694246	0.307664	0.887844	0.311552
ALT5_14629	0.338441	0.344634	0.878559	0.325427	0.711614	0.328154
ALT5_14582	0.270743	0.263531	0.81989	0.427004	0.762028	0.383634
ALT5_14459	0.279918	0.279918	0.892652	0.426339	0.66667	0.381333
ALT5_14423	0.227144	0.227144	0.84282	0.465671	0.67496	0.489089
ALT5_14405	0.321773	0.270662	0.670915	0.286637	0.873127	0.503716
ALT5_14361	0.24601	0.185829	0.848301	0.567406	0.594957	0.484326
ALT5_14281	0.235415	0.244205	0.633893	0.570271	0.856573	0.386472
ALT5_142	0.0988089	0.308073	0.710295	0.476467	0.677994	0.655192
ALT5_14103	0.264587	0.269033	0.906002	0.450427	0.622309	0.414472
ALT5_14097	0.131093	0.30959	0.662176	0.426013	0.785656	0.6123
ALT5_14011	0.28512	0.208655	0.588222	0.530751	0.890735	0.423346
ALT5_1389	0.326821	0.317787	0.837248	0.362312	0.763852	0.31881
ALT5_13678	0.263498	0.271072	0.596314	0.483051	0.912843	0.40005
ALT5_13611	0.209487	0.240826	0.717154	0.571932	0.789765	0.397666
ALT5_13609	0.173305	0.189615	0.723408	0.576347	0.68023	0.583925
ALT5_13532	0.199453	0.291389	0.613164	0.492772	0.885436	0.444615
ALT5_13403	0.218348	0.20188	0.703752	0.475468	0.794887	0.532494
ALT5_13148	0.23504	0.244724	0.896895	0.472461	0.567678	0.510032
ALT5_13057	0.187573	0.200072	0.670137	0.558416	0.778121	0.53251
ALT5_13051	0.319902	0.330333	0.9258	0.387957	0.627298	0.335538
ALT5_12755	0.172816	0.188498	0.736807	0.594097	0.647295	0.587316
ALT5_12673	0.311052	0.324442	0.857013	0.358527	0.739722	0.336072
ALT5_12532	0.278367	0.301043	0.672421	0.527451	0.863827	0.283721
ALT5_1243	0.309645	0.307884	0.892476	0.37748	0.686058	0.353286
ALT5_12379	0.193911	0.20186	0.730461	0.594535	0.730461	0.4756
ALT5_12323	0.257873	0.257247	0.889851	0.463476	0.642677	0.415705
ALT5_12046	0.250071	0.233029	0.851028	0.496722	0.68356	0.41242
ALT5_11955	0.195815	0.205241	0.766558	0.499853	0.714049	0.545314
ALT5_11860	0.236241	0.236241	0.874962	0.504642	0.626212	0.448533
ALT5_11667	0.210629	0.266863	0.872457	0.439744	0.633713	0.503423
ALT5_1158	0.254626	0.255817	0.8782	0.432985	0.665385	0.439816
ALT5_1157	0.235149	0.252076	0.895093	0.441801	0.58267	0.52004
ALT5_11555	0.257484	0.247225	0.724016	0.463343	0.837087	0.397674
ALT5_11491	0.255536	0.307655	0.718594	0.411893	0.860347	0.372804
ALT5_11486	0.240635	0.246453	0.878128	0.459979	0.643096	0.458539
ALT5_11409	0.231743	0.236484	0.815543	0.446811	0.730937	0.465312
ALT5_11324	0.169927	0.20267	0.704726	0.551926	0.726554	0.571026
ALT5_11322	0.221936	0.259036	0.886635	0.45593	0.607269	0.496024
ALT5_11288	0.121084	0.364132	0.831999	0.4287	0.542367	0.638547
ALT5_11108	0.307529	0.296446	0.695468	0.388528	0.88466	0.354199
ALT5_11061	0.372874	0.387824	0.678235	0.313695	0.893645	0.280555
ALT5_1095	0.320811	0.350617	0.937423	0.364825	0.605422	0.347732
ALT5_10943	0.150794	0.264614	0.690432	0.493122	0.788278	0.53959
ALT5_108	0.264886	0.397957	0.742579	0.220791	0.809456	0.491161
ALT5_10746	0.186934	0.180762	0.759949	0.574562	0.617344	0.607278
ALT5_10699	0.21567	0.197695	0.82701	0.491801	0.606121	0.588533
ALT5_10654	0.218116	0.252804	0.791432	0.578486	0.72045	0.36554
ALT5_10403	0.222286	0.219743	0.81996	0.521146	0.693338	0.450356
ALT5_10368	0.277942	0.257014	0.789545	0.373206	0.793196	0.435926
ALT5_10363	0.200412	0.200412	0.809483	0.512756	0.569275	0.63449
ALT5_10351	0.225419	0.217236	0.642764	0.524371	0.847929	0.469111
ALT5_10273	0.162138	0.228637	0.745847	0.505714	0.711542	0.572951
ALT5_10223	0.243678	0.221846	0.887648	0.488958	0.567686	0.517013
ALT5_10200	0.197983	0.190822	0.763546	0.548937	0.69716	0.528381
ALT5_1013	0.218006	0.218732	0.622494	0.519425	0.852563	0.495608
ALT5_10010	0.223644	0.214212	0.750886	0.457328	0.774747	0.506013
ALT3_9997	0.264254	0.230078	0.6696	0.408078	0.864142	0.490678
ALT3_9996	0.281648	0.272577	0.842855	0.381864	0.742013	0.405873
ALT3_9987	0.246069	0.447328	0.858471	0.372574	0.708964	0.293424
ALT3_9954	0.176797	0.288122	0.74373	0.450739	0.794015	0.473427
ALT3_9816	0.226992	0.219188	0.72985	0.506909	0.798475	0.445416
ALT3_9298	0.329808	0.322186	0.926485	0.361515	0.628689	0.358146
ALT3_9251	0.28328	0.285255	0.717938	0.569866	0.809462	0.26103
ALT3_9175	0.210458	0.337149	0.90726	0.409545	0.608631	0.453786
ALT3_9010	0.220252	0.189015	0.77703	0.532056	0.713461	0.495014
ALT3_8986	0.171686	0.240091	0.69365	0.496464	0.79031	0.534629
ALT3_8976	0.200371	0.216381	0.750413	0.510976	0.75543	0.493259
ALT3_8965	0.324879	0.322541	0.827179	0.305239	0.773987	0.373005
ALT3_8922	0.265733	0.281567	0.860268	0.355736	0.707788	0.455739
ALT3_8901	0.321811	0.37337	0.797616	0.25779	0.797616	0.378626
ALT3_8791	0.257596	0.347984	0.853123	0.310178	0.726051	0.431897
ALT3_879	0.338216	0.243123	0.807475	0.471939	0.76613	0.299947
ALT3_878	0.215346	0.301304	0.856383	0.456752	0.697247	0.399797
ALT3_8740	0.315279	0.329298	0.921551	0.382132	0.636331	0.342238
ALT3_8560	0.25804	0.314646	0.64397	0.447636	0.90284	0.359697
ALT3_8423	0.427585	0.427585	0.803793	0.288738	0.764069	0.215059
ALT3_8381	0.342443	0.263787	0.861574	0.273225	0.68853	0.497271
ALT3_8336	0.324084	0.258577	0.80776	0.378885	0.7877	0.369824
ALT3_8215	0.253056	0.255973	0.6451	0.513099	0.877674	0.381928
ALT3_8122	0.22383	0.261779	0.781073	0.667228	0.667228	0.325692
ALT3_7807	0.290028	0.285835	0.750468	0.357127	0.840338	0.403033
ALT3_7689	0.247589	0.230364	0.87917	0.428344	0.609562	0.5318
ALT3_7605	0.216591	0.261283	0.840495	0.55975	0.666367	0.382343
ALT3_7518	0.261201	0.334944	0.846059	0.274351	0.708298	0.501977
ALT3_7484	0.443702	0.270098	0.812276	0.251402	0.764201	0.385149
ALT3_7399	0.189547	0.187049	0.668105	0.515756	0.747969	0.618403
ALT3_7320	0.30579	0.307622	0.860712	0.312409	0.725812	0.414484
ALT3_711	0.267981	0.401143	0.743562	0.363097	0.845019	0.306027
ALT3_6943	0.191776	0.200475	0.806642	0.612197	0.570155	0.545585
ALT3_6931	0.31592	0.364588	0.717636	0.316828	0.873093	0.338764
ALT3_6929	0.221451	0.194666	0.799609	0.464412	0.678373	0.568319
ALT3_6880	0.157063	0.227644	0.780602	0.636898	0.587871	0.536753
ALT3_6858	0.40563	0.0999779	0.799274	0.564965	0.658879	0.398103
ALT3_6769	0.204009	0.213246	0.745908	0.446415	0.744733	0.572519
ALT3_6762	0.305602	0.310603	0.634754	0.410504	0.918423	0.346943
ALT3_6311	0.328062	0.0828512	0.698381	0.530868	0.72507	0.561596
ALT3_6210	0.351017	0.180949	0.861222	0.535893	0.644772	0.352977
ALT3_582	0.223916	0.213872	0.829986	0.545105	0.663805	0.450145
ALT3_5683	0.179396	0.342078	0.642623	0.642623	0.807757	0.312354
ALT3_5526	0.278618	0.359472	0.616276	0.505615	0.901312	0.265537
ALT3_5461	0.0705405	0.334143	0.709964	0.585785	0.681458	0.544939
ALT3_532	0.26719	0.277195	0.90986	0.506992	0.596518	0.369073
ALT3_5292	0.270664	0.1411	0.788922	0.587378	0.659358	0.479407
ALT3_5118	0.190071	0.183012	0.740406	0.571673	0.690345	0.551322
ALT3_4847	0.246024	0.263323	0.878964	0.520564	0.638624	0.37933
ALT3_4693	0.246517	0.24265	0.700173	0.449049	0.848655	0.439786
ALT3_4686	0.33046	0.364107	0.932279	0.345717	0.617506	0.336761
ALT3_468	0.315135	0.29703	0.568608	0.639017	0.864326	0.242714
ALT3_4634	0.182438	0.192307	0.779056	0.583114	0.594957	0.594957
ALT3_4471	0.333615	0.257262	0.616269	0.407582	0.921536	0.390565
ALT3_4465	0.345035	0.34667	0.828079	0.322447	0.774754	0.309844
ALT3_4331	0.228496	0.208346	0.635916	0.491777	0.847563	0.514731
ALT3_4258	0.288186	0.189333	0.759871	0.391456	0.777917	0.520067
ALT3_4253	0.169404	0.204741	0.755801	0.55899	0.667177	0.570716
ALT3_4226	0.285902	0.336155	0.711318	0.410359	0.87101	0.312086
ALT3_3925	0.322763	0.323955	0.729401	0.342926	0.86566	0.342123
ALT3_3869	0.207915	0.214004	0.837812	0.510949	0.627058	0.529091
ALT3_3865	0.388338	0.104101	0.710195	0.375124	0.739455	0.609615
ALT3_3819	0.250385	0.316371	0.779595	0.340126	0.806844	0.433508
ALT3_3634	0.306295	0.301962	0.5916	0.410907	0.936706	0.379359
ALT3_3620	0.209547	0.169259	0.736148	0.58848	0.701236	0.522159
ALT3_3520	0.278466	0.27937	0.843772	0.316553	0.720472	0.488197
ALT3_3423	0.258199	0.302209	0.879863	0.389345	0.689106	0.408108
ALT3_3420	0.202988	0.231598	0.858497	0.588198	0.542038	0.50351
ALT3_3419	0.209612	0.214846	0.69981	0.426946	0.779712	0.595902
ALT3_3348	0.241578	0.233508	0.802255	0.36051	0.581382	0.707595
ALT3_3329	0.16576	0.224568	0.70238	0.62362	0.732452	0.478049
ALT3_3309	0.24258	0.242758	0.749718	0.469929	0.808439	0.413406
ALT3_327	0.296639	0.330263	0.822839	0.347342	0.779607	0.350139
ALT3_309	0.36802	0.266294	0.678044	0.30542	0.887956	0.421095
ALT3_3037	0.20766	0.225767	0.655163	0.534534	0.833899	0.469807
ALT3_2963	0.264062	0.28622	0.685073	0.438164	0.878456	0.374854
ALT3_2942	0.248287	0.220994	0.737962	0.335946	0.691821	0.691821
ALT3_2929	0.321771	0.294943	0.796433	0.292289	0.796433	0.424959
ALT3_2651	0.226588	0.225784	0.70999	0.429676	0.814539	0.520252
ALT3_2650	0.187338	0.197959	0.70878	0.478925	0.713781	0.640046
ALT3_2648	0.19646	0.185188	0.760093	0.518536	0.591003	0.675548
ALT3_2646	0.30566	0.224741	0.75881	0.546537	0.781658	0.309424
ALT3_2524	0.230649	0.226758	0.783365	0.417377	0.752464	0.516216
ALT3_2507	0.213223	0.213223	0.851735	0.512442	0.549337	0.586868
ALT3_244	0.204558	0.156711	0.706949	0.584168	0.690275	0.584168
ALT3_243	0.297277	0.343981	0.743631	0.360936	0.853009	0.327995
ALT3_2415	0.274315	0.280302	0.745388	0.561565	0.790504	0.274756
ALT3_2288	0.227266	0.399833	0.794465	0.423249	0.783859	0.298157
ALT3_21258	0.277046	0.30707	0.871527	0.520243	0.664889	0.286053
ALT3_21118	0.19316	0.455715	0.71827	0.455715	0.823292	0.280678
ALT3_2091	0.2456	0.271457	0.882172	0.427091	0.661971	0.438539
ALT3_20853	0.200874	0.203609	0.709725	0.669235	0.709725	0.433662
ALT3_20832	0.219081	0.209489	0.789446	0.464103	0.722387	0.522323
ALT3_20830	0.213133	0.313448	0.815022	0.313448	0.564235	0.707542
ALT3_20821	0.238614	0.230606	0.820398	0.374757	0.67948	0.582974
ALT3_20817	0.174972	0.217957	0.733772	0.504521	0.733772	0.561834
ALT3_2074	0.356249	0.337471	0.919961	0.333257	0.64305	0.336842
ALT3_20704	0.185309	0.226072	0.832804	0.526697	0.595818	0.56013
ALT3_2065	0.303786	0.311411	0.753488	0.322322	0.842229	0.393593
ALT3_206	0.277317	0.248398	0.849918	0.323248	0.667727	0.560223
ALT3_20583	0.251391	0.21048	0.719921	0.478913	0.818109	0.448015
ALT3_20582	0.360259	0.360259	0.954484	0.340421	0.563716	0.34769
ALT3_20565	0.31417	0.315944	0.903832	0.37327	0.668853	0.35076
ALT3_20541	0.207833	0.190901	0.743478	0.54848	0.736218	0.499921
ALT3_20535	0.226154	0.141118	0.703667	0.576112	0.703667	0.576112
ALT3_20465	0.32047	0.312371	0.915295	0.31822	0.638764	0.421709
ALT3_20459	0.280824	0.416923	0.857625	0.281437	0.723444	0.366577
ALT3_20447	0.320654	0.315563	0.773473	0.373346	0.827812	0.31598
ALT3_20364	0.288677	0.304942	0.750879	0.461232	0.828741	0.292358
ALT3_20340	0.31512	0.324851	0.793881	0.328016	0.810435	0.354527
ALT3_20284	0.26022	0.25347	0.803119	0.439721	0.772295	0.398004
ALT3_20201	0.208691	0.302136	0.601157	0.601157	0.8628	0.350889
ALT3_20036	0.2052	0.241853	0.695542	0.479549	0.825137	0.479549
ALT3_1990	0.194957	0.171968	0.703019	0.535658	0.703019	0.618208
ALT3_19657	0.30635	0.303224	0.915864	0.357547	0.640066	0.403779
ALT3_19592	0.207988	0.189692	0.665381	0.51471	0.793451	0.555607
ALT3_19572	0.253625	0.182097	0.732208	0.4354	0.7761	0.5474
ALT3_19240	0.157221	0.221293	0.747801	0.576527	0.68552	0.538467
ALT3_18746	0.263984	0.279722	0.871337	0.396187	0.697008	0.418591
ALT3_18672	0.289697	0.257692	0.753611	0.392326	0.831484	0.402019
ALT3_18608	0.254153	0.270235	0.837391	0.41219	0.737482	0.415379
ALT3_1858	0.302835	0.302835	0.818108	0.324855	0.77994	0.398256
ALT3_18573	0.299318	0.268573	0.627267	0.414365	0.914222	0.403083
ALT3_18547	0.19256	0.20118	0.73142	0.558755	0.7398	0.503114
ALT3_18536	0.19212	0.212462	0.729215	0.520704	0.760294	0.512033
ALT3_18535	0.154643	0.331553	0.82975	0.510902	0.685704	0.414278
ALT3_18514	0.302607	0.312676	0.936972	0.373092	0.593556	0.407926
ALT3_18476	0.222983	0.222983	0.855131	0.489151	0.636463	0.500118
ALT3_18422	0.347212	0.268009	0.682303	0.338412	0.889901	0.400992
ALT3_18267	0.241152	0.25919	0.875946	0.419008	0.65741	0.474123
ALT3_18091	0.250284	0.168301	0.817886	0.642036	0.566345	0.481977
ALT3_18087	0.273925	0.284321	0.806764	0.358151	0.783137	0.420531
ALT3_18038	0.409914	0.444403	0.944323	0.307501	0.545572	0.275117
ALT3_17831	0.292323	0.265544	0.700125	0.392183	0.873159	0.403496
ALT3_17772	0.257896	0.265468	0.749409	0.329412	0.804997	0.519646
ALT3_17722	0.344162	0.300906	0.708526	0.340557	0.879432	0.353246
ALT3_17720	0.32183	0.391893	0.924376	0.33765	0.629251	0.32183
ALT3_1749	0.35798	0.280756	0.937443	0.449245	0.57581	0.325596
ALT3_1747	0.332916	0.340273	0.654042	0.339723	0.914296	0.345579
ALT3_17461	0.350018	0.352111	0.951395	0.350213	0.57294	0.350152
ALT3_17367	0.281588	0.278827	0.7029	0.39313	0.872436	0.397947
ALT3_17322	0.120244	0.484557	0.592501	0.382609	0.862362	0.484557
ALT3_17030	0.375541	0.347859	0.93163	0.326539	0.617209	0.328051
ALT3_16956	0.278248	0.358885	0.822547	0.40881	0.769162	0.289178
ALT3_16862	0.343073	0.327128	0.861144	0.322699	0.735533	0.337252
ALT3_16821	0.237	0.250092	0.716023	0.518355	0.824741	0.380619
ALT3_16686	0.340636	0.353185	0.95394	0.342503	0.564469	0.372096
ALT3_16552	0.274684	0.202756	0.869727	0.416361	0.614709	0.548593
ALT3_16527	0.201974	0.203461	0.741466	0.473252	0.741466	0.565211
ALT3_16505	0.20157	0.208817	0.81339	0.540573	0.656829	0.50565
ALT3_16364	0.255077	0.18251	0.702782	0.702782	0.702782	0.380897
ALT3_1630	0.200016	0.267789	0.814206	0.651582	0.624478	0.368757
ALT3_163	0.341521	0.339656	0.579466	0.346573	0.948405	0.37121
ALT3_16239	0.197522	0.202598	0.696094	0.598471	0.763209	0.468934
ALT3_16177	0.257111	0.183946	0.717003	0.401417	0.770757	0.596595
ALT3_15921	0.170441	0.218575	0.796189	0.539471	0.580999	0.621154
ALT3_15687	0.283811	0.278874	0.604727	0.294391	0.876271	0.588754
ALT3_15529	0.274036	0.261973	0.792711	0.274036	0.635902	0.688172
ALT3_15522	0.18151	0.277573	0.853948	0.445682	0.53374	0.634376
ALT3_15158	0.304863	0.285172	0.906336	0.408044	0.653138	0.369277
ALT3_15046	0.325573	0.317096	0.801053	0.342884	0.803891	0.336332
ALT3_15038	0.379289	0.207949	0.584898	0.342573	0.907997	0.504123
ALT3_15033	0.180947	0.230277	0.729705	0.552432	0.75995	0.473517
ALT3_14782	0.19474	0.184988	0.675068	0.506759	0.747868	0.617408
ALT3_14750	0.204147	0.177663	0.77921	0.597611	0.635444	0.532754
ALT3_14735	0.259401	0.283635	0.809112	0.480029	0.763201	0.331451
ALT3_14497	0.278981	0.259873	0.834797	0.3953	0.746734	0.411144
ALT3_14441	0.337245	0.344352	0.953065	0.386248	0.564733	0.341187
ALT3_14170	0.310258	0.266613	0.77694	0.395069	0.817365	0.360585
ALT3_14169	0.466916	0.259138	0.647752	0.339661	0.897305	0.316058
ALT3_14168	0.255763	0.26381	0.839601	0.41787	0.732381	0.417405
ALT3_14167	0.283526	0.285667	0.812019	0.373004	0.782716	0.389898
ALT3_14060	0.232622	0.177213	0.679585	0.493834	0.79697	0.546605
ALT3_13846	0.302801	0.32568	0.829462	0.375232	0.771061	0.322593
ALT3_13801	0.200805	0.178664	0.705612	0.644687	0.705612	0.491451
ALT3_13786	0.231883	0.247253	0.846144	0.418029	0.689717	0.493804
ALT3_13532	0.334676	0.336965	0.937488	0.367083	0.60596	0.344657
ALT3_13425	0.146485	0.272651	0.825073	0.557584	0.611857	0.513179
ALT3_13284	0.196815	0.190125	0.646381	0.51328	0.780945	0.599284
ALT3_12818	0.233586	0.301087	0.621284	0.588882	0.863595	0.318395
ALT3_12737	0.475064	0.247947	0.920696	0.337947	0.593899	0.351277
ALT3_12497	0.198376	0.263072	0.746589	0.440134	0.794259	0.4844
ALT3_12365	0.316245	0.119878	0.781594	0.53753	0.696813	0.47477
ALT3_1216	0.328588	0.414907	0.813591	0.518981	0.700949	0.149813
ALT3_12143	0.336517	0.382431	0.947178	0.3457	0.580782	0.334221
ALT3_1199	0.276771	0.288858	0.807992	0.299015	0.761931	0.492263
ALT3_11682	0.340894	0.265094	0.667779	0.399768	0.898275	0.355019
ALT3_11675	0.193397	0.363318	0.735115	0.383967	0.83215	0.418883
ALT3_11594	0.297552	0.293969	0.734308	0.319661	0.850315	0.431025
ALT3_1147	0.280368	0.276518	0.664798	0.304964	0.865744	0.534437
ALT3_11414	0.335558	0.33117	0.615496	0.335932	0.932628	0.376045
ALT3_10969	0.298234	0.31387	0.766497	0.348466	0.833382	0.366381
ALT3_10953	0.3871	0.304079	0.932762	0.303045	0.602703	0.39714
ALT3_109	0.109604	0.323145	0.801738	0.527531	0.650458	0.514354
ALT3_10825	0.223	0.308105	0.903837	0.440937	0.617428	0.433522
ALT3_10752	0.249256	0.25345	0.761719	0.404225	0.807523	0.450657
ALT3_10715	0.170577	0.202907	0.74744	0.613889	0.662785	0.529231
ALT3_10596	0.296321	0.183559	0.835534	0.37992	0.653938	0.577558
ALT3_10594	0.251136	0.200279	0.832883	0.432348	0.537668	0.672515
ALT3_10217	0.367369	0.366314	0.791331	0.305254	0.808482	0.288079

## Sheet: Cluster 5
AS Events	Centralized and Normalized Absolute IEP Value Change
	DS-1h	DS-6h	HS-1h	HS-6h	HD-1h	HD-6h
IR_492	0.205816	0.512502	0.320823	0.815622	0.402971	0.819188
ALT5_6251	0.305783	0.502874	0.301504	0.885183	0.316185	0.765394
IR_14193	0.175207	0.502782	0.389375	0.74915	0.389375	0.871035
IR_33448	0.271237	0.502239	0.375786	0.909269	0.292078	0.726314
ES_14641	0.281365	0.501384	0.235907	0.763976	0.424454	0.869836
ALT5_8333	0.348065	0.496755	0.215896	0.920797	0.398899	0.69651
ALT3_19375	0.198216	0.495573	0.424039	0.824629	0.323892	0.810574
ES_4570	0.290379	0.494913	0.366578	0.868593	0.272795	0.783666
ALT5_12274	0.249037	0.491425	0.303303	0.820426	0.379792	0.832939
ES_10893	0.290255	0.48929	0.314615	0.787509	0.324205	0.871048
ALT3_15464	0.253588	0.487733	0.338732	0.817666	0.338732	0.840472
ES_6272	0.292398	0.485678	0.368539	0.870172	0.274827	0.785309
ES_1775	0.178927	0.483978	0.483978	0.88289	0.325586	0.721565
IR_17310	0.326076	0.482212	0.293657	0.875162	0.314487	0.785329
ALT5_2546	0.120031	0.482038	0.482038	0.740614	0.408159	0.844044
ES_7195	0.332332	0.481367	0.296448	0.777058	0.307573	0.882145
ES_16620	0.320022	0.48024	0.311214	0.903419	0.311214	0.750815
IR_29418	0.303623	0.479764	0.297349	0.786684	0.33499	0.874513
ALT3_8667	0.307358	0.479358	0.361961	0.760905	0.274597	0.892744
ALT5_3841	0.327282	0.479227	0.302475	0.832732	0.302475	0.832732
IR_33606	0.199584	0.478852	0.341733	0.753089	0.424004	0.879661
ALT5_1337	0.282404	0.474164	0.346324	0.806548	0.309799	0.857684
IR_11761	0.298926	0.473264	0.33288	0.699966	0.33288	0.939007
IR_7078	0.269475	0.471303	0.335289	0.834009	0.335289	0.831558
ALT5_11960	0.349363	0.470771	0.402149	0.854419	0.207721	0.792501
ES_7783	0.212579	0.470676	0.665467	0.839199	0.223536	0.665467
ES_10302	0.239564	0.469037	0.330252	0.816001	0.379083	0.842987
ALT3_4977	0.289589	0.468903	0.268899	0.814364	0.388901	0.846268
ALT3_9868	0.391833	0.468898	0.297573	0.948828	0.29232	0.677471
IR_25416	0.27974	0.468261	0.331155	0.811026	0.331155	0.855586
ALT3_3813	0.269479	0.467368	0.296761	0.821685	0.380418	0.841212
ES_12629	0.178204	0.465744	0.397282	0.811965	0.397282	0.826446
ES_7262	0.245491	0.464494	0.327268	0.725712	0.398508	0.91545
IR_26527	0.485749	0.463883	0.163144	0.905679	0.373585	0.684883
ES_17331	0.118646	0.463308	0.561783	0.67105	0.390748	0.871388
IR_15470	0.345543	0.46319	0.30675	0.79367	0.295057	0.872714
IR_23744	0.184699	0.463088	0.393575	0.810649	0.393575	0.831337
ES_15274	0.342944	0.46298	0.280482	0.941444	0.352178	0.696896
ES_14639	0.424883	0.462158	0.137822	0.732074	0.452128	0.867859
ALT5_8921	0.270839	0.462125	0.387298	0.747647	0.304595	0.904419
IR_29360	0.340636	0.461572	0.28686	0.960658	0.363865	0.663331
ALT5_8303	0.231154	0.461471	0.362291	0.737041	0.377719	0.907246
IR_27701	0.292992	0.461352	0.375805	0.846494	0.281011	0.819269
ALT5_4211	0.31682	0.461275	0.365323	0.937147	0.291514	0.704844
ES_10720	0.360202	0.46032	0.299656	0.875096	0.291393	0.790255
IR_391	0.279913	0.459407	0.356993	0.780675	0.316759	0.883176
ALT3_3147	0.477642	0.459235	0.194172	0.842105	0.315659	0.78811
ALT3_8507	0.349661	0.457684	0.304652	0.755901	0.304652	0.904373
IR_14607	0.241665	0.457233	0.432	0.807896	0.293214	0.844916
IR_33759	0.300259	0.455806	0.298256	0.854372	0.352343	0.815888
ES_9479	0.29841	0.454973	0.348156	0.78863	0.307677	0.879077
ES_6440	0.422079	0.454634	0.325042	0.832551	0.221743	0.820874
ES_9480	0.296257	0.452884	0.349039	0.794789	0.309685	0.874269
ALT3_14029	0.248359	0.452057	0.452057	0.868506	0.278537	0.777407
ES_19084	0.268285	0.451906	0.421642	0.725043	0.29288	0.917168
IR_33844	0.0830104	0.451809	0.553228	0.814021	0.451809	0.723047
IR_1746	0.471808	0.449482	0.272116	0.803518	0.240736	0.839262
ALT3_3801	0.347669	0.449381	0.320957	0.870041	0.288494	0.800382
ALT3_14225	0.209777	0.44925	0.47073	0.899653	0.322257	0.725256
IR_25434	0.262938	0.447794	0.344869	0.809876	0.352395	0.859051
IR_18664	0.425237	0.447489	0.220635	0.947381	0.372279	0.663902
ES_16023	0.251459	0.446481	0.446481	0.800387	0.280351	0.851765
ALT3_15622	0.305664	0.445703	0.325516	0.819615	0.325516	0.854908
IR_25173	0.32991	0.444571	0.398466	0.69533	0.267067	0.941581
IR_26888	0.21235	0.444316	0.468222	0.812911	0.309492	0.829633
ES_11584	0.196367	0.444254	0.689207	0.7791	0.238836	0.729159
IR_8382	0.30823	0.443818	0.443818	0.781806	0.231593	0.867658
ALT3_1533	0.321437	0.443649	0.290587	0.71576	0.372041	0.933449
IR_10036	0.304363	0.442666	0.355074	0.880627	0.304363	0.78983
ALT3_20862	0.0860225	0.4422	0.563624	0.760215	0.4422	0.782663
ALT5_12272	0.310857	0.440712	0.310857	0.840963	0.338433	0.835101
IR_28700	0.316536	0.440146	0.353448	0.742979	0.306201	0.917614
ALT3_20101	0.352495	0.439967	0.306632	0.875387	0.305455	0.796987
ALT3_672	0.294601	0.43874	0.315035	0.826243	0.353498	0.848807
ES_1369	0.273465	0.437938	0.667134	0.620501	0.200519	0.877365
ALT3_19522	0.343468	0.437119	0.269717	0.771923	0.361027	0.893669
IR_11196	0.417223	0.435876	0.450662	0.870357	0.156079	0.746726
IR_32543	0.290815	0.435791	0.410152	0.831708	0.273291	0.835166
ES_6471	0.260237	0.434719	0.292826	0.765103	0.43589	0.888148
ALT3_20270	0.261591	0.434446	0.477659	0.768881	0.261591	0.872755
IR_9711	0.449231	0.433895	0.203847	0.667593	0.382773	0.939584
ALT5_7867	0.212741	0.433892	0.517225	0.830831	0.286458	0.795776
ES_12033	0.316881	0.43326	0.316881	0.687285	0.368835	0.953781
IR_19524	0.340358	0.432885	0.216988	0.853315	0.432885	0.800492
ES_12413	0.249369	0.43286	0.573184	0.827014	0.22331	0.771186
IR_26312	0.266371	0.432453	0.508136	0.881713	0.244393	0.743857
ES_1368	0.274059	0.431883	0.651814	0.633584	0.204063	0.88152
IR_2907	0.3837	0.431856	0.350953	0.775624	0.247801	0.886989
IR_5974	0.230396	0.430851	0.563818	0.812221	0.24604	0.793597
ALT5_2638	0.31934	0.429998	0.332	0.919991	0.332	0.743594
ES_3374	0.262358	0.426013	0.263398	0.792714	0.478006	0.854435
IR_27212	0.272689	0.425425	0.274699	0.773371	0.450546	0.880194
IR_22448	0.330641	0.425144	0.353924	0.812625	0.29058	0.864009
ES_12628	0.259514	0.424518	0.359695	0.834113	0.359695	0.839387
IR_8381	0.296782	0.424384	0.367802	0.91948	0.32577	0.742706
ALT3_2916	0.333047	0.421904	0.37919	0.750298	0.280034	0.912451
ES_11994	0.29115	0.421848	0.383126	0.791436	0.30879	0.880572
ES_1941	0.324949	0.421555	0.324949	0.833899	0.324949	0.846622
ES_16506	0.337539	0.421439	0.237934	0.832582	0.414847	0.832582
ALT3_14726	0.318899	0.421409	0.235914	0.8583	0.443376	0.799025
ES_2531	0.32301	0.421338	0.266334	0.911909	0.409795	0.744537
IR_23356	0.348455	0.421225	0.237685	0.799847	0.405229	0.864482
ALT3_8407	0.258185	0.421165	0.661158	0.765931	0.1955	0.774985
ALT3_20751	0.269506	0.420651	0.356371	0.806332	0.356371	0.86769
IR_5332	0.38455	0.419737	0.31047	0.696386	0.316553	0.949227
ES_9510	0.144212	0.419465	0.644431	0.825032	0.335906	0.707878
IR_6941	0.255784	0.419305	0.329317	0.708593	0.432263	0.931662
ALT3_1814	0.371989	0.41873	0.32361	0.696529	0.315547	0.950517
ALT5_8885	0.32634	0.418593	0.32634	0.674801	0.367524	0.963324
IR_15383	0.299763	0.41846	0.451695	0.777614	0.252285	0.877105
IR_18130	0.296581	0.417321	0.38268	0.940019	0.328708	0.711615
IR_33053	0.308564	0.417283	0.282402	0.80802	0.395771	0.864882
IR_21443	0.287319	0.416737	0.287319	0.863819	0.416737	0.804993
IR_20062	0.415935	0.415935	0.298902	0.787565	0.279397	0.879189
IR_33522	0.309242	0.415891	0.363633	0.859547	0.309242	0.819368
ES_2728	0.205325	0.415636	0.540508	0.698999	0.315739	0.900716
ES_7781	0.238374	0.415557	0.64991	0.887019	0.248879	0.637185
ES_6470	0.36932	0.415512	0.256795	0.878403	0.365308	0.791585
IR_33349	0.324258	0.415309	0.324258	0.79521	0.335184	0.882703
ES_2268	0.372604	0.414712	0.239401	0.7868	0.385374	0.878033
IR_8117	0.339409	0.414622	0.414622	0.803961	0.242706	0.861603
IR_21668	0.485948	0.414388	0.270466	0.689446	0.284192	0.932483
IR_4063	0.383019	0.413851	0.361822	0.817341	0.247358	0.853532
ES_10969	0.366259	0.413407	0.272425	0.850955	0.347924	0.825953
ALT3_16544	0.32041	0.412358	0.412358	0.716299	0.282098	0.9334
ALT3_14647	0.27991	0.412101	0.440012	0.775989	0.284858	0.884053
ALT5_7344	0.127689	0.411832	0.553904	0.853833	0.411832	0.717833
IR_9612	0.354339	0.411632	0.359883	0.89939	0.280676	0.771004
ALT5_8799	0.330549	0.411473	0.330549	0.971467	0.372167	0.660719
IR_25720	0.240661	0.410828	0.666804	0.675889	0.23127	0.851472
ALT5_7561	0.315798	0.410692	0.558058	0.687003	0.203459	0.901912
IR_9840	0.373471	0.410557	0.318802	0.903637	0.303419	0.767036
IR_22274	0.458633	0.410506	0.410506	0.758089	0.169872	0.869315
ES_1707	0.309128	0.409408	0.404417	0.840022	0.279634	0.834314
ALT3_3056	0.409289	0.409289	0.283061	0.915758	0.315787	0.743739
ES_17303	0.496647	0.408707	0.257531	0.860372	0.270637	0.783029
ES_2681	0.366432	0.407696	0.285491	0.828866	0.337865	0.850574
ALT3_8551	0.130256	0.407684	0.553004	0.734653	0.407684	0.843643
ALT5_7519	0.265523	0.407588	0.344448	0.928491	0.407588	0.723286
ES_14713	0.318721	0.407455	0.312313	0.73591	0.375898	0.926626
ALT3_19030	0.351668	0.407452	0.319371	0.798698	0.319371	0.880363
IR_4188	0.462552	0.407261	0.271544	0.911108	0.290629	0.733829
IR_19739	0.242186	0.406974	0.476494	0.727186	0.314281	0.909802
ES_17330	0.299819	0.406075	0.607455	0.658945	0.206961	0.897669
IR_33595	0.226642	0.40558	0.358106	0.858734	0.425127	0.802734
ALT3_9576	0.161369	0.405441	0.600698	0.747141	0.334438	0.827835
ALT5_8471	0.323169	0.405325	0.285143	0.865396	0.386546	0.811344
IR_29123	0.276701	0.404473	0.337925	0.740714	0.397559	0.919552
ES_14075	0.316804	0.404387	0.358747	0.825567	0.315177	0.856242
IR_34967	0.369325	0.403385	0.261467	0.872663	0.369325	0.800758
ALT5_13041	0.223608	0.40266	0.354913	0.800551	0.436765	0.858427
ALT3_19273	0.198103	0.402594	0.412331	0.85269	0.412331	0.798874
IR_26380	0.121854	0.402448	0.628584	0.83626	0.395987	0.69179
IR_27193	0.122276	0.402336	0.628043	0.837252	0.395887	0.691128
ES_10891	0.310955	0.402169	0.298839	0.779099	0.392742	0.893118
IR_21578	0.309953	0.401969	0.315261	0.862052	0.368938	0.81875
ALT3_19472	0.468242	0.401808	0.265031	0.873279	0.287129	0.781434
IR_28496	0.212568	0.401729	0.354439	0.874632	0.460842	0.772713
ES_4340	0.370014	0.401588	0.319218	0.770175	0.312882	0.903046
IR_29331	0.309525	0.401559	0.365668	0.895389	0.324489	0.780293
ES_12888	0.275181	0.401528	0.333218	0.928558	0.413629	0.724809
ALT5_6707	0.252673	0.401146	0.380061	0.729665	0.389725	0.923653
ES_10476	0.322088	0.401102	0.298565	0.945859	0.408122	0.701186
ES_9482	0.395132	0.400865	0.292198	0.7839	0.31594	0.888887
IR_10034	0.328427	0.399864	0.366623	0.737552	0.317144	0.927313
IR_11139	0.247383	0.399415	0.503871	0.731094	0.294825	0.900336
ALT3_7133	0.380842	0.399153	0.314923	0.960942	0.339643	0.681419
IR_20128	0.262162	0.399148	0.536135	0.810108	0.249115	0.820255
ES_19041	0.333821	0.398541	0.362585	0.750283	0.312991	0.918702
IR_33233	0.204509	0.397458	0.581907	0.85858	0.298139	0.736329
IR_28098	0.334765	0.396898	0.330882	0.864093	0.330882	0.819404
IR_30704	0.268609	0.396552	0.339273	0.707302	0.427657	0.937531
ES_2251	0.258883	0.396118	0.474538	0.759126	0.298093	0.890164
ES_15447	0.462776	0.396111	0.270346	0.87612	0.290052	0.781519
IR_740	0.167361	0.396042	0.615273	0.627921	0.368638	0.901688
IR_28869	0.436555	0.395413	0.284648	0.868539	0.29256	0.799208
IR_12420	0.300469	0.39528	0.413057	0.835261	0.292427	0.84043
ES_10477	0.242382	0.394923	0.619247	0.616517	0.282761	0.921094
ALT3_283	0.37385	0.394582	0.36221	0.720173	0.289275	0.936833
IR_24194	0.299675	0.394066	0.275557	0.845345	0.438354	0.823925
ALT5_2901	0.473023	0.393917	0.288441	0.698623	0.288441	0.934477
ALT3_10645	0.36874	0.393732	0.33454	0.697915	0.32884	0.953158
ALT3_19233	0.356435	0.393322	0.327801	0.74874	0.329681	0.920944
ALT3_13828	0.381752	0.392636	0.358894	0.805048	0.267935	0.870659
ALT3_12111	0.357918	0.392276	0.294891	0.803628	0.351783	0.876427
IR_33206	0.220082	0.391721	0.403014	0.872113	0.403014	0.78698
IR_4963	0.235332	0.391597	0.508796	0.824332	0.297838	0.819028
IR_19786	0.46253	0.391039	0.307612	0.667577	0.292003	0.956161
ALT3_1187	0.324417	0.391	0.330391	0.911993	0.35781	0.761311
IR_19334	0.253805	0.390522	0.330158	0.840124	0.43344	0.828875
IR_12868	0.284579	0.390181	0.502331	0.770656	0.256653	0.872523
ES_825	0.103573	0.39006	0.602769	0.78255	0.440109	0.757862
ES_2680	0.347579	0.389496	0.265358	0.825545	0.398363	0.850582
ALT3_10212	0.354653	0.38941	0.332701	0.902494	0.323442	0.774223
ALT5_7981	0.230241	0.388335	0.559883	0.71675	0.29303	0.888684
ALT3_16877	0.275661	0.38824	0.546072	0.833188	0.240121	0.793641
ES_16384	0.339134	0.388163	0.339155	0.719497	0.349726	0.941248
IR_24371	0.330969	0.387962	0.317601	0.712136	0.384444	0.943812
ES_10475	0.323465	0.387365	0.312853	0.950715	0.405588	0.696938
ES_7325	0.3031	0.386815	0.351457	0.839395	0.351457	0.844699
ES_4976	0.398015	0.386586	0.298489	0.853574	0.314203	0.826055
ALT5_9360	0.351651	0.386394	0.314805	0.940147	0.364122	0.719804
IR_33644	0.311813	0.386286	0.360185	0.797442	0.337754	0.883443
IR_33573	0.334871	0.386282	0.351593	0.780402	0.325679	0.898096
ES_11585	0.206209	0.386082	0.687321	0.803343	0.269715	0.724253
IR_19702	0.253893	0.385586	0.369855	0.901459	0.403969	0.762162
ES_18797	0.435987	0.385368	0.292567	0.806211	0.292567	0.864222
IR_33942	0.41871	0.384999	0.30409	0.755095	0.30409	0.909938
ES_3287	0.398079	0.384827	0.181629	0.887527	0.491506	0.733356
ES_6360	0.322999	0.384686	0.313356	0.943681	0.402629	0.709572
IR_19623	0.308457	0.384318	0.384318	0.792072	0.321587	0.886169
ALT3_12548	0.272395	0.384142	0.495889	0.820971	0.272395	0.83113
ALT5_9320	0.383759	0.383759	0.313362	0.84134	0.313362	0.84134
ES_13368	0.194953	0.383592	0.449703	0.843001	0.400621	0.805053
IR_15749	0.265428	0.383327	0.386256	0.92327	0.383327	0.735315
IR_7121	0.159104	0.383246	0.454971	0.831528	0.454971	0.793104
ALT5_7865	0.321264	0.38302	0.244069	0.777253	0.475654	0.875664
ALT3_10973	0.343759	0.381913	0.30057	0.699217	0.401744	0.94972
IR_9607	0.342364	0.381426	0.368406	0.804441	0.303302	0.876984
ES_12075	0.29074	0.381415	0.46214	0.721223	0.29687	0.924535
ALT3_18170	0.325669	0.381179	0.368485	0.772853	0.325143	0.903594
ES_2093	0.381515	0.380937	0.296667	0.767605	0.344702	0.905498
ALT5_10800	0.152991	0.380809	0.627097	0.752136	0.35618	0.807709
IR_31783	0.232957	0.380515	0.502891	0.739072	0.325756	0.895732
IR_28905	0.304304	0.380226	0.279612	0.835496	0.441789	0.835496
ALT5_9271	0.271343	0.380134	0.333242	0.917837	0.436406	0.737961
ES_13211	0.287805	0.379631	0.27963	0.778995	0.47264	0.878223
ES_7317	0.401489	0.379557	0.261356	0.828069	0.35867	0.847781
ES_19040	0.379512	0.379512	0.281754	0.742918	0.371794	0.921433
IR_11209	0.417919	0.379485	0.341051	0.848377	0.264184	0.825908
ALT5_3380	0.321238	0.379288	0.248677	0.820732	0.466362	0.840626
IR_19130	0.315277	0.379195	0.343598	0.833074	0.353462	0.852317
IR_25372	0.241645	0.379003	0.32589	0.841673	0.471732	0.816979
ES_11568	0.288962	0.378777	0.298927	0.827854	0.437866	0.844538
ES_8163	0.361747	0.378616	0.326551	0.796758	0.328254	0.884997
ES_9923	0.343396	0.378252	0.245378	0.84483	0.443457	0.82161
ALT3_21272	0.306174	0.377947	0.326836	0.878292	0.38581	0.801864
ES_6969	0.366968	0.377049	0.37745	0.765107	0.284139	0.90621
ES_12423	0.457667	0.376812	0.321112	0.804055	0.257455	0.859822
ALT5_3333	0.256975	0.376623	0.433731	0.767835	0.346942	0.894817
ES_17190	0.306046	0.376482	0.396768	0.814092	0.317278	0.866257
IR_16419	0.287299	0.37621	0.308966	0.771486	0.438972	0.893991
ES_6932	0.307658	0.375977	0.57971	0.816989	0.206319	0.790269
ALT3_3930	0.267934	0.375976	0.570452	0.930345	0.281685	0.650531
IR_34095	0.304163	0.375723	0.377972	0.835808	0.33524	0.848017
IR_3442	0.162833	0.375538	0.460619	0.749897	0.460619	0.867416
ES_40	0.355427	0.375384	0.323574	0.789817	0.341509	0.891212
IR_12702	0.367538	0.37466	0.324809	0.856547	0.324809	0.82856
ALT5_2730	0.315822	0.374459	0.371872	0.947963	0.359168	0.707639
ES_5142	0.257796	0.373995	0.389774	0.764323	0.389774	0.901262
IR_29734	0.253714	0.373926	0.386181	0.700838	0.422039	0.940224
IR_26282	0.286642	0.373876	0.377057	0.892444	0.363248	0.783656
IR_18643	0.323242	0.373582	0.360923	0.877066	0.335606	0.806505
IR_1896	0.407862	0.373466	0.280859	0.835105	0.336078	0.843553
ALT3_14857	0.227552	0.372652	0.499615	0.760223	0.336377	0.880504
IR_2579	0.300071	0.372609	0.270085	0.801854	0.473372	0.858931
ES_17756	0.3246	0.37256	0.317028	0.74886	0.394219	0.919657
ES_17370	0.158284	0.372474	0.465535	0.756859	0.465535	0.858235
ALT3_17546	0.318556	0.372391	0.28884	0.737659	0.440125	0.919352
ES_2267	0.377997	0.372381	0.238213	0.782827	0.425424	0.88008
ES_1432	0.46953	0.372359	0.189229	0.77786	0.407241	0.860704
ALT3_544	0.316907	0.372295	0.305657	0.914217	0.415913	0.751934
ALT5_9506	0.418055	0.372244	0.257718	0.73873	0.372244	0.917931
ALT5_4433	0.371396	0.371396	0.29904	0.733179	0.371396	0.930515
ALT3_5579	0.332498	0.371209	0.327932	0.714255	0.387333	0.943696
ALT3_4000	0.367436	0.370942	0.329752	0.898559	0.329752	0.780482
ALT5_1867	0.42247	0.370805	0.279946	0.928076	0.347441	0.728185
ES_17115	0.297378	0.370745	0.46085	0.747217	0.292828	0.907904
ALT3_2289	0.31785	0.370584	0.295758	0.852626	0.414012	0.826093
IR_22410	0.30518	0.370379	0.298782	0.812823	0.427355	0.862404
ALT3_284	0.338214	0.370294	0.34032	0.782035	0.347889	0.89817
IR_9445	0.258294	0.370173	0.315442	0.832025	0.470437	0.830552
ES_18620	0.365063	0.370157	0.412015	0.915345	0.268117	0.746226
ALT5_3010	0.228351	0.36978	0.406769	0.844883	0.406769	0.820373
IR_19205	0.328956	0.36958	0.367057	0.848938	0.325428	0.836964
IR_21726	0.236758	0.369273	0.623261	0.623261	0.305776	0.918595
ES_5722	0.437789	0.369206	0.276673	0.95836	0.362266	0.672629
ES_1703	0.320009	0.36917	0.415072	0.862153	0.294752	0.815768
ALT3_10281	0.216441	0.369117	0.626256	0.762862	0.284743	0.817504
IR_9605	0.3521	0.368911	0.358344	0.781109	0.318278	0.89818
ALT3_16755	0.395418	0.36872	0.335321	0.677659	0.335321	0.964483
ALT3_8838	0.359378	0.368375	0.336282	0.776106	0.334184	0.902597
ALT5_9295	0.368193	0.368193	0.450691	0.794082	0.230494	0.86527
IR_31561	0.339763	0.36785	0.323241	0.803569	0.362622	0.879878
IR_15218	0.303031	0.367768	0.318209	0.762944	0.41913	0.905842
ALT3_18749	0.324109	0.367638	0.350226	0.810957	0.350226	0.873767
IR_20358	0.278308	0.367298	0.362792	0.781814	0.394746	0.891965
ES_4029	0.402313	0.366822	0.248178	0.692619	0.424091	0.942899
ALT3_13084	0.27975	0.366726	0.375277	0.890241	0.37998	0.784949
IR_35093	0.364712	0.366682	0.326176	0.87049	0.334554	0.814309
IR_27956	0.390669	0.366612	0.391122	0.97019	0.297272	0.661058
IR_6008	0.293143	0.366378	0.316767	0.84312	0.423075	0.83444
ES_11300	0.320728	0.366353	0.404958	0.739126	0.320138	0.925621
ALT5_4823	0.234971	0.366217	0.475787	0.878088	0.348072	0.773788
IR_28241	0.419828	0.365995	0.257328	0.887522	0.366274	0.779976
ALT3_13623	0.354479	0.365981	0.345404	0.93655	0.345775	0.728734
IR_22971	0.292583	0.365647	0.294308	0.869531	0.458153	0.796701
ES_18794	0.249428	0.365312	0.442524	0.789343	0.355115	0.875201
IR_1088	0.465986	0.364925	0.301336	0.711133	0.301336	0.932207
ES_7864	0.35604	0.364815	0.345072	0.853926	0.324452	0.832618
IR_18288	0.313445	0.364759	0.359824	0.746786	0.3691	0.92301
ES_15168	0.27803	0.364714	0.313877	0.793541	0.453678	0.873083
IR_21409	0.322482	0.364634	0.393507	0.83839	0.312905	0.845004
ALT3_18861	0.354431	0.364541	0.349406	0.811719	0.323676	0.87315
ES_16595	0.393184	0.364506	0.311691	0.699939	0.356142	0.951462
ES_18796	0.375612	0.364451	0.326422	0.813081	0.326422	0.870935
IR_25401	0.207075	0.36322	0.649227	0.62187	0.334619	0.900913
IR_32272	0.28404	0.363209	0.352256	0.759782	0.409212	0.908423
IR_2368	0.189794	0.362946	0.525867	0.922542	0.410169	0.665605
ES_3288	0.365646	0.362873	0.218402	0.873941	0.48494	0.771121
ES_6518	0.316009	0.362779	0.304427	0.807793	0.415827	0.870088
ES_17235	0.303555	0.362509	0.404723	0.82591	0.324889	0.855336
ES_1515	0.339936	0.362402	0.372591	0.889658	0.320809	0.791526
ES_17760	0.289346	0.362126	0.685974	0.622231	0.234638	0.882608
IR_31387	0.387526	0.361854	0.361854	0.912152	0.294824	0.758712
ALT5_3141	0.436222	0.361712	0.411146	0.757185	0.218903	0.891755
IR_11454	0.299457	0.361673	0.332995	0.831462	0.400921	0.850415
ES_8865	0.341941	0.361564	0.338965	0.690233	0.385574	0.958646
ES_18703	0.297567	0.361328	0.33514	0.713575	0.431161	0.938151
ALT5_12527	0.318015	0.361284	0.428766	0.692365	0.324356	0.952136
ES_2266	0.33147	0.361222	0.271363	0.800304	0.443268	0.869296
IR_17566	0.33336	0.361213	0.369596	0.778473	0.333688	0.900593
ALT3_494	0.411247	0.361116	0.336051	0.922577	0.303824	0.742108
IR_6701	0.426572	0.361028	0.348674	0.837229	0.266191	0.837229
ES_15040	0.271231	0.361017	0.530091	0.754845	0.280323	0.879416
ALT5_5486	0.326882	0.360831	0.342963	0.815748	0.360831	0.869667
IR_7779	0.291056	0.360781	0.456774	0.8102	0.299695	0.858417
ES_11957	0.323708	0.360455	0.376133	0.817261	0.332013	0.867354
ES_16659	0.500919	0.360436	0.19654	0.711642	0.402581	0.904805
ES_5523	0.335525	0.360231	0.339346	0.913813	0.366664	0.761343
IR_12894	0.376262	0.360172	0.342217	0.706266	0.342047	0.94996
ALT5_4334	0.336501	0.360112	0.325675	0.785544	0.374462	0.894629
ES_4159	0.282426	0.359962	0.372519	0.717823	0.407677	0.936516
IR_29647	0.378715	0.359911	0.383467	0.918253	0.287857	0.74872
ES_9241	0.34224	0.359721	0.33731	0.819389	0.351397	0.866866
ALT5_1500	0.332693	0.359381	0.376284	0.967865	0.367182	0.673517
ES_6699	0.33973	0.359297	0.350451	0.77478	0.348443	0.904221
IR_28094	0.339852	0.359216	0.347042	0.838733	0.343388	0.848692
ES_3858	0.336808	0.359154	0.314126	0.794994	0.386193	0.885649
ES_18793	0.281316	0.358869	0.432107	0.777204	0.335628	0.8918
ES_4223	0.284502	0.358792	0.429779	0.875985	0.330622	0.797243
IR_32925	0.29823	0.358722	0.3053	0.770696	0.449836	0.894139
IR_33312	0.191732	0.358665	0.625296	0.806604	0.323115	0.771512
ALT3_7088	0.37046	0.358494	0.339928	0.743996	0.338002	0.926043
ES_3536	0.334032	0.358361	0.406454	0.896378	0.30325	0.778448
ALT3_14694	0.316341	0.35811	0.35811	0.835476	0.35811	0.850776
ES_10882	0.293811	0.358034	0.367925	0.913174	0.386885	0.757094
ALT3_6262	0.319788	0.357968	0.529778	0.72802	0.243427	0.897942
IR_22218	0.430137	0.357947	0.20451	0.712934	0.458722	0.912672
ES_8866	0.346778	0.357931	0.377356	0.701447	0.340611	0.952801
ES_5991	0.318212	0.357902	0.277601	0.819258	0.453355	0.850594
ES_18383	0.434026	0.357642	0.469504	0.873662	0.185678	0.756412
IR_4165	0.415404	0.357637	0.269724	0.847161	0.357637	0.82936
ES_10881	0.324285	0.357037	0.375036	0.958787	0.372154	0.689624
ALT5_7225	0.353325	0.356968	0.348544	0.910825	0.341173	0.766089
IR_30245	0.264608	0.356848	0.580559	0.692338	0.280105	0.902465
ALT3_20736	0.176183	0.356663	0.603636	0.75562	0.356663	0.828157
ALT3_9811	0.326877	0.356541	0.356541	0.954993	0.385733	0.696238
ES_7324	0.281457	0.356431	0.319177	0.833284	0.447703	0.838872
ALT3_13854	0.326253	0.35642	0.2752	0.88273	0.453885	0.782436
ES_5378	0.180722	0.356324	0.671208	0.765719	0.325735	0.777216
ES_1514	0.339575	0.356272	0.372988	0.87995	0.324674	0.803464
ALT3_4535	0.503325	0.356227	0.227517	0.809779	0.342437	0.837638
ES_6635	0.320186	0.35579	0.37479	0.685125	0.380268	0.960764
ES_1516	0.333842	0.355704	0.369258	0.879523	0.33419	0.804406
IR_4808	0.507138	0.355245	0.281749	0.853069	0.281749	0.797973
IR_11309	0.335284	0.354737	0.315421	0.722536	0.412736	0.936209
ES_14926	0.341101	0.354688	0.281797	0.849624	0.421972	0.827742
ALT3_10956	0.294575	0.354566	0.424557	0.925539	0.343173	0.734513
ES_12929	0.270691	0.354564	0.638257	0.606955	0.283762	0.922694
ALT5_10779	0.359524	0.354353	0.342634	0.813795	0.3348	0.871818
ALT3_10618	0.346785	0.354147	0.35003	0.83754	0.338482	0.849939
IR_22695	0.279776	0.354051	0.433362	0.76473	0.34377	0.901232
ALT3_12114	0.381464	0.353975	0.321065	0.845404	0.334815	0.8402
ALT5_7252	0.27127	0.353121	0.337412	0.797451	0.446164	0.871506
IR_1882	0.156097	0.353039	0.581428	0.766529	0.40013	0.8197
ES_4849	0.302388	0.352356	0.419657	0.755007	0.335009	0.912507
ALT3_122	0.389925	0.352267	0.338316	0.787431	0.317108	0.891877
ALT3_190	0.27996	0.351756	0.414797	0.856084	0.352564	0.821762
ALT3_5426	0.302786	0.351207	0.593309	0.73857	0.230155	0.860896
ES_113	0.333821	0.351172	0.443347	0.822809	0.275984	0.849791
IR_6396	0.280541	0.351154	0.417426	0.798253	0.352782	0.876767
IR_8030	0.287232	0.351028	0.332179	0.835338	0.429565	0.841581
ALT3_1971	0.350862	0.350862	0.350862	0.920292	0.350862	0.753185
ES_15041	0.289087	0.350407	0.449812	0.769406	0.322794	0.895417
ES_17361	0.334565	0.350238	0.334268	0.792122	0.376145	0.889586
ES_14614	0.328534	0.350209	0.347438	0.811562	0.36569	0.873489
ALT3_1614	0.2741	0.349933	0.403447	0.815024	0.372131	0.862289
ALT3_18284	0.335521	0.349706	0.376288	0.838555	0.329088	0.847765
ALT5_3970	0.268806	0.349685	0.321182	0.840881	0.472715	0.823654
ES_4387	0.355248	0.349673	0.252969	0.792292	0.455611	0.87113
IR_33	0.327682	0.349511	0.341162	0.881794	0.375365	0.801408
ES_12579	0.3037	0.349485	0.478924	0.810002	0.282015	0.852797
ES_12737	0.366319	0.349406	0.301411	0.757313	0.388774	0.913701
ALT3_724	0.344569	0.34935	0.341964	0.831615	0.353724	0.8557
ALT3_16097	0.345163	0.349298	0.346848	0.828025	0.348423	0.859166
ALT3_16856	0.345123	0.349128	0.347009	0.832961	0.348216	0.854486
ALT5_11759	0.427698	0.349039	0.322107	0.835341	0.299878	0.84286
ES_8232	0.320063	0.34894	0.340962	0.861938	0.382042	0.822977
IR_11934	0.339518	0.348906	0.344607	0.813734	0.358106	0.872053
ALT3_5027	0.128796	0.348704	0.568612	0.825172	0.465988	0.739652
IR_12438	0.45678	0.348667	0.292681	0.739052	0.323154	0.916589
IR_18157	0.292685	0.34853	0.384958	0.744335	0.384958	0.921457
ALT5_5250	0.338668	0.348219	0.335669	0.751692	0.382552	0.920124
ES_369	0.344971	0.347764	0.34722	0.84805	0.349324	0.839594
IR_28152	0.320058	0.347681	0.330026	0.752243	0.410295	0.916621
ES_8061	0.353737	0.347272	0.344268	0.711691	0.372969	0.946986
IR_20905	0.312655	0.347175	0.358983	0.848751	0.372479	0.836881
IR_11959	0.275431	0.346944	0.457759	0.740691	0.342261	0.913838
ALT3_8136	0.435429	0.346905	0.308967	0.828561	0.308967	0.848095
IR_4011	0.325861	0.34688	0.332636	0.842444	0.386051	0.843051
IR_35092	0.351638	0.346772	0.35559	0.751587	0.349954	0.921383
ALT3_12634	0.346111	0.346754	0.346754	0.749089	0.365282	0.922933
ES_12719	0.340427	0.346703	0.350309	0.743831	0.369269	0.926383
ALT3_3451	0.291543	0.346454	0.346454	0.802941	0.415175	0.874355
IR_7849	0.350658	0.346197	0.331788	0.843622	0.361036	0.843622
IR_34557	0.372062	0.346115	0.346115	0.732794	0.346115	0.933721
ES_11109	0.340576	0.346047	0.371626	0.746874	0.347598	0.924202
ALT5_6518	0.394475	0.345917	0.328815	0.785699	0.328815	0.893202
ES_16637	0.340919	0.345873	0.375395	0.733987	0.347997	0.932752
ALT3_14235	0.330961	0.345739	0.28293	0.802538	0.446235	0.86852
IR_14155	0.328695	0.345496	0.385515	0.947281	0.360486	0.70945
ES_24	0.315809	0.345428	0.438101	0.903236	0.310565	0.763784
ALT3_3250	0.205009	0.345193	0.645587	0.645587	0.345193	0.890353
ES_14166	0.333966	0.344988	0.255566	0.868183	0.48675	0.78747
ES_877	0.416871	0.344853	0.280668	0.957444	0.399972	0.677115
IR_21885	0.253483	0.344592	0.552841	0.739398	0.304099	0.88251
ALT5_3952	0.295497	0.344557	0.589856	0.807121	0.236626	0.803266
ES_18704	0.31047	0.344353	0.353311	0.694743	0.422285	0.951761
IR_11473	0.413677	0.34428	0.446987	0.783729	0.219463	0.868787
ALT3_10615	0.368833	0.344097	0.37228	0.844898	0.306797	0.840018
ES_7863	0.297709	0.344083	0.3214	0.805989	0.439855	0.867887
ES_18701	0.313102	0.344002	0.331311	0.773381	0.415071	0.900056
ES_9753	0.341705	0.343853	0.341382	0.820106	0.363713	0.866164
ES_10887	0.39166	0.34371	0.34371	0.703058	0.34371	0.951074
ES_7046	0.408538	0.343681	0.283916	0.66477	0.411983	0.964035
ES_10978	0.38621	0.343661	0.30464	0.785087	0.364297	0.893029
ES_18049	0.317443	0.343602	0.350104	0.800833	0.383609	0.881332
ES_13321	0.359255	0.343412	0.343412	0.837947	0.343412	0.849486
ES_6972	0.228484	0.343405	0.596958	0.671941	0.331162	0.904973
IR_9677	0.285921	0.343204	0.353716	0.819358	0.415802	0.858922
ES_11059	0.338266	0.343088	0.338266	0.917769	0.384679	0.754854
ALT5_13452	0.36891	0.343029	0.3495	0.809288	0.33077	0.875426
ES_9900	0.304729	0.342923	0.453262	0.861038	0.304729	0.810242
ES_13450	0.315198	0.342874	0.386579	0.944691	0.375822	0.71176
IR_21517	0.391022	0.342473	0.330065	0.970143	0.376386	0.666834
ALT5_1235	0.223828	0.342437	0.54012	0.935484	0.381974	0.653081
ALT3_1481	0.342597	0.342399	0.320587	0.921517	0.403133	0.746689
ALT3_19768	0.260284	0.342208	0.362065	0.844912	0.441895	0.825558
ALT3_168	0.344569	0.342188	0.339035	0.860494	0.364432	0.826204
ES_3068	0.330884	0.342042	0.336428	0.901968	0.390289	0.775311
IR_33960	0.282521	0.342042	0.342042	0.843748	0.434757	0.831812
ES_4300	0.289115	0.341942	0.370843	0.878807	0.397066	0.799149
IR_34687	0.350959	0.341852	0.296535	0.881766	0.41033	0.795482
IR_28173	0.308993	0.341781	0.540693	0.763997	0.252936	0.868523
IR_18037	0.359268	0.341647	0.320408	0.762089	0.381409	0.912103
IR_29166	0.423597	0.341534	0.328577	0.940723	0.328577	0.713916
IR_2765	0.376371	0.341532	0.31842	0.876998	0.357258	0.806345
ES_9993	0.345716	0.341494	0.341857	0.720785	0.386456	0.940615
ALT3_5978	0.333945	0.341409	0.391799	0.812969	0.326399	0.870402
IR_35206	0.337364	0.341402	0.333237	0.771718	0.388252	0.904951
ALT5_11185	0.277353	0.341274	0.320623	0.894853	0.484689	0.758132
IR_30613	0.276323	0.341254	0.710105	0.710105	0.231964	0.807171
IR_27459	0.308808	0.341149	0.372021	0.90933	0.381239	0.764377
IR_11041	0.300879	0.341142	0.378888	0.712569	0.401536	0.941909
IR_7961	0.351662	0.341109	0.390485	0.806053	0.311668	0.875946
ALT5_6467	0.317709	0.340995	0.330535	0.707102	0.438126	0.942456
IR_3932	0.174899	0.340982	0.559512	0.844046	0.399256	0.758228
ALT3_3453	0.283264	0.340503	0.308882	0.833231	0.480365	0.830679
IR_9610	0.317158	0.340453	0.35736	0.840711	0.376178	0.845064
IR_22048	0.278798	0.340334	0.555711	0.822778	0.270522	0.808779
ALT3_3561	0.344207	0.340246	0.365091	0.701494	0.373095	0.952791
ALT3_19683	0.456766	0.34008	0.409869	0.766015	0.221977	0.882216
IR_14428	0.362389	0.34007	0.344472	0.734546	0.362804	0.932642
ES_12701	0.302121	0.340013	0.324323	0.793268	0.437477	0.87972
ES_4955	0.353106	0.339968	0.370241	0.688511	0.364798	0.960299
ES_393	0.350193	0.33996	0.350801	0.837016	0.348448	0.850505
IR_24509	0.231496	0.339916	0.497619	0.833049	0.357439	0.817404
ES_6032	0.387476	0.339911	0.33224	0.826889	0.33224	0.858167
ALT3_21108	0.352613	0.339821	0.313727	0.828363	0.386211	0.856187
IR_660	0.317888	0.339764	0.298607	0.815208	0.447411	0.858045
ALT3_8366	0.387848	0.339686	0.449297	0.817988	0.237424	0.844681
ALT5_1937	0.332489	0.339477	0.331823	0.808917	0.389961	0.874256
ES_9585	0.341346	0.339167	0.343777	0.733321	0.386843	0.93247
ALT5_12464	0.331513	0.339098	0.358565	0.853599	0.3609	0.833249
ALT5_7889	0.375555	0.339069	0.34092	0.77945	0.341976	0.899952
ES_4247	0.375224	0.338885	0.33192	0.71554	0.371533	0.943822
ES_12702	0.302722	0.338845	0.327078	0.805252	0.432612	0.870413
IR_21733	0.267485	0.338748	0.40685	0.737719	0.40685	0.919271
IR_5623	0.301722	0.33871	0.408577	0.729793	0.367292	0.93083
ES_16221	0.361676	0.338529	0.372711	0.831802	0.318345	0.853861
ES_1005	0.330945	0.338407	0.362206	0.833154	0.358587	0.853623
IR_28005	0.291629	0.338317	0.436563	0.732115	0.353203	0.925096
ES_12583	0.249704	0.338312	0.559831	0.692742	0.32468	0.911655
ES_16973	0.344443	0.338237	0.340229	0.703773	0.400377	0.949864
ALT3_16106	0.294967	0.338169	0.674513	0.746077	0.219869	0.803328
ALT5_4833	0.329737	0.338113	0.316533	0.87117	0.412455	0.808915
IR_6358	0.32392	0.338001	0.370501	0.721505	0.383585	0.939412
ALT3_4485	0.333828	0.337868	0.338963	0.835285	0.380126	0.850854
ALT3_192	0.346974	0.33786	0.39519	0.786729	0.318095	0.892075
ALT5_7616	0.376922	0.337828	0.337828	0.840467	0.337828	0.846052
IR_25478	0.334772	0.337729	0.357345	0.904341	0.368814	0.773922
ALT3_17938	0.347157	0.337726	0.343678	0.828368	0.361438	0.858555
ALT5_10344	0.292108	0.337668	0.474348	0.854014	0.307294	0.811491
IR_32955	0.380438	0.337546	0.337546	0.807094	0.337546	0.876752
ALT3_8325	0.267289	0.337533	0.597875	0.828434	0.267289	0.778504
IR_28137	0.337502	0.337502	0.337502	0.878188	0.380826	0.805404
ES_13124	0.352657	0.337449	0.374518	0.812447	0.327672	0.872181
ALT3_19057	0.34223	0.33727	0.416056	0.700814	0.330747	0.949806
IR_25858	0.340476	0.337239	0.34812	0.76715	0.374545	0.909393
ALT3_16420	0.167474	0.337227	0.55376	0.887126	0.440634	0.690703
ES_13367	0.222542	0.337133	0.488649	0.826155	0.378499	0.823945
ES_10699	0.400169	0.336972	0.275534	0.85737	0.387019	0.81986
IR_16307	0.347171	0.336826	0.343573	0.893601	0.36786	0.787893
ALT3_16107	0.257766	0.33682	0.633063	0.68298	0.283649	0.882645
IR_14423	0.327807	0.336683	0.38584	0.693668	0.377124	0.955802
ALT3_14377	0.319942	0.33656	0.373589	0.890596	0.366183	0.790055
ES_9315	0.36873	0.33652	0.683468	0.846457	0.17639	0.665358
ALT5_1396	0.329429	0.33648	0.329145	0.688122	0.440178	0.953568
ES_1367	0.234194	0.3364	0.704477	0.664482	0.291198	0.846173
ALT5_5282	0.387364	0.335945	0.447198	0.733277	0.256478	0.916662
IR_8405	0.343692	0.335898	0.33855	0.922034	0.388337	0.748412
ALT5_5866	0.39849	0.335408	0.325902	0.767589	0.342566	0.906968
ALT3_1879	0.330681	0.335264	0.36575	0.835797	0.358547	0.850883
ALT5_2656	0.3308	0.335054	0.406633	0.746558	0.336431	0.921448
ES_10910	0.217149	0.334761	0.490009	0.814031	0.387687	0.833285
ALT3_11456	0.326634	0.334298	0.412581	0.719891	0.345096	0.938423
IR_18242	0.333194	0.334218	0.370153	0.779821	0.359982	0.899555
ES_12115	0.31098	0.334	0.42586	0.841641	0.326588	0.837854
IR_29363	0.259356	0.333429	0.535231	0.804387	0.307944	0.836576
IR_34153	0.306284	0.332995	0.358751	0.813783	0.397238	0.867872
ES_16237	0.349696	0.332919	0.456649	0.796345	0.271053	0.870262
ALT5_7196	0.332721	0.332721	0.376319	0.90573	0.358001	0.771431
IR_6901	0.372361	0.332536	0.357216	0.724208	0.351617	0.938984
IR_19519	0.208038	0.332508	0.574534	0.747409	0.355558	0.858876
ALT3_3562	0.381188	0.332494	0.332772	0.798312	0.348086	0.88407
ES_11389	0.335694	0.332443	0.398877	0.851223	0.325895	0.832791
IR_30771	0.384666	0.332378	0.467591	0.782965	0.237468	0.871854
IR_35103	0.323379	0.332335	0.29386	0.870694	0.45867	0.797984
ALT5_3231	0.344116	0.332321	0.370572	0.828166	0.343478	0.858271
ALT3_13958	0.377875	0.332272	0.338145	0.812199	0.344034	0.872397
ALT5_13830	0.362298	0.332251	0.340221	0.820922	0.356033	0.865197
IR_5687	0.316688	0.332145	0.328118	0.857027	0.41971	0.823234
IR_28958	0.27902	0.332144	0.341803	0.79262	0.456905	0.874432
IR_35043	0.285501	0.332113	0.332113	0.798144	0.459212	0.869841
ES_15910	0.354803	0.332004	0.334362	0.762434	0.381061	0.91226
ES_18702	0.299677	0.331963	0.340499	0.756293	0.440256	0.908235
ES_15517	0.267072	0.331771	0.362922	0.812133	0.44532	0.857706
ALT5_13150	0.326506	0.331701	0.327959	0.784283	0.41458	0.891894
ES_11937	0.331002	0.331589	0.309582	0.767526	0.436119	0.901105
ES_15807	0.379529	0.33156	0.287499	0.911672	0.412578	0.754085
ALT3_14562	0.305146	0.331427	0.298791	0.806741	0.476744	0.858074
ES_15084	0.344434	0.33142	0.342285	0.882272	0.375521	0.800992
ALT3_5835	0.319268	0.331366	0.332797	0.776558	0.419771	0.897162
IR_21407	0.318298	0.331284	0.344062	0.83069	0.39973	0.852859
IR_24140	0.399129	0.331207	0.32329	0.819399	0.340203	0.863695
IR_9611	0.336046	0.330938	0.330938	0.828779	0.3946	0.855623
ES_8060	0.337233	0.33091	0.389257	0.727942	0.356048	0.935533
ES_18795	0.243773	0.33088	0.418512	0.811345	0.418512	0.853902
ALT3_5494	0.330831	0.330831	0.314436	0.833209	0.420256	0.84736
ALT3_18598	0.340491	0.330737	0.38302	0.69121	0.373804	0.957661
IR_31510	0.317933	0.33071	0.38883	0.84324	0.354704	0.841506
ALT5_12362	0.285667	0.330622	0.453446	0.877746	0.339051	0.79039
ALT5_7283	0.331143	0.330549	0.327988	0.80573	0.406441	0.875072
ALT5_6012	0.305722	0.330375	0.413578	0.801857	0.348864	0.876526
ES_18801	0.342906	0.33033	0.307614	0.902423	0.425734	0.767916
ES_16240	0.29744	0.330188	0.350111	0.889811	0.426484	0.782889
ES_11629	0.320954	0.330186	0.36739	0.877707	0.375573	0.805112
ES_15279	0.313821	0.330171	0.333986	0.858281	0.41868	0.821984
ALT5_1102	0.405018	0.330057	0.330057	0.869781	0.330057	0.811954
IR_25361	0.226762	0.329975	0.460711	0.869205	0.407794	0.782475
ALT5_12781	0.325268	0.329945	0.34353	0.836511	0.393522	0.848148
ALT5_5220	0.276802	0.329912	0.35776	0.748728	0.455227	0.908494
ES_3122	0.340888	0.329852	0.325782	0.8903	0.401796	0.788305
IR_9186	0.320754	0.329787	0.35379	0.730446	0.410687	0.931458
ALT5_11566	0.242269	0.329776	0.412122	0.823278	0.427646	0.841832
ES_13325	0.302318	0.329625	0.313593	0.76183	0.472619	0.896938
ES_12113	0.334295	0.329579	0.376731	0.836888	0.350075	0.849356
ALT3_14920	0.383724	0.329555	0.357522	0.750063	0.335172	0.920887
ES_1358	0.367801	0.329528	0.263918	0.854148	0.446608	0.814919
ALT5_4230	0.316384	0.329347	0.372084	0.745405	0.391249	0.922454
ES_18303	0.328446	0.329342	0.347824	0.697008	0.423389	0.950914
ALT5_7925	0.384565	0.329182	0.426102	0.846085	0.26457	0.82642
ALT5_11193	0.315243	0.329127	0.491806	0.840406	0.280534	0.819807
IR_6465	0.375742	0.329015	0.390849	0.698658	0.330111	0.952548
IR_5129	0.274823	0.329001	0.357381	0.878224	0.448194	0.7893
ALT5_3269	0.264915	0.328881	0.466357	0.715412	0.374792	0.926567
IR_20051	0.190895	0.328759	0.622831	0.778278	0.35433	0.801831
ALT3_7280	0.319665	0.328575	0.374315	0.790129	0.374315	0.889925
ALT3_4789	0.330287	0.328549	0.44152	0.712652	0.325321	0.938595
IR_15654	0.339714	0.328542	0.328542	0.839163	0.395573	0.845389
ALT3_10790	0.327145	0.328523	0.335932	0.864579	0.402725	0.818018
ES_9586	0.345249	0.328364	0.330634	0.810708	0.389352	0.872616
ALT3_17481	0.315751	0.328353	0.315751	0.747999	0.457874	0.911195
ALT5_4940	0.385795	0.328316	0.339485	0.896095	0.344016	0.783216
ES_10084	0.240664	0.328279	0.506555	0.754591	0.361072	0.885763
IR_8329	0.353273	0.328172	0.419889	0.790649	0.300351	0.88459
IR_7085	0.343301	0.32814	0.336582	0.845227	0.383008	0.840665
IR_33189	0.261708	0.328059	0.394558	0.862348	0.422188	0.808062
ALT3_13318	0.382794	0.328054	0.355938	0.775336	0.332546	0.902256
ALT5_41	0.3165	0.328041	0.315823	0.81119	0.441628	0.863741
ALT3_11039	0.342241	0.32792	0.35807	0.843479	0.361734	0.843479
ES_14393	0.177922	0.327792	0.577576	0.711606	0.411054	0.870973
ES_7851	0.39293	0.327772	0.369814	0.85073	0.303806	0.831871
IR_5804	0.298826	0.327593	0.327593	0.871546	0.452249	0.799117
IR_11793	0.151772	0.327412	0.643608	0.705023	0.418419	0.830688
ES_11628	0.315952	0.327367	0.372012	0.861349	0.377593	0.822651
ALT3_4695	0.346813	0.327357	0.369916	0.961155	0.387029	0.684653
IR_4196	0.381032	0.327352	0.22608	0.810206	0.493934	0.838319
IR_18514	0.173058	0.327152	0.558499	0.75026	0.420671	0.847282
ALT3_14407	0.295823	0.327098	0.350743	0.938084	0.45951	0.705666
IR_22012	0.321719	0.327078	0.35577	0.837802	0.387483	0.847072
ES_447	0.276124	0.327012	0.345545	0.779222	0.466011	0.883008
ES_13532	0.323868	0.326981	0.470164	0.779058	0.293166	0.883687
IR_14772	0.306874	0.326912	0.412813	0.823512	0.349621	0.857191
ES_10700	0.379021	0.326604	0.278238	0.849602	0.416815	0.826643
ES_15280	0.311741	0.326598	0.343079	0.849448	0.414225	0.831832
ALT3_19088	0.327959	0.326552	0.432767	0.719866	0.334238	0.935542
ES_6656	0.31261	0.326458	0.423857	0.749912	0.347999	0.916086
IR_10396	0.326604	0.326353	0.329128	0.911007	0.426875	0.756957
ES_11058	0.377096	0.326092	0.236835	0.843782	0.482292	0.810826
IR_25859	0.289467	0.326086	0.385032	0.822223	0.397041	0.857074
IR_3967	0.233238	0.325946	0.428955	0.845373	0.428955	0.814457
IR_21408	0.298621	0.325683	0.454556	0.82441	0.325683	0.847971
IR_2992	0.294176	0.325577	0.414334	0.779513	0.370133	0.893191
IR_5118	0.297903	0.325554	0.318065	0.771359	0.47533	0.888713
ES_13319	0.320003	0.325515	0.319004	0.793128	0.439156	0.880116
IR_17895	0.293492	0.325448	0.346082	0.783546	0.442136	0.88622
ALT3_18638	0.318734	0.325288	0.324733	0.752934	0.444652	0.910582
ES_17743	0.318382	0.325232	0.373709	0.894837	0.381422	0.78334
IR_14325	0.343939	0.325231	0.44228	0.923569	0.307413	0.734491
IR_10287	0.323046	0.325177	0.306003	0.766179	0.459395	0.897123
IR_5816	0.286248	0.325139	0.643377	0.863748	0.255916	0.702496
ALT3_9961	0.322722	0.325093	0.347082	0.868387	0.399716	0.813923
IR_5006	0.296094	0.32505	0.460181	0.851426	0.32505	0.819122
ES_12114	0.34437	0.324909	0.407773	0.818803	0.318224	0.862844
ALT5_7147	0.304108	0.324878	0.348144	0.795009	0.424206	0.880579
ALT5_8905	0.305081	0.324839	0.427778	0.886526	0.34542	0.787279
ALT5_13307	0.286105	0.324835	0.410532	0.866402	0.378702	0.810347
ES_15083	0.341282	0.324818	0.371107	0.873133	0.355125	0.811459
ES_15627	0.295263	0.324285	0.529293	0.728907	0.296411	0.902764
ES_3164	0.38216	0.324254	0.318848	0.935694	0.391289	0.72468
IR_29356	0.296003	0.324226	0.426323	0.747037	0.367248	0.916086
IR_27955	0.343843	0.324222	0.398296	0.924685	0.342881	0.742997
ES_12622	0.21111	0.323916	0.484725	0.888087	0.426249	0.742838
IR_16005	0.321636	0.323866	0.376819	0.75826	0.382559	0.913783
ES_4828	0.268766	0.3237	0.488527	0.729953	0.353002	0.912974
ES_9587	0.32507	0.323643	0.341462	0.737382	0.424181	0.925185
IR_12221	0.344939	0.323571	0.367665	0.86154	0.354801	0.824407
ES_4829	0.267905	0.323531	0.490438	0.728499	0.353203	0.913346
ALT5_4587	0.308307	0.323518	0.334	0.820048	0.434002	0.857047
ES_1441	0.323391	0.323391	0.323391	0.711964	0.459392	0.935394
ES_8169	0.305567	0.323368	0.372517	0.833293	0.392996	0.849182
ALT3_9558	0.327078	0.323311	0.374437	0.85265	0.366724	0.832724
ES_2951	0.305124	0.323127	0.685103	0.724005	0.223782	0.815783
ES_13123	0.368129	0.323104	0.350119	0.818388	0.350119	0.867064
IR_25588	0.31073	0.32296	0.387455	0.917497	0.387455	0.750827
IR_22920	0.284163	0.322928	0.564132	0.802405	0.276984	0.826312
IR_28093	0.310298	0.322841	0.315194	0.798639	0.45934	0.870612
ES_2361	0.290222	0.322789	0.604347	0.81931	0.25494	0.785316
IR_16267	0.331116	0.322748	0.330092	0.798379	0.414392	0.880197
ES_3132	0.30325	0.322604	0.356109	0.796877	0.418532	0.879552
ES_3967	0.254705	0.322417	0.622434	0.818687	0.284657	0.774022
ALT5_4694	0.250073	0.322375	0.369593	0.851215	0.475833	0.807833
IR_4214	0.344825	0.322363	0.406197	0.899113	0.328002	0.776422
IR_19430	0.289014	0.322147	0.350331	0.752805	0.456023	0.906603
ES_13320	0.319716	0.322101	0.325758	0.794153	0.435103	0.880091
IR_21634	0.250055	0.321835	0.553376	0.779047	0.321835	0.850775
ES_10698	0.33782	0.321789	0.310528	0.821905	0.428485	0.856397
ES_4369	0.292168	0.321775	0.323522	0.844203	0.472199	0.823057
ES_572	0.308962	0.321726	0.352164	0.808538	0.415143	0.87039
ES_4836	0.353881	0.321627	0.472149	0.823994	0.265181	0.840091
ALT3_16943	0.395576	0.321527	0.337903	0.770741	0.346447	0.904729
ES_18389	0.355035	0.321412	0.330571	0.69806	0.421593	0.950252
IR_24296	0.394689	0.32135	0.360034	0.740499	0.334043	0.926308
IR_3457	0.154697	0.321201	0.651068	0.759666	0.407848	0.782443
ALT5_4644	0.441931	0.321171	0.366086	0.830857	0.275476	0.841402
ES_15213	0.365172	0.321157	0.337343	0.845598	0.367079	0.840574
IR_1921	0.376476	0.321123	0.347311	0.815665	0.347311	0.869039
IR_6660	0.155235	0.321014	0.625183	0.758331	0.417749	0.799412
ALT5_12756	0.441848	0.321011	0.61102	0.625469	0.176006	0.90157
IR_21187	0.196692	0.320709	0.468169	0.743142	0.468169	0.880042
ALT5_8740	0.254744	0.32067	0.416863	0.816333	0.416863	0.851451
IR_19598	0.341795	0.320615	0.3045	0.868529	0.434572	0.806912
ALT3_16422	0.320932	0.3204	0.28678	0.857549	0.488032	0.80323
ES_6854	0.32267	0.320287	0.409757	0.772256	0.350326	0.901628
ALT3_9794	0.331283	0.320054	0.319549	0.934102	0.457352	0.714583
ALT3_10640	0.33935	0.319949	0.384264	0.759461	0.360123	0.913776
ES_16220	0.344745	0.319887	0.363239	0.825652	0.363239	0.860161
ES_11387	0.319213	0.319655	0.361763	0.869906	0.394301	0.812085
ES_12706	0.279116	0.31962	0.378127	0.836152	0.424933	0.838975
ES_4959	0.316718	0.319544	0.307898	0.800017	0.464771	0.867976
ES_3092	0.32029	0.319495	0.365294	0.785169	0.394057	0.892618
ALT5_4701	0.319395	0.319395	0.343146	0.790119	0.418728	0.886139
IR_13731	0.311479	0.319382	0.311005	0.86599	0.467668	0.801399
ES_4317	0.364436	0.319327	0.296179	0.804248	0.420822	0.871911
ES_4986	0.314056	0.319182	0.367376	0.857018	0.393599	0.825692
ES_3088	0.350564	0.319067	0.565634	0.93904	0.260464	0.642155
ES_15568	0.294557	0.319044	0.394135	0.790073	0.394135	0.884978
IR_6235	0.357236	0.318855	0.357236	0.832822	0.357236	0.853537
IR_12744	0.31727	0.318847	0.385817	0.876335	0.373821	0.804834
IR_1296	0.297867	0.318794	0.395935	0.866024	0.38519	0.813113
ALT3_4395	0.31449	0.318767	0.411002	0.732015	0.371476	0.929171
ES_18050	0.316491	0.318754	0.388735	0.758762	0.381965	0.912216
ALT3_7281	0.30979	0.318687	0.364357	0.699824	0.438653	0.945613
ALT5_8060	0.320598	0.31868	0.403907	0.89655	0.357929	0.779259
IR_12816	0.295466	0.318607	0.398316	0.830722	0.384603	0.849209
ALT5_5175	0.355102	0.318525	0.303464	0.824197	0.42094	0.854695
IR_28228	0.316126	0.318439	0.342351	0.916658	0.437275	0.746074
ALT5_12728	0.302399	0.318425	0.358089	0.727308	0.443293	0.927409
ES_10178	0.34173	0.318424	0.443382	0.879432	0.301916	0.792039
IR_11082	0.416561	0.317597	0.353334	0.96663	0.353334	0.669466
ES_260	0.329182	0.317374	0.588968	0.805468	0.230464	0.805468
IR_15272	0.286989	0.317336	0.327431	0.847212	0.481269	0.816687
ALT5_14593	0.321314	0.317324	0.374182	0.803532	0.382791	0.877781
IR_32506	0.338838	0.317145	0.3129	0.828684	0.429621	0.849735
IR_30505	0.322139	0.317029	0.322886	0.790922	0.442737	0.88121
ES_8969	0.315589	0.316854	0.344783	0.78734	0.425173	0.887185
ES_15281	0.318565	0.316783	0.351654	0.849682	0.407883	0.832356
ALT5_11553	0.339636	0.316714	0.3425	0.845634	0.393595	0.838844
ALT3_9591	0.292869	0.316656	0.37282	0.743498	0.434599	0.916481
ES_6350	0.268614	0.316363	0.470628	0.810013	0.3575	0.853805
ES_9106	0.318462	0.316133	0.387542	0.80439	0.373896	0.8765
ES_10322	0.331511	0.316	0.370535	0.780736	0.380984	0.897158
ES_2096	0.309681	0.315977	0.371354	0.825833	0.398307	0.855771
IR_18387	0.300271	0.315945	0.358343	0.852018	0.424388	0.825958
ALT5_12220	0.330383	0.315815	0.47236	0.778369	0.296254	0.883741
IR_19863	0.252669	0.31581	0.712064	0.778848	0.2724	0.745132
ES_3874	0.314601	0.315789	0.456863	0.919206	0.333572	0.736892
ALT5_3013	0.337413	0.315639	0.463805	0.765922	0.298388	0.895755
ALT5_6897	0.337264	0.315551	0.420661	0.875469	0.325503	0.802476
ALT3_2965	0.294939	0.315533	0.374517	0.931684	0.441017	0.719234
ALT3_2968	0.295972	0.315375	0.474323	0.750573	0.336092	0.904588
ALT5_1258	0.335034	0.31527	0.370622	0.838732	0.370622	0.846644
ES_4584	0.408153	0.315258	0.230442	0.843546	0.470352	0.809173
IR_6636	0.322788	0.315198	0.367632	0.943494	0.419363	0.708448
ES_4273	0.287523	0.315135	0.386545	0.790957	0.415109	0.881655
IR_23209	0.329428	0.315131	0.367443	0.825949	0.380658	0.858314
ES_12112	0.304696	0.315072	0.335896	0.804878	0.44909	0.867291
IR_3938	0.212935	0.314933	0.618171	0.866275	0.355031	0.709578
ALT5_7866	0.368853	0.31474	0.2505	0.82254	0.486046	0.834244
ES_18063	0.262691	0.314538	0.374318	0.779177	0.466528	0.879671
ALT3_11104	0.314442	0.314442	0.349927	0.834498	0.417685	0.845929
ALT3_10191	0.319947	0.314401	0.313662	0.822773	0.456746	0.849394
ES_4251	0.314631	0.314294	0.372339	0.838309	0.392897	0.844453
IR_1064	0.309834	0.314246	0.32112	0.879768	0.466152	0.785802
IR_33525	0.463633	0.314226	0.265888	0.861709	0.369469	0.801998
IR_30258	0.279375	0.314149	0.428591	0.816389	0.381641	0.856779
IR_14326	0.3079	0.314049	0.322119	0.822363	0.462276	0.848216
IR_28359	0.275462	0.313638	0.357922	0.815522	0.463008	0.85137
ES_18812	0.309124	0.313604	0.316032	0.852241	0.470122	0.8158
ALT3_1616	0.294956	0.313461	0.340189	0.854718	0.457796	0.815804
IR_11882	0.214091	0.313401	0.616934	0.860287	0.352984	0.719227
IR_449	0.347959	0.313376	0.512639	0.741508	0.264291	0.89715
IR_26455	0.418585	0.313359	0.341419	0.734262	0.341419	0.927878
ES_16465	0.289366	0.313251	0.34894	0.849732	0.4543	0.821334
ES_11388	0.317414	0.313154	0.436386	0.866117	0.334194	0.809658
ES_18280	0.426308	0.31303	0.337912	0.939006	0.345279	0.715388
IR_35532	0.310691	0.31299	0.363925	0.761747	0.420651	0.906918
ALT3_16745	0.287379	0.312858	0.383694	0.802075	0.41919	0.871727
IR_20304	0.312785	0.312785	0.312785	0.826556	0.469922	0.84209
IR_23974	0.342042	0.312748	0.432808	0.878326	0.314775	0.796226
ALT5_793	0.340909	0.31274	0.299092	0.827493	0.451224	0.845466
ES_6936	0.354241	0.312679	0.343921	0.835432	0.380903	0.849747
IR_29573	0.327191	0.31266	0.308923	0.899981	0.468769	0.759398
ES_6698	0.272172	0.31261	0.386188	0.878733	0.439699	0.787521
IR_6704	0.214797	0.312547	0.563904	0.825734	0.367531	0.79241
IR_6777	0.354837	0.312376	0.408186	0.705164	0.349009	0.94735
ES_5931	0.370159	0.312258	0.279418	0.810712	0.444714	0.859662
ES_4521	0.334163	0.312233	0.34546	0.833307	0.401948	0.849813
ES_18939	0.309247	0.312088	0.399928	0.736021	0.394099	0.92554
IR_29867	0.321721	0.312056	0.312056	0.771146	0.469035	0.890908
IR_34911	0.201923	0.311837	0.50724	0.737667	0.437453	0.880804
ES_16466	0.323248	0.311785	0.330616	0.839041	0.433193	0.839041
IR_26968	0.439652	0.311695	0.380768	0.925677	0.291601	0.727529
IR_582	0.362614	0.311677	0.364171	0.949337	0.384793	0.704331
ES_7186	0.30933	0.311643	0.353393	0.845694	0.423618	0.833245
ES_3526	0.318675	0.311554	0.327303	0.78427	0.450143	0.884977
ES_18382	0.378589	0.311535	0.279873	0.874931	0.437788	0.794208
IR_14424	0.32189	0.311425	0.397904	0.697878	0.397904	0.949923
ALT3_11623	0.310807	0.311175	0.343236	0.783839	0.441021	0.886846
IR_32432	0.318274	0.311079	0.313856	0.808005	0.464812	0.860898
ES_8846	0.292093	0.310911	0.385124	0.780922	0.418107	0.889766
IR_31560	0.276472	0.310905	0.368968	0.898594	0.463834	0.758149
ALT5_6851	0.280542	0.310882	0.38673	0.881743	0.430072	0.786953
IR_17234	0.332595	0.310846	0.307206	0.869035	0.45618	0.801061
ES_1560	0.27478	0.310837	0.561368	0.776256	0.301779	0.851903
ES_11779	0.322678	0.310654	0.350495	0.748505	0.428427	0.916165
ES_18151	0.28058	0.310465	0.415064	0.737828	0.415064	0.917921
ES_5380	0.295745	0.3103	0.506214	0.762535	0.315915	0.886214
IR_18049	0.322517	0.310288	0.310288	0.765159	0.474612	0.894058
ES_18691	0.28375	0.310149	0.392278	0.802924	0.417944	0.869878
ALT3_6224	0.402963	0.309945	0.285994	0.78359	0.407827	0.886604
ES_19008	0.337972	0.309909	0.375698	0.886878	0.373055	0.79341
IR_24354	0.309894	0.309894	0.387552	0.874454	0.390758	0.804372
IR_21417	0.203966	0.309874	0.506107	0.778568	0.427614	0.850794
ALT3_4952	0.284408	0.309846	0.434289	0.90278	0.385811	0.759789
IR_11524	0.293627	0.309843	0.35697	0.908001	0.458787	0.749694
ES_2365	0.266081	0.30976	0.454909	0.923765	0.403555	0.718853
ES_12837	0.35715	0.309731	0.309731	0.75758	0.434906	0.907826
ES_8902	0.255347	0.309707	0.710823	0.748395	0.275209	0.777441
ALT3_9854	0.399984	0.309705	0.347928	0.719635	0.360669	0.939003
IR_9247	0.362446	0.309687	0.309687	0.808694	0.417316	0.869092
IR_35256	0.321186	0.309605	0.442268	0.810281	0.329258	0.864325
ES_6459	0.304714	0.309591	0.386044	0.805991	0.398541	0.872042
ES_1618	0.367033	0.309398	0.309398	0.86572	0.4124	0.812976
ES_16236	0.391351	0.309198	0.38695	0.818123	0.309198	0.862104
ES_9188	0.309181	0.309181	0.429786	0.819527	0.351667	0.85758
IR_30101	0.359306	0.30914	0.355343	0.811481	0.369479	0.872174
ALT3_7589	0.313262	0.30907	0.332005	0.753938	0.463265	0.905383
IR_18670	0.336662	0.30906	0.30906	0.841142	0.447802	0.833196
ALT3_3557	0.363333	0.308842	0.420004	0.771118	0.313746	0.899879
ES_3785	0.253372	0.308746	0.561375	0.710489	0.343325	0.899617
IR_10787	0.501852	0.308598	0.27938	0.804624	0.331464	0.851007
ALT5_11596	0.319353	0.308545	0.405887	0.934317	0.385563	0.723258
ALT3_9994	0.35139	0.308505	0.417194	0.827965	0.319687	0.852181
IR_4518	0.179359	0.308458	0.639222	0.662537	0.416592	0.870756
ALT3_7081	0.233475	0.307912	0.632697	0.661178	0.347886	0.893774
ALT3_17641	0.3185	0.307621	0.347385	0.840781	0.424131	0.838506
ALT5_9560	0.282044	0.307476	0.448118	0.821092	0.368731	0.849462
ES_1811	0.31096	0.307431	0.382949	0.811492	0.396146	0.867946
ALT5_51	0.265963	0.307352	0.369436	0.804024	0.472909	0.857239
ES_12275	0.305718	0.307233	0.326402	0.808466	0.470425	0.858679
IR_14127	0.309135	0.307089	0.380372	0.807341	0.401926	0.87106
ES_4671	0.288954	0.306893	0.605753	0.930511	0.314544	0.630268
IR_32607	0.302255	0.306827	0.344545	0.914934	0.471412	0.73695
ALT5_8438	0.210619	0.306785	0.506513	0.81227	0.417745	0.822991
ES_14502	0.333673	0.306726	0.407778	0.806803	0.348831	0.873112
IR_12088	0.323218	0.306482	0.333092	0.929452	0.466491	0.718188
ES_3535	0.308084	0.306459	0.440517	0.919411	0.363163	0.73929
ES_6344	0.34459	0.306447	0.366224	0.734012	0.395972	0.929678
IR_31419	0.317133	0.306319	0.580724	0.79585	0.254051	0.822846
IR_23946	0.284704	0.30624	0.392384	0.851191	0.419303	0.823101
IR_3886	0.44414	0.306086	0.539635	0.714019	0.190869	0.882174
ALT3_15665	0.306047	0.306047	0.465309	0.865677	0.331761	0.802083
ALT3_20128	0.217384	0.305994	0.546506	0.793348	0.381945	0.831745
IR_34807	0.291633	0.305941	0.359388	0.797563	0.451013	0.871384
ALT3_8403	0.23293	0.305876	0.557135	0.817656	0.354507	0.808819
IR_3788	0.290837	0.305822	0.515619	0.733484	0.326802	0.904359
ES_13940	0.363389	0.305802	0.328217	0.736119	0.417611	0.925784
ALT5_7897	0.297382	0.305723	0.379639	0.822608	0.417289	0.854282
ES_16772	0.311501	0.305634	0.362797	0.718447	0.446152	0.932393
ES_3313	0.306276	0.305574	0.403328	0.758353	0.394528	0.908865
IR_10164	0.322475	0.305506	0.314772	0.825878	0.463954	0.844338
ALT3_13396	0.231777	0.305366	0.490993	0.829101	0.400831	0.818855
ALT5_14084	0.403303	0.305277	0.266237	0.862131	0.435771	0.804205
IR_10817	0.341278	0.305238	0.391713	0.755609	0.368173	0.914912
IR_31320	0.315593	0.305016	0.590521	0.927743	0.289282	0.648768
ES_18762	0.361752	0.304964	0.304964	0.84142	0.428004	0.83582
IR_458	0.285617	0.304887	0.408801	0.782464	0.408801	0.886353
ALT5_2434	0.314903	0.304862	0.445	0.769231	0.345456	0.897471
IR_1566	0.433047	0.30485	0.292505	0.687496	0.410726	0.948299
IR_18283	0.31753	0.304835	0.393043	0.924327	0.39914	0.738048
IR_10915	0.296685	0.304812	0.523068	0.705132	0.326031	0.921195
IR_24687	0.386813	0.304752	0.307963	0.872945	0.399841	0.804608
ES_1925	0.328734	0.304743	0.349953	0.741726	0.431502	0.920265
ES_3731	0.31143	0.304714	0.380929	0.841073	0.399154	0.839622
IR_28010	0.341524	0.304699	0.470382	0.74868	0.304699	0.906938
ES_14573	0.299527	0.304692	0.464474	0.713735	0.363457	0.931038
IR_31655	0.321273	0.304659	0.362744	0.846407	0.406985	0.834854
ALT3_15952	0.333292	0.304425	0.30018	0.832341	0.471313	0.835373
IR_29994	0.299627	0.304023	0.403925	0.858832	0.391937	0.818579
ALT5_7964	0.294645	0.30396	0.491666	0.806935	0.326526	0.85319
ALT3_2842	0.229283	0.303729	0.53172	0.734222	0.390583	0.887387
IR_26511	0.350356	0.30367	0.482652	0.870498	0.281124	0.788621
ALT5_8449	0.35682	0.30356	0.287779	0.833791	0.45951	0.835462
IR_5976	0.223233	0.302761	0.501581	0.765106	0.414597	0.869645
ES_16818	0.304432	0.302731	0.45816	0.835639	0.340322	0.835639
ALT5_12545	0.271843	0.302319	0.460873	0.86927	0.379193	0.793425
ALT5_8948	0.307768	0.302129	0.336805	0.785864	0.464851	0.879506
IR_6321	0.336007	0.301929	0.305643	0.83938	0.463365	0.8306
ES_3087	0.399396	0.301908	0.710606	0.833252	0.180517	0.651245
ES_6930	0.299127	0.301902	0.379977	0.897071	0.428715	0.770132
IR_8367	0.33439	0.301862	0.301862	0.856873	0.472635	0.8093
IR_13265	0.332449	0.301843	0.575598	0.813164	0.246631	0.807238
ALT3_5028	0.214841	0.301736	0.605871	0.879593	0.37777	0.697112
ALT5_10778	0.311138	0.301618	0.384954	0.794566	0.403391	0.881255
IR_5209	0.279272	0.301568	0.534675	0.677033	0.351805	0.93257
ES_4274	0.321521	0.301506	0.371958	0.854633	0.400968	0.826337
ALT5_14350	0.335148	0.301103	0.414585	0.877967	0.348387	0.799733
IR_28457	0.481495	0.301102	0.322854	0.790792	0.309671	0.87101
ES_5884	0.237268	0.301092	0.511693	0.74375	0.395089	0.888031
IR_22489	0.280198	0.300987	0.471	0.901893	0.371826	0.75102
IR_11943	0.393662	0.300806	0.412581	0.819162	0.294404	0.856307
ALT3_6494	0.284104	0.300702	0.413573	0.902361	0.417063	0.759121
IR_27068	0.27583	0.300667	0.585802	0.640114	0.341401	0.93311
ALT5_13943	0.323478	0.300484	0.546851	0.783363	0.27092	0.851828
ALT5_9678	0.321507	0.30044	0.386667	0.837207	0.386667	0.844435
ES_10701	0.309066	0.300396	0.354701	0.826642	0.437291	0.848827
ES_16582	0.347019	0.300248	0.489422	0.812991	0.280564	0.846678
ES_11591	0.319071	0.300086	0.416537	0.713049	0.38949	0.938689
IR_21737	0.351164	0.299848	0.361089	0.924033	0.399377	0.741412
IR_6798	0.300069	0.29959	0.364125	0.870991	0.441955	0.800193
IR_2561	0.409138	0.299577	0.343401	0.847383	0.343401	0.834022
IR_34511	0.211127	0.299349	0.67228	0.745885	0.345148	0.803133
IR_2405	0.255401	0.299309	0.562755	0.79327	0.332239	0.833949
ALT5_4655	0.312406	0.299267	0.329925	0.855106	0.466983	0.813236
ALT5_8858	0.318518	0.29926	0.349331	0.883421	0.438346	0.788047
IR_8036	0.291014	0.299246	0.460854	0.771369	0.364354	0.890085
ALT5_10102	0.305304	0.299216	0.379621	0.851896	0.415307	0.82558
ALT3_18727	0.347784	0.298855	0.351813	0.936835	0.423723	0.717913
IR_240	0.340662	0.298854	0.394415	0.699297	0.394415	0.949281
ES_12120	0.323054	0.298834	0.373253	0.797199	0.404537	0.880046
ES_17682	0.435378	0.298814	0.344927	0.772461	0.3286	0.896743
IR_26033	0.289517	0.298812	0.549056	0.78031	0.304587	0.854642
ALT5_8483	0.265533	0.298775	0.48336	0.842735	0.370649	0.815872
IR_25799	0.360811	0.298717	0.30662	0.864179	0.437017	0.80958
ALT3_3511	0.330668	0.298512	0.346015	0.873294	0.425412	0.803023
IR_9911	0.258401	0.298382	0.498288	0.728768	0.38634	0.906744
IR_33390	0.278895	0.298245	0.403167	0.785383	0.431037	0.880196
IR_8685	0.174224	0.29817	0.5842	0.771419	0.435888	0.813023
ALT3_729	0.204176	0.298096	0.54855	0.745335	0.41736	0.863406
ES_16173	0.257193	0.297536	0.645923	0.786468	0.297536	0.792268
ALT3_2053	0.356545	0.297384	0.387516	0.900053	0.360084	0.775341
ALT3_16803	0.275252	0.297168	0.390222	0.750809	0.461449	0.902023
ALT5_7820	0.302975	0.296994	0.484182	0.855208	0.330243	0.807321
ALT3_12806	0.28976	0.296908	0.532777	0.793151	0.314062	0.850265
ALT5_1548	0.286178	0.29687	0.489329	0.771334	0.350331	0.882882
IR_7587	0.242816	0.29679	0.65086	0.739378	0.317217	0.829862
ES_15052	0.303263	0.296778	0.422298	0.730747	0.399243	0.924593
ES_17500	0.324151	0.296768	0.385405	0.814342	0.390732	0.865525
ALT5_9949	0.335753	0.296528	0.381011	0.836952	0.381011	0.845668
ALT3_8444	0.256229	0.296349	0.422654	0.835223	0.439637	0.826831
ALT3_12796	0.376605	0.296241	0.288486	0.720316	0.472277	0.922998
ES_16682	0.303256	0.296121	0.444738	0.717748	0.38427	0.930791
IR_25632	0.419135	0.295713	0.30683	0.783631	0.384016	0.887597
IR_20189	0.234219	0.295425	0.539483	0.686619	0.406361	0.914816
ES_6796	0.300285	0.295352	0.397067	0.878763	0.411956	0.7935
IR_13311	0.204623	0.29531	0.495774	0.856947	0.457224	0.767045
IR_4738	0.285527	0.295115	0.417665	0.768945	0.415375	0.894296
ALT5_7799	0.30043	0.294763	0.380045	0.880669	0.43156	0.789456
ALT5_3053	0.262426	0.29471	0.411795	0.771254	0.452642	0.884096
ES_4520	0.323763	0.294668	0.362556	0.8316	0.416866	0.84747
ALT3_18244	0.286343	0.294171	0.459712	0.720802	0.392022	0.923872
ES_4841	0.256329	0.293832	0.485367	0.924157	0.415718	0.70152
ALT5_1045	0.303738	0.293808	0.467577	0.825044	0.343838	0.842917
ES_16174	0.28512	0.29375	0.558417	0.826613	0.306983	0.806041
ALT3_20781	0.351342	0.293625	0.384375	0.735768	0.384375	0.927437
ALT3_8864	0.332091	0.293343	0.332091	0.758323	0.458382	0.902692
ALT5_6819	0.217527	0.293234	0.4825	0.772159	0.45047	0.861032
ES_15624	0.368775	0.292697	0.381879	0.739198	0.368775	0.925599
ES_2486	0.293892	0.292531	0.406017	0.809287	0.411948	0.863248
ALT5_14424	0.275337	0.291952	0.64238	0.868817	0.299643	0.698795
IR_16597	0.269979	0.291934	0.463185	0.723542	0.410858	0.917425
IR_16996	0.304913	0.29156	0.401098	0.781133	0.409394	0.888824
IR_30773	0.336992	0.291548	0.384315	0.784348	0.388528	0.891192
ES_13429	0.244515	0.291299	0.444368	0.801027	0.443585	0.852128
ES_11720	0.338968	0.291265	0.359444	0.708583	0.439072	0.939592
IR_5107	0.291072	0.291212	0.578551	0.7917	0.294352	0.830036
IR_14888	0.287248	0.291177	0.415298	0.875496	0.415298	0.792405
ES_987	0.289861	0.291082	0.427091	0.868052	0.399214	0.801623
ES_11299	0.422758	0.291045	0.369894	0.757719	0.327055	0.908451
ES_13035	0.390294	0.290919	0.633765	0.821585	0.195518	0.744842
ALT3_11425	0.313063	0.29087	0.365927	0.725176	0.457023	0.924864
IR_11193	0.261346	0.290865	0.498798	0.819316	0.373388	0.83321
IR_33079	0.283297	0.29063	0.361777	0.845516	0.479457	0.816247
IR_19075	0.287537	0.290626	0.374424	0.836661	0.456419	0.831255
ES_8968	0.317049	0.290548	0.353291	0.764763	0.453086	0.898186
ALT5_14408	0.396184	0.290456	0.471704	0.82413	0.260249	0.834199
ALT5_3331	0.287838	0.290362	0.431703	0.799607	0.398576	0.868837
ES_16525	0.245342	0.290296	0.505984	0.817484	0.389437	0.828382
ES_2757	0.280171	0.290221	0.413188	0.783465	0.429678	0.880199
ALT3_6926	0.386466	0.290037	0.361633	0.702713	0.388724	0.94735
IR_9948	0.274976	0.289835	0.460113	0.8266	0.387698	0.837701
ALT3_19166	0.334833	0.289787	0.66517	0.890399	0.257026	0.639709
ALT5_12529	0.377556	0.28963	0.28963	0.83851	0.451093	0.830504
IR_27114	0.239408	0.289626	0.470591	0.901129	0.446194	0.729974
IR_26351	0.454307	0.289413	0.349556	0.681067	0.349556	0.953024
IR_5822	0.2854	0.289009	0.384244	0.813515	0.451109	0.853646
ALT3_15874	0.276691	0.288612	0.497486	0.680888	0.395596	0.937651
ALT5_2092	0.328027	0.28861	0.484374	0.817013	0.312907	0.845993
IR_13467	0.282358	0.28847	0.6584	0.893286	0.308681	0.645729
ES_9203	0.375563	0.28828	0.424738	0.696426	0.343838	0.948077
ES_6460	0.27308	0.288236	0.434664	0.812955	0.415749	0.852239
ES_2192	0.29423	0.288211	0.424717	0.758428	0.409089	0.902249
IR_22880	0.432335	0.287995	0.358454	0.836087	0.322112	0.839939
IR_28290	0.271705	0.287889	0.691255	0.784363	0.281798	0.759913
IR_5791	0.284077	0.287805	0.658186	0.803876	0.276765	0.766214
IR_15728	0.277926	0.287719	0.400898	0.750214	0.458669	0.901498
ES_11117	0.31459	0.287646	0.342052	0.876368	0.468745	0.787522
ALT5_9314	0.296047	0.287443	0.467083	0.881088	0.365174	0.780089
ES_10979	0.280794	0.287405	0.520397	0.709084	0.36272	0.916523
ALT5_10550	0.214886	0.287093	0.536434	0.803677	0.41496	0.819873
IR_10218	0.287014	0.287014	0.552578	0.811884	0.314882	0.823552
IR_27541	0.318348	0.286906	0.396952	0.852856	0.396952	0.824908
ALT3_3381	0.286527	0.286527	0.483549	0.844755	0.359706	0.815859
ALT3_19320	0.351486	0.286263	0.307442	0.818664	0.46373	0.849337
ES_14613	0.336292	0.286205	0.379639	0.834062	0.394365	0.846361
ES_3782	0.266497	0.286123	0.517025	0.738036	0.37361	0.895632
ALT3_5345	0.29051	0.286105	0.642923	0.829973	0.278763	0.748647
ES_3100	0.439736	0.285787	0.225307	0.801881	0.487386	0.836825
ES_4856	0.183007	0.285743	0.649268	0.77168	0.406918	0.780306
IR_18286	0.293402	0.285507	0.410004	0.869308	0.418792	0.799909
ES_10879	0.281245	0.285445	0.64721	0.770797	0.284794	0.807432
ALT3_3358	0.268831	0.285233	0.452554	0.885118	0.415901	0.769285
IR_7001	0.198559	0.285124	0.48711	0.828931	0.48711	0.790088
ES_3730	0.296251	0.285056	0.385813	0.81656	0.439549	0.853694
IR_25284	0.331032	0.284921	0.364597	0.72187	0.445154	0.929348
ALT5_5649	0.28586	0.284874	0.414296	0.849081	0.422786	0.820027
IR_11889	0.283794	0.284736	0.398538	0.752314	0.456555	0.900985
ES_18746	0.275211	0.284728	0.621821	0.892987	0.322814	0.679362
IR_10186	0.280159	0.284601	0.512166	0.902818	0.364391	0.732787
ES_8874	0.349659	0.284551	0.413684	0.727988	0.371277	0.929764
ALT3_13944	0.3468	0.284224	0.53128	0.757991	0.278411	0.878217
ES_7085	0.3388	0.284067	0.404479	0.828788	0.370076	0.850712
ES_3307	0.186661	0.28403	0.557794	0.725166	0.463393	0.859879
ES_11293	0.202881	0.283921	0.544037	0.809302	0.432505	0.804278
ES_6252	0.37273	0.283917	0.331168	0.765878	0.421413	0.901816
ALT3_6178	0.280045	0.283905	0.469925	0.786957	0.384529	0.871561
IR_8129	0.179831	0.283787	0.612984	0.774354	0.430097	0.79587
ALT3_1428	0.344603	0.28362	0.712601	0.815	0.224741	0.696358
ALT3_12113	0.240489	0.283608	0.449967	0.837217	0.453874	0.811768
IR_10198	0.283588	0.283588	0.656357	0.75005	0.283588	0.819753
ALT5_10214	0.348752	0.283545	0.348752	0.790476	0.422372	0.883027
ES_12414	0.314281	0.283256	0.364926	0.824798	0.441659	0.848003
ES_11294	0.200754	0.283197	0.547817	0.801441	0.434354	0.809359
ES_18747	0.275582	0.282913	0.613142	0.896435	0.328037	0.680814
ES_3582	0.284037	0.282889	0.466644	0.71571	0.404378	0.923265
IR_31322	0.184436	0.282814	0.586147	0.740011	0.444591	0.838924
ALT5_8345	0.320705	0.282799	0.493835	0.853411	0.320705	0.805468
IR_33210	0.301859	0.282788	0.450609	0.808842	0.373153	0.859672
ALT3_1117	0.221246	0.28276	0.553419	0.715815	0.41809	0.885592
ES_4835	0.34367	0.282708	0.519166	0.81751	0.282708	0.83116
ALT5_8423	0.292189	0.282534	0.426596	0.779286	0.411569	0.884749
ALT3_6859	0.29557	0.282378	0.377122	0.773995	0.461924	0.885933
ES_8157	0.374704	0.282024	0.331727	0.793256	0.414566	0.880646
IR_28015	0.295845	0.2817	0.386423	0.805215	0.445334	0.862407
IR_33451	0.319716	0.281596	0.590794	0.69386	0.290965	0.899992
ES_16099	0.29577	0.281263	0.398815	0.866994	0.432864	0.801217
IR_26600	0.350257	0.281227	0.354281	0.894063	0.420376	0.776719
ES_2191	0.302733	0.28103	0.403158	0.786345	0.422286	0.881371
ALT5_9666	0.273989	0.280887	0.502062	0.846295	0.368193	0.805497
ES_9383	0.318115	0.28064	0.415981	0.834562	0.386196	0.841429
ALT5_6499	0.305905	0.28063	0.386784	0.811399	0.432278	0.859927
IR_10480	0.206466	0.280566	0.580991	0.783762	0.408878	0.81626
IR_9414	0.375176	0.280531	0.50137	0.833929	0.268397	0.81752
ALT3_12112	0.370424	0.280401	0.431122	0.774144	0.327202	0.893631
IR_28176	0.228913	0.280399	0.519741	0.836238	0.415863	0.795769
ES_2193	0.303369	0.280321	0.410016	0.735033	0.430329	0.917855
IR_4495	0.252614	0.280183	0.466882	0.862918	0.427686	0.78664
IR_13615	0.285119	0.280082	0.377095	0.883872	0.481716	0.769039
IR_9716	0.381898	0.279983	0.394067	0.872222	0.343588	0.805166
ES_16681	0.295815	0.279921	0.467129	0.731851	0.387388	0.914819
ES_13941	0.366276	0.279797	0.318303	0.763008	0.451084	0.898455
ALT5_1784	0.281965	0.279699	0.602543	0.638743	0.348585	0.925387
IR_25594	0.26254	0.279634	0.447158	0.736232	0.447158	0.904201
IR_28937	0.21052	0.279579	0.587978	0.886798	0.42621	0.685837
ALT3_7096	0.314364	0.279438	0.413908	0.858152	0.394994	0.816066
ALT3_17232	0.350219	0.279314	0.399638	0.704871	0.399638	0.943243
IR_31371	0.225978	0.27927	0.520449	0.809922	0.420247	0.821056
IR_25328	0.304651	0.27892	0.600896	0.801157	0.283317	0.807981
IR_20976	0.312456	0.278907	0.417838	0.805442	0.395321	0.86696
ES_18473	0.27589	0.278904	0.516955	0.685402	0.390794	0.928977
ALT5_13151	0.267979	0.278659	0.48382	0.804208	0.39228	0.849977
IR_11145	0.251615	0.278638	0.541156	0.77279	0.375704	0.85702
IR_1855	0.242612	0.278619	0.578679	0.749643	0.368637	0.858735
IR_16270	0.185271	0.278492	0.527083	0.800532	0.485013	0.800532
ALT5_9594	0.279183	0.278384	0.471609	0.717245	0.41106	0.919442
ALT5_3485	0.472219	0.278078	0.393163	0.890025	0.281699	0.761739
ES_12087	0.273495	0.278055	0.413967	0.802076	0.451369	0.857962
ES_13596	0.273419	0.278054	0.510929	0.704992	0.391067	0.918462
IR_4544	0.229185	0.277947	0.550249	0.727588	0.411319	0.880635
IR_23479	0.295096	0.277833	0.37278	0.808941	0.467727	0.854546
ES_12243	0.310187	0.277451	0.53795	0.6753	0.343152	0.932884
ES_8967	0.304482	0.277391	0.370356	0.755739	0.470396	0.898559
ALT5_8294	0.359003	0.277294	0.493359	0.859783	0.291825	0.795659
ALT5_2880	0.2777	0.277267	0.411099	0.83802	0.447594	0.825243
ALT3_13838	0.280605	0.277052	0.575715	0.812256	0.320677	0.810619
ES_13479	0.210892	0.277022	0.61561	0.867435	0.407334	0.698629
ES_11295	0.208592	0.276984	0.546935	0.799479	0.431186	0.813747
ES_17327	0.255699	0.276869	0.46314	0.896975	0.443247	0.740993
IR_34601	0.264959	0.276681	0.495059	0.802705	0.389914	0.847604
ALT5_8135	0.236173	0.276607	0.610188	0.691588	0.379248	0.883118
ES_12173	0.235016	0.276419	0.64268	0.752558	0.349671	0.820578
ES_12392	0.349585	0.276404	0.353546	0.772118	0.429505	0.895766
IR_7362	0.30126	0.276376	0.398032	0.84664	0.430786	0.823829
IR_28441	0.206001	0.276227	0.486904	0.817968	0.486904	0.80292
IR_24035	0.24763	0.2762	0.590471	0.772951	0.354768	0.834904
ES_17166	0.224063	0.276112	0.66367	0.862958	0.377297	0.672823
IR_1806	0.304967	0.276037	0.380119	0.883822	0.45332	0.778657
IR_30087	0.277308	0.275936	0.412076	0.75342	0.462503	0.89568
IR_3563	0.256966	0.275768	0.44499	0.839842	0.44499	0.814367
IR_32536	0.26626	0.275755	0.528518	0.807539	0.365297	0.833554
ES_2927	0.29347	0.275686	0.589582	0.862782	0.309098	0.746306
IR_3742	0.416272	0.275675	0.354409	0.864504	0.354409	0.811654
ES_13935	0.275587	0.275587	0.52937	0.831036	0.353674	0.811668
IR_35284	0.32501	0.27505	0.334743	0.875707	0.483974	0.782438
ALT5_8244	0.240179	0.275039	0.594063	0.805338	0.361661	0.800643
ALT5_14001	0.271757	0.274893	0.471482	0.913209	0.423129	0.722453
ALT3_12224	0.27319	0.274546	0.648667	0.744561	0.306933	0.829026
IR_5890	0.253223	0.274466	0.593103	0.716163	0.361367	0.878602
IR_34432	0.174113	0.274329	0.583329	0.79362	0.471173	0.780358
ALT3_10117	0.247092	0.274302	0.490473	0.793112	0.421691	0.850254
IR_31001	0.217387	0.274298	0.478391	0.798508	0.478391	0.829948
ES_11467	0.268467	0.274126	0.53022	0.780442	0.366359	0.857309
IR_16391	0.255778	0.274114	0.61351	0.867124	0.347215	0.719182
ALT5_7832	0.289367	0.273939	0.45134	0.892483	0.406821	0.762973
ES_11615	0.264457	0.273929	0.583365	0.875911	0.350251	0.72901
ALT3_14561	0.403824	0.273243	0.400753	0.741202	0.339326	0.918574
ALT3_19968	0.256324	0.272709	0.576495	0.664722	0.390022	0.916651
ALT5_9559	0.2545	0.272624	0.622131	0.604258	0.397448	0.925963
ES_18472	0.269724	0.272393	0.529394	0.705832	0.388276	0.911305
IR_34923	0.27187	0.27187	0.483384	0.785547	0.398778	0.865474
IR_31926	0.225585	0.271822	0.479892	0.784995	0.468601	0.846029
IR_28012	0.281697	0.271531	0.501962	0.689753	0.402602	0.929379
ES_5451	0.275212	0.271339	0.461623	0.715603	0.43513	0.918015
ALT3_16074	0.286559	0.271292	0.518625	0.9017	0.368726	0.730021
IR_9486	0.261799	0.27125	0.440815	0.778493	0.453815	0.870752
IR_16617	0.291097	0.271248	0.431569	0.747629	0.431569	0.903811
IR_16265	0.468635	0.270879	0.302827	0.861462	0.372411	0.80071
IR_11721	0.245572	0.270857	0.63657	0.751386	0.345701	0.826837
ES_13070	0.363164	0.270837	0.609579	0.657187	0.26695	0.909207
ES_18552	0.255571	0.27068	0.627092	0.833994	0.33783	0.751755
IR_1248	0.327722	0.270546	0.44363	0.849233	0.36378	0.822011
ES_11596	0.264259	0.270483	0.466965	0.805085	0.421978	0.848153
ES_12694	0.309908	0.270201	0.436832	0.81734	0.390407	0.852235
ALT3_20211	0.427263	0.270086	0.299276	0.69564	0.448382	0.936275
ALT3_19466	0.301904	0.270059	0.418257	0.813861	0.418257	0.854585
ES_7368	0.312849	0.269713	0.378429	0.85284	0.447461	0.815632
ES_2556	0.197528	0.269564	0.557707	0.760447	0.456857	0.834818
IR_14418	0.349404	0.269305	0.716489	0.841777	0.243657	0.656291
ALT3_1453	0.340982	0.26912	0.386385	0.936409	0.43528	0.708746
ES_2557	0.216148	0.268981	0.499311	0.75957	0.475428	0.857484
ALT3_12506	0.375347	0.268918	0.334021	0.72945	0.447492	0.921695
IR_33048	0.440034	0.268862	0.321029	0.894865	0.384788	0.767346
IR_23788	0.230518	0.268805	0.465895	0.848713	0.479347	0.783646
ALT3_13498	0.308818	0.268702	0.414797	0.765929	0.423846	0.89483
IR_22933	0.279103	0.268357	0.665993	0.835534	0.305717	0.722218
IR_7076	0.40054	0.268099	0.488835	0.828429	0.268099	0.822922
ES_275	0.265981	0.268005	0.592468	0.751782	0.344935	0.853752
ES_11292	0.209073	0.267756	0.552228	0.796997	0.440043	0.810825
IR_13003	0.366195	0.26766	0.658882	0.758962	0.225202	0.800021
ALT3_1423	0.315745	0.267621	0.502893	0.863153	0.338202	0.78931
ALT3_10397	0.419888	0.267543	0.360275	0.777567	0.360275	0.891374
IR_31360	0.244539	0.267504	0.550742	0.777925	0.391516	0.844697
ALT5_10985	0.288982	0.267471	0.421793	0.823444	0.434504	0.84073
ES_18432	0.257847	0.267469	0.508645	0.708644	0.424757	0.909561
ES_18287	0.283669	0.267177	0.686789	0.882104	0.325456	0.631729
ALT3_5257	0.266904	0.266904	0.456957	0.716119	0.456957	0.913082
IR_27717	0.298318	0.266859	0.392883	0.764684	0.464446	0.889733
IR_35255	0.250939	0.26678	0.559723	0.793325	0.376763	0.829393
ES_7413	0.26433	0.266753	0.649723	0.755379	0.323151	0.817587
ES_18816	0.235571	0.265924	0.467123	0.785052	0.473982	0.849272
ES_12052	0.238926	0.265909	0.531382	0.786622	0.413333	0.840751
ES_4834	0.347263	0.265711	0.498716	0.820554	0.3094	0.835279
ES_18819	0.232146	0.2657	0.471127	0.816428	0.473103	0.81842
ES_18815	0.313681	0.26563	0.438927	0.806814	0.390894	0.860977
ALT5_2690	0.370885	0.265512	0.337851	0.921914	0.453594	0.727167
ALT5_3668	0.30421	0.265389	0.396472	0.806106	0.445628	0.859118
IR_8304	0.320313	0.265356	0.399857	0.854989	0.420236	0.816171
ALT5_8106	0.254484	0.265273	0.542191	0.815512	0.383952	0.815512
IR_23755	0.296935	0.265204	0.609656	0.6446	0.341749	0.918779
ALT5_10263	0.267708	0.265144	0.485686	0.709356	0.434041	0.914988
ES_1886	0.308602	0.264829	0.665827	0.860958	0.288705	0.688001
IR_32767	0.331285	0.264797	0.404681	0.801695	0.404681	0.869784
ES_16249	0.419603	0.264628	0.453102	0.799311	0.281845	0.858435
ES_1980	0.265406	0.264376	0.603511	0.855176	0.346252	0.742202
ALT5_9461	0.279196	0.264119	0.445045	0.743573	0.445045	0.899944
IR_20630	0.255649	0.264111	0.556645	0.790324	0.37621	0.833984
IR_10216	0.264042	0.264042	0.589327	0.653528	0.388416	0.917569
ES_2926	0.318038	0.263991	0.525332	0.872429	0.328517	0.768617
ALT3_6822	0.263206	0.263778	0.58638	0.725148	0.36301	0.875401
IR_4999	0.454942	0.263647	0.284516	0.91579	0.437552	0.720476
IR_26709	0.30341	0.263609	0.513971	0.935092	0.38237	0.678471
ALT5_6830	0.270719	0.263341	0.532033	0.692734	0.40178	0.916318
ES_10878	0.255221	0.263326	0.510589	0.796927	0.408586	0.842274
IR_26283	0.256302	0.263148	0.666674	0.729437	0.334928	0.826434
IR_24889	0.227412	0.263046	0.491594	0.789965	0.467208	0.837698
IR_28052	0.319941	0.262969	0.46179	0.883212	0.372394	0.776618
ES_1387	0.446276	0.262767	0.352107	0.774467	0.352107	0.889198
ES_10911	0.245857	0.262391	0.513706	0.812143	0.419463	0.823363
ALT5_9387	0.248731	0.261962	0.499255	0.861184	0.432177	0.773614
IR_29172	0.312381	0.261854	0.377936	0.786272	0.464708	0.873773
ALT3_1087	0.267078	0.261792	0.57785	0.717765	0.367978	0.88446
IR_7280	0.25868	0.261778	0.518458	0.774027	0.403452	0.860527
ALT3_16104	0.373072	0.261649	0.437616	0.896511	0.342091	0.765984
IR_31884	0.279042	0.261569	0.645107	0.787648	0.312106	0.791451
ALT3_18694	0.327372	0.261296	0.578461	0.842063	0.291502	0.77623
ALT5_69	0.262189	0.261283	0.450732	0.754588	0.463902	0.884229
IR_10884	0.511526	0.260898	0.301441	0.849777	0.354269	0.799011
ALT3_19493	0.507273	0.260584	0.552957	0.712848	0.18749	0.855771
IR_5403	0.382595	0.260471	0.373523	0.930216	0.408515	0.721603
ALT3_17294	0.32207	0.260396	0.705824	0.790165	0.260396	0.738072
IR_1740	0.266108	0.260246	0.520158	0.868959	0.39639	0.765061
IR_6221	0.254035	0.260235	0.54856	0.78883	0.388379	0.836884
IR_25546	0.241181	0.259913	0.529647	0.916957	0.459716	0.669509
IR_12166	0.190175	0.25957	0.618789	0.83556	0.455508	0.717321
ALT3_9404	0.283577	0.259492	0.441332	0.76336	0.443153	0.886008
IR_31222	0.322092	0.259476	0.414937	0.786318	0.414937	0.879163
ES_6370	0.259709	0.259312	0.447142	0.841901	0.463822	0.805037
ALT3_14186	0.281338	0.2591	0.673779	0.782009	0.304884	0.775813
IR_32996	0.286629	0.258986	0.587068	0.793704	0.329373	0.821164
IR_30623	0.347347	0.258696	0.476295	0.737413	0.347347	0.909825
IR_85	0.350336	0.258562	0.526265	0.882003	0.305576	0.754183
ES_13764	0.414046	0.257939	0.324655	0.738973	0.428131	0.913179
ES_7921	0.268019	0.257914	0.451573	0.882538	0.458279	0.758602
ES_12050	0.261495	0.257795	0.507867	0.815248	0.40842	0.826097
ES_6599	0.244252	0.257614	0.641191	0.631768	0.403431	0.898667
IR_28014	0.260613	0.257374	0.532682	0.838814	0.393579	0.793862
IR_11790	0.340038	0.257257	0.680032	0.712841	0.257257	0.829497
IR_22884	0.210032	0.257058	0.53051	0.815316	0.471676	0.792332
ES_12620	0.260938	0.25694	0.451502	0.850356	0.462289	0.794899
IR_14631	0.229218	0.25682	0.680042	0.735244	0.370906	0.804693
ES_9612	0.260675	0.256501	0.67138	0.608265	0.382343	0.89776
ES_15043	0.25133	0.256499	0.655434	0.6485	0.380369	0.884791
IR_34606	0.299748	0.256454	0.433798	0.762337	0.433798	0.890788
ALT5_8726	0.225953	0.256363	0.566545	0.803743	0.420577	0.803743
IR_26919	0.250282	0.256199	0.53426	0.763627	0.412555	0.86
ALT3_10334	0.310725	0.256144	0.435808	0.802718	0.41015	0.861378
ES_13572	0.331906	0.256108	0.576907	0.693345	0.313714	0.904943
ALT3_13076	0.256097	0.256097	0.46084	0.800129	0.46084	0.842922
ES_2949	0.226549	0.256053	0.521986	0.764083	0.457024	0.851229
ES_7834	0.354549	0.255022	0.484671	0.718891	0.34414	0.91965
IR_5166	0.492817	0.254683	0.230341	0.863247	0.481881	0.753954
IR_20524	0.288756	0.254486	0.425709	0.863957	0.453099	0.790916
IR_9306	0.40245	0.25441	0.50781	0.848203	0.27075	0.793301
ES_1926	0.370223	0.254298	0.357114	0.744215	0.440141	0.910932
IR_15620	0.254277	0.254277	0.688798	0.815339	0.342627	0.721605
IR_18584	0.351585	0.25416	0.390618	0.822967	0.407659	0.849935
IR_7253	0.289751	0.254108	0.496936	0.869271	0.390092	0.776766
ALT3_13107	0.254074	0.254074	0.55181	0.870812	0.402942	0.743211
ES_7873	0.26434	0.254002	0.528918	0.752218	0.403426	0.874019
IR_22921	0.295441	0.253961	0.433316	0.825073	0.433316	0.835815
ES_14338	0.277141	0.253929	0.455213	0.817903	0.437321	0.835415
ES_2875	0.27768	0.2539	0.641066	0.820047	0.325494	0.758736
IR_4542	0.223478	0.253819	0.544456	0.74828	0.451037	0.855853
ALT3_4428	0.304089	0.253385	0.411463	0.815842	0.445763	0.846382
ES_11597	0.249073	0.253344	0.68003	0.769754	0.346771	0.777951
ALT5_3738	0.450052	0.253021	0.269281	0.708298	0.484724	0.911547
ALT5_4676	0.244034	0.252713	0.503773	0.695057	0.475877	0.905469
IR_14118	0.449729	0.252379	0.568962	0.775132	0.211264	0.819456
ALT3_6087	0.209712	0.252342	0.60204	0.69063	0.45439	0.86781
IR_34999	0.244225	0.2522	0.507402	0.787142	0.443601	0.842353
ALT3_13921	0.281629	0.252178	0.44216	0.84905	0.44748	0.804427
ALT3_14205	0.232163	0.251766	0.629784	0.771541	0.386773	0.804896
ES_7677	0.201543	0.251604	0.548378	0.820379	0.483565	0.771454
ES_12412	0.262088	0.25156	0.550125	0.827676	0.387422	0.798052
IR_10718	0.24536	0.251447	0.470798	0.789262	0.476515	0.843541
ES_6800	0.271154	0.25107	0.466259	0.792968	0.441871	0.8536
ES_17207	0.29702	0.250975	0.553946	0.76657	0.348456	0.859955
IR_10816	0.321703	0.250949	0.45483	0.78298	0.390042	0.87642
ES_13788	0.250739	0.250739	0.580733	0.706596	0.404526	0.883589
IR_14235	0.283707	0.250725	0.580968	0.913161	0.378631	0.669731
ALT3_16168	0.392446	0.250672	0.392446	0.718854	0.392446	0.93006
ALT5_4268	0.228366	0.2506	0.575561	0.793456	0.419922	0.80902
ALT5_3946	0.242133	0.250506	0.505884	0.831568	0.449432	0.797398
ALT3_19068	0.250012	0.250425	0.502277	0.867257	0.44753	0.759422
ES_13428	0.221823	0.250386	0.526903	0.81199	0.464632	0.80119
ALT5_3401	0.279686	0.250216	0.704058	0.657642	0.332733	0.852588
ALT5_8416	0.256883	0.250107	0.540074	0.899114	0.426232	0.704512
ALT3_21148	0.42379	0.2501	0.391887	0.797316	0.343749	0.870081
IR_26537	0.334508	0.25	0.512105	0.682872	0.364108	0.93333
IR_28642	0.197008	0.249992	0.561069	0.772594	0.484595	0.811665
ALT5_9328	0.2546	0.249731	0.497168	0.840353	0.439513	0.795558
IR_5202	0.251099	0.249491	0.673213	0.70055	0.362256	0.840315
ALT5_13900	0.24498	0.248883	0.533245	0.778576	0.428102	0.843137
IR_5438	0.204019	0.24887	0.595306	0.755951	0.45302	0.819757
IR_15716	0.222197	0.248781	0.60197	0.761474	0.419679	0.822822
IR_16117	0.235055	0.248657	0.520694	0.83807	0.452685	0.781762
ALT5_7453	0.464681	0.248625	0.612955	0.841069	0.197788	0.711805
IR_4500	0.243268	0.248614	0.559483	0.801761	0.41069	0.813108
ALT3_3617	0.298447	0.24806	0.423287	0.844116	0.448844	0.814169
ES_12712	0.248432	0.248052	0.686903	0.704451	0.361794	0.827291
IR_3255	0.227441	0.247821	0.510486	0.803838	0.47319	0.814147
IR_1249	0.188767	0.247818	0.64291	0.721644	0.462283	0.813502
IR_26462	0.345912	0.247357	0.592502	0.783372	0.282338	0.825442
IR_12196	0.247254	0.247254	0.590874	0.819711	0.390057	0.781773
ES_10913	0.252507	0.247156	0.519328	0.813915	0.42727	0.816747
ES_12954	0.303064	0.247149	0.562349	0.748478	0.345198	0.870685
ALT3_9966	0.273124	0.247107	0.545121	0.808344	0.381923	0.821303
ALT3_20031	0.409967	0.246788	0.526523	0.849294	0.263524	0.780828
IR_31916	0.218116	0.246692	0.526507	0.775232	0.479871	0.830504
IR_28027	0.421768	0.246516	0.274046	0.864934	0.495629	0.774029
ALT5_4390	0.216946	0.246275	0.662432	0.68352	0.422555	0.845195
IR_27640	0.214765	0.245989	0.551992	0.792423	0.464563	0.807191
IR_15056	0.346401	0.245247	0.346401	0.848128	0.480792	0.809953
IR_10937	0.228603	0.245236	0.550171	0.71911	0.460846	0.872957
ALT5_9340	0.237775	0.24495	0.639581	0.826134	0.388452	0.740032
ES_12880	0.283162	0.244891	0.640126	0.785784	0.328295	0.794665
ALT3_7223	0.23991	0.24486	0.482841	0.804502	0.482841	0.821969
IR_30656	0.245275	0.244609	0.557509	0.800092	0.414814	0.814624
ES_6714	0.255282	0.244362	0.653414	0.783331	0.357204	0.783331
ALT5_10134	0.235889	0.244321	0.588533	0.838333	0.414836	0.755011
ALT5_14448	0.238677	0.244178	0.61356	0.842734	0.401362	0.736412
ES_12649	0.262548	0.244011	0.508939	0.810409	0.425676	0.825339
IR_19698	0.470527	0.243942	0.404154	0.835581	0.302562	0.820156
IR_35253	0.231684	0.243883	0.573248	0.818876	0.426863	0.782368
ES_12621	0.247106	0.24369	0.528478	0.842366	0.436078	0.779205
IR_15511	0.236768	0.243536	0.550535	0.83428	0.435718	0.776086
IR_28928	0.22892	0.243425	0.662704	0.762678	0.391011	0.788185
IR_8283	0.318534	0.243236	0.438595	0.898661	0.427186	0.750712
ALT5_9579	0.342776	0.243129	0.543434	0.749238	0.320481	0.877865
IR_26947	0.442264	0.243032	0.50403	0.732927	0.265791	0.888878
ALT3_12495	0.294364	0.242628	0.498961	0.828465	0.393272	0.819233
ES_5468	0.306844	0.242519	0.588648	0.885602	0.34207	0.71124
ALT5_9639	0.259363	0.242336	0.636807	0.731168	0.367204	0.840046
IR_14731	0.273455	0.241806	0.4905	0.880137	0.439161	0.751863
IR_4562	0.325993	0.241658	0.474819	0.845721	0.376729	0.812003
IR_32479	0.275372	0.24079	0.491959	0.868712	0.432655	0.767434
IR_35076	0.270331	0.240783	0.654384	0.720662	0.351399	0.839364
ES_8669	0.230536	0.240674	0.506504	0.81401	0.483631	0.801569
IR_13557	0.262055	0.240574	0.467811	0.791242	0.470202	0.845038
ES_3163	0.286431	0.240546	0.560619	0.788511	0.366195	0.834622
ALT5_10318	0.34382	0.240016	0.60333	0.748656	0.291918	0.849182
IR_23199	0.240005	0.240005	0.581588	0.853219	0.422996	0.739109
ALT5_9205	0.217034	0.239583	0.606808	0.794881	0.436725	0.781894
IR_28458	0.337683	0.239496	0.372427	0.850147	0.467971	0.8092
IR_13165	0.230794	0.23949	0.534818	0.78408	0.462117	0.825624
ES_7484	0.359423	0.239285	0.610071	0.823358	0.273089	0.771696
IR_22203	0.284291	0.238992	0.453528	0.794079	0.453528	0.852505
IR_28007	0.277171	0.238849	0.502502	0.774394	0.422645	0.861362
ES_11841	0.406902	0.23879	0.450657	0.808332	0.321091	0.851152
IR_13995	0.235765	0.238205	0.631098	0.808492	0.400487	0.762876
ES_6068	0.273975	0.238184	0.643348	0.700967	0.360377	0.860071
ES_10912	0.267932	0.238122	0.51539	0.815492	0.421608	0.818378
ALT3_10971	0.225743	0.237898	0.572983	0.855847	0.456509	0.727943
ES_7595	0.363519	0.237517	0.652883	0.604632	0.305847	0.912525
ES_7618	0.259161	0.237281	0.623928	0.653455	0.408803	0.894295
IR_4362	0.282799	0.237187	0.458047	0.844552	0.453027	0.801311
IR_26325	0.277282	0.237161	0.512753	0.737208	0.426297	0.886222
ES_2686	0.23289	0.237072	0.673743	0.727703	0.395292	0.810224
IR_10577	0.283161	0.237019	0.496013	0.746468	0.429758	0.884503
ALT5_7078	0.356957	0.236924	0.356957	0.843403	0.465692	0.81699
IR_30219	0.20533	0.236918	0.647551	0.780014	0.442235	0.764875
ALT3_19877	0.269916	0.236875	0.661194	0.755101	0.348172	0.805666
IR_859	0.404929	0.236823	0.319812	0.803916	0.458128	0.853314
IR_30630	0.51252	0.236789	0.357033	0.749132	0.333909	0.88754
IR_184	0.267895	0.236673	0.626804	0.785825	0.360806	0.798921
ALT5_1889	0.392129	0.236422	0.495811	0.767544	0.309759	0.875258
ALT3_18953	0.229784	0.23622	0.570915	0.793581	0.442186	0.804236
ES_11614	0.222537	0.23588	0.575888	0.82703	0.454456	0.761133
IR_10038	0.252009	0.235141	0.494002	0.735496	0.483066	0.877208
IR_31366	0.280198	0.23496	0.532433	0.737337	0.410257	0.881738
IR_8602	0.231936	0.234549	0.556104	0.861203	0.464033	0.729098
ALT5_9638	0.350906	0.234313	0.560773	0.77064	0.308933	0.851358
ES_12089	0.199897	0.23414	0.603225	0.807812	0.480473	0.751374
IR_11504	0.22315	0.234117	0.542975	0.757119	0.481791	0.837771
ES_2335	0.501086	0.233685	0.274742	0.84818	0.432427	0.786803
IR_15667	0.277604	0.233463	0.465203	0.768248	0.465203	0.867201
ES_3161	0.258351	0.233454	0.510048	0.801986	0.447211	0.825872
IR_3640	0.273899	0.233348	0.453106	0.819838	0.476652	0.820081
IR_27336	0.198031	0.233205	0.645489	0.733862	0.465795	0.80054
ES_13571	0.346649	0.23313	0.589028	0.684138	0.322105	0.901873
IR_33216	0.229272	0.232326	0.545374	0.783757	0.468104	0.818089
IR_34532	0.284767	0.232169	0.492476	0.80039	0.426569	0.840552
ALT5_7834	0.291233	0.231882	0.646666	0.79302	0.333049	0.781073
IR_2573	0.263178	0.231816	0.601135	0.754246	0.388354	0.838195
ALT3_17175	0.34738	0.231784	0.40947	0.854236	0.425435	0.808619
ALT3_20989	0.218653	0.231399	0.659314	0.789139	0.42563	0.752788
ES_17722	0.278078	0.231336	0.565188	0.816412	0.384819	0.80109
IR_31699	0.241588	0.230784	0.592932	0.764541	0.421894	0.825184
IR_31526	0.355085	0.230757	0.525873	0.801018	0.325711	0.838478
ES_2488	0.209003	0.230646	0.614989	0.736486	0.466127	0.819673
ES_7920	0.238136	0.23038	0.518217	0.836259	0.480665	0.773265
ALT5_6552	0.229836	0.229836	0.524134	0.790402	0.488559	0.814155
IR_19191	0.408545	0.229786	0.663914	0.772446	0.229786	0.772446
IR_9435	0.34482	0.229669	0.658824	0.607941	0.328084	0.907586
ES_16885	0.234121	0.229532	0.563181	0.80873	0.451211	0.790148
IR_28686	0.35211	0.228724	0.447469	0.84498	0.387636	0.816005
ES_13334	0.381328	0.228645	0.400456	0.846795	0.400456	0.819243
IR_2736	0.282083	0.227297	0.480848	0.80881	0.447211	0.830674
IR_494	0.376454	0.227035	0.501936	0.787528	0.327084	0.856886
ALT3_18569	0.245709	0.226836	0.660925	0.833931	0.401415	0.708108
IR_32617	0.335337	0.226741	0.500195	0.900565	0.382439	0.731646
IR_24502	0.22995	0.226527	0.63404	0.767945	0.424326	0.794134
IR_10191	0.242597	0.226196	0.570739	0.784513	0.438599	0.814278
ALT5_13218	0.225642	0.225642	0.659792	0.784775	0.422983	0.75809
ALT5_13438	0.317356	0.225553	0.535389	0.666208	0.404569	0.927847
IR_10005	0.317244	0.225283	0.687388	0.842374	0.317244	0.687388
ES_17941	0.262594	0.22526	0.592705	0.875563	0.417334	0.703466
IR_14595	0.319233	0.224973	0.618912	0.658916	0.354019	0.900869
ALT3_20721	0.335229	0.224595	0.554987	0.808187	0.335229	0.818697
IR_16704	0.28271	0.224199	0.633772	0.853185	0.367816	0.715242
ALT3_4967	0.441213	0.223854	0.376005	0.802029	0.376005	0.857818
IR_31614	0.359606	0.223656	0.475094	0.918755	0.387603	0.712208
ES_12086	0.22213	0.223524	0.568381	0.822169	0.48139	0.759329
IR_9310	0.261819	0.223376	0.586837	0.804914	0.405107	0.794871
IR_25661	0.222101	0.223287	0.560105	0.78307	0.485116	0.803244
ALT3_449	0.344613	0.222639	0.457873	0.811524	0.395464	0.844809
IR_10223	0.396264	0.222206	0.362074	0.82364	0.435339	0.8374
IR_185	0.476032	0.221807	0.273098	0.818922	0.474191	0.812874
IR_18873	0.238229	0.2218	0.612584	0.771793	0.428882	0.803634
IR_4774	0.296217	0.221602	0.459055	0.789724	0.459055	0.851271
ES_6890	0.270888	0.221402	0.502246	0.745316	0.465293	0.871778
IR_12417	0.221786	0.221024	0.649892	0.776905	0.439566	0.767751
IR_6365	0.226072	0.220902	0.57352	0.742659	0.479022	0.834748
IR_10509	0.381592	0.220825	0.525435	0.921168	0.341702	0.686201
ES_1953	0.246949	0.220425	0.631544	0.762355	0.410172	0.805479
ALT3_6954	0.368799	0.22038	0.682428	0.742919	0.266548	0.795849
IR_19767	0.25534	0.219864	0.633753	0.779296	0.397245	0.791425
ALT3_7746	0.268847	0.21967	0.481948	0.780289	0.481948	0.84422
IR_33313	0.260672	0.219585	0.607857	0.869581	0.420912	0.698315
IR_23492	0.281403	0.219438	0.47147	0.840608	0.47147	0.792534
IR_30240	0.218862	0.219373	0.634856	0.799297	0.455222	0.749313
IR_14594	0.379652	0.219284	0.488233	0.794083	0.342233	0.853438
ALT5_11803	0.298887	0.219089	0.458482	0.84151	0.458482	0.800472
ES_5532	0.283536	0.21883	0.641246	0.812251	0.361753	0.759307
ALT5_2688	0.211031	0.218365	0.641973	0.756703	0.466503	0.782349
ES_2461	0.407993	0.217512	0.524842	0.752812	0.302432	0.871333
IR_17843	0.410941	0.216891	0.385067	0.817522	0.40277	0.843732
IR_16871	0.39922	0.215797	0.623403	0.744583	0.26471	0.82921
IR_21163	0.346405	0.215013	0.497099	0.845946	0.373686	0.798774
IR_33428	0.282329	0.213969	0.624131	0.732703	0.381762	0.842029
ALT5_14480	0.383254	0.213242	0.702908	0.766941	0.258944	0.751635
ALT5_12949	0.225789	0.213192	0.617403	0.805099	0.462479	0.752962
ALT5_5173	0.254317	0.212298	0.634918	0.791394	0.409592	0.774405
ALT5_674	0.318879	0.21164	0.479738	0.830967	0.422869	0.812829
ES_10937	0.251596	0.211499	0.544059	0.82208	0.468236	0.779453
ES_11263	0.274665	0.21083	0.532352	0.842309	0.444667	0.772099
IR_1576	0.266068	0.210022	0.530893	0.812666	0.456742	0.800533
ALT5_6638	0.23196	0.209005	0.584629	0.784059	0.476115	0.791155
ES_4344	0.305504	0.20886	0.56955	0.884972	0.398697	0.70934
IR_16247	0.408423	0.207337	0.668314	0.857902	0.271082	0.663867
IR_34960	0.278255	0.20639	0.534711	0.815644	0.441741	0.800183
ES_236	0.435948	0.20636	0.314197	0.787096	0.483779	0.849543
ALT5_5012	0.285254	0.206101	0.483138	0.760175	0.483138	0.859117
ALT3_14351	0.464584	0.205923	0.5662	0.806871	0.249396	0.78395
IR_35036	0.278126	0.20409	0.537252	0.796379	0.443967	0.817109
ALT5_3782	0.226778	0.203948	0.603466	0.787858	0.48361	0.771263
ALT5_2359	0.284049	0.203796	0.502167	0.793814	0.464805	0.828292
IR_10521	0.349173	0.203578	0.67553	0.67553	0.319632	0.85348
IR_14196	0.329174	0.201874	0.515576	0.850225	0.399586	0.780487
ES_4343	0.277134	0.201744	0.590214	0.843086	0.421633	0.743113
IR_32206	0.359801	0.200358	0.469966	0.881983	0.409375	0.755441
ALT5_4040	0.283851	0.199332	0.575118	0.781308	0.419082	0.818232
ALT3_11878	0.467457	0.197673	0.431486	0.821174	0.33796	0.821174
IR_12738	0.241803	0.197322	0.647301	0.744777	0.450184	0.795537
IR_34773	0.252567	0.197004	0.587267	0.824981	0.465558	0.749546
IR_32196	0.385566	0.196719	0.627955	0.854631	0.303006	0.709046
ES_7042	0.248962	0.194998	0.566326	0.793491	0.485195	0.787951
ALT3_10710	0.27366	0.193916	0.671672	0.791076	0.4003	0.746299
IR_16921	0.244548	0.193529	0.58668	0.757745	0.48404	0.810381
ALT3_15429	0.250254	0.193396	0.632012	0.75385	0.449256	0.798155
ES_2460	0.42346	0.193299	0.536042	0.80551	0.306202	0.812411
ES_16276	0.254554	0.193211	0.601272	0.770186	0.45725	0.80045
ALT5_10563	0.297446	0.193116	0.667935	0.80827	0.374508	0.735649
ES_923	0.307019	0.192618	0.532354	0.803278	0.426187	0.815467
ALT3_19539	0.248824	0.192567	0.582849	0.820182	0.482641	0.749861
IR_5447	0.252329	0.189676	0.59033	0.823269	0.47852	0.742799
ES_896	0.281804	0.189562	0.594866	0.698073	0.445788	0.866831
IR_24500	0.273968	0.188451	0.555962	0.806321	0.463643	0.788579
ALT5_6355	0.302535	0.18743	0.575911	0.799581	0.411885	0.799581
IR_13963	0.423808	0.182823	0.423808	0.716898	0.423808	0.905778
IR_2294	0.436165	0.181434	0.409277	0.855056	0.409277	0.785713
IR_1516	0.506207	0.180345	0.576035	0.692414	0.263251	0.858671
ES_16610	0.392357	0.17991	0.392357	0.815207	0.474479	0.822613
IR_13934	0.287225	0.179207	0.657034	0.792005	0.409588	0.751864
ALT5_2400	0.329419	0.17912	0.517294	0.758847	0.436776	0.855468
IR_817	0.297915	0.176294	0.55853	0.747061	0.454284	0.842839
IR_26540	0.409604	0.174327	0.536586	0.827769	0.342464	0.786172
IR_4978	0.360068	0.172089	0.462114	0.750242	0.462114	0.870296
IR_9839	0.501277	0.172079	0.357253	0.875739	0.433501	0.737074
IR_23384	0.334449	0.168201	0.479917	0.770853	0.479917	0.843586
ALT3_6424	0.391638	0.165091	0.489228	0.754762	0.411555	0.864649
ALT3_8675	0.417849	0.158179	0.688338	0.688338	0.309653	0.814567
ES_11264	0.312285	0.156994	0.577527	0.801259	0.450307	0.778551
IR_11147	0.454625	0.154827	0.56151	0.764027	0.321019	0.820915
IR_16734	0.291424	0.15064	0.646057	0.750302	0.458415	0.780086
IR_13168	0.329759	0.143346	0.538048	0.835461	0.486643	0.743667
IR_25167	0.400017	0.136395	0.533618	0.762942	0.412825	0.831126
IR_21029	0.428563	0.132959	0.514781	0.743874	0.407871	0.848875

## Sheet: Cluster 6
AS Events	Centralized and Normalized Absolute IEP Value Change
	DS-1h	DS-6h	HS-1h	HS-6h	HD-1h	HD-6h
IR_4279	0.74954	0.636982	0.689241	0.41978	0.297298	0.133988
IR_11392	0.851453	0.276895	0.689022	0.338479	0.249483	0.521496
ALT5_3540	0.871219	0.421948	0.653604	0.459514	0.34473	0.175814
IR_24701	0.916146	0.332998	0.354244	0.337242	0.650321	0.335878
IR_20531	0.812763	0.58832	0.2819	0.442074	0.15376	0.648012
IR_7487	0.863617	0.248133	0.532032	0.400222	0.647366	0.235459
IR_16936	0.64459	0.623356	0.473531	0.0101947	0.531626	0.643532
IR_13419	0.83924	0.2505	0.62778	0.310589	0.62778	0.27094
IR_10046	0.909549	0.268278	0.624887	0.37409	0.459319	0.290706
IR_14578	0.824658	0.115883	0.556969	0.614552	0.484399	0.330368
IR_9632	0.799165	0.384801	0.0878496	0.602741	0.609125	0.443147
ALT5_231	0.738696	0.757336	0.190687	0.315946	0.608218	0.315946
IR_30051	0.862076	0.381154	0.242044	0.591806	0.242044	0.607704
IR_25883	0.930298	0.352202	0.408727	0.352202	0.606564	0.276835
ES_2639	0.920979	0.278203	0.601937	0.303106	0.470567	0.352037
IR_23671	0.924516	0.45949	0.597275	0.323016	0.264085	0.358447
ES_14344	0.65438	0.65438	0.587957	0.012283	0.459394	0.558435
IR_29146	0.910307	0.491513	0.254537	0.587238	0.264554	0.41868
ES_16419	0.891969	0.272164	0.254198	0.568592	0.356251	0.583655
ES_8837	0.751083	0.706069	0.396598	0.582281	0.396598	0.0942006
ALT3_20870	0.923255	0.269661	0.57132	0.510988	0.336696	0.31491
IR_10522	0.947747	0.257648	0.550558	0.381549	0.407777	0.381549
ALT5_1341	0.943235	0.494142	0.270206	0.343355	0.346299	0.529593
IR_26415	0.828313	0.585232	0.443778	0.521421	0.0771326	0.470953
ALT3_9171	0.719949	0.763951	0.514605	0.325559	0.489461	0.113305
ES_12373	0.963622	0.358711	0.358711	0.301739	0.43603	0.508017
ES_8340	0.782122	0.782175	0.505709	0.313783	0.27006	0.272981
ES_4594	0.91629	0.560116	0.289076	0.233101	0.50365	0.424596
IR_11021	0.958688	0.460027	0.323488	0.502241	0.292504	0.389882
ALT3_18247	0.810146	0.746043	0.361424	0.288163	0.499492	0.221562
ES_13910	0.972128	0.404479	0.496064	0.34819	0.355805	0.350164
ES_4595	0.913665	0.559002	0.220834	0.292926	0.446279	0.494124
ES_15674	0.92001	0.598602	0.48393	0.283818	0.337262	0.303208
ES_10446	0.96427	0.3391	0.392776	0.292096	0.481375	0.457212
IR_32883	0.958531	0.46609	0.417827	0.258858	0.471117	0.354406
IR_11391	0.846051	0.729023	0.278999	0.262893	0.366237	0.443627
IR_31574	0.777918	0.811334	0.433545	0.276353	0.328365	0.299315
IR_26125	0.822123	0.755114	0.228657	0.419923	0.399245	0.301766
IR_15521	0.913446	0.631131	0.276701	0.404093	0.408074	0.293384
IR_14530	0.943485	0.571848	0.399463	0.281515	0.399463	0.331056
ES_773	0.940961	0.57827	0.267859	0.380042	0.397301	0.362396
ES_10448	0.985581	0.384681	0.390992	0.381152	0.393432	0.390992
ES_9430	0.924672	0.630934	0.328329	0.332238	0.381497	0.32916
ALT3_17471	0.958271	0.551809	0.338203	0.369702	0.361341	0.347503
ES_277	0.786722	0.817675	0.318717	0.324361	0.34631	0.333044

## Sheet: Cluster 7
AS Events	Centralized and Normalized Absolute IEP Value Change
	DS-1h	DS-6h	HS-1h	HS-6h	HD-1h	HD-6h
ES_15283	0.596686	0.701139	0.677035	0.175381	0.596686	0.179903
ALT5_2699	0.424532	0.887213	0.31776	0.246578	0.673668	0.377078
ES_8794	0.521351	0.7895	0.214412	0.182589	0.547108	0.671869
ES_1988	0.158088	0.759658	0.662446	0.417472	0.662446	0.266719
ES_12973	0.590613	0.738643	0.546503	0.294767	0.660283	0.0960209
IR_1693	0.422152	0.904525	0.650482	0.29312	0.374155	0.282395
IR_22642	0.529045	0.842318	0.474884	0.643275	0.239136	0.198171
IR_20120	0.272087	0.890962	0.640399	0.29291	0.506259	0.324212
ES_8793	0.601656	0.769278	0.225267	0.150429	0.618164	0.562036
ES_15717	0.354592	0.86652	0.235715	0.270767	0.582116	0.617119
ES_8798	0.563063	0.690442	0.477168	0.0108818	0.568469	0.616805
ES_8796	0.598478	0.721815	0.520138	0.0266422	0.448711	0.611045
ES_17414	0.437909	0.896175	0.248979	0.606592	0.248979	0.488195
IR_29911	0.343173	0.931046	0.279445	0.41475	0.604031	0.354383
IR_7350	0.162219	0.82276	0.244787	0.557572	0.600463	0.539028
ES_11352	0.318466	0.804072	0.551557	0.102641	0.551557	0.598536
ES_7240	0.489108	0.896577	0.419535	0.341499	0.596416	0.183694
ES_7241	0.382012	0.931908	0.40561	0.243143	0.58777	0.376386
IR_681	0.271829	0.914694	0.582302	0.310824	0.523748	0.323431
IR_25863	0.0952338	0.801989	0.58211	0.534568	0.330819	0.58211
ES_11351	0.320972	0.829521	0.543634	0.114804	0.543634	0.574265
IR_34238	0.351154	0.939672	0.573484	0.314194	0.299084	0.449241
ALT3_12084	0.23642	0.919681	0.51618	0.342365	0.565089	0.347094
ES_4467	0.522348	0.913977	0.564308	0.217182	0.354507	0.354507
ALT5_4180	0.192398	0.902241	0.365062	0.563119	0.365062	0.538946
ALT3_3356	0.192565	0.890864	0.551454	0.280167	0.505461	0.506319
IR_32467	0.0754256	0.837233	0.477793	0.467882	0.518851	0.549644
ES_10034	0.690949	0.837492	0.244948	0.549377	0.269637	0.334426
ALT3_4570	0.308512	0.942088	0.546103	0.407508	0.268913	0.453706
IR_25689	0.48845	0.916231	0.538443	0.265356	0.479076	0.239272
ALT5_3833	0.432448	0.929037	0.224617	0.320546	0.48312	0.537062
IR_3345	0.446489	0.950271	0.323343	0.278562	0.534451	0.393712
IR_11854	0.493243	0.859037	0.474569	0.533986	0.474569	0.0914261
ES_1589	0.495074	0.944281	0.427325	0.26796	0.496614	0.295576
ES_12844	0.238852	0.946277	0.492661	0.402581	0.492661	0.353799
ES_10269	0.353682	0.976719	0.357392	0.373983	0.479117	0.385937
IR_2745	0.689456	0.823646	0.127237	0.425054	0.388735	0.472702
IR_9789	0.323825	0.968807	0.470843	0.32259	0.384924	0.455841
ALT5_12367	0.206835	0.944689	0.44906	0.466908	0.40667	0.452667
ES_10270	0.344205	0.97657	0.348813	0.36942	0.46318	0.424641
IR_3256	0.412403	0.972259	0.422732	0.297161	0.459747	0.362527
ES_12828	0.582778	0.92651	0.269375	0.459214	0.400802	0.28815
ES_10268	0.362161	0.980298	0.364766	0.380808	0.459146	0.37965
ES_5214	0.452391	0.957824	0.394975	0.439951	0.237966	0.443723
ES_10267	0.384764	0.981925	0.35412	0.361059	0.412513	0.432448
ES_10271	0.366138	0.982649	0.357059	0.381679	0.427451	0.411853
IR_26763	0.395859	0.983812	0.424504	0.36836	0.367121	0.387174
ES_14045	0.579987	0.943705	0.417775	0.325534	0.328393	0.331436
ES_14044	0.712784	0.872065	0.396739	0.328503	0.284851	0.331888
ES_12829	0.570747	0.949618	0.392334	0.342968	0.314916	0.356245
ALT3_13490	0.388232	0.985669	0.388232	0.388232	0.388232	0.388232
ES_12830	0.617209	0.92588	0.379672	0.26759	0.366301	0.370177

## Sheet: Cluster 8
AS Events	Centralized and Normalized Absolute IEP Value Change
	DS-1h	DS-6h	HS-1h	HS-6h	HD-1h	HD-6h
IR_23836	0.315918	0.347155	0.893806	0.334787	0.347155	0.688008
IR_22643	0.3042	0.4177	0.883557	0.430449	0.227149	0.663775
IR_23501	0.215157	0.360939	0.900471	0.398561	0.412146	0.639556
ALT3_15011	0.258265	0.373377	0.915142	0.416148	0.333896	0.630002
ES_4349	0.285564	0.347908	0.915696	0.443869	0.307093	0.6267
IR_19545	0.319659	0.319659	0.925456	0.340549	0.395384	0.626121
IR_33434	0.280048	0.345528	0.906784	0.288814	0.48058	0.625076
ALT3_9092	0.25774	0.328328	0.916562	0.375386	0.424584	0.62423
IR_7712	0.278354	0.295167	0.91727	0.468177	0.358218	0.609644
ES_1730	0.471096	0.163617	0.890927	0.363836	0.440308	0.597045
ALT3_13748	0.261639	0.276939	0.917117	0.458407	0.417019	0.595708
ALT5_4004	0.278714	0.283814	0.914394	0.508146	0.350161	0.5916
ALT5_9239	0.184877	0.331448	0.89862	0.469111	0.451189	0.591584
ES_6887	0.248685	0.247688	0.899193	0.435384	0.506785	0.589095
IR_23210	0.463296	0.287478	0.914859	0.433825	0.239855	0.587517
IR_11809	0.255466	0.3826	0.917349	0.293007	0.490961	0.587447
IR_34785	0.230314	0.350102	0.926281	0.433871	0.401066	0.585195
ES_9340	0.265298	0.253151	0.908634	0.4063	0.51365	0.579796
ES_4350	0.265135	0.346352	0.93029	0.331378	0.479181	0.574492
IR_6066	0.273236	0.25272	0.919504	0.449566	0.457884	0.57392
ES_11547	0.219989	0.270229	0.89989	0.518204	0.451297	0.567219
IR_32341	0.30075	0.310026	0.945699	0.392916	0.410698	0.56674
ES_5470	0.298837	0.300281	0.9358	0.483584	0.345565	0.562761
IR_973	0.299669	0.265714	0.927458	0.370597	0.501393	0.562
ALT5_11364	0.293007	0.305531	0.917393	0.546237	0.305531	0.559132
IR_3804	0.350036	0.277618	0.942075	0.458714	0.339435	0.558952
ALT5_13491	0.269851	0.302699	0.911788	0.558038	0.326415	0.558038
IR_22704	0.293535	0.239656	0.914693	0.391018	0.533594	0.554333
ES_7101	0.339988	0.503062	0.936581	0.29743	0.30282	0.546948
IR_15844	0.261974	0.599291	0.895021	0.261974	0.36785	0.540719
ALT3_8879	0.361744	0.368667	0.958846	0.302633	0.395493	0.539448
ALT3_2890	0.376566	0.20572	0.931431	0.468429	0.409739	0.534945
ES_12338	0.453696	0.475912	0.903552	0.413709	0.147501	0.532459
ES_4316	0.27066	0.278691	0.937571	0.450854	0.457003	0.53205
ES_15223	0.259779	0.253601	0.917246	0.436463	0.530075	0.529665
IR_21357	0.258158	0.442444	0.870396	0.617515	0.209015	0.529301
ALT5_11058	0.497301	0.237311	0.927079	0.445431	0.292179	0.527528
IR_24168	0.243031	0.243934	0.907491	0.503335	0.503335	0.525704
ALT3_9034	0.291615	0.295978	0.95201	0.431211	0.437556	0.518458
IR_534	0.344282	0.24782	0.917924	0.572671	0.326143	0.517989
ALT3_2033	0.410873	0.351837	0.966119	0.344985	0.33612	0.516895
ALT5_940	0.237465	0.241093	0.901347	0.532939	0.499415	0.514571
ES_8307	0.240977	0.34501	0.946447	0.456705	0.423629	0.514062
IR_6809	0.302603	0.282109	0.945475	0.384578	0.50109	0.510973
ES_866	0.294537	0.293088	0.952855	0.423565	0.452291	0.510493
ALT3_16720	0.246653	0.309517	0.940186	0.439301	0.481817	0.509355
IR_22173	0.296651	0.331501	0.960242	0.450053	0.380768	0.507615
ALT3_17565	0.33236	0.275371	0.954264	0.388805	0.468447	0.507582
ALT5_3941	0.312721	0.399177	0.956003	0.459959	0.29144	0.507529
IR_30081	0.239539	0.255697	0.910659	0.477248	0.540522	0.503165
ALT5_12288	0.277104	0.270634	0.927044	0.553311	0.39595	0.502785
ES_12578	0.352964	0.369369	0.971145	0.394559	0.337052	0.50174
IR_15448	0.254226	0.286622	0.902156	0.614637	0.367614	0.501574
ALT3_17830	0.308768	0.335021	0.955247	0.491285	0.335021	0.501488
IR_18672	0.254445	0.257189	0.909319	0.579084	0.42731	0.499482
ES_15224	0.268413	0.253318	0.921242	0.437712	0.550096	0.496048
IR_33436	0.300544	0.361771	0.940359	0.540047	0.290516	0.493592
ALT5_1790	0.266635	0.240113	0.919068	0.489417	0.522179	0.489417
ES_14302	0.34848	0.313579	0.969014	0.37256	0.434591	0.488605
IR_3836	0.256422	0.241375	0.914283	0.513232	0.513232	0.488286
IR_31994	0.519089	0.343893	0.936495	0.417095	0.224316	0.485941
ES_18284	0.174885	0.351862	0.911959	0.483575	0.520974	0.483575
ES_9449	0.301524	0.424104	0.948397	0.500148	0.272569	0.480088
ALT5_7627	0.324861	0.219044	0.917437	0.578822	0.413042	0.473624
ALT5_2545	0.467452	0.270296	0.953858	0.45239	0.311803	0.471031
ES_13360	0.342513	0.366734	0.975029	0.345392	0.427036	0.470126
ES_7339	0.287051	0.463989	0.964939	0.345819	0.396169	0.468863
ES_14305	0.355924	0.313067	0.971988	0.375638	0.441637	0.468576
ALT5_4122	0.318675	0.341584	0.946665	0.305964	0.546361	0.46758
ALT3_7040	0.28548	0.318769	0.959358	0.484501	0.418548	0.460174
ALT3_21349	0.295186	0.313038	0.958737	0.403492	0.497234	0.459142
IR_11426	0.237671	0.315243	0.930779	0.428841	0.555346	0.45895
IR_23536	0.334283	0.339037	0.971355	0.467295	0.359579	0.45528
ES_8306	0.262743	0.4153	0.966725	0.407894	0.419234	0.454934
ES_17666	0.187737	0.321394	0.894408	0.601238	0.467399	0.454653
IR_2358	0.324573	0.357253	0.976163	0.430988	0.383263	0.454589
IR_29074	0.134473	0.451616	0.881177	0.589749	0.418197	0.451616
IR_33820	0.297488	0.335433	0.946871	0.341196	0.554455	0.451386
IR_6945	0.280044	0.262757	0.93728	0.501554	0.494411	0.450784
ALT3_14505	0.339404	0.329133	0.9675	0.350873	0.489299	0.450621
IR_28062	0.264168	0.237491	0.911186	0.52182	0.542047	0.450117
ALT5_2	0.331655	0.337205	0.9763	0.416634	0.415593	0.449442
IR_15969	0.318356	0.321938	0.968473	0.396415	0.474384	0.447264
ES_2022	0.316042	0.324168	0.955541	0.533848	0.351947	0.445284
IR_14433	0.288033	0.28665	0.9436	0.422239	0.542976	0.443332
IR_23446	0.183127	0.416646	0.928374	0.518106	0.437593	0.442983
ALT3_11034	0.31235	0.31235	0.966644	0.42336	0.470508	0.441618
IR_7543	0.25217	0.265364	0.920692	0.514989	0.533205	0.44041
IR_24711	0.302453	0.308412	0.963256	0.440651	0.473472	0.438585
IR_14219	0.32794	0.322293	0.958237	0.349973	0.529802	0.438584
ES_4348	0.301443	0.369818	0.952437	0.322015	0.542551	0.438565
ALT5_14487	0.375078	0.553214	0.93711	0.395321	0.227859	0.438247
IR_1218	0.279152	0.401552	0.97075	0.394273	0.443405	0.437697
ES_6409	0.296634	0.313953	0.963389	0.466242	0.449036	0.437575
IR_14223	0.353653	0.349334	0.973804	0.342274	0.471138	0.436627
ES_8625	0.326052	0.307692	0.965557	0.492316	0.398704	0.436509
ALT5_13369	0.362401	0.391817	0.982613	0.360947	0.3941	0.43495
ALT5_12298	0.359215	0.380819	0.980281	0.344966	0.427652	0.433896
ES_8363	0.39017	0.423289	0.956766	0.241779	0.48431	0.430516
IR_31938	0.534068	0.188059	0.92011	0.365421	0.491174	0.427997
ES_17662	0.307894	0.258706	0.944241	0.509747	0.479256	0.426986
IR_20975	0.24967	0.273179	0.917968	0.563514	0.496513	0.425987
ES_13110	0.36237	0.380727	0.981793	0.427578	0.352972	0.42139
IR_33506	0.272755	0.286839	0.936718	0.550825	0.458737	0.420957
ALT3_2125	0.284176	0.2987	0.945611	0.544174	0.43338	0.420788
ALT5_7054	0.328935	0.331653	0.975349	0.429856	0.440457	0.420579
ALT5_10687	0.513484	0.364124	0.952535	0.428888	0.248266	0.419532
IR_15422	0.477685	0.187941	0.922882	0.382472	0.536399	0.41945
ES_17863	0.172926	0.422121	0.912016	0.567108	0.435714	0.416943
IR_10201	0.366244	0.376313	0.978811	0.337496	0.453493	0.414473
IR_8206	0.265232	0.264064	0.919517	0.501826	0.563165	0.413026
ALT5_11847	0.336296	0.346567	0.964221	0.52304	0.343961	0.412744
ALT3_6246	0.345157	0.347459	0.977185	0.464865	0.379479	0.412685
ALT5_6177	0.375457	0.407654	0.972089	0.293682	0.465545	0.412403
IR_16233	0.356687	0.348742	0.974693	0.354251	0.481989	0.410467
ALT5_6480	0.276631	0.258659	0.923612	0.551784	0.50577	0.410374
ES_13380	0.320699	0.406771	0.977884	0.445969	0.365362	0.410143
ES_6297	0.321946	0.344837	0.952966	0.339531	0.558276	0.409274
ES_17661	0.296587	0.270577	0.941779	0.521829	0.4885	0.407557
ALT5_13607	0.355971	0.415029	0.98346	0.398624	0.367329	0.406416
ES_8713	0.3341	0.324267	0.963098	0.373711	0.525763	0.40589
IR_5502	0.307741	0.286553	0.952604	0.516728	0.45733	0.405873
IR_9428	0.291251	0.297101	0.948682	0.453223	0.531829	0.404744
ALT3_10616	0.427331	0.318536	0.960639	0.303604	0.51266	0.404059
IR_14700	0.353618	0.360114	0.981996	0.39385	0.434553	0.402698
ALT5_7950	0.348725	0.398207	0.983942	0.391623	0.402076	0.402255
ES_17791	0.344381	0.369161	0.981769	0.395936	0.43439	0.401192
ALT3_14468	0.37282	0.382553	0.985148	0.401637	0.384021	0.40065
IR_17869	0.292425	0.302181	0.953609	0.479398	0.498853	0.400363
ES_8362	0.385493	0.388562	0.95476	0.265648	0.532476	0.39989
ES_8361	0.400031	0.42171	0.962578	0.259467	0.483576	0.399467
IR_24441	0.323851	0.356059	0.976901	0.420246	0.452338	0.397434
IR_13464	0.346832	0.397541	0.977368	0.343243	0.465414	0.396431
IR_4620	0.399833	0.371897	0.983949	0.359374	0.415727	0.396048
ALT3_13740	0.321213	0.37015	0.958985	0.33878	0.542706	0.394995
IR_30220	0.372504	0.31311	0.975994	0.412361	0.458646	0.394215
IR_27374	0.348088	0.34986	0.973365	0.368108	0.493233	0.394175
ALT3_19454	0.416751	0.362328	0.98117	0.34247	0.429968	0.394143
IR_24464	0.326829	0.331035	0.972696	0.442578	0.461161	0.39253
IR_27630	0.27001	0.293609	0.936363	0.516973	0.518496	0.391379
IR_20181	0.268517	0.276486	0.924494	0.521742	0.545413	0.390177
IR_28423	0.401333	0.326438	0.971915	0.346498	0.49075	0.389896
ALT3_1286	0.596363	0.418929	0.930757	0.271068	0.320355	0.389357
IR_16108	0.24871	0.373134	0.927465	0.603751	0.384461	0.389309
IR_10078	0.353476	0.343049	0.979598	0.443315	0.418779	0.388612
IR_19722	0.379736	0.377341	0.984219	0.372704	0.424261	0.388568
ALT3_10746	0.335961	0.355176	0.969809	0.368901	0.508647	0.388335
ES_3649	0.300023	0.457813	0.943609	0.28844	0.549185	0.38776
IR_4404	0.372534	0.327335	0.968768	0.359523	0.51123	0.387438
IR_22095	0.364283	0.369191	0.982736	0.384991	0.4387	0.386928
ES_12125	0.370779	0.356072	0.976674	0.358055	0.479929	0.385321
IR_10242	0.349342	0.480182	0.976481	0.361367	0.374242	0.385215
IR_33413	0.370414	0.374669	0.983186	0.377493	0.436497	0.384569
ES_17663	0.286255	0.305144	0.943183	0.552741	0.455855	0.383651
ALT5_14367	0.477595	0.351589	0.976983	0.358881	0.379308	0.382473
ALT5_14321	0.309101	0.374582	0.959046	0.359815	0.542518	0.381767
IR_15351	0.153565	0.551516	0.836518	0.65736	0.346193	0.381677
IR_23826	0.360254	0.360254	0.975655	0.363445	0.486368	0.380853
ES_6848	0.336347	0.329169	0.972108	0.432034	0.476873	0.380297
ES_2921	0.385026	0.370041	0.984216	0.424313	0.382944	0.380289
ALT5_5170	0.17023	0.463426	0.914702	0.469954	0.529035	0.379482
ALT3_10030	0.381285	0.37914	0.983231	0.368066	0.436034	0.379073
ES_18283	0.221314	0.557471	0.918169	0.517053	0.334343	0.378478
ALT5_3856	0.472849	0.392585	0.977418	0.35297	0.352561	0.378447
ES_13109	0.3866	0.368852	0.984175	0.384571	0.424217	0.378415
IR_23622	0.319057	0.393481	0.939257	0.591945	0.305275	0.377813
ES_3398	0.447893	0.465183	0.961196	0.420935	0.254154	0.377469
ALT3_19607	0.434296	0.31808	0.977826	0.385873	0.434296	0.376458
IR_12475	0.272106	0.296127	0.896664	0.66222	0.423514	0.376199
IR_4531	0.416508	0.226965	0.92939	0.58063	0.397858	0.375478
ES_8694	0.354225	0.351365	0.972134	0.371702	0.502363	0.37504
ES_17660	0.211641	0.330147	0.861557	0.694047	0.456007	0.373429
ES_14245	0.440402	0.352813	0.981538	0.372269	0.408364	0.371442
ES_6870	0.369443	0.384195	0.983637	0.387959	0.430278	0.371317
ALT5_11870	0.396977	0.275276	0.870258	0.710837	0.302321	0.371161
IR_31452	0.350788	0.34249	0.956265	0.348972	0.558243	0.370071
IR_24318	0.359938	0.362026	0.975496	0.372263	0.487959	0.369148
ALT5_3560	0.41498	0.353785	0.983268	0.395869	0.410671	0.368256
ES_372	0.277851	0.270864	0.899134	0.637615	0.473844	0.367521
IR_24674	0.352478	0.34981	0.975717	0.401969	0.479868	0.366987
ALT5_553	0.391868	0.432064	0.983038	0.361299	0.391868	0.366694
IR_21727	0.351382	0.347228	0.975618	0.41055	0.476793	0.365258
IR_24713	0.37567	0.391006	0.984154	0.421206	0.390035	0.364758
IR_3291	0.324218	0.298489	0.952747	0.45313	0.534196	0.364049
IR_5941	0.344591	0.309599	0.955758	0.403709	0.54925	0.363922
ALT3_13716	0.368954	0.374516	0.979894	0.377482	0.462818	0.363166
ES_7000	0.350756	0.381449	0.971334	0.357184	0.505476	0.36063
ES_8397	0.364493	0.385556	0.979932	0.375804	0.461032	0.360011
ALT5_2772	0.324415	0.460561	0.960944	0.316979	0.505197	0.358734
IR_11438	0.375688	0.344153	0.976485	0.395311	0.476818	0.358375
ES_4121	0.35201	0.350265	0.958267	0.35528	0.55323	0.357778
ALT3_17381	0.356169	0.368899	0.969865	0.362774	0.512953	0.356169
IR_3289	0.374348	0.357097	0.976417	0.382649	0.481341	0.354976
ES_18526	0.357177	0.355356	0.974629	0.399675	0.48661	0.353382
IR_21142	0.37637	0.59191	0.942628	0.320077	0.342654	0.35319
ES_3155	0.354987	0.371992	0.978095	0.466941	0.401834	0.35298
ES_18039	0.288396	0.294813	0.886414	0.684511	0.419985	0.352711
ES_14939	0.35172	0.35838	0.958076	0.352322	0.55382	0.352513
ES_18364	0.364241	0.380729	0.975445	0.369397	0.48667	0.350348
ALT3_7269	0.351292	0.353109	0.958709	0.361719	0.551762	0.350238
IR_20620	0.323746	0.395779	0.975975	0.430509	0.451347	0.349472
ES_17659	0.238652	0.296436	0.862723	0.68334	0.498681	0.346997
IR_6325	0.351755	0.369046	0.960769	0.353666	0.54482	0.346774
ES_3159	0.3462	0.367017	0.973118	0.49165	0.402218	0.346626
ES_3157	0.340517	0.361573	0.966377	0.522194	0.38969	0.346479
ES_7196	0.345436	0.403353	0.967326	0.349077	0.515554	0.346083
IR_3649	0.369397	0.341494	0.959649	0.364389	0.547546	0.344356
ES_3156	0.336778	0.35841	0.965133	0.524442	0.397807	0.344259
ALT3_2210	0.312373	0.312843	0.944089	0.449558	0.563773	0.344192
ES_4135	0.336358	0.351985	0.957827	0.385793	0.551047	0.34382
ES_14277	0.374504	0.319833	0.955468	0.377791	0.556062	0.343172
ALT3_12074	0.532351	0.35054	0.964151	0.358187	0.378822	0.34278
ALT3_14787	0.337099	0.352903	0.959628	0.389749	0.544751	0.342698
IR_14776	0.499452	0.335535	0.970714	0.375578	0.403276	0.342274
ALT3_4002	0.342043	0.342043	0.967738	0.431428	0.501534	0.342043
IR_33462	0.346201	0.340664	0.960933	0.537829	0.401536	0.339666
IR_25891	0.34387	0.339067	0.963954	0.418962	0.52152	0.339454
ALT3_17721	0.338562	0.400417	0.961875	0.352529	0.534886	0.338562
IR_2993	0.495768	0.31894	0.962001	0.470075	0.341983	0.338062
ES_17658	0.186108	0.439852	0.886227	0.632698	0.444047	0.337897
IR_11859	0.337168	0.339746	0.966371	0.457393	0.489591	0.33656
IR_972	0.502042	0.518656	0.944008	0.358567	0.268221	0.335335
IR_31429	0.359011	0.398744	0.960587	0.336554	0.538798	0.333135
IR_28414	0.38251	0.339056	0.961103	0.372645	0.53953	0.331985
ALT3_11176	0.364975	0.368117	0.964273	0.366304	0.531387	0.331773
ES_11578	0.365919	0.407753	0.957451	0.320867	0.543874	0.330967
IR_11362	0.514385	0.37617	0.967198	0.34458	0.396989	0.327509
ALT5_8156	0.448074	0.448883	0.973046	0.327158	0.402511	0.327158
ALT5_9857	0.316581	0.388058	0.933505	0.610128	0.354179	0.324378
IR_16230	0.336376	0.407367	0.969383	0.39131	0.498015	0.324378
ALT5_623	0.291951	0.51465	0.944097	0.51465	0.337841	0.32364
ES_17665	0.257936	0.442529	0.942163	0.547494	0.413139	0.323569
IR_25048	0.330384	0.372993	0.955538	0.392607	0.553004	0.322303
ALT3_14759	0.408755	0.255723	0.933518	0.571763	0.440753	0.316317
IR_14998	0.340236	0.277811	0.90114	0.653937	0.442049	0.311657
IR_15997	0.351471	0.462513	0.969673	0.370995	0.462513	0.309665
ALT3_4812	0.450172	0.436863	0.969853	0.332394	0.434238	0.30331
IR_17678	0.2268	0.511472	0.925541	0.451541	0.511472	0.300002
ALT5_3831	0.541617	0.201161	0.907748	0.477393	0.500228	0.298683
IR_23614	0.298649	0.31232	0.883096	0.681665	0.452451	0.298649
ALT5_1616	0.291373	0.434413	0.943536	0.40814	0.555068	0.294299
ALT5_4995	0.292589	0.55083	0.928113	0.339141	0.523567	0.292589
IR_29601	0.312548	0.292196	0.909536	0.57981	0.542735	0.290004
ES_1700	0.189631	0.576395	0.884124	0.530992	0.460366	0.285322
ES_1699	0.201738	0.582706	0.893191	0.499783	0.465638	0.283773
ES_12647	0.313693	0.433306	0.955155	0.506053	0.438007	0.280615
IR_1305	0.354072	0.278475	0.917166	0.549519	0.549122	0.278475
ALT3_3786	0.494789	0.475393	0.949382	0.298751	0.434177	0.274337
IR_9029	0.333609	0.305222	0.917471	0.550686	0.550686	0.269154
IR_28433	0.407211	0.304227	0.943302	0.49854	0.507687	0.265864
IR_13578	0.406214	0.264103	0.865341	0.698991	0.428077	0.264103
ALT5_10374	0.591832	0.257839	0.834736	0.66444	0.328492	0.24949
IR_33674	0.421306	0.56802	0.932266	0.409907	0.370687	0.224642
ES_6646	0.30176	0.499231	0.859191	0.589755	0.52521	0.151683

## Sheet: Cluster 9
AS Events	Centralized and Normalized Absolute IEP Value Change
	DS-1h	DS-6h	HS-1h	HS-6h	HD-1h	HD-6h
IR_349	0.232583	0.475867	0.287112	0.857191	0.696082	0.377994
ALT3_8240	0.568935	0.236892	0.325437	0.828143	0.690684	0.276737
ALT3_17735	0.268037	0.254077	0.381113	0.872982	0.67394	0.47668
IR_28344	0.291673	0.359993	0.310508	0.901692	0.665806	0.397158
ALT3_6992	0.198372	0.332064	0.476896	0.875185	0.657937	0.386376
IR_1197	0.233009	0.232181	0.462649	0.859591	0.656031	0.483369
ALT3_20212	0.249048	0.369931	0.479825	0.891925	0.644665	0.291436
ALT5_6339	0.266141	0.305771	0.643947	0.81832	0.643947	0.248703
IR_6936	0.239332	0.297239	0.577123	0.857006	0.643762	0.312368
IR_16859	0.187489	0.492341	0.558784	0.819807	0.641837	0.226572
ES_5283	0.338185	0.151729	0.430884	0.856898	0.636145	0.512988
ALT3_17133	0.1483	0.34905	0.43738	0.859709	0.636123	0.496267
ES_5282	0.340629	0.152115	0.424964	0.857181	0.635802	0.516137
ALT3_17295	0.283849	0.312387	0.365287	0.915444	0.635453	0.414408
ALT3_19583	0.181925	0.276813	0.575534	0.841064	0.635278	0.416216
ALT3_12640	0.326607	0.372675	0.338029	0.923239	0.635001	0.331279
ES_6035	0.295228	0.256319	0.336689	0.89226	0.626912	0.519422
IR_10406	0.337493	0.386238	0.29726	0.925745	0.624997	0.355096
IR_3939	0.312953	0.356106	0.361079	0.93107	0.618697	0.346924
ALT3_7160	0.322199	0.356561	0.34627	0.932818	0.616212	0.352769
IR_32962	0.196001	0.246382	0.538872	0.855003	0.615843	0.474729
IR_2304	0.255985	0.533389	0.240802	0.886838	0.606889	0.402926
ALT3_20051	0.214862	0.274832	0.439752	0.889531	0.604671	0.503182
ES_7699	0.263824	0.27146	0.346477	0.891958	0.603047	0.550063
IR_9905	0.321712	0.327559	0.33461	0.935983	0.60185	0.405115
IR_26106	0.381587	0.266894	0.598507	0.862583	0.598507	0.218751
ALT5_12983	0.320174	0.292937	0.3963	0.935037	0.598326	0.384056
ALT3_7042	0.311323	0.298587	0.596615	0.874774	0.596615	0.248915
IR_15354	0.532066	0.16324	0.282216	0.856622	0.596313	0.496373
IR_12376	0.365806	0.218869	0.323357	0.900655	0.595027	0.523114
ALT3_17305	0.27904	0.444011	0.524184	0.884962	0.592903	0.20173
IR_16390	0.255793	0.370902	0.387168	0.933687	0.592112	0.387168
IR_3749	0.258521	0.22663	0.495716	0.894597	0.589896	0.461469
IR_23668	0.322886	0.156413	0.582583	0.859594	0.582583	0.422769
ALT3_66	0.411787	0.411787	0.292655	0.935968	0.581976	0.292655
ALT3_17022	0.37329	0.37329	0.363939	0.944102	0.581566	0.290641
IR_27928	0.322789	0.219626	0.596251	0.878404	0.580967	0.328793
IR_14553	0.535111	0.204809	0.3039	0.895351	0.580805	0.406853
ES_12471	0.235544	0.237237	0.531806	0.887059	0.580471	0.454713
IR_34739	0.246783	0.216786	0.576741	0.871967	0.576741	0.437811
ES_1696	0.212369	0.331323	0.348641	0.892647	0.572996	0.568854
IR_14439	0.231716	0.242676	0.670099	0.832927	0.572402	0.377009
ALT3_20725	0.265503	0.263493	0.393207	0.912924	0.571292	0.520411
[truncated: 227 more rows]

## Sheet: Cluster 10
AS Events	Centralized and Normalized Absolute IEP Value Change
[truncated: 270 more rows]

[truncated: 2 more sheets: Cluster 11, Cluster 12]
