# Supplementary material for: Global profiling of alternative splicing landscape responsive to drought, heat and their combination in wheat (Triticum aestivum L.)
Source: Plant Biotechnol J. 2017 Sep 20;16(3):714–26. doi: 10.1111/pbi.12822 (PMC5814593; doi:10.1111/pbi.12822)
Supplement: Supplementary file 6 — Data S4 Lists of differentially expressed genes identified under DS, HS and HD conditions. [file PBI-16-714-s001.xlsx]

## Sheet: Data S4
Data S4. List of differentially expressed genes identified under DS, HS and HD conditions.
Gene ID	FPKM							Expression Profiles						Blast Against Arabidopsis Protein Database
	CK	DS-1h	DS-6h	HS-1h	HS-6h	HD-1h	HD-6h	DS-1h	DS-6h	HS-1h	HS-6h	HD-1h	HD-6h	At ID	Identity	Alignment length	E-value	Gene name	Annotation	Go annotation
XLOC_058852	1.70486	0.795861	0.768461	0.537727	0.464826	0.390185	0.706837	Down-regulated	Down-regulated	Down-regulated	Down-regulated	Down-regulated	Down-regulated	AT4G33090	42.01	557	2e-135	APM1, ATAPM1	aminopeptidase M1	GO:0005634_GO:0005783_GO:0006508_GO:0008270_GO:0031090_GO:0042277_GO:0043171_GO:0070006_GO:0004177_GO:0005886_GO:0009926_GO:0010013_GO:0005829_
XLOC_066221	2.54253	1.08989	0.442984	1.11567	0.505486	0.445042	0.449369	Down-regulated	Down-regulated	Down-regulated	Down-regulated	Down-regulated	Down-regulated	AT1G18470	48.66	335	1e-78		Transmembrane Fragile-X-F-associated protein	GO:0005576_GO:0005739_GO:0008270_GO:0016021_GO:0005829_
XLOC_108894	135.985	24.6425	0.737657	56.6379	1.85135	37.5895	2.06809	Down-regulated	Down-regulated	Down-regulated	Down-regulated	Down-regulated	Down-regulated	AT1G02850	55.67	467	3e-154	BGLU11	beta glucosidase 11	GO:0004553_GO:0005576_GO:0005975_GO:0008422_GO:1901657_
XLOC_001672	2.06182	0.953801	0.268277	0.468683	0.30529	0.309052	0.547659	Down-regulated	Down-regulated	Down-regulated	Down-regulated	Down-regulated	Down-regulated	AT5G56850	32.31	130	8e-15		unknown protein; EXPRESSED IN: 21 plant structures; EXPRESSED DURING: 13 growth stages; Has 35333 Blast hits to 34131 proteins in 2444 species: Archae - 798; Bacteria - 22429; Metazoa - 974; Fungi - 991; Plants - 531; Viruses - 0; Other Eukaryotes - 9610 (source: NCBI BLink).	GO:0005739_GO:0009506_
XLOC_110981	9.80362	4.66493	0.5257	2.20505	2.3044	3.39687	4.8098	Down-regulated	Down-regulated	Down-regulated	Down-regulated	Down-regulated	Down-regulated	AT3G48200	43.75	576	3e-118		unknown protein; FUNCTIONS IN: molecular_function unknown; INVOLVED IN: biological_process unknown; LOCATED IN: endomembrane system; EXPRESSED IN: 21 plant structures; EXPRESSED DURING: 13 growth stages; Has 210 Blast hits to 148 proteins in 42 species: Archae - 0; Bacteria - 118; Metazoa - 0; Fungi - 0; Plants - 48; Viruses - 0; Other Eukaryotes - 44 (source: NCBI BLink).	GO:0003674_GO:0008150_GO:0009507_GO:0016021_
XLOC_005814	2.22893	0.975354	0.55147	0.608198	0.384501	0.447342	0.563635	Down-regulated	Down-regulated	Down-regulated	Down-regulated	Down-regulated	Down-regulated	AT5G56850	33.08	130	1e-15		unknown protein; EXPRESSED IN: 21 plant structures; EXPRESSED DURING: 13 growth stages; Has 35333 Blast hits to 34131 proteins in 2444 species: Archae - 798; Bacteria - 22429; Metazoa - 974; Fungi - 991; Plants - 531; Viruses - 0; Other Eukaryotes - 9610 (source: NCBI BLink).	GO:0005739_GO:0009506_
XLOC_060513	14.7685	5.28018	0.867798	2.19305	3.268	2.25454	3.22572	Down-regulated	Down-regulated	Down-regulated	Down-regulated	Down-regulated	Down-regulated	AT5G11940	51.63	215	2e-48		Subtilase family protein	GO:0004252_GO:0005576_GO:0005618_GO:0006508_GO:0008152_
XLOC_066582	7.82343	2.48439	0.514118	2.55458	1.44788	0.877249	1.4347	Down-regulated	Down-regulated	Down-regulated	Down-regulated	Down-regulated	Down-regulated	AT1G19250	37.52	525	7e-99	FMO1	flavin-dependent monooxygenase 1	GO:0004497_GO:0004499_GO:0009507_GO:0050660_GO:0050661_GO:0055114_GO:0009626_GO:0009870_GO:0051707_GO:0010204_GO:0042742_GO:0050832_GO:0009627_GO:0071456_
XLOC_102371	7.96685	2.96258	0.240004	2.34155	0.272847	2.54363	0.345609	Down-regulated	Down-regulated	Down-regulated	Down-regulated	Down-regulated	Down-regulated	AT5G49740	51.59	723	0	ATFRO7, FRO7	ferric reduction oxidase 7	GO:0006811_GO:0016020_GO:0016021_GO:0016491_GO:0031969_GO:0046872_GO:0000293_GO:0009507_GO:0009767_
XLOC_014648	12.7813	5.90868	1.0145	4.38796	1.77885	6.30087	1.3981	Down-regulated	Down-regulated	Down-regulated	Down-regulated	Down-regulated	Down-regulated	AT5G49740	51.44	727	0	ATFRO7, FRO7	ferric reduction oxidase 7	GO:0006811_GO:0016020_GO:0016021_GO:0016491_GO:0031969_GO:0046872_GO:0000293_GO:0009507_GO:0009767_
XLOC_088471	2.05839	0.668173	0.122116	0.502709	0.40219	0.556203	0.421476	Down-regulated	Down-regulated	Down-regulated	Down-regulated	Down-regulated	Down-regulated	AT3G59410	38.18	165	1e-21	GCN2	protein kinase family protein	GO:0000049_GO:0004672_GO:0004674_GO:0005524_GO:0005634_GO:0005737_GO:0006412_GO:0006417_GO:0006468_GO:0006521_GO:0004694_GO:0018105_GO:0009635_
XLOC_122958	8.27062	3.23017	1.94708	2.71707	2.10441	2.40697	2.32265	Down-regulated	Down-regulated	Down-regulated	Down-regulated	Down-regulated	Down-regulated	AT5G05690	56.85	343	8e-106	CPD, CYP90A, CYP90, CBB3, DWF3, CYP90A1	Cytochrome P450 superfamily protein	GO:0004497_GO:0005506_GO:0005739_GO:0009826_GO:0016021_GO:0016125_GO:0016705_GO:0019825_GO:0020037_GO:0055114_GO:0010224_GO:0010268_GO:0009911_GO:0010584_GO:0048657_GO:0016132_
XLOC_024217	4.62789	1.67793	0.528709	1.24007	0.301706	0.259853	0.197497	Down-regulated	Down-regulated	Down-regulated	Down-regulated	Down-regulated	Down-regulated	AT3G14470	26.93	906	1e-67		NB-ARC domain-containing disease resistance protein	GO:0005524_GO:0005576_GO:0006952_GO:0043531_GO:0005515_
XLOC_063725	46.8918	7.86872	0.386124	9.67342	0.89231	5.4926	1.00606	Down-regulated	Down-regulated	Down-regulated	Down-regulated	Down-regulated	Down-regulated	AT5G28770	47.62	168	2e-22	BZO2H3, AtbZIP63	bZIP transcription factor family protein	GO:0003677_GO:0003700_GO:0005634_GO:0006351_GO:0006355_GO:0043565_GO:0005515_GO:0042802_GO:0046982_GO:0071333_GO:0071215_
XLOC_067274	10.0079	3.98048	0.878489	0.484543	4.45053	0.147055	0.185512	Down-regulated	Down-regulated	Down-regulated	Down-regulated	Down-regulated	Down-regulated	AT4G23180	40.72	668	3e-119	CRK10, RLK4	cysteine-rich RLK (RECEPTOR-like protein kinase) 10	GO:0004674_GO:0005524_GO:0006468_GO:0009506_GO:0016021_GO:0016301_GO:0042742_GO:0005886_
XLOC_067275	4.9281	2.23322	0.743942	1.05776	1.31104	0.447614	0.281203	Down-regulated	Down-regulated	Down-regulated	Down-regulated	Down-regulated	Down-regulated	AT1G11330	52.89	329	3e-93		S-locus lectin protein kinase family protein	GO:0004674_GO:0005524_GO:0005886_GO:0006468_GO:0016021_GO:0016301_GO:0030246_GO:0048544_
XLOC_058714	44.8875	9.82838	0.186863	7.46368	2.03411	4.288	1.35869	Down-regulated	Down-regulated	Down-regulated	Down-regulated	Down-regulated	Down-regulated	AT5G28770	39.85	266	2e-25	BZO2H3, AtbZIP63	bZIP transcription factor family protein	GO:0003677_GO:0003700_GO:0005634_GO:0006351_GO:0006355_GO:0043565_GO:0005515_GO:0042802_GO:0046982_GO:0071333_GO:0071215_
XLOC_062574	7.7086	3.14052	0.527688	0.454731	3.63888	0.113593	0.0318432	Down-regulated	Down-regulated	Down-regulated	Down-regulated	Down-regulated	Down-regulated	AT4G23180	40.09	666	2e-117	CRK10, RLK4	cysteine-rich RLK (RECEPTOR-like protein kinase) 10	GO:0004674_GO:0005524_GO:0006468_GO:0009506_GO:0016021_GO:0016301_GO:0042742_GO:0005886_
XLOC_124824	37.3452	11.8728	2.94165	7.65284	1.39094	4.95553	3.04504	Down-regulated	Down-regulated	Down-regulated	Down-regulated	Down-regulated	Down-regulated	AT5G28770	40.3	263	2e-27	BZO2H3, AtbZIP63	bZIP transcription factor family protein	GO:0003677_GO:0003700_GO:0005634_GO:0006351_GO:0006355_GO:0043565_GO:0005515_GO:0042802_GO:0046982_GO:0071333_GO:0071215_
XLOC_055508	3.2196	1.54985	0.628105	0.864721	1.36546	0.931309	0.636554	Down-regulated	Down-regulated	Down-regulated	Down-regulated	Down-regulated	Down-regulated	AT1G55850	49.53	642	0	ATCSLE1, CSLE1	cellulose synthase like E1	GO:0000139_GO:0000271_GO:0005789_GO:0005794_GO:0009832_GO:0016021_GO:0016757_GO:0016759_GO:0016760_GO:0030244_GO:0071555_GO:0005783_GO:0005886_
XLOC_089853	32.4761	14.0341	3.0355	15.07	5.88185	3.52515	1.98711	Down-regulated	Down-regulated	Down-regulated	Down-regulated	Down-regulated	Down-regulated	AT2G20570	80.82	73	5e-33	GPRI1, GLK1, ATGLK1	GBF's pro-rich region-interacting factor 1	GO:0003677_GO:0005634_GO:0006351_GO:0006355_GO:0003700_GO:0045893_GO:0009658_GO:0009910_GO:0010380_GO:0044212_GO:0007165_GO:0005515_GO:1900056_
XLOC_138598	26.6012	10.6432	5.70277	12.6205	12.9304	5.24622	6.93776	Down-regulated	Down-regulated	Down-regulated	Down-regulated	Down-regulated	Down-regulated	AT2G20570	60	140	6e-42	GPRI1, GLK1, ATGLK1	GBF's pro-rich region-interacting factor 1	GO:0003677_GO:0005634_GO:0006351_GO:0006355_GO:0003700_GO:0045893_GO:0009658_GO:0009910_GO:0010380_GO:0044212_GO:0007165_GO:0005515_GO:1900056_
XLOC_130986	1.20016	0.502324	0.0645198	0.167967	0.164857	0.127055	0.127063	Down-regulated	Down-regulated	Down-regulated	Down-regulated	Down-regulated	Down-regulated	AT1G50180	23.83	298	6e-17		NB-ARC domain-containing disease resistance protein	GO:0005524_GO:0006952_GO:0043531_GO:0009506_
XLOC_126557	6.10104	2.36119	0.938292	2.78253	0.12995	1.14164	0.268335	Down-regulated	Down-regulated	Down-regulated	Down-regulated	Down-regulated	Down-regulated	AT1G76470	34.38	445	7e-38		NAD(P)-binding Rossmann-fold superfamily protein	GO:0003824_GO:0009809_GO:0016621_GO:0050662_
XLOC_124056	6.72504	1.63354	0.786659	1.21645	0.680574	0.456675	0.519063	Down-regulated	Down-regulated	Down-regulated	Down-regulated	Down-regulated	Down-regulated	AT2G41310	68	150	1e-56	ATRR3, ARR8, RR3	response regulator 3	GO:0000156_GO:0005634_GO:0006351_GO:0009736_GO:0006355_GO:0007623_GO:0005515_GO:0000160_
XLOC_025563	7.54602	3.04941	0.918484	2.80447	0.694562	2.88214	0.23474	Down-regulated	Down-regulated	Down-regulated	Down-regulated	Down-regulated	Down-regulated	AT3G11480	37.78	180	2e-26	BSMT1, ATBSMT1	S-adenosyl-L-methionine-dependent methyltransferases superfamily protein	GO:0005634_GO:0032259_GO:0046872_GO:0006952_GO:0008757_GO:0009611_GO:0051707_GO:0052624_GO:0080150_
XLOC_060522	8.86342	4.07364	2.55166	3.51882	3.088	2.6644	3.6616	Down-regulated	Down-regulated	Down-regulated	Down-regulated	Down-regulated	Down-regulated	AT5G05690	70.37	216	2e-88	CPD, CYP90A, CYP90, CBB3, DWF3, CYP90A1	Cytochrome P450 superfamily protein	GO:0004497_GO:0005506_GO:0005739_GO:0009826_GO:0016021_GO:0016125_GO:0016705_GO:0019825_GO:0020037_GO:0055114_GO:0010224_GO:0010268_GO:0009911_GO:0010584_GO:0048657_GO:0016132_
XLOC_033365	1.99169	0.786034	0.687626	0.301492	0.26645	0.284371	0.128672	Down-regulated	Down-regulated	Down-regulated	Down-regulated	Down-regulated	Down-regulated	AT3G12700	46.13	375	4e-89		Eukaryotic aspartyl protease family protein	GO:0004190_GO:0005576_GO:0005634_GO:0006508_GO:0016021_GO:0030163_GO:0005975_GO:0009507_GO:0010019_
XLOC_064017	5.02174	1.26595	0.599881	1.32233	0.965689	0.420579	0.403332	Down-regulated	Down-regulated	Down-regulated	Down-regulated	Down-regulated	Down-regulated	AT2G41310	67.55	151	6e-57	ATRR3, ARR8, RR3	response regulator 3	GO:0000156_GO:0005634_GO:0006351_GO:0009736_GO:0006355_GO:0007623_GO:0005515_GO:0000160_
XLOC_058821	9.06537	1.59855	0.44493	1.27009	1.08005	0.364359	0.235398	Down-regulated	Down-regulated	Down-regulated	Down-regulated	Down-regulated	Down-regulated	AT2G41310	67.55	151	6e-57	ATRR3, ARR8, RR3	response regulator 3	GO:0000156_GO:0005634_GO:0006351_GO:0009736_GO:0006355_GO:0007623_GO:0005515_GO:0000160_
XLOC_055705	4.73662	1.29335	0.352847	1.89372	1.18899	0.87015	1.95234	Down-regulated	Down-regulated	Down-regulated	Down-regulated	Down-regulated	Down-regulated	AT1G19250	38.27	520	4e-98	FMO1	flavin-dependent monooxygenase 1	GO:0004497_GO:0004499_GO:0009507_GO:0050660_GO:0050661_GO:0055114_GO:0009626_GO:0009870_GO:0051707_GO:0010204_GO:0042742_GO:0050832_GO:0009627_GO:0071456_
XLOC_046729	2.17005	0.991366	0.583221	0.390382	0.495092	0.48138	0.915138	Down-regulated	Down-regulated	Down-regulated	Down-regulated	Down-regulated	Down-regulated	AT2G14820	58.38	495	6e-162	NPY2	Phototropic-responsive NPH3 family protein	GO:0004871_GO:0005886_GO:0009416_GO:0016567_GO:0009958_GO:0071944_
XLOC_047216	2.47313	0.47313	0.336317	0.652464	1.08565	0.232685	0.196056	Down-regulated	Down-regulated	Down-regulated	Down-regulated	Down-regulated	Down-regulated	AT4G24050	56.41	312	4e-86		NAD(P)-binding Rossmann-fold superfamily protein	GO:0016491_GO:0055114_
XLOC_007392	1.96221	0.904344	0.392728	0.362252	0.343475	0.41171	0.573391	Down-regulated	Down-regulated	Down-regulated	Down-regulated	Down-regulated	Down-regulated	AT1G50180	29.83	818	1e-80		NB-ARC domain-containing disease resistance protein	GO:0005524_GO:0006952_GO:0043531_GO:0009506_
XLOC_015440	2.986	1.05261	0.239816	0.705599	0.245926	0.327137	0.0684973	Down-regulated	Down-regulated	Down-regulated	Down-regulated	Down-regulated	Down-regulated
XLOC_086860	1.32212	0.517757	0.29369	0.635106	0.253695	0.271925	0.283184	Down-regulated	Down-regulated	Down-regulated	Down-regulated	Down-regulated	Down-regulated
XLOC_035007	4.04476	1.9637	1.09219	0.332851	1.39337	0.237548	1.25591	Down-regulated	Down-regulated	Down-regulated	Down-regulated	Down-regulated	Down-regulated	AT1G70250	49.24	331	3e-89		receptor serine/threonine kinase, putative	GO:0004674_GO:0004675_GO:0005524_GO:0005886_GO:0006468_
XLOC_031125	17.817	8.81052	1.0395	3.14587	2.27546	3.12883	2.58964	Down-regulated	Down-regulated	Down-regulated	Down-regulated	Down-regulated	Down-regulated	AT1G70250	47.46	354	5e-91		receptor serine/threonine kinase, putative	GO:0004674_GO:0004675_GO:0005524_GO:0005886_GO:0006468_
XLOC_012673	2.20314	0.683499	0.0942898	0.0706544	0	0.0978569	0.0741057	Down-regulated	Down-regulated	Down-regulated	Down-regulated	Down-regulated	Down-regulated	AT5G16910	43.12	821	0	ATCSLD2, CSLD2	cellulose-synthase like D2	GO:0000271_GO:0005794_GO:0009832_GO:0016757_GO:0016759_GO:0016760_GO:0030244_GO:0071555_GO:0005886_GO:0030173_GO:0009409_GO:0048767_GO:0051753_GO:0005768_GO:0005802_
XLOC_007087	12.6954	5.77122	0.695392	3.44503	1.52594	2.45399	1.06847	Down-regulated	Down-regulated	Down-regulated	Down-regulated	Down-regulated	Down-regulated	AT1G12110	65.4	315	2e-109	NRT1.1, CHL1-1, NRT1, B-1, ATNRT1, CHL1	nitrate transporter 1.1	GO:0005215_GO:0005886_GO:0006857_GO:0009635_GO:0009734_GO:0015293_GO:0016021_GO:0042128_GO:0009414_GO:0010167_GO:0005515_GO:0015112_GO:0015706_
XLOC_144748	2.55312	1.22119	0.72326	0.735357	0.379799	0.324126	0.416921	Down-regulated	Down-regulated	Down-regulated	Down-regulated	Down-regulated	Down-regulated
XLOC_033554	3.06813	1.2094	1.12203	1.45106	0.0838423	0.222823	0.1667	Down-regulated	Down-regulated	Down-regulated	Down-regulated	Down-regulated	Down-regulated	AT3G56970	46.1	154	3e-25	BHLH038, ORG2	basic helix-loop-helix (bHLH) DNA-binding superfamily protein	GO:0000977_GO:0003677_GO:0003700_GO:0005634_GO:0006351_GO:0006357_GO:0046983_GO:0090575_GO:0006355_GO:0010106_GO:0005515_GO:0055072_
XLOC_030908	16.565	2.41554	0.14964	6.05346	3.80798	2.65067	1.54758	Down-regulated	Down-regulated	Down-regulated	Down-regulated	Down-regulated	Down-regulated	AT3G50180	29.67	182	7e-16		Plant protein of unknown function (DUF247)	GO:0005886_GO:0008150_GO:0016021_
XLOC_089384	11.3625	2.69555	0.648048	3.05336	3.49206	1.03339	2.05469	Down-regulated	Down-regulated	Down-regulated	Down-regulated	Down-regulated	Down-regulated	AT1G06330	34.5	171	9e-21		Heavy metal transport/detoxification superfamily protein	GO:0005507_GO:0005737_GO:0006825_
XLOC_135979	4.10258	1.80999	0.966743	1.51716	1.24628	1.51744	1.09388	Down-regulated	Down-regulated	Down-regulated	Down-regulated	Down-regulated	Down-regulated
XLOC_062055	1.84855	0.415742	0.172007	0.814589	0.449258	0.81263	0.118002	Down-regulated	Down-regulated	Down-regulated	Down-regulated	Down-regulated	Down-regulated	AT2G23060	54.07	270	1e-78		Acyl-CoA N-acyltransferases (NAT) superfamily protein	GO:0008080_
XLOC_119301	7.2443	2.76753	2.37849	0.351702	0.659478	0.190467	0.256578	Down-regulated	Down-regulated	Down-regulated	Down-regulated	Down-regulated	Down-regulated	AT3G45970	53.75	253	5e-60	ATEXLA1, EXPL1, ATEXPL1, ATHEXP BETA 2.1, EXLA1	expansin-like A1	GO:0005576_GO:0016020_GO:0016021_GO:0009826_GO:0009828_GO:0005618_GO:0009505_GO:0005829_GO:0009506_GO:0005794_
XLOC_108958	15.9312	5.71506	2.53249	1.77406	0.181337	2.41754	0.129267	Down-regulated	Down-regulated	Down-regulated	Down-regulated	Down-regulated	Down-regulated	AT3G56290	75.42	118	6e-39		unknown protein; Has 39 Blast hits to 39 proteins in 15 species: Archae - 0; Bacteria - 0; Metazoa - 0; Fungi - 0; Plants - 39; Viruses - 0; Other Eukaryotes - 0 (source: NCBI BLink).	GO:0003674_GO:0005739_GO:0009658_GO:0045893_
XLOC_109642	2.7941	1.3704	0.0911255	0.249956	0.100348	0.0700417	0.0515722	Down-regulated	Down-regulated	Down-regulated	Down-regulated	Down-regulated	Down-regulated	AT3G51550	44.71	340	9e-79	FER	Malectin/receptor-like protein kinase family protein	GO:0004674_GO:0005524_GO:0005576_GO:0007338_GO:0009738_GO:0009742_GO:0009873_GO:0016021_GO:0016301_GO:0005886_GO:0016020_GO:0004672_GO:0010483_GO:0043680_GO:0046777_GO:0009791_GO:0009723_GO:0009741_GO:0050832_GO:0009506_GO:0009788_GO:0005515_GO:0030308_GO:0048364_
XLOC_013284	9.20082	4.13696	1.62604	4.48863	0.596726	1.05733	0.528684	Down-regulated	Down-regulated	Down-regulated	Down-regulated	Down-regulated	Down-regulated	AT3G14470	28.18	692	6e-67		NB-ARC domain-containing disease resistance protein	GO:0005524_GO:0005576_GO:0006952_GO:0043531_GO:0005515_
XLOC_000373	45.8253	22.1901	10.8772	6.31258	11.0899	20.9948	13.958	Down-regulated	Down-regulated	Down-regulated	Down-regulated	Down-regulated	Down-regulated	AT2G02990	36.95	203	1e-39	RNS1, ATRNS1	ribonuclease 1	GO:0003723_GO:0004521_GO:0005576_GO:0033897_GO:0009611_GO:0009867_GO:0005618_GO:0005886_GO:0004540_GO:0007568_GO:0016036_GO:0009718_
XLOC_036378	2.12687	0.860058	0.7116	0.127165	0.238779	0.127625	0.284303	Down-regulated	Down-regulated	Down-regulated	Down-regulated	Down-regulated	Down-regulated	AT3G26330	39.02	451	3e-83	CYP71B37	cytochrome P450, family 71, subfamily B, polypeptide 37	GO:0005506_GO:0005576_GO:0016020_GO:0016021_GO:0016709_GO:0019825_GO:0020037_GO:0044550_GO:0055114_
XLOC_086780	2.20943	0.740242	0.41504	0.123619	1.04017	0.589472	0.993581	Down-regulated	Down-regulated	Down-regulated	Down-regulated	Down-regulated	Down-regulated	AT3G46530	29.85	325	4e-27	RPP13	NB-ARC domain-containing disease resistance protein	GO:0005524_GO:0005634_GO:0006952_GO:0043531_GO:0005737_GO:0009814_GO:0005886_GO:0009626_
XLOC_068147	1.79708	0.450412	0.11806	0.592106	0.603938	0.397502	0.175062	Down-regulated	Down-regulated	Down-regulated	Down-regulated	Down-regulated	Down-regulated	AT2G45570	42.48	452	5e-97	CYP76C2	cytochrome P450, family 76, subfamily C, polypeptide 2	GO:0005506_GO:0005576_GO:0016020_GO:0016021_GO:0016709_GO:0019825_GO:0020037_GO:0044550_GO:0055114_
XLOC_131807	4.27097	1.96632	0.512205	1.25616	0.983027	1.89618	1.0151	Down-regulated	Down-regulated	Down-regulated	Down-regulated	Down-regulated	Down-regulated	AT3G26570	62.5	544	5e-147	PHT2;1, ORF02	phosphate transporter 2;1	GO:0005315_GO:0005887_GO:0006817_GO:0009507_GO:0009706_GO:0015293_GO:0016021_GO:0009673_GO:0009941_
XLOC_066177	4.5946	1.88002	0.274753	1.9564	1.01525	1.03398	0.096896	Down-regulated	Down-regulated	Down-regulated	Down-regulated	Down-regulated	Down-regulated
XLOC_125320	12.8856	4.84243	3.81757	6.4013	4.31483	1.59343	1.48416	Down-regulated	Down-regulated	Down-regulated	Down-regulated	Down-regulated	Down-regulated	AT1G24625	38.35	133	2e-16	ZFP7	zinc finger protein 7	GO:0003676_GO:0005634_GO:0008270_GO:0046872_GO:0003700_GO:0006355_GO:0046982_GO:0044212_
XLOC_116361	5.40168	1.75061	2.62884	1.01339	1.04294	0.268024	0.713249	Down-regulated	Down-regulated	Down-regulated	Down-regulated	Down-regulated	Down-regulated	AT5G05320	48.42	411	3e-92		FAD/NAD(P)-binding oxidoreductase family protein	GO:0004497_GO:0005575_GO:0055114_GO:0071949_
XLOC_044588	6.11066	2.83147	0.551515	2.09515	1.24371	1.82212	0.965445	Down-regulated	Down-regulated	Down-regulated	Down-regulated	Down-regulated	Down-regulated	AT4G38660	50.34	147	1e-27		Pathogenesis-related thaumatin superfamily protein	GO:0003674_GO:0005576_GO:0051707_GO:0031225_
XLOC_047303	41.9364	16.9684	3.68783	16.0209	3.43445	3.4244	1.91615	Down-regulated	Down-regulated	Down-regulated	Down-regulated	Down-regulated	Down-regulated	AT1G10360	44.09	220	5e-39	ATGSTU18, GST29, GSTU18	glutathione S-transferase TAU 18	GO:0004364_GO:0005737_GO:0005829_GO:0006749_GO:0009636_GO:0009407_
XLOC_115683	1.15871	0.418436	0.0544409	0.503671	0.0469853	0.302187	0.0467157	Down-regulated	Down-regulated	Down-regulated	Down-regulated	Down-regulated	Down-regulated	AT3G19540	73.31	281	1e-122		Protein of unknown function (DUF620)	GO:0003674_GO:0005739_GO:0008150_GO:0005886_
XLOC_113935	9.54068	0	0	0	0	0	0	Down-regulated	Down-regulated	Down-regulated	Down-regulated	Down-regulated	Down-regulated
XLOC_027826	1.75855	0.721685	0.227983	0.280561	0.189854	0.337901	0.231543	Down-regulated	Down-regulated	Down-regulated	Down-regulated	Down-regulated	Down-regulated
XLOC_023578	302.208	70.7197	31.638	6.72485	29.4444	14.8471	10.7812	Down-regulated	Down-regulated	Down-regulated	Down-regulated	Down-regulated	Down-regulated
XLOC_103652	4.68537	2.26066	0.132977	0.169322	0.361647	0.613701	0.783569	Down-regulated	Down-regulated	Down-regulated	Down-regulated	Down-regulated	Down-regulated
XLOC_103924	16.5813	1.86553	3.02859	4.36621	1.01725	1.39079	0.417398	Down-regulated	Down-regulated	Down-regulated	Down-regulated	Down-regulated	Down-regulated	AT1G79360	50.39	516	5e-132	ATOCT2, OCT2, 2-Oct	organic cation/carnitine transporter 2	GO:0005351_GO:0005524_GO:0005886_GO:0006811_GO:0015144_GO:0016020_GO:0016021_GO:0022891_GO:0055085_GO:0009705_
XLOC_018221	4.69272	2.28992	0.867571	2.16663	0.532122	1.79787	0.378274	Down-regulated	Down-regulated	Down-regulated	Down-regulated	Down-regulated	Down-regulated
XLOC_100575	3.05135	1.11374	0.590387	1.42299	0.653289	1.29415	0.124712	Down-regulated	Down-regulated	Down-regulated	Down-regulated	Down-regulated	Down-regulated	AT5G50090	33.13	163	7e-16		unknown protein; FUNCTIONS IN: molecular_function unknown; INVOLVED IN: N-terminal protein myristoylation; LOCATED IN: cellular_component unknown; BEST Arabidopsis thaliana protein match is: unknown protein (TAIR:AT5G62900.1); Has 1807 Blast hits to 1807 proteins in 277 species: Archae - 0; Bacteria - 0; Metazoa - 736; Fungi - 347; Plants - 385; Viruses - 0; Other Eukaryotes - 339 (source: NCBI B…	GO:0003674_GO:0005634_
XLOC_098974	1614.76	39.6894	39.6265	58.5582	82.6422	67.2065	40.0128	Down-regulated	Down-regulated	Down-regulated	Down-regulated	Down-regulated	Down-regulated
XLOC_010009	7.25684	3.53927	0.623555	0.809737	0.648252	1.13996	0.6195	Down-regulated	Down-regulated	Down-regulated	Down-regulated	Down-regulated	Down-regulated	AT1G35710	51.2	250	4e-69		Protein kinase family protein with leucine-rich repeat domain	GO:0004674_GO:0005524_GO:0005886_GO:0006468_GO:0007169_GO:0016021_
XLOC_094728	2.50569	0.740054	0.130691	0.425374	0.0742394	0.198194	0.076036	Down-regulated	Down-regulated	Down-regulated	Down-regulated	Down-regulated	Down-regulated	AT1G22380	51.05	476	6e-134	AtUGT85A3, UGT85A3	UDP-glucosyl transferase 85A3	GO:0009813_GO:0016757_GO:0043231_GO:0052696_GO:0080043_GO:0080044_GO:0015020_
XLOC_067235	10.4091	3.79747	1.8921	4.02284	1.03756	0.156571	0.280199	Down-regulated	Down-regulated	Down-regulated	Down-regulated	Down-regulated	Down-regulated	AT4G25420	62.64	356	1e-130	GA5, GA20OX1, AT2301, ATGA20OX1	2-oxoglutarate (2OG) and Fe(II)-dependent oxygenase superfamily protein	GO:0005506_GO:0005737_GO:0009686_GO:0055114_GO:0009740_GO:0045544_GO:0009826_GO:0009908_GO:0048366_GO:0009739_GO:0048575_
XLOC_114867	13.7921	4.55894	3.54499	6.29883	3.66436	0.414197	1.00057	Down-regulated	Down-regulated	Down-regulated	Down-regulated	Down-regulated	Down-regulated	AT4G25420	62.75	349	1e-128	GA5, GA20OX1, AT2301, ATGA20OX1	2-oxoglutarate (2OG) and Fe(II)-dependent oxygenase superfamily protein	GO:0005506_GO:0005737_GO:0009686_GO:0055114_GO:0009740_GO:0045544_GO:0009826_GO:0009908_GO:0048366_GO:0009739_GO:0048575_
XLOC_060809	12.0466	1.44354	0.536473	3.9103	3.64803	0.670851	1.31967	Down-regulated	Down-regulated	Down-regulated	Down-regulated	Down-regulated	Down-regulated	AT4G27470	45.54	101	2e-19	ATRMA3, RMA3	RING membrane-anchor 3	GO:0005634_GO:0005789_GO:0008270_GO:0016021_GO:0016567_GO:0016874_GO:0004842_GO:0005783_
XLOC_076391	2.08194	0.367693	0.387086	0.0716997	0.248519	0	0.169487	Down-regulated	Down-regulated	Down-regulated	Down-regulated	Down-regulated	Down-regulated
XLOC_079574	3.1649	1.0515	0.32223	0.557303	0.240316	0.363242	0.512931	Down-regulated	Down-regulated	Down-regulated	Down-regulated	Down-regulated	Down-regulated	AT3G47570	42.46	942	0		Leucine-rich repeat protein kinase family protein	GO:0004674_GO:0005524_GO:0006468_GO:0007169_GO:0016021_GO:0016301_GO:0005886_
XLOC_086788	4.62759	1.33992	0.296835	1.07171	0.441636	1.63268	0.626078	Down-regulated	Down-regulated	Down-regulated	Down-regulated	Down-regulated	Down-regulated	AT5G20480	42.36	314	3e-48	EFR	EF-TU receptor	GO:0004674_GO:0005524_GO:0005886_GO:0006468_GO:0007169_GO:0012505_GO:0016021_GO:0016301_GO:0010204_GO:0016045_GO:0005515_GO:0002764_GO:0009626_GO:0019199_GO:0010359_
XLOC_130080	3.77184	1.5534	0.325903	0.462145	0.779167	0.330534	1.70974	Down-regulated	Down-regulated	Down-regulated	Down-regulated	Down-regulated	Down-regulated
XLOC_139851	1.95978	0.588935	0.278506	0.27758	0.27633	0.257454	0.731926	Down-regulated	Down-regulated	Down-regulated	Down-regulated	Down-regulated	Down-regulated
XLOC_143825	1.1473	0.427817	0.289991	0.220878	0.281141	0.265552	0.405895	Down-regulated	Down-regulated	Down-regulated	Down-regulated	Down-regulated	Down-regulated
XLOC_031420	2.45996	1.0896	0.476552	1.51318	0.282669	1.00993	0.348743	Down-regulated	Down-regulated	no-Diff	Down-regulated	Down-regulated	Down-regulated	AT5G01220	72.66	406	2e-178	SQD2	sulfoquinovosyldiacylglycerol 2	GO:0005886_GO:0016021_GO:0016757_GO:0031969_GO:0008194_GO:0009247_GO:0016036_GO:0046506_GO:0046510_GO:0009941_GO:0009507_GO:0009536_
XLOC_049886	15.0239	7.2768	1.36656	8.55298	5.64505	6.19571	1.98384	Down-regulated	Down-regulated	no-Diff	Down-regulated	Down-regulated	Down-regulated	AT2G01830	60.41	965	0	WOL, CRE1, WOL1, AHK4, ATCRE1	CHASE domain containing histidine kinase protein	GO:0000155_GO:0004673_GO:0005789_GO:0005886_GO:0016021_GO:0010086_GO:0000160_GO:0009885_GO:0009736_GO:0009884_GO:0008272_GO:0016036_GO:0071329_GO:0019955_GO:0010029_GO:0048831_GO:0010150_GO:0004721_GO:0006468_GO:0005515_GO:0043424_GO:0005034_GO:0009414_GO:0019899_GO:0019901_GO:0042742_GO:0048509_GO:0007231_GO:0033500_GO:0005783_
XLOC_066379	15.1353	6.12377	5.13929	7.77981	6.78191	3.49501	5.52464	Down-regulated	Down-regulated	no-Diff	Down-regulated	Down-regulated	Down-regulated	AT1G68920	53.67	177	2e-44		basic helix-loop-helix (bHLH) DNA-binding superfamily protein	GO:0003677_GO:0005634_GO:0006351_GO:0040008_GO:0046983_GO:0003700_GO:0006355_
XLOC_014428	7.24533	1.95582	1.5308	5.7059	0.965644	2.13957	0.37318	Down-regulated	Down-regulated	no-Diff	Down-regulated	Down-regulated	Down-regulated	AT1G80050	71.59	176	1e-69	APT2, ATAPT2, PHT1.1	adenine phosphoribosyl transferase 2	GO:0003999_GO:0005737_GO:0044209_GO:0005829_GO:0006168_GO:0005886_GO:0005794_GO:0015114_GO:0035435_
XLOC_135868	48.1127	22.8977	19.4489	26.924	11.6708	12.0002	12.6894	Down-regulated	Down-regulated	no-Diff	Down-regulated	Down-regulated	Down-regulated	AT5G45370	61.31	336	6e-86		nodulin MtN21 /EamA-like transporter family protein	GO:0005886_GO:0006810_GO:0016020_GO:0016021_GO:0022857_
XLOC_123268	4.69904	2.14381	0.710561	3.3386	1.74717	1.379	0.918796	Down-regulated	Down-regulated	no-Diff	Down-regulated	Down-regulated	Down-regulated	AT1G69040	58.7	431	3e-138	ACR4	ACT domain repeat 4	GO:0008152_GO:0009507_GO:0016597_GO:0005829_GO:0006521_GO:0009735_
XLOC_112940	3.43075	0.973226	1.46488	1.70431	1.51206	0.215137	0.847604	Down-regulated	Down-regulated	no-Diff	Down-regulated	Down-regulated	Down-regulated	AT3G61700	69.94	163	1e-65		Plant protein 1589 of unknown function	GO:0003674_GO:0005634_GO:0008150_
XLOC_007328	71.0377	32.2989	5.96483	38.2953	20.5908	23.7996	9.12275	Down-regulated	Down-regulated	no-Diff	Down-regulated	Down-regulated	Down-regulated
XLOC_064464	1.28455	0.447801	0.390971	0.670903	0.503011	0.234488	0.295853	Down-regulated	Down-regulated	no-Diff	Down-regulated	Down-regulated	Down-regulated	AT1G66980	53.52	327	2e-97	SNC4	suppressor of npr1-1 constitutive 4	GO:0004674_GO:0005524_GO:0005886_GO:0006071_GO:0006468_GO:0006629_GO:0008889_GO:0016021_GO:0016301_GO:0045087_GO:0006952_GO:0006968_
XLOC_053164	10.8601	4.09321	0.956897	9.51901	3.2693	3.99192	1.94992	Down-regulated	Down-regulated	no-Diff	Down-regulated	Down-regulated	Down-regulated	AT5G67385	61.61	461	3e-163		Phototropic-responsive NPH3 family protein	GO:0004871_GO:0005886_GO:0009416_GO:0016567_
XLOC_050932	12.3705	4.24385	1.38088	15.9543	5.64872	4.77182	5.6296	Down-regulated	Down-regulated	no-Diff	Down-regulated	Down-regulated	Down-regulated	AT5G67385	54.79	606	2e-177		Phototropic-responsive NPH3 family protein	GO:0004871_GO:0005886_GO:0009416_GO:0016567_
XLOC_045919	9.65856	3.62447	1.0629	8.96918	2.31185	2.4964	1.93846	Down-regulated	Down-regulated	no-Diff	Down-regulated	Down-regulated	Down-regulated	AT5G67385	54.44	608	7e-176		Phototropic-responsive NPH3 family protein	GO:0004871_GO:0005886_GO:0009416_GO:0016567_
XLOC_040810	5.97718	1.45638	0.483058	4.805	1.4522	2.61012	0.723493	Down-regulated	Down-regulated	no-Diff	Down-regulated	Down-regulated	Down-regulated
XLOC_040993	39.6926	14.9104	3.70302	23.8552	16.475	4.29272	12.2516	Down-regulated	Down-regulated	no-Diff	Down-regulated	Down-regulated	Down-regulated
XLOC_032854	5.31928	1.89259	1.74654	3.78398	2.04311	1.72802	2.19512	Down-regulated	Down-regulated	no-Diff	Down-regulated	Down-regulated	Down-regulated	AT5G47390	80.82	73	6e-33		myb-like transcription factor family protein	GO:0003677_GO:0005634_GO:0006351_GO:0008270_GO:0003700_GO:0006355_GO:0009651_GO:0009723_GO:0009737_GO:0009739_GO:0009751_GO:0009753_GO:0046686_GO:0000122_GO:0000976_GO:0030307_GO:0048366_GO:2000469_
XLOC_129133	12.4409	5.39118	1.22475	16.3211	5.91974	2.77861	1.44083	Down-regulated	Down-regulated	no-Diff	Down-regulated	Down-regulated	Down-regulated	AT1G26560	66.18	68	6e-21	BGLU40	beta glucosidase 40	GO:0004553_GO:0005576_GO:0005975_GO:0008422_GO:1901657_GO:0009507_GO:0048046_
XLOC_028495	2.58823	0.656389	0.252431	0.110147	0.402069	0.135495	0.147772	Down-regulated	Down-regulated	no-Diff	Down-regulated	Down-regulated	Down-regulated	AT1G72180	49.85	646	6e-171		Leucine-rich receptor-like protein kinase family protein	GO:0004672_GO:0004674_GO:0005524_GO:0005886_GO:0006468_GO:0007169_GO:0016021_GO:0016301_GO:0005515_GO:0042277_GO:0090548_GO:1902025_
XLOC_105806	7.39355	2.08755	2.28988	6.4279	1.71125	1.86492	0.41291	Down-regulated	Down-regulated	no-Diff	Down-regulated	Down-regulated	Down-regulated	AT5G11160	73.39	109	1e-42	APT5	adenine phosphoribosyltransferase 5	GO:0003999_GO:0005737_GO:0006168_GO:0044209_
XLOC_004984	3.701	1.38667	0.338177	2.03534	0.642959	1.11103	0.729606	Down-regulated	Down-regulated	no-Diff	Down-regulated	Down-regulated	Down-regulated
XLOC_076520	53.4312	22.6768	17.6491	78.5644	5.18068	18.8269	5.23361	Down-regulated	Down-regulated	no-Diff	Down-regulated	Down-regulated	Down-regulated
XLOC_128831	19.3567	9.4956	0.981739	25.3669	8.64743	7.11373	2.25232	Down-regulated	Down-regulated	no-Diff	Down-regulated	Down-regulated	Down-regulated	AT3G60140	51.09	92	2e-19	DIN2, SRG2, BGLU30	Glycosyl hydrolase superfamily protein	GO:0004553_GO:0005576_GO:0005975_GO:0008422_GO:0009651_GO:0009725_GO:0019762_GO:0007568_
XLOC_060286	11.3768	2.84692	3.61705	5.71277	0.699334	0.536837	0.135146	Down-regulated	Down-regulated	no-Diff	Down-regulated	Down-regulated	Down-regulated	AT4G25420	62.86	350	6e-128	GA5, GA20OX1, AT2301, ATGA20OX1	2-oxoglutarate (2OG) and Fe(II)-dependent oxygenase superfamily protein	GO:0005506_GO:0005737_GO:0009686_GO:0055114_GO:0009740_GO:0045544_GO:0009826_GO:0009908_GO:0048366_GO:0009739_GO:0048575_
XLOC_053902	5.7653	1.40903	2.39624	3.05816	2.13821	1.24445	0.934495	Down-regulated	Down-regulated	no-Diff	Down-regulated	Down-regulated	Down-regulated	AT5G05320	40.49	410	1e-62		FAD/NAD(P)-binding oxidoreductase family protein	GO:0004497_GO:0005575_GO:0055114_GO:0071949_
XLOC_025010	1331.9	616.181	153.23	907.065	117.142	504.97	34.3771	Down-regulated	Down-regulated	no-Diff	Down-regulated	Down-regulated	Down-regulated
XLOC_021649	3.92833	0.858076	0.185994	3.72952	1.78375	0.174465	0.080018	Down-regulated	Down-regulated	no-Diff	Down-regulated	Down-regulated	Down-regulated	AT3G57040	58.59	128	1e-36	ARR9, ATRR4	response regulator 9	GO:0000156_GO:0005634_GO:0006351_GO:0000160_GO:0005515_GO:0006355_GO:0009736_GO:0007623_GO:0009735_
XLOC_015857	11.2902	2.44082	0.270851	7.46875	2.60155	0.478183	0.120833	Down-regulated	Down-regulated	no-Diff	Down-regulated	Down-regulated	Down-regulated	AT3G57040	58.59	128	9e-37	ARR9, ATRR4	response regulator 9	GO:0000156_GO:0005634_GO:0006351_GO:0000160_GO:0005515_GO:0006355_GO:0009736_GO:0007623_GO:0009735_
XLOC_024583	4.18696	1.02234	1.34269	3.60594	0.716865	1.46198	0.775366	Down-regulated	Down-regulated	no-Diff	Down-regulated	Down-regulated	Down-regulated
XLOC_049656	1.77799	0.523932	0.33947	2.5637	0.425954	0.652461	0.385148	Down-regulated	Down-regulated	no-Diff	Down-regulated	Down-regulated	Down-regulated
XLOC_075647	6.45125	1.15668	0.223865	2.88751	13.9046	1.63712	2.61125	Down-regulated	Down-regulated	Down-regulated	Up-regulated	Down-regulated	Down-regulated	AT2G27230	59.38	192	3e-63	LHW	transcription factor-related	GO:0003677_GO:0004674_GO:0005829_GO:0006351_GO:0006468_GO:0035556_GO:0046983_GO:0003700_GO:0006355_GO:0005634_GO:0010078_GO:0010479_GO:0042803_GO:0045893_GO:0048364_GO:0010089_
XLOC_025011	13.3031	5.61588	3.68618	3.74017	43.8805	2.60876	0.144479	Down-regulated	Down-regulated	Down-regulated	Up-regulated	Down-regulated	Down-regulated	AT5G05340	59.04	293	2e-84		Peroxidase superfamily protein	GO:0004601_GO:0005576_GO:0006979_GO:0020037_GO:0042744_GO:0046872_GO:0055114_GO:0005618_GO:0048046_GO:0005515_GO:0005829_GO:0005794_GO:0009809_GO:0010089_GO:1901430_
XLOC_025013	118.806	50.5388	7.07123	60.7585	515.138	3.84688	4.59967	Down-regulated	Down-regulated	no-Diff	Up-regulated	Down-regulated	Down-regulated	AT5G05340	59.87	299	1e-92		Peroxidase superfamily protein	GO:0004601_GO:0005576_GO:0006979_GO:0020037_GO:0042744_GO:0046872_GO:0055114_GO:0005618_GO:0048046_GO:0005515_GO:0005829_GO:0005794_GO:0009809_GO:0010089_GO:1901430_
XLOC_064874	26.1213	2.4959	4.34887	1.62566	30.4949	0.795497	4.23704	Down-regulated	Down-regulated	Down-regulated	no-Diff	Down-regulated	Down-regulated	AT2G03500	64.04	89	4e-27		Homeodomain-like superfamily protein	GO:0003677_GO:0005634_GO:0006351_GO:0003700_GO:0006355_GO:0009266_GO:0009740_GO:0010452_GO:0043565_GO:0048579_GO:1903507_
XLOC_061545	11.1686	3.81446	2.53101	4.54122	5.59929	2.34178	2.54631	Down-regulated	Down-regulated	Down-regulated	no-Diff	Down-regulated	Down-regulated	AT1G68920	45.3	181	1e-29		basic helix-loop-helix (bHLH) DNA-binding superfamily protein	GO:0003677_GO:0005634_GO:0006351_GO:0040008_GO:0046983_GO:0003700_GO:0006355_
XLOC_100159	3.21315	1.55596	1.0551	1.40801	1.72982	1.18566	1.18614	Down-regulated	Down-regulated	Down-regulated	no-Diff	Down-regulated	Down-regulated
XLOC_089739	15.8976	6.69951	1.73627	5.57433	11.9363	0.714754	5.73521	Down-regulated	Down-regulated	Down-regulated	no-Diff	Down-regulated	Down-regulated	AT1G56010	51.93	233	7e-58	NAC1, anac021	NAC domain containing protein 1	GO:0003677_GO:0005634_GO:0006351_GO:0006355_GO:0007275_GO:0003700_GO:0009734_GO:0010072_GO:0048527_
XLOC_142378	206.433	20.2954	22.8157	19.4339	93.4531	34.442	40.3967	Down-regulated	Down-regulated	Down-regulated	no-Diff	Down-regulated	Down-regulated
XLOC_083515	8.12688	3.87113	3.66527	2.87456	6.87587	1.01982	3.40638	Down-regulated	Down-regulated	Down-regulated	no-Diff	Down-regulated	Down-regulated
XLOC_010244	44.2207	20.6098	17.1086	10.3524	29.7856	17.014	16.0149	Down-regulated	Down-regulated	Down-regulated	no-Diff	Down-regulated	Down-regulated	AT1G71270	56.98	86	1e-20	POK, TTD8, ATVPS52	Vps52 / Sac2 family	GO:0005794_GO:0010008_GO:0015031_GO:0009860_GO:0000139_GO:0012505_GO:0019953_GO:0000938_GO:0005515_
XLOC_079521	32.5297	7.80336	3.27866	8.65384	21.3941	1.00911	10.7807	Down-regulated	Down-regulated	Down-regulated	no-Diff	Down-regulated	Down-regulated	AT1G56010	78.08	73	1e-28	NAC1, anac021	NAC domain containing protein 1	GO:0003677_GO:0005634_GO:0006351_GO:0006355_GO:0007275_GO:0003700_GO:0009734_GO:0010072_GO:0048527_
XLOC_076371	12.3921	2.08509	0.420938	1.25675	12.4949	1.26983	4.62174	Down-regulated	Down-regulated	Down-regulated	no-Diff	Down-regulated	Down-regulated	AT5G20480	37.3	1008	5e-143	EFR	EF-TU receptor	GO:0004674_GO:0005524_GO:0005886_GO:0006468_GO:0007169_GO:0012505_GO:0016021_GO:0016301_GO:0010204_GO:0016045_GO:0005515_GO:0002764_GO:0009626_GO:0019199_GO:0010359_
XLOC_111335	12.8068	4.50027	1.09733	0.97111	0.0832291	1.57459	0.164993	Down-regulated	Down-regulated	Down-regulated	no-Diff	Down-regulated	Down-regulated	AT3G56290	75.42	118	5e-39		unknown protein; Has 39 Blast hits to 39 proteins in 15 species: Archae - 0; Bacteria - 0; Metazoa - 0; Fungi - 0; Plants - 39; Viruses - 0; Other Eukaryotes - 0 (source: NCBI BLink).	GO:0003674_GO:0005739_GO:0009658_GO:0045893_
XLOC_012430	16.6896	4.27748	6.6497	5.61005	16.7188	6.44381	6.27948	Down-regulated	Down-regulated	Down-regulated	no-Diff	Down-regulated	Down-regulated	AT3G26980	60	70	2e-18	MUB4	membrane-anchored ubiquitin-fold protein 4 precursor	GO:0003674_GO:0005886_
XLOC_088784	2.56493	1.12554	0.438174	0.340984	1.59734	0.137598	1.06934	Down-regulated	Down-regulated	Down-regulated	no-Diff	Down-regulated	Down-regulated	AT3G14470	33.07	898	2e-101		NB-ARC domain-containing disease resistance protein	GO:0005524_GO:0005576_GO:0006952_GO:0043531_GO:0005515_
XLOC_144484	10.4424	4.07397	0.483433	3.49758	12.9985	0.520987	0.763	Down-regulated	Down-regulated	Down-regulated	no-Diff	Down-regulated	Down-regulated	AT1G22360	51.8	417	9e-122	AtUGT85A2, UGT85A2	UDP-glucosyl transferase 85A2	GO:0005634_GO:0008152_GO:0008194_GO:0009813_GO:0016757_GO:0016758_GO:0043231_GO:0052696_GO:0080043_GO:0080044_GO:0015020_
XLOC_066360	6.33552	1.63478	2.74507	2.22315	5.46736	0.57091	1.83656	Down-regulated	Down-regulated	Down-regulated	no-Diff	Down-regulated	Down-regulated	AT3G04070	41.76	170	4e-24	anac047, NAC047	NAC domain containing protein 47	GO:0003677_GO:0005634_GO:0006351_GO:0006355_GO:0007275_GO:0003700_
XLOC_003085	2.25243	0.757507	0	0.476071	0.0210102	0.250251	0	Down-regulated	Down-regulated	Down-regulated	no-Diff	Down-regulated	Down-regulated	AT4G35160	32.42	364	2e-45		O-methyltransferase family protein	GO:0005634_GO:0032259_GO:0046983_GO:0005737_GO:0017096_GO:0030187_GO:0047763_GO:0005829_
XLOC_005892	197.943	0.190536	14.0231	0.348003	502.211	0.378732	0.175109	Down-regulated	Down-regulated	Down-regulated	no-Diff	Down-regulated	Down-regulated
XLOC_063799	6.91894	0.648766	0.416832	3.01248	4.86977	0.726629	2.0209	Down-regulated	Down-regulated	Down-regulated	no-Diff	Down-regulated	Down-regulated	AT4G27470	44.33	97	1e-16	ATRMA3, RMA3	RING membrane-anchor 3	GO:0005634_GO:0005789_GO:0008270_GO:0016021_GO:0016567_GO:0016874_GO:0004842_GO:0005783_
XLOC_126328	8.68447	2.86997	3.11701	1.13038	6.06938	0.260493	4.29334	Down-regulated	Down-regulated	Down-regulated	no-Diff	Down-regulated	Down-regulated	AT4G25470	40.11	177	6e-21	CBF2, DREB1C, FTQ4, ATCBF2	C-repeat/DRE binding factor 2	GO:0003677_GO:0005634_GO:0006351_GO:0006355_GO:0003700_GO:0009631_GO:0009409_
XLOC_135248	1.20994	0.1975	0.0366654	0.118035	0.876719	0.0971392	0.566145	Down-regulated	Down-regulated	Down-regulated	no-Diff	Down-regulated	Down-regulated	AT3G47570	43.53	634	6e-130		Leucine-rich repeat protein kinase family protein	GO:0004674_GO:0005524_GO:0006468_GO:0007169_GO:0016021_GO:0016301_GO:0005886_
XLOC_102520	2.43429	1.07372	0.51848	13.8759	1.46522	11.3978	0.699328	Down-regulated	Down-regulated	Up-regulated	no-Diff	Up-regulated	Down-regulated	AT5G23370	48.1	210	2e-54		GRAM domain-containing protein / ABA-responsive protein-related	GO:0003674_GO:0008150_GO:0009507_
XLOC_060740	1.51348	0.711333	0.173014	0.0882266	0.0911674	0.0260711	0.136439	Down-regulated	Down-regulated	Down-regulated	Down-regulated	no-Diff	Down-regulated	AT5G10530	53.22	342	6e-101		Concanavalin A-like lectin protein kinase family protein	GO:0004674_GO:0005524_GO:0005886_GO:0006468_GO:0016021_GO:0016301_GO:0030246_
XLOC_014881	22.3354	7.09905	0.10783	3.61474	2.12798	0.0890435	0	Down-regulated	Down-regulated	Down-regulated	Down-regulated	no-Diff	Down-regulated	AT5G05340	54.55	187	8e-47		Peroxidase superfamily protein	GO:0004601_GO:0005576_GO:0006979_GO:0020037_GO:0042744_GO:0046872_GO:0055114_GO:0005618_GO:0048046_GO:0005515_GO:0005829_GO:0005794_GO:0009809_GO:0010089_GO:1901430_
XLOC_141863	1.66559	0.489724	0.0392229	1.14121	0.503415	0.0188995	0.21868	Down-regulated	Down-regulated	no-Diff	Down-regulated	no-Diff	Down-regulated	AT3G22200	71.73	467	0	POP2, GABA-T, HER1	Pyridoxal phosphate (PLP)-dependent transferases superfamily protein	GO:0003867_GO:0005737_GO:0005739_GO:0009860_GO:0030170_GO:0034387_GO:0006979_GO:0006540_GO:0009450_GO:0010183_GO:0019484_GO:0046686_GO:0005774_GO:0010033_GO:0010154_GO:0048367_GO:0008270_GO:0050897_GO:0005829_GO:0005794_GO:0005985_GO:0006020_GO:0006105_GO:0006536_GO:0006541_GO:0009448_GO:0009651_GO:0048364_GO:0009865_
XLOC_112105	161.257	42.5448	0.712181	90.8432	3.65825	110.038	6.08588	Down-regulated	Down-regulated	no-Diff	Down-regulated	no-Diff	Down-regulated	AT1G45191	55.95	84	3e-24	BGLU1	Glycosyl hydrolase superfamily protein	GO:0005576_GO:0008422_GO:1901657_
XLOC_052488	12.2512	4.07681	0.375354	14.7619	5.34878	15.2831	2.23292	Down-regulated	Down-regulated	no-Diff	Down-regulated	no-Diff	Down-regulated	AT2G01830	61.89	942	0	WOL, CRE1, WOL1, AHK4, ATCRE1	CHASE domain containing histidine kinase protein	GO:0000155_GO:0004673_GO:0005789_GO:0005886_GO:0016021_GO:0010086_GO:0000160_GO:0009885_GO:0009736_GO:0009884_GO:0008272_GO:0016036_GO:0071329_GO:0019955_GO:0010029_GO:0048831_GO:0010150_GO:0004721_GO:0006468_GO:0005515_GO:0043424_GO:0005034_GO:0009414_GO:0019899_GO:0019901_GO:0042742_GO:0048509_GO:0007231_GO:0033500_GO:0005783_
XLOC_006509	3.33791	1.5238	0.199875	2.43448	1.00304	4.43972	1.17347	Down-regulated	Down-regulated	no-Diff	Down-regulated	no-Diff	Down-regulated	AT5G33320	63.07	306	9e-88	CUE1, PPT, ARAPPT	Glucose-6-phosphate/phosphate translocator-related	GO:0009507_GO:0015297_GO:0016021_GO:0031969_GO:0009528_GO:0009941_GO:0015120_GO:0015121_GO:0015713_GO:0015714_GO:0005739_GO:0009536_
XLOC_044639	1.68814	0.774488	0.732434	1.25147	0.33123	1.00228	0.659961	Down-regulated	Down-regulated	no-Diff	Down-regulated	no-Diff	Down-regulated	AT2G28840	61.14	386	5e-108	XBAT31	XB3 ortholog 1 in Arabidopsis thaliana	GO:0005737_GO:0008270_GO:0016021_GO:0016567_GO:0016874_
XLOC_023833	8.91032	3.91445	0.403673	4.85791	0.90032	5.57262	0.807263	Down-regulated	Down-regulated	no-Diff	Down-regulated	no-Diff	Down-regulated	AT5G49740	53.94	634	0	ATFRO7, FRO7	ferric reduction oxidase 7	GO:0006811_GO:0016020_GO:0016021_GO:0016491_GO:0031969_GO:0046872_GO:0000293_GO:0009507_GO:0009767_
XLOC_087019	5.69253	2.6302	2.02746	4.78151	2.14396	4.4028	2.22381	Down-regulated	Down-regulated	no-Diff	Down-regulated	no-Diff	Down-regulated	AT3G59760	53.09	307	8e-81	OASC, ATCS-C	O-acetylserine (thiol) lyase isoform C	GO:0004124_GO:0005739_GO:0006535_GO:0016740_GO:0030170_GO:0019344_GO:0005515_GO:0009507_GO:0005524_GO:0048868_GO:0008270_GO:0009570_GO:0009567_GO:0009860_
XLOC_003125	10.7337	4.96723	1.1444	9.22697	1.01871	6.805	1.15064	Down-regulated	Down-regulated	no-Diff	Down-regulated	no-Diff	Down-regulated	AT1G74320	64.68	235	5e-95		Protein kinase superfamily protein	GO:0004103_GO:0005524_GO:0005737_GO:0016310_
XLOC_143827	2.32341	0.780279	0.47613	3.77245	0.857086	1.32466	0.775015	Down-regulated	Down-regulated	no-Diff	Down-regulated	no-Diff	Down-regulated	AT3G14690	54.27	492	5e-148	CYP72A15	cytochrome P450, family 72, subfamily A, polypeptide 15	GO:0004497_GO:0005506_GO:0016021_GO:0016705_GO:0019825_GO:0020037_GO:0055114_
XLOC_087838	5.39757	2.31296	0.30628	8.07567	2.54843	7.9433	1.92371	Down-regulated	Down-regulated	no-Diff	Down-regulated	no-Diff	Down-regulated
XLOC_124425	5.23346	1.9688	0.733361	3.87742	1.22252	0.493668	0.703648	Down-regulated	Down-regulated	no-Diff	Down-regulated	no-Diff	Down-regulated	AT5G25620	61.36	132	1e-44	YUC6	Flavin-binding monooxygenase family protein	GO:0004497_GO:0004499_GO:0005737_GO:0009851_GO:0050660_GO:0050661_GO:0055114_
XLOC_100464	7.211	3.30203	0.319853	3.41956	2.90854	5.73435	1.78309	Down-regulated	Down-regulated	no-Diff	Down-regulated	no-Diff	Down-regulated
XLOC_092447	9.68182	4.41672	1.01807	6.4093	2.00644	5.59282	1.39201	Down-regulated	Down-regulated	no-Diff	Down-regulated	no-Diff	Down-regulated	AT1G12110	64.75	278	6e-96	NRT1.1, CHL1-1, NRT1, B-1, ATNRT1, CHL1	nitrate transporter 1.1	GO:0005215_GO:0005886_GO:0006857_GO:0009635_GO:0009734_GO:0015293_GO:0016021_GO:0042128_GO:0009414_GO:0010167_GO:0005515_GO:0015112_GO:0015706_
XLOC_030030	3.15962	1.33608	0.678814	1.99199	0.117315	0.0364257	0.0600595	Down-regulated	Down-regulated	no-Diff	Down-regulated	no-Diff	Down-regulated	AT3G56970	44.06	143	5e-21	BHLH038, ORG2	basic helix-loop-helix (bHLH) DNA-binding superfamily protein	GO:0000977_GO:0003677_GO:0003700_GO:0005634_GO:0006351_GO:0006357_GO:0046983_GO:0090575_GO:0006355_GO:0010106_GO:0005515_GO:0055072_
XLOC_102420	3.1685	1.43333	0.799164	2.35088	0.771457	2.40461	0.913866	Down-regulated	Down-regulated	no-Diff	Down-regulated	no-Diff	Down-regulated
XLOC_014653	7.76993	3.52331	1.67372	7.6317	2.95824	3.87348	3.32774	Down-regulated	Down-regulated	no-Diff	Down-regulated	no-Diff	Down-regulated	AT1G13700	64.03	139	2e-50	PGL1	6-phosphogluconolactonase 1	GO:0003824_GO:0005975_GO:0006098_GO:0009507_GO:0017057_GO:0005829_
XLOC_032813	7.23273	1.97371	0.801067	6.53483	3.1151	4.33151	1.08882	Down-regulated	Down-regulated	no-Diff	Down-regulated	no-Diff	Down-regulated
XLOC_053004	19.351	8.80906	6.47361	23.1586	4.49846	9.79299	3.27145	Down-regulated	Down-regulated	no-Diff	Down-regulated	no-Diff	Down-regulated
XLOC_040800	1.54829	0.546195	0.237002	1.94727	0.50743	1.3078	0.39616	Down-regulated	Down-regulated	no-Diff	Down-regulated	no-Diff	Down-regulated	AT3G61700	72.31	65	3e-22		Plant protein 1589 of unknown function	GO:0003674_GO:0005634_GO:0008150_
XLOC_107998	2.32459	0.704324	0.317966	1.19964	0.291714	1.63776	0.640935	Down-regulated	Down-regulated	no-Diff	Down-regulated	no-Diff	Down-regulated
XLOC_099351	2.63987	1.18493	0.301608	2.98526	0.897473	1.35914	0.66061	Down-regulated	Down-regulated	no-Diff	Down-regulated	no-Diff	Down-regulated	AT3G21870	47.02	168	6e-26	CYCP2;1	cyclin p2;1	GO:0000079_GO:0004693_GO:0005634_GO:0007049_GO:0019901_GO:0051301_GO:0051726_GO:0005515_
XLOC_003279	1.2193	0.301249	0.35952	0.735984	0	0.3294	0	Down-regulated	Down-regulated	no-Diff	Down-regulated	no-Diff	Down-regulated	AT1G78780	54.21	107	3e-28		pathogenesis-related family protein	GO:0003674_GO:0005737_GO:0008150_
XLOC_040760	30.1408	14.6282	11.964	35.1747	9.66938	18.1623	9.56075	Down-regulated	Down-regulated	no-Diff	Down-regulated	no-Diff	Down-regulated
XLOC_055810	7.46017	3.16229	1.75761	4.39029	2.82954	3.94408	3.3463	Down-regulated	Down-regulated	no-Diff	Down-regulated	no-Diff	Down-regulated
XLOC_087989	5.30842	2.35857	0.303461	11.2608	16.0312	3.48138	1.23583	Down-regulated	Down-regulated	Up-regulated	Up-regulated	no-Diff	Down-regulated
XLOC_106674	1.24407	0.590331	0.253183	0.446576	1.22671	0.733577	0.430904	Down-regulated	Down-regulated	Down-regulated	no-Diff	no-Diff	Down-regulated	AT1G11340	45.21	564	5e-138		S-locus lectin protein kinase family protein	GO:0005886_GO:0016301_GO:0030246_
XLOC_048885	2.47423	1.10837	0.927812	0.322149	4.74487	0.791198	10.2868	Down-regulated	Down-regulated	Down-regulated	no-Diff	Down-regulated	Up-regulated
XLOC_124488	7.97225	3.19833	1.29494	54.229	42.1117	88.5848	44.0645	Down-regulated	Down-regulated	Up-regulated	Up-regulated	Up-regulated	Up-regulated
XLOC_037968	1.24549	0.586973	0.327115	3.34122	6.61459	6.88781	11.4084	Down-regulated	Down-regulated	Up-regulated	Up-regulated	Up-regulated	Up-regulated
XLOC_004967	2.73992	1.25442	0.631605	62.3152	30.4255	78.4127	29.2882	Down-regulated	Down-regulated	Up-regulated	Up-regulated	Up-regulated	Up-regulated
XLOC_072041	2.31993	0.910161	0.448674	159.388	7.02271	122.805	5.49532	Down-regulated	Down-regulated	Up-regulated	Up-regulated	Up-regulated	Up-regulated
XLOC_120704	24.882	8.33528	2.62063	31.1569	50.3096	71.3141	68.7097	Down-regulated	Down-regulated	no-Diff	Up-regulated	Up-regulated	Up-regulated	AT2G35260	75.19	258	4e-105		unknown protein; FUNCTIONS IN: molecular_function unknown; INVOLVED IN: biological_process unknown; LOCATED IN: chloroplast; EXPRESSED IN: 21 plant structures; EXPRESSED DURING: 13 growth stages; BEST Arabidopsis thaliana protein match is: unknown protein (TAIR:AT4G17840.1); Has 42 Blast hits to 42 proteins in 14 species: Archae - 0; Bacteria - 0; Metazoa - 0; Fungi - 0; Plants - 42; Viruses - 0;…	GO:0003674_GO:0008150_GO:0009507_GO:0016021_
XLOC_060821	2.18203	1.03169	0.702797	3.99483	6.15965	8.10593	4.87689	Down-regulated	Down-regulated	no-Diff	Up-regulated	Up-regulated	Up-regulated
XLOC_070749	10.368	2.61574	4.75433	1.12904	7.7024	37.5535	52.0565	Down-regulated	Down-regulated	Down-regulated	no-Diff	Up-regulated	Up-regulated	AT1G79040	64.46	121	4e-29	PSBR	photosystem II subunit R	GO:0009507_GO:0009523_GO:0009654_GO:0015979_GO:0009535_GO:0010270_GO:0009579_GO:0009534_GO:0005515_GO:0009735_
XLOC_049696	32.0795	15.7411	9.08209	76.3692	56.5772	121.884	80.194	Down-regulated	Down-regulated	Up-regulated	no-Diff	Up-regulated	Up-regulated	AT4G17840	74.9	255	2e-100		FUNCTIONS IN: molecular_function unknown; INVOLVED IN: biological_process unknown; LOCATED IN: chloroplast, membrane; EXPRESSED IN: 23 plant structures; EXPRESSED DURING: 13 growth stages; CONTAINS InterPro DOMAIN/s: Abortive infection protein (InterPro:IPR003675); BEST Arabidopsis thaliana protein match is: unknown protein (TAIR:AT2G35260.1); Has 30201 Blast hits to 17322 proteins in 780 species…	GO:0003674_GO:0008150_GO:0009507_GO:0016021_
XLOC_025920	2.72057	1.1558	0.851144	1.04793	5.5687	3.08751	10.0813	Down-regulated	Down-regulated	Down-regulated	Up-regulated	no-Diff	Up-regulated
XLOC_006017	3.97659	1.67479	1.14068	1.53207	9.28151	2.65402	12.4997	Down-regulated	Down-regulated	Down-regulated	Up-regulated	no-Diff	Up-regulated
XLOC_070290	29.7792	14.5732	3.39765	43.9777	84.4826	34.2851	80.9037	Down-regulated	Down-regulated	no-Diff	Up-regulated	no-Diff	Up-regulated	AT4G02600	50.77	455	2e-121	MLO1, ATMLO1	Seven transmembrane MLO family protein	GO:0005516_GO:0005886_GO:0006952_GO:0008219_GO:0009607_GO:0016021_
XLOC_033029	2.96151	1.12032	0.904329	2.7885	8.88698	5.83704	8.55557	Down-regulated	Down-regulated	no-Diff	Up-regulated	no-Diff	Up-regulated
XLOC_013977	1.76151	0.767106	0.774568	1.02306	4.3014	1.33332	19.1003	Down-regulated	Down-regulated	no-Diff	Up-regulated	no-Diff	Up-regulated	AT1G22900	30.13	156	4e-12		Disease resistance-responsive (dirigent-like protein) family protein	GO:0003674_GO:0005576_GO:0006952_GO:0048046_
XLOC_061858	1.15038	0.540696	0.384911	0.558031	4.19703	1.6406	6.86233	Down-regulated	Down-regulated	no-Diff	Up-regulated	no-Diff	Up-regulated
XLOC_026310	3.98162	1.83526	1.77896	1.61929	2.52822	2.15254	11.2876	Down-regulated	Down-regulated	Down-regulated	no-Diff	no-Diff	Up-regulated
XLOC_098914	1.09907	0.446284	0.173755	0.255097	0.486908	0.452147	1.21714	Down-regulated	Down-regulated	Down-regulated	Down-regulated	Down-regulated	no-Diff	AT4G39970	69.58	240	4e-97		Haloacid dehalogenase-like hydrolase (HAD) superfamily protein	GO:0008152_GO:0009507_GO:0016787_GO:0046872_GO:0009941_GO:0009570_
XLOC_058896	2.0026	0.736961	0.205689	0.581408	0.200367	0.277366	0.119759	Down-regulated	Down-regulated	Down-regulated	Down-regulated	Down-regulated	no-Diff	AT2G33590	47.35	302	6e-58		NAD(P)-binding Rossmann-fold superfamily protein	GO:0003824_GO:0005575_GO:0009809_GO:0016621_GO:0050662_GO:0009408_GO:0009414_GO:0009737_GO:0046686_
XLOC_032144	1.02613	0.447371	0.293477	0.0635057	0.438686	0.23297	0.582003	Down-regulated	Down-regulated	Down-regulated	Down-regulated	Down-regulated	no-Diff
XLOC_084847	2.46568	0.429188	0.216058	0.169331	0.199299	0.215961	0.0889436	Down-regulated	Down-regulated	Down-regulated	Down-regulated	Down-regulated	no-Diff	AT3G01990	62.22	90	8e-30	ACR6	ACT domain repeat 6	GO:0008152_GO:0009507_GO:0016597_
XLOC_085284	2.05259	0.901929	0.233782	0.733629	0.973854	0.445982	1.87282	Down-regulated	Down-regulated	Down-regulated	Down-regulated	Down-regulated	no-Diff
XLOC_112056	2.56435	1.23746	1.09923	1.10567	0.913399	0.720778	1.84145	Down-regulated	Down-regulated	Down-regulated	Down-regulated	Down-regulated	no-Diff	AT3G14610	54.6	163	5e-51	CYP72A7	cytochrome P450, family 72, subfamily A, polypeptide 7	GO:0004497_GO:0005506_GO:0016021_GO:0016705_GO:0019825_GO:0020037_GO:0055114_GO:0005783_
XLOC_079763	1.82668	0.686767	0.140326	0.250059	0.452761	0.183775	0.998307	Down-regulated	Down-regulated	Down-regulated	Down-regulated	Down-regulated	no-Diff
XLOC_034602	2.22678	1.05136	0.564294	0.24188	0.0898966	0.0908037	0.0269507	Down-regulated	Down-regulated	Down-regulated	Down-regulated	Down-regulated	no-Diff
XLOC_060214	5.46042	2.32984	0.72717	0.717448	0.329824	0.0740055	0.032942	Down-regulated	Down-regulated	Down-regulated	Down-regulated	Down-regulated	no-Diff	AT4G13820	41.4	157	2e-19		Leucine-rich repeat (LRR) family protein	GO:0005886_GO:0016301_GO:0007165_
XLOC_028203	1.68514	0.760479	0.686628	0.149535	0.731572	0.209733	0.972625	Down-regulated	Down-regulated	Down-regulated	Down-regulated	Down-regulated	no-Diff
XLOC_001639	10.4976	2.81019	0	0.232033	0	0.140844	0.0299107	Down-regulated	Down-regulated	Down-regulated	Down-regulated	Down-regulated	no-Diff	AT4G39250	51	100	1e-22	ATRL1, RSM2, RL1	RAD-like 1	GO:0003677_GO:0003700_GO:0005634_GO:0006351_GO:0006355_
XLOC_088837	9.35387	4.63617	2.02482	6.63215	0.252054	2.85766	0.073336	Down-regulated	Down-regulated	no-Diff	Down-regulated	Down-regulated	no-Diff	AT2G32440	76.74	86	3e-39	KAO2, CYP88A4, ATKAO2	ent-kaurenoic acid hydroxylase 2	GO:0005506_GO:0005739_GO:0005789_GO:0007275_GO:0009686_GO:0010268_GO:0016021_GO:0016125_GO:0016132_GO:0020037_GO:0055114_GO:0019825_GO:0051777_GO:0005783_
XLOC_006934	1.76254	0.629184	0.137879	0.859866	0.855607	0.675966	1.01337	Down-regulated	Down-regulated	no-Diff	Down-regulated	Down-regulated	no-Diff	AT3G47570	34.99	983	3e-140		Leucine-rich repeat protein kinase family protein	GO:0004674_GO:0005524_GO:0006468_GO:0007169_GO:0016021_GO:0016301_GO:0005886_
XLOC_019558	3.1211	0.557094	0.156733	0.188059	6.30493	0	0.0087392	Down-regulated	Down-regulated	Down-regulated	Up-regulated	Down-regulated	no-Diff	AT5G05340	59.04	293	1e-83		Peroxidase superfamily protein	GO:0004601_GO:0005576_GO:0006979_GO:0020037_GO:0042744_GO:0046872_GO:0055114_GO:0005618_GO:0048046_GO:0005515_GO:0005829_GO:0005794_GO:0009809_GO:0010089_GO:1901430_
XLOC_007086	7.79101	3.03661	1.47288	1.98531	18.9391	1.1324	10.3815	Down-regulated	Down-regulated	Down-regulated	Up-regulated	Down-regulated	no-Diff
XLOC_123372	1.10362	0.218697	0.103457	0.185938	0.0191664	0.261124	0.0182672	Down-regulated	Down-regulated	Down-regulated	no-Diff	Down-regulated	no-Diff	AT1G77120	75.07	377	1e-172	ADH1, ADH, ATADH, ATADH1	alcohol dehydrogenase 1	GO:0005737_GO:0008270_GO:0045333_GO:0055114_GO:0001666_GO:0006970_GO:0009409_GO:0009651_GO:0009737_GO:0031000_GO:1900039_GO:0046686_GO:0005886_GO:0005829_GO:0009744_GO:0032355_GO:0042542_GO:0005794_GO:0004022_GO:0042803_GO:0009413_GO:0009414_
XLOC_082977	8.41793	3.54131	2.08098	3.51175	7.24141	1.80673	5.92067	Down-regulated	Down-regulated	Down-regulated	no-Diff	Down-regulated	no-Diff	AT1G70280	50.93	322	3e-83		NHL domain-containing protein	GO:0003674_GO:0005576_GO:0005634_GO:0008150_GO:0016021_
XLOC_012687	4.46697	2.16445	1.61033	0.141594	2.69956	0.531739	3.65214	Down-regulated	Down-regulated	Down-regulated	no-Diff	Down-regulated	no-Diff
XLOC_015191	1.82113	0.842139	0.488041	0.490678	1.33581	0.624171	1.82507	Down-regulated	Down-regulated	Down-regulated	no-Diff	Down-regulated	no-Diff	AT4G01790	45.64	149	3e-31		Ribosomal protein L7Ae/L30e/S12e/Gadd45 family protein	GO:0004526_GO:0005634_GO:0005840_
XLOC_062451	1.42045	0.309461	0.408367	0.412283	0.949952	0.253949	0.716269	Down-regulated	Down-regulated	Down-regulated	no-Diff	Down-regulated	no-Diff
XLOC_130687	1.00721	0.456685	0.415161	0.360151	1.37124	0.399869	1.25119	Down-regulated	Down-regulated	Down-regulated	no-Diff	Down-regulated	no-Diff
XLOC_089359	14.2106	6.27278	4.99249	4.64134	26.0412	2.11438	14.2037	Down-regulated	Down-regulated	Down-regulated	no-Diff	Down-regulated	no-Diff
XLOC_075061	2.81807	1.07394	0.284861	0.421612	4.278	0.576069	4.0313	Down-regulated	Down-regulated	Down-regulated	no-Diff	Down-regulated	no-Diff	AT5G57180	61.11	108	7e-27	CIA2	chloroplast import apparatus 2	GO:0005634_GO:0009507_GO:0005622_GO:0005623_GO:0006355_GO:0045036_
XLOC_068384	3.53046	1.14553	0.590533	0.565745	3.59237	0.700583	3.07425	Down-regulated	Down-regulated	Down-regulated	no-Diff	Down-regulated	no-Diff	AT4G25990	34.2	307	8e-28	CIL	CCT motif family protein	GO:0003674_GO:0008150_
XLOC_082645	3.23028	0.928161	0.618572	0.520271	3.88099	0.791279	3.10774	Down-regulated	Down-regulated	Down-regulated	no-Diff	Down-regulated	no-Diff
XLOC_104116	2.36282	0.972485	0.348433	0.43662	2.10978	0.185906	2.50623	Down-regulated	Down-regulated	Down-regulated	no-Diff	Down-regulated	no-Diff	AT3G46530	25.92	517	9e-21	RPP13	NB-ARC domain-containing disease resistance protein	GO:0005524_GO:0005634_GO:0006952_GO:0043531_GO:0005737_GO:0009814_GO:0005886_GO:0009626_
XLOC_112374	1.3382	0.427571	0.453839	0.263689	2.45236	0.260156	1.95922	Down-regulated	Down-regulated	Down-regulated	no-Diff	Down-regulated	no-Diff
XLOC_034294	3.09515	1.2147	0.486125	1.27388	0.249075	1.16886	0.0657019	Down-regulated	Down-regulated	Down-regulated	no-Diff	Down-regulated	no-Diff	AT2G31560	56.67	120	1e-31		Protein of unknown function (DUF1685)	GO:0003674_GO:0008150_GO:0009507_
XLOC_034078	18.7514	7.52734	2.00086	5.9905	26.2053	1.87773	11.2177	Down-regulated	Down-regulated	Down-regulated	no-Diff	Down-regulated	no-Diff	AT1G07280	42.21	488	3e-83		Tetratricopeptide repeat (TPR)-like superfamily protein	GO:0008150_
XLOC_129184	1.45898	0.463053	0.356602	0.673027	2.2139	0.192805	1.0831	Down-regulated	Down-regulated	Down-regulated	no-Diff	Down-regulated	no-Diff	AT5G39430	80	70	2e-30		Protein of unknown function (DUF1336)	GO:0003674_GO:0005739_
XLOC_029327	1.09744	0.40521	0.0523125	0.239079	2.12098	0.432186	1.96254	Down-regulated	Down-regulated	Down-regulated	no-Diff	Down-regulated	no-Diff	AT4G01040	57.64	203	2e-65		Glycosyl hydrolase superfamily protein	GO:0004553_GO:0005975_GO:0016021_GO:0005783_
XLOC_093993	1.64672	0.640973	0	0.291142	0.0142561	0.454637	0.0200059	Down-regulated	Down-regulated	Down-regulated	no-Diff	Down-regulated	no-Diff	AT4G35160	34.34	364	8e-48		O-methyltransferase family protein	GO:0005634_GO:0032259_GO:0046983_GO:0005737_GO:0017096_GO:0030187_GO:0047763_GO:0005829_
XLOC_005377	2.22586	1.08436	0.396697	0.227953	1.16725	0.246267	1.77776	Down-regulated	Down-regulated	Down-regulated	no-Diff	Down-regulated	no-Diff
XLOC_099623	1.28682	0.467461	0.124128	0.337754	1.49339	0.406311	1.02098	Down-regulated	Down-regulated	Down-regulated	no-Diff	Down-regulated	no-Diff
XLOC_107776	2.04341	0.553881	0	0.808809	0.0296387	0.920731	0.044728	Down-regulated	Down-regulated	Down-regulated	no-Diff	Down-regulated	no-Diff
XLOC_129594	43.0818	14.2608	4.5888	8.64334	35.1491	1.59896	65.1065	Down-regulated	Down-regulated	Down-regulated	no-Diff	Down-regulated	no-Diff
XLOC_077127	1.68037	0.484404	0.435881	9.68906	6.75359	5.13341	2.1762	Down-regulated	Down-regulated	Up-regulated	Up-regulated	Up-regulated	no-Diff
XLOC_115038	14.9993	6.45189	1.07216	48.248	27.138	70.5112	15.1343	Down-regulated	Down-regulated	Up-regulated	no-Diff	Up-regulated	no-Diff	AT2G01830	66.81	687	0	WOL, CRE1, WOL1, AHK4, ATCRE1	CHASE domain containing histidine kinase protein	GO:0000155_GO:0004673_GO:0005789_GO:0005886_GO:0016021_GO:0010086_GO:0000160_GO:0009885_GO:0009736_GO:0009884_GO:0008272_GO:0016036_GO:0071329_GO:0019955_GO:0010029_GO:0048831_GO:0010150_GO:0004721_GO:0006468_GO:0005515_GO:0043424_GO:0005034_GO:0009414_GO:0019899_GO:0019901_GO:0042742_GO:0048509_GO:0007231_GO:0033500_GO:0005783_
XLOC_131520	1.55437	0.494456	0.539466	48.6543	2.1101	51.1925	1.64832	Down-regulated	Down-regulated	Up-regulated	no-Diff	Up-regulated	no-Diff	AT5G53350	94.29	70	5e-33	CLPX	CLP protease regulatory subunit X	GO:0004176_GO:0005524_GO:0005739_GO:0006457_GO:0006508_GO:0016887_GO:0030163_GO:0051082_GO:0005759_
XLOC_038294	7.55838	2.74871	1.65341	26.756	7.50847	18.1483	12.1873	Down-regulated	Down-regulated	Up-regulated	no-Diff	Up-regulated	no-Diff	AT5G63790	69.38	160	5e-67	ANAC102, NAC102	NAC domain containing protein 102	GO:0005634_GO:0006351_GO:0006355_GO:0007275_GO:0003700_GO:0001666_GO:0009507_GO:0005515_GO:0044212_
XLOC_066396	4.00273	1.76596	0.383374	2.99415	2.03329	1.47856	1.48044	Down-regulated	Down-regulated	no-Diff	no-Diff	Down-regulated	Down-regulated	AT1G69040	58.71	448	2e-144	ACR4	ACT domain repeat 4	GO:0008152_GO:0009507_GO:0016597_GO:0005829_GO:0006521_GO:0009735_
XLOC_056670	20.282	7.78654	4.96433	14.9995	11.9895	5.79962	10.0336	Down-regulated	Down-regulated	no-Diff	no-Diff	Down-regulated	Down-regulated	AT1G68920	47.89	142	3e-27		basic helix-loop-helix (bHLH) DNA-binding superfamily protein	GO:0003677_GO:0005634_GO:0006351_GO:0040008_GO:0046983_GO:0003700_GO:0006355_
XLOC_039456	12.0712	2.23803	0.354024	11.9317	15.7855	2.6195	0.613621	Down-regulated	Down-regulated	no-Diff	no-Diff	Down-regulated	Down-regulated	AT3G57040	66	150	4e-46	ARR9, ATRR4	response regulator 9	GO:0000156_GO:0005634_GO:0006351_GO:0000160_GO:0005515_GO:0006355_GO:0009736_GO:0007623_GO:0009735_
XLOC_040977	7.33218	3.54393	1.67909	5.89576	12.7164	2.50935	2.98664	Down-regulated	Down-regulated	no-Diff	no-Diff	Down-regulated	Down-regulated	AT5G11500	69.89	176	8e-67		unknown protein; CONTAINS InterPro DOMAIN/s: Protein of unknown function DUF814 (InterPro:IPR008532); Has 1807 Blast hits to 1807 proteins in 277 species: Archae - 0; Bacteria - 0; Metazoa - 736; Fungi - 347; Plants - 385; Viruses - 0; Other Eukaryotes - 339 (source: NCBI BLink).	GO:0003674_GO:0005737_GO:0008150_
XLOC_121374	18.0943	7.63116	6.9696	12.3804	17.6544	5.32845	2.6355	Down-regulated	Down-regulated	no-Diff	no-Diff	Down-regulated	Down-regulated	AT2G39890	64.93	442	4e-151	PROT1, ATPROT1	proline transporter 1	GO:0005886_GO:0006865_GO:0015171_GO:0016020_GO:0016021_GO:0015193_GO:0015824_
XLOC_111569	53.1861	13.9455	2.79826	60.6394	78.5143	10.417	2.14221	Down-regulated	Down-regulated	no-Diff	no-Diff	Down-regulated	Down-regulated	AT3G57040	72.88	118	5e-42	ARR9, ATRR4	response regulator 9	GO:0000156_GO:0005634_GO:0006351_GO:0000160_GO:0005515_GO:0006355_GO:0009736_GO:0007623_GO:0009735_
XLOC_037535	161.234	59.4331	6.6552	103.952	92.9049	20.4743	53.7939	Down-regulated	Down-regulated	no-Diff	no-Diff	Down-regulated	Down-regulated
XLOC_038030	8.76719	4.25629	1.3524	13.7945	0.0579032	0.78532	0.417133	Down-regulated	Down-regulated	no-Diff	no-Diff	Down-regulated	Down-regulated	AT3G56970	47.74	155	3e-26	BHLH038, ORG2	basic helix-loop-helix (bHLH) DNA-binding superfamily protein	GO:0000977_GO:0003677_GO:0003700_GO:0005634_GO:0006351_GO:0006357_GO:0046983_GO:0090575_GO:0006355_GO:0010106_GO:0005515_GO:0055072_
XLOC_051200	8.39362	3.84048	1.20726	5.22538	9.93867	4.14707	3.4439	Down-regulated	Down-regulated	no-Diff	no-Diff	Down-regulated	Down-regulated
XLOC_015951	4.95186	2.07221	0.314721	2.55924	6.21959	1.49377	2.39858	Down-regulated	Down-regulated	no-Diff	no-Diff	Down-regulated	Down-regulated
XLOC_136253	8.38873	3.33782	1.68957	4.70972	6.88243	3.93936	3.40753	Down-regulated	Down-regulated	no-Diff	no-Diff	Down-regulated	Down-regulated	AT5G08350	48.42	190	1e-48		GRAM domain-containing protein / ABA-responsive protein-related	GO:0003674_GO:0005575_GO:0008150_
XLOC_069880	6.273	3.07563	1.59326	12.0917	5.13293	2.9847	1.87151	Down-regulated	Down-regulated	no-Diff	no-Diff	Down-regulated	Down-regulated	AT3G26510	55.75	113	2e-31		Octicosapeptide/Phox/Bem1p family protein	GO:0005634_GO:0008150_GO:0005515_
XLOC_053190	5.26648	2.4268	0.509784	6.09977	7.02118	1.51761	1.80571	Down-regulated	Down-regulated	no-Diff	no-Diff	Down-regulated	Down-regulated
XLOC_134328	1.12877	0.237226	0.0691189	1.9442	1.709	0.727772	0.14193	Down-regulated	Down-regulated	no-Diff	no-Diff	no-Diff	Down-regulated	AT2G27230	59.9	192	9e-64	LHW	transcription factor-related	GO:0003677_GO:0004674_GO:0005829_GO:0006351_GO:0006468_GO:0035556_GO:0046983_GO:0003700_GO:0006355_GO:0005634_GO:0010078_GO:0010479_GO:0042803_GO:0045893_GO:0048364_GO:0010089_
XLOC_053423	4.61284	1.52244	0.241568	5.47138	4.37666	2.43095	0.64755	Down-regulated	Down-regulated	no-Diff	no-Diff	no-Diff	Down-regulated	AT2G05940	71.71	350	1e-130		Protein kinase superfamily protein	GO:0005524_GO:0005886_GO:0006468_GO:0016301_GO:0004674_GO:0042742_
XLOC_017684	1.44757	0.663437	0.17591	1.5736	0.700066	2.1367	0.606285	Down-regulated	Down-regulated	no-Diff	no-Diff	no-Diff	Down-regulated	AT5G63530	61.31	168	1e-33	ATFP3, FP3	farnesylated protein 3	GO:0005634_GO:0005737_GO:0030001_GO:0046872_GO:0046914_GO:0046916_GO:0005886_
XLOC_077886	1.05431	0.496922	0.121248	0.822085	0.535378	1.05878	0.264045	Down-regulated	Down-regulated	no-Diff	no-Diff	no-Diff	Down-regulated
XLOC_139393	88.2777	32.2743	31.8004	54.537	53.5071	49.1197	39.043	Down-regulated	Down-regulated	no-Diff	no-Diff	no-Diff	Down-regulated	AT2G13360	89.29	56	6e-26	AGT, AGT1, SGAT	alanine:glyoxylate aminotransferase	GO:0004760_GO:0005777_GO:0008453_GO:0009853_GO:0050281_GO:0005886_GO:0009507_GO:0016020_GO:0048046_GO:0009570_
XLOC_117295	3.99316	1.86609	1.77967	3.60366	2.13589	4.06108	0.823691	Down-regulated	Down-regulated	no-Diff	no-Diff	no-Diff	Down-regulated	AT3G58060	83.52	91	2e-39		Cation efflux family protein	GO:0005385_GO:0005634_GO:0006812_GO:0008324_GO:0010043_GO:0015562_GO:0016020_GO:0016021_GO:0061088_GO:0005384_GO:0009705_GO:0035618_GO:0071421_
XLOC_046201	1.9832	0.801212	0.826193	3.22564	3.39322	2.46448	0.935999	Down-regulated	Down-regulated	no-Diff	no-Diff	no-Diff	Down-regulated	AT2G45430	64.1	156	1e-32	AHL22	AT-hook motif nuclear-localized protein 22	GO:0006351_GO:0006355_GO:0009908_GO:0003680_GO:0005634_GO:0009640_GO:0009647_GO:0010228_GO:0042826_GO:0043621_
XLOC_103843	3.60878	1.25191	1.1003	5.07577	2.01151	2.22231	1.00661	Down-regulated	Down-regulated	no-Diff	no-Diff	no-Diff	Down-regulated
XLOC_020157	1.83355	0.848677	0.7409	1.2654	1.022	0.894679	0.739689	Down-regulated	Down-regulated	no-Diff	no-Diff	no-Diff	Down-regulated	AT3G52890	67.56	447	6e-179	KIPK	KCBP-interacting protein kinase	GO:0004674_GO:0005524_GO:0005737_GO:0005886_GO:0006468_GO:0016301_GO:0035556_GO:0004672_GO:0005515_GO:0005634_
XLOC_021339	2.82181	1.36663	0.181478	4.05814	1.5487	3.08371	1.04822	Down-regulated	Down-regulated	no-Diff	no-Diff	no-Diff	Down-regulated	AT3G21870	49.3	142	3e-22	CYCP2;1	cyclin p2;1	GO:0000079_GO:0004693_GO:0005634_GO:0007049_GO:0019901_GO:0051301_GO:0051726_GO:0005515_
XLOC_025008	1.24003	0.559672	0.488358	1.01706	2.47729	1.55025	3.07983	Down-regulated	Down-regulated	no-Diff	no-Diff	no-Diff	Up-regulated
XLOC_058103	1.59484	0.638997	0.354407	0.931691	2.83901	0.875634	3.40893	Down-regulated	Down-regulated	no-Diff	no-Diff	no-Diff	Up-regulated	AT5G62990	44.39	223	2e-39	emb1692	Ubiquitin carboxyl-terminal hydrolase family protein	GO:0005634_GO:0009793_GO:0016787_
XLOC_051280	9.30607	4.29855	3.80112	5.49153	13.5155	7.37373	19.4866	Down-regulated	Down-regulated	no-Diff	no-Diff	no-Diff	Up-regulated
XLOC_033067	4.67008	1.56685	1.15515	2.61305	7.05071	6.00431	10.1509	Down-regulated	Down-regulated	no-Diff	no-Diff	no-Diff	Up-regulated
XLOC_076901	4.23907	1.63053	1.15538	3.30062	2.2179	1.94024	3.66588	Down-regulated	Down-regulated	no-Diff	no-Diff	Down-regulated	no-Diff	AT5G56750	75.3	328	5e-145	NDL1	N-MYC downregulated-like 1	GO:0003674_GO:0005737_GO:0016021_GO:0030154_GO:0060918_
XLOC_032397	2.55488	1.22376	1.2295	2.91632	2.68985	1.22331	3.04656	Down-regulated	Down-regulated	no-Diff	no-Diff	Down-regulated	no-Diff	AT3G49290	41.61	322	3e-54	ABIL2	ABL interactor-like protein 2	GO:0003674_GO:0005737_GO:0005856_GO:0008150_
XLOC_073043	10.0576	4.65627	3.6353	6.30633	17.012	4.25197	16.3683	Down-regulated	Down-regulated	no-Diff	no-Diff	Down-regulated	no-Diff	AT3G25410	74.83	294	2e-108		Sodium Bile acid symporter family	GO:0005215_GO:0006814_GO:0008508_GO:0009507_GO:0016020_GO:0009941_
XLOC_113313	1.61905	0.592163	0.339296	0.594317	1.24568	0.200954	0.863216	Down-regulated	Down-regulated	no-Diff	no-Diff	Down-regulated	no-Diff
XLOC_033107	4.9325	2.33806	0.741685	3.97166	4.5006	2.34402	2.74891	Down-regulated	Down-regulated	no-Diff	no-Diff	Down-regulated	no-Diff	AT1G28600	41.11	270	2e-53		GDSL-like Lipase/Acylhydrolase superfamily protein	GO:0005576_GO:0016042_GO:0016788_GO:0052689_GO:0005618_
XLOC_070728	1.80763	0.695974	0.765813	1.49886	1.25017	0.863418	2.02879	Down-regulated	Down-regulated	no-Diff	no-Diff	Down-regulated	no-Diff
XLOC_084170	1.13679	0.266833	0.276597	0.631171	2.27993	0.506463	1.80096	Down-regulated	Down-regulated	no-Diff	no-Diff	Down-regulated	no-Diff
XLOC_028024	44.8532	16.5619	1.53234	26.0261	73.7833	8.97613	39.6692	Down-regulated	Down-regulated	no-Diff	no-Diff	Down-regulated	no-Diff
XLOC_019553	10.7899	4.68464	0.553654	11.4697	16.4226	0.60023	0.0386677	Down-regulated	Down-regulated	no-Diff	no-Diff	Down-regulated	no-Diff	AT5G05340	58.72	298	2e-92		Peroxidase superfamily protein	GO:0004601_GO:0005576_GO:0006979_GO:0020037_GO:0042744_GO:0046872_GO:0055114_GO:0005618_GO:0048046_GO:0005515_GO:0005829_GO:0005794_GO:0009809_GO:0010089_GO:1901430_
XLOC_093697	1.29204	0.563743	0.520216	1.1405	0.922085	0.557608	2.48336	Down-regulated	Down-regulated	no-Diff	no-Diff	Down-regulated	no-Diff
XLOC_037373	2.35408	1.02795	0.950306	1.79405	1.35713	0.869239	1.86027	Down-regulated	Down-regulated	no-Diff	no-Diff	Down-regulated	no-Diff	AT5G47390	82.14	56	1e-23		myb-like transcription factor family protein	GO:0003677_GO:0005634_GO:0006351_GO:0008270_GO:0003700_GO:0006355_GO:0009651_GO:0009723_GO:0009737_GO:0009739_GO:0009751_GO:0009753_GO:0046686_GO:0000122_GO:0000976_GO:0030307_GO:0048366_GO:2000469_
XLOC_085115	3.90446	1.59924	1.21164	1.94271	4.42694	1.14656	3.21348	Down-regulated	Down-regulated	no-Diff	no-Diff	Down-regulated	no-Diff
XLOC_053639	4.51242	1.78183	1.67685	3.47816	2.99553	2.214	3.0965	Down-regulated	Down-regulated	no-Diff	no-Diff	Down-regulated	no-Diff	AT5G60050	23.53	357	2e-15		BTB/POZ domain-containing protein	GO:0009507_GO:0016567_
XLOC_104624	5.96403	1.73899	2.67388	3.21289	4.08855	2.3275	4.30655	Down-regulated	Down-regulated	no-Diff	no-Diff	Down-regulated	no-Diff	AT3G01990	81.16	69	2e-28	ACR6	ACT domain repeat 6	GO:0008152_GO:0009507_GO:0016597_
XLOC_012335	7.73703	3.65256	2.03488	6.21089	4.88639	2.60647	5.98111	Down-regulated	Down-regulated	no-Diff	no-Diff	Down-regulated	no-Diff	AT3G47430	61.78	225	2e-70	PEX11B	peroxin 11B	GO:0003674_GO:0005778_GO:0005779_GO:0016559_GO:0044375_GO:0007031_GO:0005515_GO:0005777_GO:0042802_
XLOC_016966	1.17726	0.487919	0.0551893	0.0613152	0.849885	0.203935	1.30221	Down-regulated	Down-regulated	no-Diff	no-Diff	Down-regulated	no-Diff
XLOC_099427	6.06634	2.86879	1.8151	4.39654	4.44667	1.83577	4.90827	Down-regulated	Down-regulated	no-Diff	no-Diff	Down-regulated	no-Diff
XLOC_142782	2.32148	1.09148	0.296692	1.24276	1.61509	0.534663	1.62187	Down-regulated	Down-regulated	no-Diff	no-Diff	Down-regulated	no-Diff
XLOC_084916	3.75307	1.41352	0.523481	3.93417	3.23114	7.58357	3.18895	Down-regulated	Down-regulated	no-Diff	no-Diff	Up-regulated	no-Diff	AT1G68920	50.3	165	1e-32		basic helix-loop-helix (bHLH) DNA-binding superfamily protein	GO:0003677_GO:0005634_GO:0006351_GO:0040008_GO:0046983_GO:0003700_GO:0006355_
XLOC_031279	3.35856	1.45625	0.894672	6.57204	3.27877	7.45346	2.31077	Down-regulated	Down-regulated	no-Diff	no-Diff	Up-regulated	no-Diff	AT5G17400	65.99	247	8e-84	ER-ANT1	endoplasmic reticulum-adenine nucleotide transporter 1	GO:0003735_GO:0005471_GO:0005739_GO:0005743_GO:0006412_GO:0006810_GO:0016021_GO:0055085_GO:0005789_GO:0048316_GO:0048364_GO:0048367_GO:0051503_
XLOC_056258	44.0917	19.9463	3.61935	84.3808	43.1252	124.647	40.8391	Down-regulated	Down-regulated	no-Diff	no-Diff	Up-regulated	no-Diff	AT4G17840	75	112	1e-37		FUNCTIONS IN: molecular_function unknown; INVOLVED IN: biological_process unknown; LOCATED IN: chloroplast, membrane; EXPRESSED IN: 23 plant structures; EXPRESSED DURING: 13 growth stages; CONTAINS InterPro DOMAIN/s: Abortive infection protein (InterPro:IPR003675); BEST Arabidopsis thaliana protein match is: unknown protein (TAIR:AT2G35260.1); Has 30201 Blast hits to 17322 proteins in 780 species…	GO:0003674_GO:0008150_GO:0009507_GO:0016021_
XLOC_045074	25.4155	9.74841	2.16707	49.8597	35.1642	97.236	21.339	Down-regulated	Down-regulated	no-Diff	no-Diff	Up-regulated	no-Diff	AT2G01830	50.39	258	3e-62	WOL, CRE1, WOL1, AHK4, ATCRE1	CHASE domain containing histidine kinase protein	GO:0000155_GO:0004673_GO:0005789_GO:0005886_GO:0016021_GO:0010086_GO:0000160_GO:0009885_GO:0009736_GO:0009884_GO:0008272_GO:0016036_GO:0071329_GO:0019955_GO:0010029_GO:0048831_GO:0010150_GO:0004721_GO:0006468_GO:0005515_GO:0043424_GO:0005034_GO:0009414_GO:0019899_GO:0019901_GO:0042742_GO:0048509_GO:0007231_GO:0033500_GO:0005783_
XLOC_054314	1.22455	0.403651	0.0913584	0.198696	0.574753	0.629242	1.00593	Down-regulated	Down-regulated	Down-regulated	Down-regulated	no-Diff	no-Diff	AT3G63470	49.38	322	4e-86	scpl40	serine carboxypeptidase-like 40	GO:0004185_GO:0005576_GO:0006508_GO:0051603_
XLOC_046903	1.07586	0.0575597	0.044665	0.0652681	0.216824	0.0147702	0.0123748	Down-regulated	Down-regulated	Down-regulated	Down-regulated	no-Diff	no-Diff	AT4G05200	43.86	497	8e-110	CRK25	cysteine-rich RLK (RECEPTOR-like protein kinase) 25	GO:0004674_GO:0005524_GO:0005576_GO:0005886_GO:0006468_GO:0006952_GO:0009506_GO:0016021_GO:0016301_GO:0016310_
XLOC_074945	2.6548	1.04911	0.414765	0.205312	0.908986	1.36657	2.34109	Down-regulated	Down-regulated	Down-regulated	Down-regulated	no-Diff	no-Diff	AT4G04570	38.98	236	8e-40	CRK40	cysteine-rich RLK (RECEPTOR-like protein kinase) 40	GO:0004674_GO:0005524_GO:0005576_GO:0005886_GO:0006468_GO:0009506_GO:0016021_GO:0016301_GO:0042742_
XLOC_053495	1.08355	0.473393	0.352121	0.226129	0.440833	0.711624	0.830499	Down-regulated	Down-regulated	Down-regulated	Down-regulated	no-Diff	no-Diff	AT1G09900	36.02	497	2e-95		Pentatricopeptide repeat (PPR-like) superfamily protein	GO:0003674_GO:0005739_GO:0008150_GO:0016020_
XLOC_051389	3.86159	1.37646	0.700049	0.631203	0.732507	0.0946515	0.147168	Down-regulated	Down-regulated	Down-regulated	Down-regulated	no-Diff	no-Diff
XLOC_046929	4.25692	1.63181	0.365783	1.50404	0.119682	0.0478452	0.0191538	Down-regulated	Down-regulated	Down-regulated	Down-regulated	no-Diff	no-Diff	AT5G53890	44.07	118	2e-11	PSKR2, AtPSKR2	phytosylfokine-alpha receptor 2	GO:0004674_GO:0005524_GO:0005886_GO:0006468_GO:0007169_GO:0016021_GO:0001653_GO:0009611_GO:0009507_
XLOC_052434	5.76372	2.06616	1.78321	4.94941	2.73324	3.64927	2.99536	Down-regulated	Down-regulated	no-Diff	Down-regulated	no-Diff	no-Diff	AT4G08170	75.48	310	2e-112		Inositol 1,3,4-trisphosphate 5/6-kinase family protein	GO:0000287_GO:0003824_GO:0005524_GO:0005622_GO:0005634_GO:0016310_GO:0032957_GO:0047325_GO:0052725_GO:0052726_GO:0005737_GO:0009611_
XLOC_056268	2.18963	0.928126	0.378643	1.11093	0.355963	2.05188	1.63833	Down-regulated	Down-regulated	no-Diff	Down-regulated	no-Diff	no-Diff	AT1G50200	71.22	139	6e-41	ALATS, ACD	Alanyl-tRNA synthetase	GO:0000049_GO:0003676_GO:0004813_GO:0005524_GO:0005737_GO:0006400_GO:0006419_GO:0009507_GO:0016597_GO:0046872_GO:0005739_GO:0046686_GO:0005829_
XLOC_029843	4.97404	2.44046	1.37317	2.80695	2.23599	3.40801	4.24081	Down-regulated	Down-regulated	no-Diff	Down-regulated	no-Diff	no-Diff	AT5G50330	59.18	98	2e-31		Protein kinase superfamily protein	GO:0004672_GO:0005524_GO:0005886_GO:0006468_GO:0016301_GO:0016310_GO:0009536_
XLOC_084040	3.51481	1.71352	0	4.20499	0.988801	4.47695	3.50985	Down-regulated	Down-regulated	no-Diff	Down-regulated	no-Diff	no-Diff	AT4G26540	41.1	146	1e-12		Leucine-rich repeat receptor-like protein kinase family protein	GO:0004674_GO:0005524_GO:0005886_GO:0006468_GO:0016021_GO:0016301_
XLOC_094608	1.43473	0.565607	0.461644	0.835787	0.262196	0.206596	0.15614	Down-regulated	Down-regulated	no-Diff	Down-regulated	no-Diff	no-Diff	AT4G10770	63.22	367	1e-112	ATOPT7, OPT7	oligopeptide transporter 7	GO:0015031_GO:0015198_GO:0015833_GO:0016021_GO:0055085_GO:0006857_GO:0016020_
XLOC_017021	4.39919	1.87686	0.415607	11.7366	30.2905	3.54953	4.71745	Down-regulated	Down-regulated	Up-regulated	Up-regulated	no-Diff	no-Diff
XLOC_037184	11.3601	5.33915	5.04531	16.4517	23.7509	13.9321	12.6797	Down-regulated	Down-regulated	no-Diff	Up-regulated	no-Diff	no-Diff	AT2G26850	55.9	322	7e-105		F-box family protein	GO:0003674_GO:0008150_GO:0009507_
XLOC_015950	2.36991	1.1305	0.534343	4.42539	5.13902	3.57819	1.80941	Down-regulated	Down-regulated	no-Diff	Up-regulated	no-Diff	no-Diff	AT1G71930	49.33	298	4e-72	VND7, ANAC030	vascular related NAC-domain protein 7	GO:0005634_GO:0006351_GO:0007275_GO:0071555_GO:0003700_GO:0006355_GO:0009733_GO:0009735_GO:0009737_GO:0009741_GO:0010089_GO:0010628_GO:0090059_GO:0005515_GO:0042802_GO:0042803_GO:0045893_GO:0046982_GO:0045491_GO:0043565_GO:0044212_GO:0048759_GO:0071365_GO:0009620_GO:0050832_
XLOC_019212	1.73754	0.743495	0.781766	1.59702	3.72194	0.934099	0.979339	Down-regulated	Down-regulated	no-Diff	Up-regulated	no-Diff	no-Diff	AT1G72125	48.77	529	1e-125		Major facilitator superfamily protein	GO:0005215_GO:0005886_GO:0006857_GO:0016021_
XLOC_110302	9.79686	4.25545	3.47657	16.2971	26.8175	13.9296	9.81124	Down-regulated	Down-regulated	no-Diff	Up-regulated	no-Diff	no-Diff
XLOC_144201	3.80726	1.50393	1.20293	6.97409	11.4295	5.25182	7.0994	Down-regulated	Down-regulated	no-Diff	Up-regulated	no-Diff	no-Diff
XLOC_055854	2.48519	0.823472	0.459094	0.932705	2.76805	1.33121	2.10885	Down-regulated	Down-regulated	Down-regulated	no-Diff	no-Diff	no-Diff	AT3G29180	66.82	223	3e-88		Protein of unknown function (DUF1336)	GO:0003674_GO:0005886_
XLOC_041274	8.88846	4.32996	3.14676	2.83424	5.23419	8.55463	4.90706	Down-regulated	Down-regulated	Down-regulated	no-Diff	no-Diff	no-Diff	AT1G77250	28.32	339	2e-32		RING/FYVE/PHD-type zinc finger family protein	GO:0003677_GO:0005634_GO:0006355_GO:0008270_
XLOC_108362	5.06904	2.00814	0.77103	1.53223	2.82059	2.78461	2.67428	Down-regulated	Down-regulated	Down-regulated	no-Diff	no-Diff	no-Diff	AT5G47390	80.82	73	5e-33		myb-like transcription factor family protein	GO:0003677_GO:0005634_GO:0006351_GO:0008270_GO:0003700_GO:0006355_GO:0009651_GO:0009723_GO:0009737_GO:0009739_GO:0009751_GO:0009753_GO:0046686_GO:0000122_GO:0000976_GO:0030307_GO:0048366_GO:2000469_
XLOC_020169	1.09982	0.139199	0.306101	0.219774	1.61646	0.0674932	1.26333	Down-regulated	Down-regulated	Down-regulated	no-Diff	no-Diff	no-Diff
XLOC_143485	2.32413	0.963141	0.365284	0.380976	1.6836	1.63513	2.14502	Down-regulated	Down-regulated	Down-regulated	no-Diff	no-Diff	no-Diff
XLOC_075146	29.8215	12.4095	9.07989	12.7771	22.6291	16.371	19.7704	Down-regulated	Down-regulated	Down-regulated	no-Diff	no-Diff	no-Diff	AT3G26300	39.44	355	2e-62	CYP71B34	cytochrome P450, family 71, subfamily B, polypeptide 34	GO:0005506_GO:0016020_GO:0016021_GO:0016709_GO:0019825_GO:0020037_GO:0044550_GO:0055114_
XLOC_092350	7.09129	2.97915	0.577232	4.83678	5.27204	5.80654	3.71279	Down-regulated	Down-regulated	no-Diff	no-Diff	no-Diff	no-Diff	AT1G64110	60.38	795	0		P-loop containing nucleoside triphosphate hydrolases superfamily protein	GO:0005524_GO:0005634_GO:0005886_GO:0008568_GO:0016787_GO:0016887_GO:0031122_GO:0048235_
XLOC_101282	7.92489	3.61866	3.86366	10.1208	12.3618	7.65906	10.595	Down-regulated	Down-regulated	no-Diff	no-Diff	no-Diff	no-Diff	AT5G66750	62.77	752	0	DDM1, CHR01, CHR1, CHA1, SOM4, SOM1, ATDDM1	chromatin remodeling 1	GO:0003677_GO:0004386_GO:0005524_GO:0005634_GO:0006351_GO:0006349_GO:0044030_GO:0051574_GO:0000786_GO:0004003_GO:0016887_GO:0090241_GO:0005515_GO:0006344_GO:0009294_GO:0032197_GO:0006346_
XLOC_094851	3.83711	1.29558	0.421604	5.37806	4.13104	4.12758	3.49074	Down-regulated	Down-regulated	no-Diff	no-Diff	no-Diff	no-Diff	AT3G07040	27.69	390	2e-32	RPM1, RPS3	NB-ARC domain-containing disease resistance protein	GO:0005524_GO:0006952_GO:0012505_GO:0043531_GO:0005515_GO:0005886_GO:0000166_GO:0009626_
XLOC_035776	1.40256	0.628676	0.185038	2.00245	0.728539	1.96589	0.851977	Down-regulated	Down-regulated	no-Diff	no-Diff	no-Diff	no-Diff	AT5G17400	73.15	216	5e-83	ER-ANT1	endoplasmic reticulum-adenine nucleotide transporter 1	GO:0003735_GO:0005471_GO:0005739_GO:0005743_GO:0006412_GO:0006810_GO:0016021_GO:0055085_GO:0005789_GO:0048316_GO:0048364_GO:0048367_GO:0051503_
XLOC_046845	5.2352	2.28102	1.22542	3.43737	9.74514	3.72716	3.80434	Down-regulated	Down-regulated	no-Diff	no-Diff	no-Diff	no-Diff	AT2G36840	51.76	313	4e-80		ACT-like superfamily protein	GO:0005634_GO:0008152_GO:0016597_
XLOC_097199	4.00483	1.86941	0.257514	3.84215	5.41345	5.76384	6.94301	Down-regulated	Down-regulated	no-Diff	no-Diff	no-Diff	no-Diff	AT5G33320	61.21	116	3e-36	CUE1, PPT, ARAPPT	Glucose-6-phosphate/phosphate translocator-related	GO:0009507_GO:0015297_GO:0016021_GO:0031969_GO:0009528_GO:0009941_GO:0015120_GO:0015121_GO:0015713_GO:0015714_GO:0005739_GO:0009536_
XLOC_040780	13.1348	3.2921	3.55103	9.11938	8.73445	7.53688	15.0574	Down-regulated	Down-regulated	no-Diff	no-Diff	no-Diff	no-Diff
XLOC_113545	1.2905	0.591312	0.436568	1.65616	0.820553	1.37056	0.777157	Down-regulated	Down-regulated	no-Diff	no-Diff	no-Diff	no-Diff	AT5G17400	68.67	233	5e-84	ER-ANT1	endoplasmic reticulum-adenine nucleotide transporter 1	GO:0003735_GO:0005471_GO:0005739_GO:0005743_GO:0006412_GO:0006810_GO:0016021_GO:0055085_GO:0005789_GO:0048316_GO:0048364_GO:0048367_GO:0051503_
XLOC_109531	1.16363	0.481541	0.240709	0.6197	0.628572	1.03879	1.26817	Down-regulated	Down-regulated	no-Diff	no-Diff	no-Diff	no-Diff	AT2G44480	48.86	88	2e-21	BGLU17	beta glucosidase 17	GO:0004553_GO:0005576_GO:0005975_GO:0008422_GO:0009651_GO:0009725_GO:0019762_
XLOC_023453	2.59766	1.24821	0.663477	2.31347	2.16015	2.33008	2.06927	Down-regulated	Down-regulated	no-Diff	no-Diff	no-Diff	no-Diff
XLOC_021229	1.77595	0.861724	0.841211	2.06656	2.39411	2.5832	2.40478	Down-regulated	Down-regulated	no-Diff	no-Diff	no-Diff	no-Diff
XLOC_041246	13.2994	5.86993	6.33553	13.7054	16.8517	13.3007	11.1712	Down-regulated	Down-regulated	no-Diff	no-Diff	no-Diff	no-Diff	AT2G26850	71.57	102	5e-43		F-box family protein	GO:0003674_GO:0008150_GO:0009507_
XLOC_080413	2.26393	1.01642	0.847158	1.11668	3.03128	1.40572	4.05225	Down-regulated	Down-regulated	no-Diff	no-Diff	no-Diff	no-Diff
XLOC_088377	3.25365	1.21982	1.2244	1.58041	1.70419	2.69959	2.37925	Down-regulated	Down-regulated	no-Diff	no-Diff	no-Diff	no-Diff	AT1G05200	52.3	304	1e-62	ATGLR3.4, GLR3.4, GLUR3	glutamate receptor 3.4	GO:0004970_GO:0005217_GO:0005576_GO:0016021_GO:0006874_GO:0009416_GO:0005886_GO:0009611_GO:0019722_GO:0070417_GO:0071215_GO:0071260_GO:0071311_GO:0005262_GO:0006816_GO:0008066_GO:0071230_GO:0005515_GO:0009507_GO:0009536_GO:0015276_GO:0034220_
XLOC_139794	4.69116	1.50714	1.99438	2.80308	2.27086	0.785315	1.76737	Down-regulated	Down-regulated	no-Diff	no-Diff	no-Diff	no-Diff	AT2G16720	46.36	220	4e-43	MYB7, ATMYB7, ATY49	myb domain protein 7	GO:0003677_GO:0005634_GO:0003700_GO:0009651_GO:0009751_GO:1900384_GO:0006355_
XLOC_115471	2.28216	1.10506	0.917376	2.30378	2.06664	1.32975	1.96829	Down-regulated	Down-regulated	no-Diff	no-Diff	no-Diff	no-Diff	AT1G63850	23.29	395	5e-12		BTB/POZ domain-containing protein	GO:0005634_GO:0016567_
XLOC_006006	1.14722	0.515711	0.529964	0.68302	0.846464	1.60244	0.937125	Down-regulated	Down-regulated	no-Diff	no-Diff	no-Diff	no-Diff
XLOC_054019	2.05258	0.495602	0.734343	2.62488	1.71471	2.5898	1.16623	Down-regulated	Down-regulated	no-Diff	no-Diff	no-Diff	no-Diff
XLOC_082663	21.1251	9.50766	10.5239	17.4675	13.0127	15.996	19.741	Down-regulated	Down-regulated	no-Diff	no-Diff	no-Diff	no-Diff
XLOC_101794	2.94984	1.20473	0.42829	1.78205	1.82285	2.45345	1.78885	Down-regulated	Down-regulated	no-Diff	no-Diff	no-Diff	no-Diff	AT3G48320	40.92	457	1e-76	CYP71A21	cytochrome P450, family 71, subfamily A, polypeptide 21	GO:0005506_GO:0016020_GO:0016021_GO:0016709_GO:0019825_GO:0020037_GO:0044550_GO:0055114_
XLOC_101962	1.50434	0.688019	0.113052	1.60163	1.14345	1.51021	1.34114	Down-regulated	Down-regulated	no-Diff	no-Diff	no-Diff	no-Diff
XLOC_033386	6.1711	16.2181	2.45077	2.59984	0.0459115	0.983334	0.0369726	Up-regulated	Down-regulated	Down-regulated	Down-regulated	Down-regulated	Down-regulated	AT1G15520	65.2	1411	0	PDR12, ATPDR12, ABCG40, ATABCG40	pleiotropic drug resistance 12	GO:0005524_GO:0006952_GO:0016021_GO:0042626_GO:0005886_GO:0015692_GO:0006855_GO:0009723_GO:0009751_GO:0009753_GO:0010193_GO:0046865_GO:0080168_
XLOC_041292	8.33561	22.7379	3.99966	2.77633	0.0707517	0.637732	0.0490534	Up-regulated	Down-regulated	Down-regulated	Down-regulated	Down-regulated	Down-regulated	AT1G15520	66.02	1286	0	PDR12, ATPDR12, ABCG40, ATABCG40	pleiotropic drug resistance 12	GO:0005524_GO:0006952_GO:0016021_GO:0042626_GO:0005886_GO:0015692_GO:0006855_GO:0009723_GO:0009751_GO:0009753_GO:0010193_GO:0046865_GO:0080168_
XLOC_064250	1.13836	2.46552	0.486604	0.529803	0.144118	0.446638	0.0939553	Up-regulated	Down-regulated	Down-regulated	Down-regulated	Down-regulated	Down-regulated	AT4G25800	34.6	341	4e-43		Calmodulin-binding protein	GO:0003677_GO:0005516_GO:0005634_GO:0006351_GO:0006355_GO:0006950_
XLOC_124083	2.00381	7.3055	0.602712	0.594709	0.0422846	0.359668	0	Up-regulated	Down-regulated	Down-regulated	Down-regulated	Down-regulated	Down-regulated	AT3G60340	62.36	263	6e-100		alpha/beta-Hydrolases superfamily protein	GO:0008474_GO:0098599_GO:0005773_GO:0005829_
XLOC_037842	2.876	7.99841	0.48398	1.31163	0.283218	1.03724	0.0941847	Up-regulated	Down-regulated	Down-regulated	Down-regulated	Down-regulated	Down-regulated	AT1G71140	53.4	470	1e-115		MATE efflux family protein	GO:0005215_GO:0005886_GO:0015297_GO:0016020_GO:0016021_GO:0005774_
XLOC_021176	7.66979	26.7303	2.04345	1.53224	2.6097	0.749378	1.06825	Up-regulated	Down-regulated	Down-regulated	Down-regulated	Down-regulated	Down-regulated	AT1G30900	61.05	593	0	VSR6, VSR3;3, BP80-3;3	VACUOLAR SORTING RECEPTOR 6	GO:0000139_GO:0005509_GO:0005794_GO:0005887_GO:0015031_GO:0016021_GO:0030665_GO:0031902_GO:0006623_GO:0017119_
XLOC_015589	8.86586	29.0681	2.3605	2.74281	2.2192	1.72045	1.11141	Up-regulated	Down-regulated	Down-regulated	Down-regulated	Down-regulated	Down-regulated	AT1G30900	61.46	384	2e-133	VSR6, VSR3;3, BP80-3;3	VACUOLAR SORTING RECEPTOR 6	GO:0000139_GO:0005509_GO:0005794_GO:0005887_GO:0015031_GO:0016021_GO:0030665_GO:0031902_GO:0006623_GO:0017119_
XLOC_028888	1.44692	3.73676	0.686148	0.354388	0.533934	0.232621	0.422244	Up-regulated	Down-regulated	Down-regulated	Down-regulated	Down-regulated	Down-regulated	AT4G05200	38.89	558	2e-96	CRK25	cysteine-rich RLK (RECEPTOR-like protein kinase) 25	GO:0004674_GO:0005524_GO:0005576_GO:0005886_GO:0006468_GO:0006952_GO:0009506_GO:0016021_GO:0016301_GO:0016310_
XLOC_006166	2.0024	5.0999	0.71664	0.619105	0.174572	0.403491	0.245055	Up-regulated	Down-regulated	Down-regulated	Down-regulated	Down-regulated	Down-regulated	AT4G21410	31.68	322	3e-35	CRK29	cysteine-rich RLK (RECEPTOR-like protein kinase) 29	GO:0004674_GO:0005524_GO:0005576_GO:0006468_GO:0006952_GO:0009506_GO:0016021_GO:0016301_GO:0005773_GO:0009737_GO:0005886_
XLOC_035529	2.83489	7.20255	0.771594	0.234526	0.159535	0.206934	0.261235	Up-regulated	Down-regulated	Down-regulated	Down-regulated	Down-regulated	Down-regulated	AT1G21270	33.28	679	4e-99	WAK2	wall-associated kinase 2	GO:0004674_GO:0005509_GO:0005524_GO:0006468_GO:0007166_GO:0016021_GO:0030247_GO:0005886_GO:0009751_GO:0005623_GO:0009311_GO:0009826_GO:0009992_
XLOC_117638	23.5256	111.254	11.0509	10.5127	4.41489	8.86609	3.48029	Up-regulated	Down-regulated	Down-regulated	Down-regulated	Down-regulated	Down-regulated	AT5G24530	60.88	340	5e-127	DMR6	2-oxoglutarate (2OG) and Fe(II)-dependent oxygenase superfamily protein	GO:0005737_GO:0009813_GO:0016706_GO:0046872_GO:0055114_GO:0002229_GO:0002239_GO:0009617_GO:0009620_GO:0009751_GO:0042742_GO:0033759_GO:0051553_
XLOC_002303	1.18748	2.42896	0.476075	0.225802	0.0799805	0.169738	0.0720822	Up-regulated	Down-regulated	Down-regulated	Down-regulated	Down-regulated	Down-regulated
XLOC_076408	6.16774	12.8109	0.206215	0.206919	0.286952	0.167644	0.427446	Up-regulated	Down-regulated	Down-regulated	Down-regulated	Down-regulated	Down-regulated	AT1G21230	53.19	188	3e-51	WAK5	wall associated kinase 5	GO:0004674_GO:0005509_GO:0005524_GO:0005576_GO:0006468_GO:0007166_GO:0016021_GO:0016301_GO:0030247_GO:0005886_
XLOC_125273	1.58889	3.43017	0.330253	0.469343	0.0791978	0.121641	0.085311	Up-regulated	Down-regulated	Down-regulated	Down-regulated	Down-regulated	Down-regulated	AT5G10530	55.56	333	1e-98		Concanavalin A-like lectin protein kinase family protein	GO:0004674_GO:0005524_GO:0005886_GO:0006468_GO:0016021_GO:0016301_GO:0030246_
XLOC_053525	1.51434	19.1471	0	0	0	0	0	Up-regulated	Down-regulated	Down-regulated	Down-regulated	Down-regulated	Down-regulated	AT1G29890	81.05	95	8e-42		O-acetyltransferase family protein	GO:0005794_GO:0009834_GO:1990937_
XLOC_024257	2.85209	6.77077	0.798972	0.125066	0.461053	0.128068	0.85255	Up-regulated	Down-regulated	Down-regulated	Down-regulated	Down-regulated	Down-regulated	AT1G21230	39.12	731	2e-127	WAK5	wall associated kinase 5	GO:0004674_GO:0005509_GO:0005524_GO:0005576_GO:0006468_GO:0007166_GO:0016021_GO:0016301_GO:0030247_GO:0005886_
XLOC_011843	5.94745	12.2334	1.30711	1.38241	1.62129	1.91815	1.6868	Up-regulated	Down-regulated	Down-regulated	Down-regulated	Down-regulated	Down-regulated	AT5G60900	56.86	299	1e-98	RLK1	receptor-like protein kinase 1	GO:0004674_GO:0005886_GO:0006468_GO:0016301_GO:0030246_
XLOC_013388	3.77364	9.3979	0.699812	0.1349	0.364874	0.059138	0.392895	Up-regulated	Down-regulated	Down-regulated	Down-regulated	Down-regulated	Down-regulated	AT1G21240	37.88	718	6e-117	WAK3	wall associated kinase 3	GO:0004674_GO:0005509_GO:0005524_GO:0006468_GO:0007166_GO:0016021_GO:0016301_GO:0030247_GO:0005886_
XLOC_034304	43.4573	92.8575	21.699	12.7743	1.07084	4.85823	0.393091	Up-regulated	Down-regulated	Down-regulated	Down-regulated	Down-regulated	Down-regulated	AT3G57260	49.68	312	1e-78	BGL2, PR2, BG2, PR-2	beta-1,3-glucanase 2	GO:0004553_GO:0005783_GO:0005975_GO:0009507_GO:0009627_GO:0030247_GO:0042973_GO:0046658_GO:0004338_GO:0005773_GO:0005618_GO:0009409_GO:0048046_GO:0005515_GO:0008810_
XLOC_141823	4.35765	19.1967	1.52339	1.61211	0.497032	0.594672	0.973574	Up-regulated	Down-regulated	Down-regulated	Down-regulated	Down-regulated	Down-regulated	AT3G47110	39.67	121	2e-19		Leucine-rich repeat protein kinase family protein	GO:0004674_GO:0005524_GO:0005886_GO:0006468_GO:0007169_GO:0016021_GO:0016301_GO:0016310_
XLOC_077708	4.87375	10.3758	1.35894	0.356894	0.548921	0.331315	1.06273	Up-regulated	Down-regulated	Down-regulated	Down-regulated	Down-regulated	Down-regulated
XLOC_063536	1.47004	4.21759	0.413369	0.183669	0.0782375	0.396861	0.086857	Up-regulated	Down-regulated	Down-regulated	Down-regulated	Down-regulated	Down-regulated	AT2G34930	35.16	910	5e-98		disease resistance family protein / LRR family protein	GO:0006952_GO:0007165_GO:0005618_GO:0050832_
XLOC_060197	2.01289	4.87227	0.775644	0.542837	0.479451	0.554117	0.0651911	Up-regulated	Down-regulated	Down-regulated	Down-regulated	Down-regulated	Down-regulated	AT2G38290	67.93	449	3e-172	ATAMT2, AMT2;1, AMT2	ammonium transporter 2	GO:0005737_GO:0005887_GO:0008519_GO:0015695_GO:0019740_GO:0072488_GO:0005886_GO:0015398_GO:0015696_GO:0009624_GO:0009506_
XLOC_059375	2.58823	6.66874	1.10107	0.517403	0.0768154	0.328829	0.427961	Up-regulated	Down-regulated	Down-regulated	Down-regulated	Down-regulated	Down-regulated	AT3G07040	27.32	560	6e-40	RPM1, RPS3	NB-ARC domain-containing disease resistance protein	GO:0005524_GO:0006952_GO:0012505_GO:0043531_GO:0005515_GO:0005886_GO:0000166_GO:0009626_
XLOC_045547	8.62758	28.7081	0.541942	0.300161	0.0643542	0.213726	0.0673389	Up-regulated	Down-regulated	Down-regulated	Down-regulated	Down-regulated	Down-regulated	AT1G13110	45.72	479	6e-116	CYP71B7	cytochrome P450, family 71 subfamily B, polypeptide 7	GO:0005506_GO:0016020_GO:0016021_GO:0016709_GO:0019825_GO:0020037_GO:0044550_GO:0055114_GO:0098542_
XLOC_033334	3.0063	8.01323	0.944739	0.904988	0.473302	1.02923	0.537379	Up-regulated	Down-regulated	Down-regulated	Down-regulated	Down-regulated	Down-regulated	AT1G66880	25.76	198	5e-13		Protein kinase superfamily protein	GO:0004674_GO:0005524_GO:0005886_GO:0006468_GO:0016021_
XLOC_055439	1.17555	3.16833	0.131461	0.210143	0.353359	0.264502	0.182036	Up-regulated	Down-regulated	Down-regulated	Down-regulated	Down-regulated	Down-regulated	AT4G08850	40.02	1082	0		Leucine-rich repeat receptor-like protein kinase family protein	GO:0004674_GO:0005524_GO:0005634_GO:0005886_GO:0006468_GO:0016021_GO:0016301_GO:0016020_GO:0009506_GO:0005515_GO:0010183_GO:0090406_
XLOC_120842	2.38875	8.20587	1.04427	0.123718	0.157791	0.0998731	0.0835689	Up-regulated	Down-regulated	Down-regulated	Down-regulated	Down-regulated	Down-regulated	AT2G17040	69.94	173	7e-70	anac036, NAC036	NAC domain containing protein 36	GO:0003677_GO:0005634_GO:0006351_GO:0006355_GO:0007275_GO:0003700_GO:0010200_GO:0009965_GO:0045792_GO:0048281_
XLOC_119793	1.64009	3.94341	0.601516	0.518308	0.266482	0.537531	0.387046	Up-regulated	Down-regulated	Down-regulated	Down-regulated	Down-regulated	Down-regulated	AT2G17040	70.81	161	3e-66	anac036, NAC036	NAC domain containing protein 36	GO:0003677_GO:0005634_GO:0006351_GO:0006355_GO:0007275_GO:0003700_GO:0010200_GO:0009965_GO:0045792_GO:0048281_
XLOC_119431	3.66838	7.83852	0.567724	0.202656	0.171883	0.447416	0.131368	Up-regulated	Down-regulated	Down-regulated	Down-regulated	Down-regulated	Down-regulated	AT1G21240	47.77	404	6e-101	WAK3	wall associated kinase 3	GO:0004674_GO:0005509_GO:0005524_GO:0006468_GO:0007166_GO:0016021_GO:0016301_GO:0030247_GO:0005886_
XLOC_117637	5.5261	20.7324	1.65415	1.85795	0.507646	1.5528	0.233018	Up-regulated	Down-regulated	Down-regulated	Down-regulated	Down-regulated	Down-regulated	AT5G24530	39.83	236	3e-39	DMR6	2-oxoglutarate (2OG) and Fe(II)-dependent oxygenase superfamily protein	GO:0005737_GO:0009813_GO:0016706_GO:0046872_GO:0055114_GO:0002229_GO:0002239_GO:0009617_GO:0009620_GO:0009751_GO:0042742_GO:0033759_GO:0051553_
XLOC_111098	2.72762	5.8983	1.20875	0.22266	0.280592	0.236339	0.289323	Up-regulated	Down-regulated	Down-regulated	Down-regulated	Down-regulated	Down-regulated	AT2G19130	59.64	275	3e-94		S-locus lectin protein kinase family protein	GO:0004672_GO:0005524_GO:0005886_GO:0016021_GO:0030246_GO:0048544_
XLOC_025461	7.71069	18.1084	2.49738	1.40558	0.314853	0.700576	0.474818	Up-regulated	Down-regulated	Down-regulated	Down-regulated	Down-regulated	Down-regulated	AT4G11070	53.91	128	2e-26	WRKY41, AtWRKY41	WRKY family transcription factor	GO:0003700_GO:0005634_GO:0006351_GO:0006355_GO:0043565_
XLOC_106119	1.91268	6.20682	0.743127	0.329152	0.0502235	0.213523	0.0814969	Up-regulated	Down-regulated	Down-regulated	Down-regulated	Down-regulated	Down-regulated	AT5G10530	41.92	520	5e-83		Concanavalin A-like lectin protein kinase family protein	GO:0004674_GO:0005524_GO:0005886_GO:0006468_GO:0016021_GO:0016301_GO:0030246_
XLOC_019766	1.39196	4.88455	0.330892	0.0943231	0.33997	0.16064	0.309649	Up-regulated	Down-regulated	Down-regulated	Down-regulated	Down-regulated	Down-regulated	AT3G53810	55.95	613	0		Concanavalin A-like lectin protein kinase family protein	GO:0004674_GO:0005524_GO:0005886_GO:0006468_GO:0016021_GO:0016301_GO:0030246_GO:0009555_
XLOC_021773	2.39188	4.88413	0.465359	0.176629	0.143642	0.0812822	0.157336	Up-regulated	Down-regulated	Down-regulated	Down-regulated	Down-regulated	Down-regulated	AT3G47570	41.21	961	3e-179		Leucine-rich repeat protein kinase family protein	GO:0004674_GO:0005524_GO:0006468_GO:0007169_GO:0016021_GO:0016301_GO:0005886_
XLOC_012468	1.21024	2.79187	0.526522	0.332505	0.272355	0.329676	0.134887	Up-regulated	Down-regulated	Down-regulated	Down-regulated	Down-regulated	Down-regulated	AT2G20780	69.7	462	1e-167		Major facilitator superfamily protein	GO:0005351_GO:0005886_GO:0015144_GO:0016020_
XLOC_004278	2.08529	6.70467	0.818855	0.673027	0.613701	0.771218	0.301452	Up-regulated	Down-regulated	Down-regulated	Down-regulated	Down-regulated	Down-regulated
XLOC_006504	1.24099	2.92264	0.57098	0.270581	0.291775	0.154229	0.546803	Up-regulated	Down-regulated	Down-regulated	Down-regulated	Down-regulated	Down-regulated
XLOC_029635	7.75866	32.6115	2.27232	3.0503	3.84818	1.98442	3.21282	Up-regulated	Down-regulated	Down-regulated	Down-regulated	Down-regulated	Down-regulated
XLOC_074818	1.64278	4.10563	0.183858	0.407546	0.268368	0.0777951	0.174418	Up-regulated	Down-regulated	Down-regulated	Down-regulated	Down-regulated	Down-regulated	AT5G45480	30.53	380	4e-36		Protein of unknown function (DUF594)	GO:0003674_GO:0008150_GO:0016021_GO:0005886_
XLOC_135019	2.04587	4.1882	0.860654	0.144147	0.19102	0.183595	0.549674	Up-regulated	Down-regulated	Down-regulated	Down-regulated	Down-regulated	Down-regulated
XLOC_136589	1.39616	3.16031	0.492108	0.217091	0.266253	0.0335025	0.176212	Up-regulated	Down-regulated	Down-regulated	Down-regulated	Down-regulated	Down-regulated	AT1G45616	33.7	997	3e-99	AtRLP6, RLP6	receptor like protein 6	GO:0006952_GO:0016021_GO:0007165_GO:0016020_
XLOC_083799	4.21217	8.54505	1.33952	2.4827	1.96553	1.62904	1.94605	Up-regulated	Down-regulated	no-Diff	Down-regulated	Down-regulated	Down-regulated	AT1G16670	54.93	355	7e-118		Protein kinase superfamily protein	GO:0005524_GO:0005886_GO:0016301_GO:0004674_GO:0046777_
XLOC_023800	10.6444	29.7405	2.07336	8.60373	0.680786	4.90713	0.520245	Up-regulated	Down-regulated	no-Diff	Down-regulated	Down-regulated	Down-regulated	AT1G06700	56.17	235	5e-75		Protein kinase superfamily protein	GO:0004715_GO:0005524_GO:0016301_GO:0019901_GO:0005886_GO:0009506_
XLOC_036375	1.73614	3.6762	0.63903	1.0569	0.218812	0.404762	0.185895	Up-regulated	Down-regulated	no-Diff	Down-regulated	Down-regulated	Down-regulated	AT4G26120	47.4	500	1e-117		Ankyrin repeat family protein / BTB/POZ domain-containing protein	GO:0016567_GO:0010200_
XLOC_121063	15.298	36.6111	4.10459	8.05588	4.15859	6.67548	4.05548	Up-regulated	Down-regulated	no-Diff	Down-regulated	Down-regulated	Down-regulated	AT1G65820	62.3	122	6e-44		microsomal glutathione s-transferase, putative	GO:0002540_GO:0004364_GO:0004602_GO:0016021_GO:0019370_GO:0055114_GO:0005773_GO:0005783_GO:0016020_GO:0005794_
XLOC_045455	1.5142	9.53535	0.641379	0.778567	0.32508	0.635191	0.452697	Up-regulated	Down-regulated	no-Diff	Down-regulated	Down-regulated	Down-regulated	AT1G21270	39.29	733	2e-131	WAK2	wall-associated kinase 2	GO:0004674_GO:0005509_GO:0005524_GO:0006468_GO:0007166_GO:0016021_GO:0030247_GO:0005886_GO:0009751_GO:0005623_GO:0009311_GO:0009826_GO:0009992_
XLOC_089741	4.80035	9.67159	1.10357	2.91198	1.8282	2.21497	0.657676	Up-regulated	Down-regulated	no-Diff	Down-regulated	Down-regulated	Down-regulated	AT2G36870	72.37	76	4e-28	XTH32	xyloglucan endotransglucosylase/hydrolase 32	GO:0004553_GO:0005576_GO:0005618_GO:0005975_GO:0010411_GO:0016762_GO:0016798_GO:0042546_GO:0048046_GO:0071555_GO:0016998_
XLOC_021354	1.80461	3.96921	0.190899	1.02178	0.437028	0.829735	0.403839	Up-regulated	Down-regulated	no-Diff	Down-regulated	Down-regulated	Down-regulated	AT3G20660	60.16	497	6e-139	AtOCT4, 4-Oct	organic cation/carnitine transporter4	GO:0005351_GO:0005524_GO:0005886_GO:0006811_GO:0015144_GO:0016020_GO:0016021_GO:0022891_GO:0055085_GO:0009535_GO:0009705_GO:0042631_
XLOC_144544	1.44646	3.65598	0.282583	1.12338	0.574405	0.38271	0.100202	Up-regulated	Down-regulated	no-Diff	Down-regulated	Down-regulated	Down-regulated	AT1G15950	65.91	132	6e-46	CCR1, IRX4, ATCCR1	cinnamoyl coa reductase 1	GO:0003824_GO:0005737_GO:0050662_GO:0055114_GO:0009809_GO:0016621_GO:0005829_GO:0007623_GO:0009409_
XLOC_105969	1.31427	3.0939	0.235517	0.870784	0.0717916	0.0917562	0.0645619	Up-regulated	Down-regulated	no-Diff	Down-regulated	Down-regulated	Down-regulated	AT3G47570	43.84	365	7e-77		Leucine-rich repeat protein kinase family protein	GO:0004674_GO:0005524_GO:0006468_GO:0007169_GO:0016021_GO:0016301_GO:0005886_
XLOC_008880	1.32023	6.96515	0.223646	1.10725	0.482508	0.240351	0.162673	Up-regulated	Down-regulated	no-Diff	Down-regulated	Down-regulated	Down-regulated	AT2G37040	75.72	692	0	PAL1, ATPAL1	PHE ammonia lyase 1	GO:0005737_GO:0006559_GO:0009699_GO:0009800_GO:0045548_GO:0006979_GO:0080167_GO:0009555_GO:0009819_GO:0010224_GO:0046244_GO:0046274_GO:0005515_GO:0006952_GO:0009611_
XLOC_103877	4.4931	10.8453	1.64674	2.37895	0.684033	1.74345	0.343894	Up-regulated	Down-regulated	no-Diff	Down-regulated	Down-regulated	Down-regulated	AT3G14460	28.79	712	1e-61		LRR and NB-ARC domains-containing disease resistance protein	GO:0005524_GO:0005634_GO:0006952_GO:0043531_
XLOC_113832	1.6163	8.68016	0.724845	1.46685	5.31784	0.265833	0.764022	Up-regulated	Down-regulated	no-Diff	Up-regulated	Down-regulated	Down-regulated	AT2G37040	75.87	692	0	PAL1, ATPAL1	PHE ammonia lyase 1	GO:0005737_GO:0006559_GO:0009699_GO:0009800_GO:0045548_GO:0006979_GO:0080167_GO:0009555_GO:0009819_GO:0010224_GO:0046244_GO:0046274_GO:0005515_GO:0006952_GO:0009611_
XLOC_064709	2.34095	5.70031	0.792814	0.195497	0.011966	0	0.0452205	Up-regulated	Down-regulated	Down-regulated	no-Diff	Down-regulated	Down-regulated	AT1G21240	36.24	712	2e-83	WAK3	wall associated kinase 3	GO:0004674_GO:0005509_GO:0005524_GO:0006468_GO:0007166_GO:0016021_GO:0016301_GO:0030247_GO:0005886_
XLOC_063682	4.65595	11.2476	1.72569	1.43347	2.59741	2.10416	2.03414	Up-regulated	Down-regulated	Down-regulated	no-Diff	Down-regulated	Down-regulated	AT4G23810	50.37	135	1e-28	WRKY53, ATWRKY53	WRKY family transcription factor	GO:0003700_GO:0005634_GO:0006351_GO:0043565_GO:0006355_GO:0003677_GO:0045893_GO:0031347_GO:0005515_GO:0010200_GO:0009816_GO:0009507_GO:0010150_GO:0009751_GO:0010193_GO:0042542_
XLOC_065892	2.20584	8.90806	0.853771	0.817625	1.28344	0.987358	0.234901	Up-regulated	Down-regulated	Down-regulated	no-Diff	Down-regulated	Down-regulated
XLOC_072919	1.21155	3.44815	0.361473	0.368248	0.620065	0.40438	0.478698	Up-regulated	Down-regulated	Down-regulated	no-Diff	Down-regulated	Down-regulated	AT1G21230	41.72	731	2e-139	WAK5	wall associated kinase 5	GO:0004674_GO:0005509_GO:0005524_GO:0005576_GO:0006468_GO:0007166_GO:0016021_GO:0016301_GO:0030247_GO:0005886_
XLOC_076468	5.19764	13.1163	0.192752	0.70017	0.0171868	0.184323	0	Up-regulated	Down-regulated	Down-regulated	no-Diff	Down-regulated	Down-regulated	AT1G14290	59.07	259	5e-85	SBH2	sphingoid base hydroxylase 2	GO:0003824_GO:0005506_GO:0005789_GO:0006633_GO:0016021_GO:0016491_GO:0055114_GO:0000170_GO:0009640_GO:0046520_GO:0005783_GO:0005794_
XLOC_110477	2.24924	7.62579	0.376457	0.497383	0.0325753	0.180392	0	Up-regulated	Down-regulated	Down-regulated	no-Diff	Down-regulated	Down-regulated	AT1G21270	34.66	277	1e-37	WAK2	wall-associated kinase 2	GO:0004674_GO:0005509_GO:0005524_GO:0006468_GO:0007166_GO:0016021_GO:0030247_GO:0005886_GO:0009751_GO:0005623_GO:0009311_GO:0009826_GO:0009992_
XLOC_025499	2.56901	6.09703	1.09154	0.953845	1.95743	0.585604	1.0112	Up-regulated	Down-regulated	Down-regulated	no-Diff	Down-regulated	Down-regulated	AT3G53810	48.31	236	6e-58		Concanavalin A-like lectin protein kinase family protein	GO:0004674_GO:0005524_GO:0005886_GO:0006468_GO:0016021_GO:0016301_GO:0030246_GO:0009555_
XLOC_030002	7.18047	18.9855	0.267381	2.78933	0.147653	0.776033	0	Up-regulated	Down-regulated	Down-regulated	no-Diff	Down-regulated	Down-regulated
XLOC_065704	3.27873	10.8435	1.58257	1.01115	1.86111	0.433137	0.645261	Up-regulated	Down-regulated	Down-regulated	no-Diff	Down-regulated	Down-regulated	AT5G10530	51.34	337	7e-93		Concanavalin A-like lectin protein kinase family protein	GO:0004674_GO:0005524_GO:0005886_GO:0006468_GO:0016021_GO:0016301_GO:0030246_
XLOC_090560	13.1837	29.4332	4.58262	4.15075	7.47924	1.95275	5.58473	Up-regulated	Down-regulated	Down-regulated	no-Diff	Down-regulated	Down-regulated
XLOC_126833	13.5611	40.8615	3.22377	1.86879	8.11791	4.48884	2.65854	Up-regulated	Down-regulated	Down-regulated	no-Diff	Down-regulated	Down-regulated	AT1G21270	28.21	312	2e-20	WAK2	wall-associated kinase 2	GO:0004674_GO:0005509_GO:0005524_GO:0006468_GO:0007166_GO:0016021_GO:0030247_GO:0005886_GO:0009751_GO:0005623_GO:0009311_GO:0009826_GO:0009992_
XLOC_089322	18.4674	38.4142	3.23563	226.192	9.08539	125.079	2.26103	Up-regulated	Down-regulated	Up-regulated	Down-regulated	Up-regulated	Down-regulated	AT1G14360	63.66	366	3e-114	ATUTR3, UTR3	UDP-galactose transporter 3	GO:0005459_GO:0015165_GO:0072334_GO:0005460_GO:0009553_GO:0009555_GO:0030173_GO:0030176_GO:0030968_
XLOC_111481	49.2259	104.161	10.419	148.468	18.8565	114.517	15.7711	Up-regulated	Down-regulated	Up-regulated	Down-regulated	Up-regulated	Down-regulated	AT5G56170	54.65	86	1e-23	LLG1	LORELEI-LIKE-GPI-ANCHORED PROTEIN 1	GO:0003674_GO:0005886_GO:0008150_GO:0031225_GO:0090406_
XLOC_120307	1.76236	4.98648	0.158861	1.96966	0.267541	3.98516	0.580499	Up-regulated	Down-regulated	no-Diff	Down-regulated	Up-regulated	Down-regulated	AT2G17120	33.33	195	3e-21	LYM2	lysm domain GPI-anchored protein 2 precursor	GO:0006952_GO:0016998_GO:0031225_GO:0046658_GO:0005886_GO:0009506_GO:0008061_
XLOC_064130	3.33516	8.90599	0.611427	15.3921	9.986	11.1243	0.290132	Up-regulated	Down-regulated	Up-regulated	Up-regulated	Up-regulated	Down-regulated	AT1G19180	32.76	232	3e-18	JAZ1, TIFY10A	jasmonate-zim-domain protein 1	GO:0003714_GO:0005634_GO:0006351_GO:0006355_GO:0009611_GO:0031347_GO:1903507_GO:2000022_GO:0005515_GO:0009555_GO:0009753_GO:0009867_GO:0009908_GO:0042742_
XLOC_060692	2.71711	8.89295	0.836743	15.4164	8.16	16.8816	0.94758	Up-regulated	Down-regulated	Up-regulated	Up-regulated	Up-regulated	Down-regulated	AT1G19180	32.37	241	3e-21	JAZ1, TIFY10A	jasmonate-zim-domain protein 1	GO:0003714_GO:0005634_GO:0006351_GO:0006355_GO:0009611_GO:0031347_GO:1903507_GO:2000022_GO:0005515_GO:0009555_GO:0009753_GO:0009867_GO:0009908_GO:0042742_
XLOC_123275	2.68299	7.97685	1.26913	13.7273	10.9319	14.3484	0.323557	Up-regulated	Down-regulated	Up-regulated	Up-regulated	Up-regulated	Down-regulated	AT1G19180	34.87	152	2e-17	JAZ1, TIFY10A	jasmonate-zim-domain protein 1	GO:0003714_GO:0005634_GO:0006351_GO:0006355_GO:0009611_GO:0031347_GO:1903507_GO:2000022_GO:0005515_GO:0009555_GO:0009753_GO:0009867_GO:0009908_GO:0042742_
XLOC_014678	1.01453	3.94344	0.200606	2.04101	2.53946	2.27169	0.107926	Up-regulated	Down-regulated	no-Diff	Up-regulated	Up-regulated	Down-regulated	AT5G15140	48.24	170	9e-46		Galactose mutarotase-like superfamily protein	GO:0004034_GO:0005737_GO:0005975_GO:0006012_GO:0016853_GO:0030246_
XLOC_142072	18.2429	38.915	3.2128	105.792	11.1663	109.623	5.94859	Up-regulated	Down-regulated	Up-regulated	no-Diff	Up-regulated	Down-regulated	AT1G14360	77.41	239	1e-95	ATUTR3, UTR3	UDP-galactose transporter 3	GO:0005459_GO:0015165_GO:0072334_GO:0005460_GO:0009553_GO:0009555_GO:0030173_GO:0030176_GO:0030968_
XLOC_138772	19.5512	43.2692	5.48229	239.277	14.1113	195.878	6.99735	Up-regulated	Down-regulated	Up-regulated	no-Diff	Up-regulated	Down-regulated	AT1G14360	76.57	239	6e-95	ATUTR3, UTR3	UDP-galactose transporter 3	GO:0005459_GO:0015165_GO:0072334_GO:0005460_GO:0009553_GO:0009555_GO:0030173_GO:0030176_GO:0030968_
XLOC_108828	1.84367	5.4527	0.757158	6.01436	1.93137	6.66102	0.743957	Up-regulated	Down-regulated	Up-regulated	no-Diff	Up-regulated	Down-regulated	AT3G55470	46.71	152	2e-39		Calcium-dependent lipid-binding (CaLB domain) family protein	GO:0008150_
XLOC_123010	1.90069	3.94998	0.521328	4.48533	1.94028	4.7606	0.743858	Up-regulated	Down-regulated	Up-regulated	no-Diff	Up-regulated	Down-regulated
XLOC_124313	8398.95	27159.1	3744.95	52360.8	6451.15	27709	2284.5	Up-regulated	Down-regulated	Up-regulated	no-Diff	Up-regulated	Down-regulated
XLOC_047981	28.893	66.9218	6.29252	126.45	29.4499	223.78	14.2881	Up-regulated	Down-regulated	Up-regulated	no-Diff	Up-regulated	Down-regulated	AT5G22500	46.08	102	2e-14	FAR1	fatty acid reductase 1	GO:0006629_GO:0009507_GO:0009556_GO:0016627_GO:0055114_GO:0080019_GO:0009611_GO:0009651_GO:0010345_GO:0050062_GO:0005886_
XLOC_083824	1.58389	6.31845	0.674492	0.528462	0.471768	0.901256	0.58837	Up-regulated	Down-regulated	Down-regulated	Down-regulated	no-Diff	Down-regulated
XLOC_117936	2.3002	6.99121	0.735726	0.689108	0	0.0725421	0.088999	Up-regulated	Down-regulated	Down-regulated	Down-regulated	no-Diff	Down-regulated	AT2G17040	59.88	162	7e-50	anac036, NAC036	NAC domain containing protein 36	GO:0003677_GO:0005634_GO:0006351_GO:0006355_GO:0007275_GO:0003700_GO:0010200_GO:0009965_GO:0045792_GO:0048281_
XLOC_103736	5.56233	22.4064	2.72395	2.49592	0.456124	10.5842	1.71786	Up-regulated	Down-regulated	Down-regulated	Down-regulated	no-Diff	Down-regulated	AT3G14460	27.81	791	6e-62		LRR and NB-ARC domains-containing disease resistance protein	GO:0005524_GO:0005634_GO:0006952_GO:0043531_
XLOC_119647	3.02045	8.26276	0.293656	1.40663	0.243327	2.88145	0.701151	Up-regulated	Down-regulated	Down-regulated	Down-regulated	no-Diff	Down-regulated	AT5G65600	38.44	320	1e-51		Concanavalin A-like lectin protein kinase family protein	GO:0004674_GO:0005524_GO:0005886_GO:0006468_GO:0016021_GO:0016301_GO:0030246_
XLOC_105222	71.7833	270.229	23.8599	771.416	12.0271	42.3424	0	Up-regulated	Down-regulated	Up-regulated	Down-regulated	no-Diff	Down-regulated
XLOC_134325	1.50448	3.63413	0.649577	0.959746	0.593243	0.805505	0.475762	Up-regulated	Down-regulated	no-Diff	Down-regulated	no-Diff	Down-regulated	AT1G32050	68.22	214	4e-90		SCAMP family protein	GO:0005886_GO:0015031_GO:0016021_GO:0022857_GO:0030658_GO:0005739_GO:0005794_
XLOC_010697	9.16728	20.0125	2.51766	8.96671	3.46922	6.10764	1.92869	Up-regulated	Down-regulated	no-Diff	Down-regulated	no-Diff	Down-regulated	AT4G23240	37.01	254	7e-38	CRK16	cysteine-rich RLK (RECEPTOR-like protein kinase) 16	GO:0004672_GO:0004674_GO:0005524_GO:0005886_GO:0006468_GO:0009506_GO:0042742_
XLOC_036609	1.08181	5.85637	0.31483	1.94812	0.136388	1.52854	0.144837	Up-regulated	Down-regulated	no-Diff	Down-regulated	no-Diff	Down-regulated	AT5G33320	59.93	297	2e-88	CUE1, PPT, ARAPPT	Glucose-6-phosphate/phosphate translocator-related	GO:0009507_GO:0015297_GO:0016021_GO:0031969_GO:0009528_GO:0009941_GO:0015120_GO:0015121_GO:0015713_GO:0015714_GO:0005739_GO:0009536_
XLOC_080837	1.26342	2.66187	0.367824	1.06672	0.370402	2.30018	0.338536	Up-regulated	Down-regulated	no-Diff	Down-regulated	no-Diff	Down-regulated	AT5G03760	67.58	256	1e-92	ATCSLA09, CSLA09, ATCSLA9, CSLA9, RAT4	Nucleotide-diphospho-sugar transferases superfamily protein	GO:0000139_GO:0005794_GO:0016021_GO:0016757_GO:0047259_GO:0071555_GO:0009294_GO:0009617_GO:0051753_
XLOC_089286	1.78758	4.26407	0.469552	1.66416	0.288163	1.64231	0.346491	Up-regulated	Down-regulated	no-Diff	Down-regulated	no-Diff	Down-regulated	AT1G25580	47.13	418	3e-91	SOG1, ANAC008	NAC (No Apical Meristem) domain transcriptional regulator superfamily protein	GO:0003677_GO:0005634_GO:0006351_GO:0006355_GO:0007275_GO:0003700_GO:0000077_GO:0040020_GO:0010332_
XLOC_124353	2.82937	8.77373	0.247102	3.13154	0.652668	2.75847	0.887562	Up-regulated	Down-regulated	no-Diff	Down-regulated	no-Diff	Down-regulated
XLOC_099337	9.14642	33.016	1.61901	8.93276	0.884372	5.85808	0.664053	Up-regulated	Down-regulated	no-Diff	Down-regulated	no-Diff	Down-regulated	AT1G06700	53.82	275	1e-84		Protein kinase superfamily protein	GO:0004715_GO:0005524_GO:0016301_GO:0019901_GO:0005886_GO:0009506_
XLOC_032127	6.2126	16.7586	2.67466	6.05741	1.39441	5.33717	1.08037	Up-regulated	Down-regulated	no-Diff	Down-regulated	no-Diff	Down-regulated	AT4G23810	48.99	149	1e-31	WRKY53, ATWRKY53	WRKY family transcription factor	GO:0003700_GO:0005634_GO:0006351_GO:0043565_GO:0006355_GO:0003677_GO:0045893_GO:0031347_GO:0005515_GO:0010200_GO:0009816_GO:0009507_GO:0010150_GO:0009751_GO:0010193_GO:0042542_
XLOC_051398	10.4443	24.832	2.22606	10.0588	3.7111	15.9864	5.17074	Up-regulated	Down-regulated	no-Diff	Down-regulated	no-Diff	Down-regulated	AT1G42560	60.16	128	5e-43	MLO9, ATMLO9	Seven transmembrane MLO family protein	GO:0005516_GO:0005634_GO:0005886_GO:0006952_GO:0008219_GO:0009607_GO:0016021_
XLOC_068570	7.349	17.0606	2.58479	6.90644	2.85645	3.99881	1.44151	Up-regulated	Down-regulated	no-Diff	Down-regulated	no-Diff	Down-regulated
XLOC_136476	8.58089	21.0858	2.29943	9.22166	1.18706	4.58916	0.859665	Up-regulated	Down-regulated	no-Diff	Down-regulated	no-Diff	Down-regulated
XLOC_059343	2.44639	5.24882	0.735275	1.28687	0.209516	1.45359	0.425998	Up-regulated	Down-regulated	no-Diff	Down-regulated	no-Diff	Down-regulated	AT3G61880	62.8	492	2e-175	CYP78A9	cytochrome p450 78a9	GO:0004497_GO:0005506_GO:0016020_GO:0016021_GO:0016705_GO:0016709_GO:0019825_GO:0020037_GO:0040008_GO:0044550_GO:0055114_GO:0010154_GO:0048316_
XLOC_106647	7.93079	26.9326	0.963859	6.58288	0.416845	3.95766	0.453362	Up-regulated	Down-regulated	no-Diff	Down-regulated	no-Diff	Down-regulated
XLOC_002219	11.6873	25.0902	4.80101	8.9182	3.44945	7.06188	3.01272	Up-regulated	Down-regulated	no-Diff	Down-regulated	no-Diff	Down-regulated	AT5G46050	70	90	2e-36	ATPTR3, PTR3	peptide transporter 3	GO:0005215_GO:0005886_GO:0006857_GO:0016020_GO:0016021_GO:0009611_GO:0042538_GO:0043201_GO:0080052_GO:0080053_GO:0009737_GO:0009751_GO:0009753_GO:0042742_GO:0042936_GO:0042937_GO:0042938_GO:0042939_
XLOC_018956	8.14794	16.8006	2.70665	6.33282	3.55315	7.31712	4.04753	Up-regulated	Down-regulated	no-Diff	Down-regulated	no-Diff	Down-regulated	AT5G47850	38.53	327	3e-53	CCR4	CRINKLY4 related 4	GO:0004674_GO:0005524_GO:0005886_GO:0006468_GO:0016021_GO:0016301_GO:0004672_GO:0042803_
XLOC_026661	1.05611	2.21347	0.466914	1.0082	0.0785007	0.819669	0.101982	Up-regulated	Down-regulated	no-Diff	Down-regulated	no-Diff	Down-regulated	AT5G50380	28.55	564	6e-48	ATEXO70F1, EXO70F1	exocyst subunit exo70 family protein F1	GO:0000145_GO:0005737_GO:0006887_GO:0006904_GO:0005886_GO:0005829_
XLOC_078955	2.81416	6.18159	0.49861	1.38294	0.360236	2.29097	0.231323	Up-regulated	Down-regulated	no-Diff	Down-regulated	no-Diff	Down-regulated
XLOC_103860	1.92341	3.94602	0.283012	5.13521	4.43073	3.24093	0.60624	Up-regulated	Down-regulated	Up-regulated	Up-regulated	no-Diff	Down-regulated	AT4G34880	50.93	483	2e-115		Amidase family protein	GO:0004040_GO:0016884_
XLOC_005264	27.5757	67.1095	12.1397	9.87975	13.9591	17.6793	3.68703	Up-regulated	Down-regulated	Down-regulated	no-Diff	no-Diff	Down-regulated	AT5G17210	38.71	124	2e-12		Protein of unknown function (DUF1218)	GO:0003674_GO:0005576_GO:0008150_GO:0016021_
XLOC_077261	19.4241	42.0853	5.8646	7.69111	10.1378	12.2913	3.79439	Up-regulated	Down-regulated	Down-regulated	no-Diff	no-Diff	Down-regulated	AT5G10770	39.14	419	4e-74		Eukaryotic aspartyl protease family protein	GO:0003677_GO:0005576_GO:0005886_GO:0031225_
XLOC_097701	20.9732	51.2468	8.5719	47.2636	23.4444	23.5433	5.95847	Up-regulated	Down-regulated	Up-regulated	no-Diff	no-Diff	Down-regulated	AT5G25880	78.35	568	0	ATNADP-ME3, NADP-ME3	NADP-malic enzyme 3	GO:0004470_GO:0004471_GO:0006108_GO:0008948_GO:0009507_GO:0016652_GO:0046872_GO:0051287_GO:0055114_GO:0004473_GO:0051260_GO:0005829_
XLOC_109060	1.01527	7.76993	0.301825	82.6438	3.26719	139.007	4.43998	Up-regulated	Down-regulated	Up-regulated	Up-regulated	Up-regulated	Up-regulated	AT3G55580	69.62	158	6e-68		Regulator of chromosome condensation (RCC1) family protein	GO:0005737_GO:0005515_GO:0005634_GO:0009631_GO:0042393_GO:0071497_GO:1901141_
XLOC_014352	5.50369	11.0778	1.34741	2082.32	661.257	3367.13	403.231	Up-regulated	Down-regulated	Up-regulated	Up-regulated	Up-regulated	Up-regulated	AT3G25230	74.67	525	0	ROF1, ATFKBP62, FKBP62	rotamase FKBP 1	GO:0000413_GO:0003755_GO:0005516_GO:0005528_GO:0005634_GO:0005737_GO:0005789_GO:0006457_GO:0016020_GO:0018208_GO:0061077_GO:0046686_GO:0005515_GO:0009408_GO:0070370_GO:0005829_GO:0006970_GO:0009845_GO:0032266_GO:0071944_GO:0080025_GO:0009735_GO:0009611_
XLOC_014340	6.66995	15.7275	1.66822	37.2915	20.0044	95.944	19.9974	Up-regulated	Down-regulated	Up-regulated	Up-regulated	Up-regulated	Up-regulated
XLOC_089423	2.85359	19.3593	0.638355	2893.83	390.971	2246.87	187.997	Up-regulated	Down-regulated	Up-regulated	Up-regulated	Up-regulated	Up-regulated	AT3G24500	58.9	146	1e-33	MBF1C, ATMBF1C	multiprotein bridging factor 1C	GO:0003677_GO:0003713_GO:0005634_GO:0005737_GO:0006351_GO:0009723_GO:0043565_GO:0009737_GO:0045893_GO:0009408_GO:0009414_GO:0005730_GO:0003700_GO:0005622_GO:0009873_
XLOC_044659	2.04859	30.7651	0.513332	25.5011	16.2432	54.409	17.5882	Up-regulated	Down-regulated	Up-regulated	Up-regulated	Up-regulated	Up-regulated
XLOC_136516	1026.62	3061.37	428.106	6999.02	5727.36	22105.4	21750.5	Up-regulated	Down-regulated	Up-regulated	Up-regulated	Up-regulated	Up-regulated
XLOC_024052	7.15166	26.3942	1.19454	2964.6	1099.56	4634.91	727.559	Up-regulated	Down-regulated	no-Diff	Up-regulated	Up-regulated	Up-regulated	AT3G25230	74.48	525	0	ROF1, ATFKBP62, FKBP62	rotamase FKBP 1	GO:0000413_GO:0003755_GO:0005516_GO:0005528_GO:0005634_GO:0005737_GO:0005789_GO:0006457_GO:0016020_GO:0018208_GO:0061077_GO:0046686_GO:0005515_GO:0009408_GO:0070370_GO:0005829_GO:0006970_GO:0009845_GO:0032266_GO:0071944_GO:0080025_GO:0009735_GO:0009611_
XLOC_010751	39.0142	85.4677	14.7224	3554.64	950.197	4451.54	559.943	Up-regulated	Down-regulated	no-Diff	Up-regulated	Up-regulated	Up-regulated	AT3G12580	93.79	354	0	HSP70, ATHSP70	heat shock protein 70	GO:0005634_GO:0006351_GO:0006355_GO:0005829_GO:0006457_GO:0009408_GO:0009615_GO:0005618_GO:0046686_GO:0009644_GO:0042542_GO:0005524_GO:0005739_GO:0005774_GO:0005886_GO:0009617_GO:0016567_GO:0031625_GO:0009266_GO:0048046_GO:0005794_
XLOC_042961	1.62563	5.47397	0.25479	73.9418	2.41204	157.115	4.01876	Up-regulated	Down-regulated	Up-regulated	no-Diff	Up-regulated	Up-regulated	AT3G55580	62.53	411	6e-135		Regulator of chromosome condensation (RCC1) family protein	GO:0005737_GO:0005515_GO:0005634_GO:0009631_GO:0042393_GO:0071497_GO:1901141_
XLOC_051352	35.7438	240.364	17.3445	157.068	50.1362	449.5	142.766	Up-regulated	Down-regulated	Up-regulated	no-Diff	Up-regulated	Up-regulated	AT2G39200	57.89	95	2e-27	MLO12, ATMLO12	Seven transmembrane MLO family protein	GO:0005516_GO:0005886_GO:0006952_GO:0008219_GO:0016021_GO:0009817_GO:0010150_
XLOC_050050	98.9988	363.498	39.7885	44.556	83.103	79.7437	210.692	Up-regulated	Down-regulated	Down-regulated	no-Diff	no-Diff	Up-regulated
XLOC_040706	2.45107	10.1186	0.79926	0.504704	0.324793	0.187101	1.71258	Up-regulated	Down-regulated	Down-regulated	Down-regulated	Down-regulated	no-Diff	AT3G47570	39.84	901	8e-163		Leucine-rich repeat protein kinase family protein	GO:0004674_GO:0005524_GO:0006468_GO:0007169_GO:0016021_GO:0016301_GO:0005886_
XLOC_129194	4.4539	14.7805	1.58019	0.199513	2.03036	0.363792	2.55642	Up-regulated	Down-regulated	Down-regulated	Down-regulated	Down-regulated	no-Diff	AT1G21240	41.41	640	3e-116	WAK3	wall associated kinase 3	GO:0004674_GO:0005509_GO:0005524_GO:0006468_GO:0007166_GO:0016021_GO:0016301_GO:0030247_GO:0005886_
XLOC_073862	7.59823	30.8364	1.52153	1.01664	0.483858	0.442293	0.137042	Up-regulated	Down-regulated	Down-regulated	Down-regulated	Down-regulated	no-Diff
XLOC_110431	3.56652	10.549	0.538827	0.309803	0.0573329	0.473373	0.0180678	Up-regulated	Down-regulated	Down-regulated	Down-regulated	Down-regulated	no-Diff	AT1G69730	41.08	314	1e-50		Wall-associated kinase family protein	GO:0005509_GO:0005524_GO:0005576_GO:0006468_GO:0016021_GO:0016301_GO:0030247_
XLOC_003252	2.59131	5.51511	0.134989	0.387228	0.147593	0.187241	0.0765963	Up-regulated	Down-regulated	Down-regulated	Down-regulated	Down-regulated	no-Diff	AT1G14100	50.97	155	3e-36	FUT8	fucosyltransferase 8	GO:0005794_GO:0006486_GO:0008107_GO:0008417_GO:0009832_GO:0009969_GO:0016021_GO:0032580_GO:0071555_
XLOC_134926	38.9825	88.9925	11.1002	180.59	14.6231	15.4341	32.685	Up-regulated	Down-regulated	Up-regulated	Down-regulated	Down-regulated	no-Diff	AT1G55020	42.48	113	2e-22	LOX1, ATLOX1	lipoxygenase 1	GO:0005737_GO:0031408_GO:0046872_GO:0010311_GO:0048364_GO:1990136_GO:0034440_GO:0009536_GO:0006952_GO:0009611_GO:0009695_GO:0009737_GO:0009753_GO:0009816_GO:0030397_GO:0040007_
XLOC_040819	1.24008	6.3432	0.555486	0.774676	0.291361	0.463331	0.0445601	Up-regulated	Down-regulated	no-Diff	Down-regulated	Down-regulated	no-Diff	AT4G26120	50.84	238	2e-54		Ankyrin repeat family protein / BTB/POZ domain-containing protein	GO:0016567_GO:0010200_
XLOC_066351	5.55264	24.7758	0.591327	2.0645	0.0327464	1.43349	0.0156444	Up-regulated	Down-regulated	Down-regulated	no-Diff	Down-regulated	no-Diff	AT2G22475	62.12	198	1e-72	GEM	GRAM domain family protein	GO:0003674_GO:0005634_GO:0010026_GO:0010482_GO:0048765_GO:0051567_GO:0005829_
XLOC_127864	4.70406	18.6649	0.353038	1.51654	0.0324361	1.92303	0.0115454	Up-regulated	Down-regulated	Down-regulated	no-Diff	Down-regulated	no-Diff	AT2G22475	62.12	198	3e-72	GEM	GRAM domain family protein	GO:0003674_GO:0005634_GO:0010026_GO:0010482_GO:0048765_GO:0051567_GO:0005829_
XLOC_046761	4.05841	8.67675	1.17707	1.93456	2.35274	0.645497	2.79739	Up-regulated	Down-regulated	Down-regulated	no-Diff	Down-regulated	no-Diff	AT5G35450	24.64	625	2e-25		Disease resistance protein (CC-NBS-LRR class) family	GO:0005524_GO:0006952_GO:0043531_GO:0005886_
XLOC_034305	4.8634	12.1726	1.09132	1.73614	0.0535462	1.15281	0.0230179	Up-regulated	Down-regulated	Down-regulated	no-Diff	Down-regulated	no-Diff	AT3G57240	48.99	298	2e-62	BG3	beta-1,3-glucanase 3	GO:0004553_GO:0005576_GO:0005773_GO:0005783_GO:0005975_GO:0030247_GO:0042973_GO:0046658_GO:0005618_GO:0008810_GO:0009617_GO:0048046_
XLOC_017311	2.28335	7.69094	1.04936	0.493381	0.0213964	0.824447	0.00982315	Up-regulated	Down-regulated	Down-regulated	no-Diff	Down-regulated	no-Diff	AT4G11070	43.93	214	6e-31	WRKY41, AtWRKY41	WRKY family transcription factor	GO:0003700_GO:0005634_GO:0006351_GO:0006355_GO:0043565_
XLOC_013503	3.47024	11.4336	0.970192	0.606211	0.0494051	0.460116	0.0689025	Up-regulated	Down-regulated	Down-regulated	no-Diff	Down-regulated	no-Diff	AT4G36220	60.54	479	2e-164	FAH1, CYP84A1	ferulic acid 5-hydroxylase 1	GO:0005506_GO:0016020_GO:0016021_GO:0016709_GO:0020037_GO:0055114_GO:0004497_GO:0009699_GO:0005783_GO:0005515_GO:0010224_GO:0009809_GO:0046424_
XLOC_003121	2.28822	5.51403	0.46549	0.874145	1.26969	0.583569	1.69116	Up-regulated	Down-regulated	Down-regulated	no-Diff	Down-regulated	no-Diff
XLOC_024507	4.26308	13.2303	1.65945	2.0904	2.15139	1.02902	4.19223	Up-regulated	Down-regulated	Down-regulated	no-Diff	Down-regulated	no-Diff	AT1G53350	24.53	530	9e-26		Disease resistance protein (CC-NBS-LRR class) family	GO:0006952_
XLOC_074003	17.667	124.606	1.72421	0.473324	0.0487635	1.5339	0.153468	Up-regulated	Down-regulated	Down-regulated	no-Diff	Down-regulated	no-Diff
XLOC_138864	2.36438	6.35705	0.616233	0.357613	0.486824	5.3016	1.37673	Up-regulated	Down-regulated	Down-regulated	Down-regulated	Up-regulated	no-Diff
XLOC_025663	3.67508	10.4512	1.63787	59.4057	7.87909	65.3968	4.45027	Up-regulated	Down-regulated	Up-regulated	Up-regulated	Up-regulated	no-Diff	AT5G12480	73.17	246	5e-103	CPK7	calmodulin-domain protein kinase 7	GO:0004672_GO:0004683_GO:0005509_GO:0005516_GO:0005524_GO:0005634_GO:0005737_GO:0005886_GO:0006468_GO:0009738_GO:0009931_GO:0016301_GO:0018105_GO:0035556_GO:0046777_
XLOC_045145	1.20435	3.25097	0.545625	6.92167	8.41696	6.42175	1.80053	Up-regulated	Down-regulated	Up-regulated	Up-regulated	Up-regulated	no-Diff	AT1G18480	51.15	348	1e-95		Calcineurin-like metallo-phosphoesterase superfamily protein	GO:0004721_GO:0004722_GO:0046872_GO:0005829_
XLOC_075767	1.63465	3.33482	0.719696	3.39539	8.63696	3.5682	2.27485	Up-regulated	Down-regulated	Up-regulated	Up-regulated	Up-regulated	no-Diff	AT3G12120	65.63	387	2e-154	FAD2	fatty acid desaturase 2	GO:0005634_GO:0005783_GO:0005789_GO:0006636_GO:0016021_GO:0016717_GO:0055114_GO:0045485_
XLOC_002049	3.52241	7.6728	1.68199	38.4467	10.4724	45.9403	4.95166	Up-regulated	Down-regulated	Up-regulated	Up-regulated	Up-regulated	no-Diff
XLOC_034040	1.18465	8.02478	0.122403	92.4287	1.26923	161.352	2.40878	Up-regulated	Down-regulated	Up-regulated	no-Diff	Up-regulated	no-Diff	AT3G55580	63.56	450	8e-146		Regulator of chromosome condensation (RCC1) family protein	GO:0005737_GO:0005515_GO:0005634_GO:0009631_GO:0042393_GO:0071497_GO:1901141_
XLOC_015884	23.138	79.5594	10.0604	87.8949	37.5841	112.947	33.0639	Up-regulated	Down-regulated	Up-regulated	no-Diff	Up-regulated	no-Diff	AT1G01490	67.14	70	3e-20		Heavy metal transport/detoxification superfamily protein	GO:0005634_GO:0046872_
XLOC_143868	68.4485	199.939	13.962	362.549	129.094	826.374	112.966	Up-regulated	Down-regulated	Up-regulated	no-Diff	Up-regulated	no-Diff	AT3G16370	60.23	88	1e-20		GDSL-like Lipase/Acylhydrolase superfamily protein	GO:0005576_GO:0016042_GO:0016788_GO:0052689_GO:0048046_
XLOC_023856	1.82089	5.21591	0.410798	3.78886	1.11786	11.7605	1.96764	Up-regulated	Down-regulated	Up-regulated	no-Diff	Up-regulated	no-Diff
XLOC_056251	4.64421	10.3747	1.23731	9.93129	2.86275	12.3107	3.72172	Up-regulated	Down-regulated	Up-regulated	no-Diff	Up-regulated	no-Diff	AT2G43700	39.64	111	4e-15		Concanavalin A-like lectin protein kinase family protein	GO:0004674_GO:0005524_GO:0005886_GO:0006468_GO:0016021_GO:0016301_GO:0030246_
XLOC_085551	564.399	1193.96	264.635	1945.15	386.662	2659.77	288.062	Up-regulated	Down-regulated	Up-regulated	no-Diff	Up-regulated	no-Diff	AT4G24190	61.84	152	4e-34	SHD, HSP90.7, AtHsp90.7, AtHsp90-7	Chaperone protein htpG family protein	GO:0005524_GO:0005788_GO:0006457_GO:0006950_GO:0009507_GO:0051082_GO:0005783_GO:0009934_GO:0010075_GO:0005634_GO:0009409_GO:0005739_GO:0005773_GO:0046686_GO:0009306_GO:0005774_GO:0016020_GO:0005886_GO:0009414_GO:0009651_GO:0005829_GO:0009506_GO:0048046_GO:0005794_
XLOC_049019	5.7756	14.1522	2.63992	22.8401	7.24038	29.6107	4.9048	Up-regulated	Down-regulated	Up-regulated	no-Diff	Up-regulated	no-Diff	AT5G37070	67.06	170	1e-66		Protein of unknown function, DUF538	GO:0005575_GO:0008150_
XLOC_000446	6.68949	18.7968	2.47251	47.3974	4.29691	64.4273	4.39857	Up-regulated	Down-regulated	Up-regulated	no-Diff	Up-regulated	no-Diff	AT1G32700	46.96	230	4e-44		PLATZ transcription factor family protein	GO:0005634_
XLOC_111983	11.3934	24.7757	2.31321	41.5947	13.4943	76.7693	12.9467	Up-regulated	Down-regulated	Up-regulated	no-Diff	Up-regulated	no-Diff
XLOC_108302	6.4515	19.0035	1.55686	3.75861	7.2688	2.65074	1.29331	Up-regulated	Down-regulated	no-Diff	no-Diff	Down-regulated	Down-regulated	AT1G15520	58.97	234	3e-74	PDR12, ATPDR12, ABCG40, ATABCG40	pleiotropic drug resistance 12	GO:0005524_GO:0006952_GO:0016021_GO:0042626_GO:0005886_GO:0015692_GO:0006855_GO:0009723_GO:0009751_GO:0009753_GO:0010193_GO:0046865_GO:0080168_
XLOC_117543	11.545	32.3951	1.27472	10.8592	10.529	0.480473	4.14205	Up-regulated	Down-regulated	no-Diff	no-Diff	Down-regulated	Down-regulated
XLOC_133381	6.77267	18.8375	0	1.86543	1.33225	0	0	Up-regulated	Down-regulated	no-Diff	no-Diff	Down-regulated	Down-regulated	AT2G45110	53.76	93	6e-26	ATEXPB4, EXPB4, ATHEXP BETA 1.1	expansin B4	GO:0005576_GO:0005618_GO:0009826_GO:0009828_GO:0009831_GO:0016020_GO:0019953_GO:0071555_
XLOC_046059	12.0463	27.772	3.17189	15.0049	10.6209	5.89803	0.463998	Up-regulated	Down-regulated	no-Diff	no-Diff	Down-regulated	Down-regulated	AT5G42650	57.31	260	2e-79	AOS, CYP74A, DDE2	allene oxide synthase	GO:0004497_GO:0005506_GO:0009507_GO:0016125_GO:0016705_GO:0020037_GO:0031408_GO:0047987_GO:0055114_GO:0009611_GO:0009753_GO:0009695_GO:0009941_GO:0005739_GO:0009535_GO:0006952_GO:0010287_GO:0009978_GO:0031407_GO:0016020_GO:0009579_GO:0009620_GO:0009534_GO:0050832_GO:0019373_GO:0019825_GO:0016836_
XLOC_056200	4.01891	11.7356	0.455197	3.14109	0.0125844	0.626649	0	Up-regulated	Down-regulated	no-Diff	no-Diff	Down-regulated	Down-regulated
XLOC_020728	2.94411	7.61704	1.09228	2.39067	0.116003	7.95033	0.744081	Up-regulated	Down-regulated	no-Diff	no-Diff	Up-regulated	Down-regulated
XLOC_119008	3.12737	13.9385	0	4.85596	0.396802	21.6665	0	Up-regulated	Down-regulated	no-Diff	no-Diff	Up-regulated	Down-regulated	AT2G38110	54.88	82	1e-22	ATGPAT6, GPAT6	glycerol-3-phosphate acyltransferase 6	GO:0005739_GO:0008654_GO:0016020_GO:0016021_GO:0016746_GO:0009908_GO:0010143_GO:0016791_GO:0090447_
XLOC_041003	8.9312	24.5265	3.52321	9.77824	11.8105	8.12022	2.3247	Up-regulated	Down-regulated	no-Diff	no-Diff	no-Diff	Down-regulated	AT1G15520	67.53	1198	0	PDR12, ATPDR12, ABCG40, ATABCG40	pleiotropic drug resistance 12	GO:0005524_GO:0006952_GO:0016021_GO:0042626_GO:0005886_GO:0015692_GO:0006855_GO:0009723_GO:0009751_GO:0009753_GO:0010193_GO:0046865_GO:0080168_
XLOC_109252	2.61908	9.58976	1.27841	1.63391	2.88484	1.49651	0.789192	Up-regulated	Down-regulated	no-Diff	no-Diff	no-Diff	Down-regulated	AT1G15520	70.8	476	4e-179	PDR12, ATPDR12, ABCG40, ATABCG40	pleiotropic drug resistance 12	GO:0005524_GO:0006952_GO:0016021_GO:0042626_GO:0005886_GO:0015692_GO:0006855_GO:0009723_GO:0009751_GO:0009753_GO:0010193_GO:0046865_GO:0080168_
XLOC_092478	2.17581	6.02446	0.570064	3.22641	1.09443	1.67549	0.147449	Up-regulated	Down-regulated	no-Diff	no-Diff	no-Diff	Down-regulated	AT1G01050	86.07	201	2e-101	AtPPa1, PPa1	pyrophosphorylase 1	GO:0000287_GO:0004427_GO:0005737_GO:0006796_GO:0016020_GO:0005634_GO:0005829_GO:0019915_
XLOC_005232	2.32064	5.11154	0.428352	1.70822	1.46513	2.28255	0.691138	Up-regulated	Down-regulated	no-Diff	no-Diff	no-Diff	Down-regulated	AT1G06840	70.72	304	2e-130		Leucine-rich repeat protein kinase family protein	GO:0004674_GO:0005524_GO:0005576_GO:0005886_GO:0006468_GO:0007169_GO:0016021_GO:0016020_
XLOC_133549	1.2805	2.79373	0.0625318	0.730704	0.0446363	1.34492	0.312773	Up-regulated	Down-regulated	no-Diff	no-Diff	no-Diff	Down-regulated	AT5G23750	68.15	135	2e-27		Remorin family protein	GO:0003677_GO:0005634_GO:0008150_
XLOC_102152	1.72736	4.19221	0.629664	1.06366	1.87825	1.47784	0.188966	Up-regulated	Down-regulated	no-Diff	no-Diff	no-Diff	Down-regulated	AT5G15140	49.26	337	3e-96		Galactose mutarotase-like superfamily protein	GO:0004034_GO:0005737_GO:0005975_GO:0006012_GO:0016853_GO:0030246_
XLOC_013142	2.2932	4.81233	0.309762	2.52591	2.66492	3.22244	0.84153	Up-regulated	Down-regulated	no-Diff	no-Diff	no-Diff	Down-regulated	AT4G10500	59.37	347	6e-121		2-oxoglutarate (2OG) and Fe(II)-dependent oxygenase superfamily protein	GO:0016706_GO:0019748_GO:0046872_GO:0051213_GO:0055114_GO:0009620_GO:0009751_GO:0010150_GO:0046244_GO:0002229_GO:0002239_GO:0009617_
XLOC_142363	1.71002	8.32412	0.772934	1.4912	2.2659	0.94645	0.376675	Up-regulated	Down-regulated	no-Diff	no-Diff	no-Diff	Down-regulated	AT1G58290	71.03	435	1e-179	HEMA1	Glutamyl-tRNA reductase family protein	GO:0006782_GO:0009507_GO:0015995_GO:0031969_GO:0050661_GO:0055114_GO:0006783_GO:0008883_GO:0005515_GO:0043234_GO:0006779_GO:0009416_
XLOC_020575	3.46108	10.3906	0.802767	3.9092	2.41555	2.18805	0.572256	Up-regulated	Down-regulated	no-Diff	no-Diff	no-Diff	Down-regulated	AT5G42860	45.12	215	2e-46		unknown protein; FUNCTIONS IN: molecular_function unknown; INVOLVED IN: biological_process unknown; LOCATED IN: plasma membrane; EXPRESSED IN: 19 plant structures; EXPRESSED DURING: 11 growth stages; BEST Arabidopsis thaliana protein match is: unknown protein (TAIR:AT1G45688.1); Has 1807 Blast hits to 1807 proteins in 277 species: Archae - 0; Bacteria - 0; Metazoa - 736; Fungi - 347; Plants - 385…	GO:0003674_GO:0005634_GO:0008150_GO:0016021_GO:0005886_GO:0005802_
XLOC_098920	9.82859	39.7701	4.42049	11.9704	12.0056	8.53471	4.47803	Up-regulated	Down-regulated	no-Diff	no-Diff	no-Diff	Down-regulated	AT5G42860	45.11	184	3e-38		unknown protein; FUNCTIONS IN: molecular_function unknown; INVOLVED IN: biological_process unknown; LOCATED IN: plasma membrane; EXPRESSED IN: 19 plant structures; EXPRESSED DURING: 11 growth stages; BEST Arabidopsis thaliana protein match is: unknown protein (TAIR:AT1G45688.1); Has 1807 Blast hits to 1807 proteins in 277 species: Archae - 0; Bacteria - 0; Metazoa - 736; Fungi - 347; Plants - 385…	GO:0003674_GO:0005634_GO:0008150_GO:0016021_GO:0005886_GO:0005802_
XLOC_010265	4.48392	11.1307	1.78999	8.4387	2.89725	5.56532	1.40206	Up-regulated	Down-regulated	no-Diff	no-Diff	no-Diff	Down-regulated	AT5G46040	70.87	127	4e-49		Major facilitator superfamily protein	GO:0005215_GO:0005886_GO:0006810_GO:0006857_GO:0016020_GO:0016021_GO:0009624_
XLOC_042594	5.69419	14.5679	1.0715	9.63996	2.87902	5.49267	0.964199	Up-regulated	Down-regulated	no-Diff	no-Diff	no-Diff	Down-regulated
XLOC_118299	2.9369	6.16383	1.15245	5.60421	2.09113	2.33978	1.33664	Up-regulated	Down-regulated	no-Diff	no-Diff	no-Diff	Down-regulated	AT1G48320	59.66	119	1e-37		Thioesterase superfamily protein	GO:0009507_GO:0016787_GO:0016788_GO:0042372_GO:0047617_GO:0005777_GO:0051289_
XLOC_029156	1.31979	5.55142	0.222249	1.66549	0.0424339	0.578547	0.185106	Up-regulated	Down-regulated	no-Diff	no-Diff	no-Diff	Down-regulated	AT5G33320	83.87	62	2e-16	CUE1, PPT, ARAPPT	Glucose-6-phosphate/phosphate translocator-related	GO:0009507_GO:0015297_GO:0016021_GO:0031969_GO:0009528_GO:0009941_GO:0015120_GO:0015121_GO:0015713_GO:0015714_GO:0005739_GO:0009536_
XLOC_089395	15.9641	92.7265	0	38.2708	27.5815	59.8938	0	Up-regulated	Down-regulated	no-Diff	no-Diff	no-Diff	Down-regulated
XLOC_108356	79.8935	230.789	6.59788	50.6889	110.826	137.09	195.435	Up-regulated	Down-regulated	no-Diff	no-Diff	no-Diff	Up-regulated	AT5G66460	69.47	95	1e-36	MAN7, AtMAN7	Glycosyl hydrolase superfamily protein	GO:0004553_GO:0005576_GO:0046355_GO:0009845_GO:0016985_GO:0071944_
XLOC_015830	4.66574	9.60569	0.605253	6.64127	7.26962	4.17694	9.55583	Up-regulated	Down-regulated	no-Diff	no-Diff	no-Diff	Up-regulated	AT1G01490	60.87	69	2e-19		Heavy metal transport/detoxification superfamily protein	GO:0005634_GO:0046872_
XLOC_102169	1.57262	3.68931	0.338585	0.0948096	0.0304103	0.205561	0.0221638	Up-regulated	Down-regulated	no-Diff	no-Diff	Down-regulated	no-Diff	AT4G04540	40.87	208	2e-37	CRK39	cysteine-rich RLK (RECEPTOR-like protein kinase) 39	GO:0004674_GO:0005524_GO:0005576_GO:0005886_GO:0006468_GO:0009506_GO:0016021_GO:0016301_GO:0042742_
XLOC_112941	4.61292	10.9388	1.7692	2.83737	5.81988	2.13159	4.09052	Up-regulated	Down-regulated	no-Diff	no-Diff	Down-regulated	no-Diff	AT1G18390	72.16	97	4e-39		Protein kinase superfamily protein	GO:0004674_GO:0005524_GO:0005576_GO:0005886_GO:0006468_GO:0007166_GO:0016021_GO:0016301_GO:0030247_GO:0042631_GO:0048573_GO:0071215_
XLOC_026589	2.57857	8.06684	0.957507	1.52909	1.85829	0.811829	2.6559	Up-regulated	Down-regulated	no-Diff	no-Diff	Down-regulated	no-Diff	AT3G46710	23.56	331	9e-13		NB-ARC domain-containing disease resistance protein	GO:0005524_GO:0005634_GO:0006952_GO:0043531_GO:0005515_
XLOC_034644	20.2315	60.3805	8.28512	29.7763	14.4203	40.7708	14.3695	Up-regulated	Down-regulated	no-Diff	no-Diff	Up-regulated	no-Diff	AT5G23670	80.16	489	0	LCB2	long chain base2	GO:0004758_GO:0005789_GO:0006915_GO:0009507_GO:0016021_GO:0030148_GO:0030170_GO:0005783_GO:0016020_GO:0046512_GO:0005773_GO:0005515_GO:0009555_GO:0009640_GO:0043067_
XLOC_128992	2.71078	9.52221	1.1489	3.95861	2.75979	6.61945	1.88553	Up-regulated	Down-regulated	no-Diff	no-Diff	Up-regulated	no-Diff	AT2G26800	64	425	4e-124		Aldolase superfamily protein	GO:0004419_GO:0005739_GO:0005759_GO:0006551_GO:0016829_
XLOC_023055	5.48997	12.1034	2.35733	9.99591	7.5179	11.3973	7.51102	Up-regulated	Down-regulated	no-Diff	no-Diff	Up-regulated	no-Diff	AT2G32240	33.75	557	2e-29		FUNCTIONS IN: molecular_function unknown; INVOLVED IN: response to cadmium ion; LOCATED IN: plasma membrane; EXPRESSED IN: 25 plant structures; EXPRESSED DURING: 13 growth stages; CONTAINS InterPro DOMAIN/s: Prefoldin (InterPro:IPR009053); BEST Arabidopsis thaliana protein match is: unknown protein (TAIR:AT1G05320.3); Has 470429 Blast hits to 168274 proteins in 4282 species: Archae - 6896; Bacter…	GO:0003674_GO:0005737_GO:0016021_GO:0046686_GO:0005886_GO:0009737_GO:0005829_
XLOC_026486	18.0014	95.4446	7.93764	23.0701	19.077	79.9201	21.531	Up-regulated	Down-regulated	no-Diff	no-Diff	Up-regulated	no-Diff	AT3G17980	57.89	171	5e-55		Calcium-dependent lipid-binding (CaLB domain) family protein	GO:0006952_GO:0009738_GO:0046872_GO:1902479_GO:0005515_GO:0005829_GO:0009651_GO:1901002_GO:0005543_GO:0005634_GO:0005886_GO:0009789_
XLOC_007413	3.95781	9.10937	1.84186	4.68658	3.93196	8.63711	3.38466	Up-regulated	Down-regulated	no-Diff	no-Diff	Up-regulated	no-Diff	AT1G04770	62.13	235	8e-78		Tetratricopeptide repeat (TPR)-like superfamily protein	GO:0005634_GO:0010438_GO:0009658_
XLOC_115097	1.72748	4.49945	0.255781	3.12161	2.2119	5.46323	0.91065	Up-regulated	Down-regulated	no-Diff	no-Diff	Up-regulated	no-Diff
XLOC_125481	5.37693	16.1836	1.47151	4.83574	2.23002	6.75182	3.04335	Up-regulated	Down-regulated	no-Diff	Down-regulated	no-Diff	no-Diff	AT4G25800	36.92	279	2e-45		Calmodulin-binding protein	GO:0003677_GO:0005516_GO:0005634_GO:0006351_GO:0006355_GO:0006950_
XLOC_029155	2.15976	12.244	0.45614	3.82342	0.561144	1.43667	0.16485	Up-regulated	Down-regulated	no-Diff	Down-regulated	no-Diff	no-Diff	AT5G33320	61.85	173	4e-52	CUE1, PPT, ARAPPT	Glucose-6-phosphate/phosphate translocator-related	GO:0009507_GO:0015297_GO:0016021_GO:0031969_GO:0009528_GO:0009941_GO:0015120_GO:0015121_GO:0015713_GO:0015714_GO:0005739_GO:0009536_
XLOC_130235	3.65442	8.22527	1.42624	4.30261	1.18238	1.45927	0.460964	Up-regulated	Down-regulated	no-Diff	Down-regulated	no-Diff	no-Diff	AT2G32030	46.82	173	6e-42		Acyl-CoA N-acyltransferases (NAT) superfamily protein	GO:0005737_GO:0008080_
XLOC_030043	4.76088	10.3236	1.32399	3.29731	0.932728	1.24234	1.40807	Up-regulated	Down-regulated	no-Diff	Down-regulated	no-Diff	no-Diff
XLOC_058025	79.4818	312.208	14.5846	37.6668	7.48328	15.2356	16.1429	Up-regulated	Down-regulated	no-Diff	Down-regulated	no-Diff	no-Diff
XLOC_111784	7.66817	19.289	2.23283	13.4075	2.96134	3.85833	9.41234	Up-regulated	Down-regulated	no-Diff	Down-regulated	no-Diff	no-Diff
XLOC_143633	1.17064	5.03251	0.447928	1.7947	5.35487	1.92308	0.84048	Up-regulated	Down-regulated	no-Diff	Up-regulated	no-Diff	no-Diff	AT3G17675	43.69	103	1e-19		Cupredoxin superfamily protein	GO:0005886_GO:0009055_
XLOC_143967	12.4973	48.5128	0	66.6297	10.9938	8.55293	20.9724	Up-regulated	Down-regulated	Up-regulated	no-Diff	no-Diff	no-Diff	AT5G34940	75.86	58	5e-18	AtGUS3, GUS3	glucuronidase 3	GO:0004566_GO:0005576_GO:0005765_GO:0016020_GO:0016798_GO:0009505_
XLOC_061010	7.54754	20.4039	3.64706	19.5289	5.4645	5.54894	10.5228	Up-regulated	Down-regulated	Up-regulated	no-Diff	no-Diff	no-Diff	AT1G68020	68.56	878	0	ATTPS6, TPS6	UDP-Glycosyltransferase / trehalose-phosphatase family protein	GO:0004805_GO:0005739_GO:0005992_GO:0016757_GO:0003825_
XLOC_043104	5.82769	17.2712	2.35862	6.98385	3.38705	10.3642	3.91519	Up-regulated	Down-regulated	no-Diff	no-Diff	no-Diff	no-Diff	AT5G23670	75.6	291	2e-121	LCB2	long chain base2	GO:0004758_GO:0005789_GO:0006915_GO:0009507_GO:0016021_GO:0030148_GO:0030170_GO:0005783_GO:0016020_GO:0046512_GO:0005773_GO:0005515_GO:0009555_GO:0009640_GO:0043067_
XLOC_087487	3.45884	7.03165	1.40693	3.08192	2.40846	4.37341	2.36929	Up-regulated	Down-regulated	no-Diff	no-Diff	no-Diff	no-Diff	AT3G15820	71.65	127	2e-50	ROD1	phosphatidic acid phosphatase-related / PAP2-related	GO:0016021_GO:0004142_GO:0046470_
XLOC_119789	2.62166	5.42073	0.926509	2.55356	2.23963	3.53772	1.84829	Up-regulated	Down-regulated	no-Diff	no-Diff	no-Diff	no-Diff	AT3G07160	50.78	256	4e-73	ATGSL10, gsl10, CALS9	glucan synthase-like 10	GO:0000148_GO:0003843_GO:0005886_GO:0006075_GO:0008360_GO:0016021_GO:0071555_GO:0009555_GO:0009556_GO:0048589_GO:0052543_GO:0009846_GO:0055047_GO:0080092_GO:0005794_
XLOC_100605	4.25531	11.0348	1.4663	7.38737	5.79956	7.03221	2.66114	Up-regulated	Down-regulated	no-Diff	no-Diff	no-Diff	no-Diff	AT5G12480	78.85	454	0	CPK7	calmodulin-domain protein kinase 7	GO:0004672_GO:0004683_GO:0005509_GO:0005516_GO:0005524_GO:0005634_GO:0005737_GO:0005886_GO:0006468_GO:0009738_GO:0009931_GO:0016301_GO:0018105_GO:0035556_GO:0046777_
XLOC_026578	2.53686	6.93035	0.494998	1.0055	1.55157	1.82317	1.51168	Up-regulated	Down-regulated	no-Diff	no-Diff	no-Diff	no-Diff	AT1G21270	39.74	692	1e-108	WAK2	wall-associated kinase 2	GO:0004674_GO:0005509_GO:0005524_GO:0006468_GO:0007166_GO:0016021_GO:0030247_GO:0005886_GO:0009751_GO:0005623_GO:0009311_GO:0009826_GO:0009992_
XLOC_084203	8.93938	21.0905	4.32356	10.3407	11.3483	6.01435	15.572	Up-regulated	Down-regulated	no-Diff	no-Diff	no-Diff	no-Diff	AT1G05000	72.67	161	1e-70		Phosphotyrosine protein phosphatases superfamily protein	GO:0004721_GO:0004725_GO:0005737_GO:0016311_GO:0016791_
XLOC_018446	3.27324	7.53004	1.27824	3.23046	4.28943	5.1938	4.82557	Up-regulated	Down-regulated	no-Diff	no-Diff	no-Diff	no-Diff	AT1G63120	61.2	299	6e-71	ATRBL2, RBL2	RHOMBOID-like 2	GO:0000139_GO:0016021_GO:0016485_GO:0004252_GO:0005794_GO:0009506_
XLOC_098488	6.1928	18.2607	2.94203	7.74508	4.77312	9.83626	5.7346	Up-regulated	Down-regulated	no-Diff	no-Diff	no-Diff	no-Diff	AT2G11520	61.78	259	8e-94	CRCK3	calmodulin-binding receptor-like cytoplasmic kinase 3	GO:0004674_GO:0005524_GO:0005737_GO:0005886_GO:0006468_GO:0016301_GO:0016310_
XLOC_013127	4.61947	13.1372	1.65553	6.86277	3.2406	6.65423	4.97264	Up-regulated	Down-regulated	no-Diff	no-Diff	no-Diff	no-Diff
XLOC_010809	8.31138	21.234	3.83949	9.87734	7.21078	16.6307	5.78559	Up-regulated	Down-regulated	no-Diff	no-Diff	no-Diff	no-Diff	AT1G04770	63.6	272	8e-94		Tetratricopeptide repeat (TPR)-like superfamily protein	GO:0005634_GO:0010438_GO:0009658_
XLOC_142678	1.72364	3.6638	0.409174	2.39769	2.16427	2.26467	1.55895	Up-regulated	Down-regulated	no-Diff	no-Diff	no-Diff	no-Diff	AT1G68940	43.59	429	8e-90		Armadillo/beta-catenin-like repeat family protein	GO:0004842_GO:0005634_GO:0016567_GO:0016874_
XLOC_064758	3.27426	6.93266	1.45955	3.92454	3.01156	1.88661	2.57786	Up-regulated	Down-regulated	no-Diff	no-Diff	no-Diff	no-Diff	AT2G02080	87.41	143	1e-78	AtIDD4, IDD4	indeterminate(ID)-domain 4	GO:0003677_GO:0005634_GO:0006351_GO:0006355_GO:0009507_GO:0046872_GO:0003700_
XLOC_024999	1.74642	4.79224	0.342121	1.98174	2.00747	3.39346	1.45071	Up-regulated	Down-regulated	no-Diff	no-Diff	no-Diff	no-Diff	AT3G48140	68.67	83	1e-30		B12D protein	GO:0003674_GO:0005739_GO:0010150_GO:0016021_GO:0005777_
XLOC_102108	2.9321	7.6399	0.510318	1.46084	2.64115	1.86194	1.51254	Up-regulated	Down-regulated	no-Diff	no-Diff	no-Diff	no-Diff	AT5G23810	54.15	458	5e-133	AAP7	amino acid permease 7	GO:0003333_GO:0005886_GO:0015171_GO:0015293_GO:0016021_GO:0006865_GO:0016020_
XLOC_064677	4.63783	10.8802	2.26436	6.85017	4.08997	3.29887	4.05518	Up-regulated	Down-regulated	no-Diff	no-Diff	no-Diff	no-Diff
XLOC_028265	3.67923	8.63992	1.61339	1.8963	4.11585	2.73679	3.82596	Up-regulated	Down-regulated	no-Diff	no-Diff	no-Diff	no-Diff
XLOC_019753	7.72264	16.4496	3.25667	12.9466	7.9527	8.01925	10.4544	Up-regulated	Down-regulated	no-Diff	no-Diff	no-Diff	no-Diff
XLOC_056657	16.7715	12.6113	4.48755	7.90089	0.263149	3.51816	0.202563	no-Diff	Down-regulated	Down-regulated	Down-regulated	Down-regulated	Down-regulated	AT3G21180	67.69	1040	0	ACA9, ATACA9	autoinhibited Ca(2+)-ATPase 9	GO:0005388_GO:0005524_GO:0005887_GO:0043231_GO:0046872_GO:0070588_GO:0005516_GO:0005886_GO:0007338_GO:0009555_
XLOC_045375	2.25599	2.44418	0.17153	0.8587	0.0882432	0.62657	0.116417	no-Diff	Down-regulated	Down-regulated	Down-regulated	Down-regulated	Down-regulated	AT2G37280	55.47	1361	0	PDR5, ATPDR5	pleiotropic drug resistance 5	GO:0005524_GO:0005634_GO:0016021_GO:0042626_GO:0006855_GO:0005886_
XLOC_049521	1.06934	0.700039	0.416574	0.287709	0.0130536	0.107244	0	no-Diff	Down-regulated	Down-regulated	Down-regulated	Down-regulated	Down-regulated	AT1G66950	47.99	1319	0	PDR11, ATPDR11	pleiotropic drug resistance 11	GO:0005524_GO:0016021_GO:0042626_GO:0006855_GO:0000302_GO:0005886_
XLOC_057285	10.6594	9.2896	3.74941	3.61144	0.455991	3.84203	0.647772	no-Diff	Down-regulated	Down-regulated	Down-regulated	Down-regulated	Down-regulated	AT1G66950	50	1360	0	PDR11, ATPDR11	pleiotropic drug resistance 11	GO:0005524_GO:0016021_GO:0042626_GO:0006855_GO:0000302_GO:0005886_
XLOC_075507	3.47774	3.47516	1.2402	1.09758	0.344438	1.49427	0.258677	no-Diff	Down-regulated	Down-regulated	Down-regulated	Down-regulated	Down-regulated	AT1G48410	73.44	945	0	AGO1	Stabilizer of iron transporter SufD / Polynucleotidyl transferase	GO:0003723_GO:0005737_GO:0006351_GO:0006355_GO:0006417_GO:0007275_GO:0016032_GO:0030529_GO:0031047_GO:0046872_GO:0016441_GO:0035195_GO:0009733_GO:0009850_GO:0010218_GO:0048830_GO:0004521_GO:0035197_GO:0035198_GO:0009616_GO:0005634_GO:0005515_GO:0005829_GO:0048864_GO:0045087_GO:0009955_GO:0010305_GO:0010589_GO:0051607_GO:0009965_GO:0009793_
XLOC_054399	9.10233	12.224	3.01042	4.23163	1.45999	3.44627	1.71526	no-Diff	Down-regulated	Down-regulated	Down-regulated	Down-regulated	Down-regulated	AT3G10740	56.27	670	0	ASD1, ARAF1, ARAF, ATASD1	alpha-L-arabinofuranosidase 1	GO:0005576_GO:0005578_GO:0016798_GO:0046373_GO:0009044_GO:0045493_GO:0046556_GO:0005773_GO:0009505_GO:0048046_
XLOC_033440	2.01817	1.43402	0.792103	0.482352	0.274749	0.920824	0.165293	no-Diff	Down-regulated	Down-regulated	Down-regulated	Down-regulated	Down-regulated	AT5G19690	60.87	506	3e-156	STT3A	staurosporin and temperature sensitive 3-like A	GO:0004576_GO:0004579_GO:0008250_GO:0009507_GO:0016021_GO:0018279_GO:0043687_GO:0009651_GO:0047484_GO:0005783_GO:0005886_GO:0016020_
XLOC_068420	3.89024	3.71909	0.307554	1.11496	0.328352	0.819516	0.407362	no-Diff	Down-regulated	Down-regulated	Down-regulated	Down-regulated	Down-regulated	AT3G47790	50.24	826	0	ATATH7, ATH7	ABC2 homolog 7	GO:0005215_GO:0005524_GO:0006869_GO:0016021_GO:0042626_GO:0043231_GO:0006810_
XLOC_120821	14.3117	14.6556	2.82798	5.58103	3.93424	4.06036	5.92128	no-Diff	Down-regulated	Down-regulated	Down-regulated	Down-regulated	Down-regulated	AT1G79620	62.72	947	0		Leucine-rich repeat protein kinase family protein	GO:0004674_GO:0005524_GO:0005576_GO:0006468_GO:0007169_GO:0016021_GO:0016301_GO:0016310_
XLOC_125490	2.16469	1.86427	0.638517	1.013	0.607103	0.909353	0.872186	no-Diff	Down-regulated	Down-regulated	Down-regulated	Down-regulated	Down-regulated	AT3G19720	69.81	646	0	ARC5, DRP5B	P-loop containing nucleoside triphosphate hydrolases superfamily protein	GO:0003924_GO:0005525_GO:0005737_GO:0005739_GO:0010020_GO:0009707_GO:0005515_GO:0005777_GO:0009507_GO:0016559_GO:0042802_GO:0007623_
XLOC_004809	4.35866	4.91985	1.8344	1.32391	0.402163	1.82868	0.528221	no-Diff	Down-regulated	Down-regulated	Down-regulated	Down-regulated	Down-regulated	AT1G08860	62.16	481	4e-169	BON3	Calcium-dependent phospholipid-binding Copine family protein	GO:0005544_GO:0005886_GO:0006952_GO:0010186_GO:0019725_GO:0060548_GO:0090332_
XLOC_044540	4.06999	2.90369	1.79759	1.36291	0.573078	1.72066	0.366922	no-Diff	Down-regulated	Down-regulated	Down-regulated	Down-regulated	Down-regulated	AT2G28470	68.23	834	0	BGAL8	beta-galactosidase 8	GO:0004565_GO:0005576_GO:0005773_GO:0005975_GO:0030246_GO:0048046_GO:0005618_
XLOC_061538	1.20363	1.17474	0.43621	0.182415	0.232116	0.100791	0.211965	no-Diff	Down-regulated	Down-regulated	Down-regulated	Down-regulated	Down-regulated	AT1G34320	38.82	456	6e-74		Protein of unknown function (DUF668)	GO:0009507_GO:0005886_
XLOC_071837	8.86668	8.03187	2.68436	3.62836	1.09278	3.60043	1.55658	no-Diff	Down-regulated	Down-regulated	Down-regulated	Down-regulated	Down-regulated	AT1G13560	73.83	321	7e-144	AAPT1, ATAAPT1	aminoalcoholphosphotransferase 1	GO:0004142_GO:0004307_GO:0006646_GO:0008654_GO:0016021_GO:0016780_GO:0030572_GO:0046872_GO:0005794_
XLOC_138833	2.16118	1.97135	0.983333	0.747633	0.805065	0.795754	0.995951	no-Diff	Down-regulated	Down-regulated	Down-regulated	Down-regulated	Down-regulated	AT5G23490	59.4	133	9e-38		unknown protein; BEST Arabidopsis thaliana protein match is: unknown protein (TAIR:AT5G08440.1); Has 202 Blast hits to 197 proteins in 48 species: Archae - 0; Bacteria - 13; Metazoa - 25; Fungi - 9; Plants - 109; Viruses - 0; Other Eukaryotes - 46 (source: NCBI BLink).	GO:0003674_GO:0005634_GO:0008150_
XLOC_009535	2.31686	1.4641	0.158887	0.595948	0.286899	0.97426	0.467939	no-Diff	Down-regulated	Down-regulated	Down-regulated	Down-regulated	Down-regulated	AT3G44200	50.86	525	5e-125	ATNEK6, NEK6, IBO1	NIMA (never in mitosis, gene A)-related 6	GO:0005524_GO:0005634_GO:0006468_GO:0016301_GO:0007017_GO:0009913_GO:0055028_GO:0004672_GO:0043622_
XLOC_073572	2.19577	2.25003	0.171325	0.239131	0.204658	0.21165	0.315445	no-Diff	Down-regulated	Down-regulated	Down-regulated	Down-regulated	Down-regulated	AT3G47780	65.9	349	2e-133	ATATH6, ATH6	ABC2 homolog 6	GO:0005215_GO:0005524_GO:0006869_GO:0016021_GO:0042626_GO:0043231_GO:0005886_GO:0009506_
XLOC_022870	17.8689	30.2128	6.6207	7.87391	0.243453	1.97368	0.125566	no-Diff	Down-regulated	Down-regulated	Down-regulated	Down-regulated	Down-regulated	AT4G02600	52.99	485	2e-146	MLO1, ATMLO1	Seven transmembrane MLO family protein	GO:0005516_GO:0005886_GO:0006952_GO:0008219_GO:0009607_GO:0016021_
XLOC_058291	2.46732	2.44596	0.2207	0.709884	0.0330104	1.20825	0.0950118	no-Diff	Down-regulated	Down-regulated	Down-regulated	Down-regulated	Down-regulated	AT5G13750	54.09	257	1e-66	ZIFL1	zinc induced facilitator-like 1	GO:0016021_GO:0080167_GO:0005886_GO:0009414_GO:0009630_GO:0009705_GO:0010540_GO:0022821_GO:0048364_GO:0090333_
XLOC_064460	2.73991	1.90227	0.875573	0.635024	0.638836	1.32859	1.17893	no-Diff	Down-regulated	Down-regulated	Down-regulated	Down-regulated	Down-regulated	AT1G33540	44.3	316	5e-73	scpl18	serine carboxypeptidase-like 18	GO:0004185_GO:0005576_GO:0006508_GO:0016747_GO:0019748_GO:0051603_
XLOC_076981	2.99371	3.13619	0.32409	0.6483	0.207033	0.411173	0.317155	no-Diff	Down-regulated	Down-regulated	Down-regulated	Down-regulated	Down-regulated	AT3G47790	41.79	725	1e-132	ATATH7, ATH7	ABC2 homolog 7	GO:0005215_GO:0005524_GO:0006869_GO:0016021_GO:0042626_GO:0043231_GO:0006810_
XLOC_088952	7.06832	8.03233	1.10776	3.15802	0.893137	2.6512	0.89415	no-Diff	Down-regulated	Down-regulated	Down-regulated	Down-regulated	Down-regulated	AT3G53480	65.64	259	1e-99	PIS1, PDR9, ATPDR9, ABCG37	pleiotropic drug resistance 9	GO:0005524_GO:0016021_GO:0042626_GO:0006855_GO:0005886_GO:0005215_GO:0009926_GO:0048364_GO:0071366_GO:0009506_GO:0055085_
XLOC_125365	7.28613	4.46341	2.73708	2.18728	2.74756	2.66519	3.4343	no-Diff	Down-regulated	Down-regulated	Down-regulated	Down-regulated	Down-regulated	AT5G26820	53.75	547	7e-161	ATIREG3, MAR1, RTS3, IREG3	iron-regulated protein 3	GO:0005381_GO:0005886_GO:0016021_GO:0034755_GO:0016020_GO:0005215_GO:0006879_GO:0009941_
XLOC_038700	2.44756	2.89987	0.712261	1.18721	0.229392	0.987683	0.231881	no-Diff	Down-regulated	Down-regulated	Down-regulated	Down-regulated	Down-regulated	AT3G55370	81.33	75	3e-35	OBP3	OBF-binding protein 3	GO:0003677_GO:0005634_GO:0006351_GO:0006355_GO:0046872_GO:0003700_GO:0045893_GO:0009640_GO:0044212_
XLOC_048082	1.12116	0.862802	0.346944	0.310059	0.337766	0.421594	0.345535	no-Diff	Down-regulated	Down-regulated	Down-regulated	Down-regulated	Down-regulated	AT3G25840	51.62	494	5e-136		Protein kinase superfamily protein	GO:0004672_GO:0005524_GO:0005634_GO:0005737_GO:0006468_
XLOC_056283	5.47031	5.23156	2.58614	1.76315	1.32186	1.81047	1.44465	no-Diff	Down-regulated	Down-regulated	Down-regulated	Down-regulated	Down-regulated	AT3G52950	61.6	474	1e-163		CBS / octicosapeptide/Phox/Bemp1 (PB1) domains-containing protein	GO:0016021_
XLOC_001267	2.02671	2.8387	0.266781	0.86214	0.595173	0.973319	0.615923	no-Diff	Down-regulated	Down-regulated	Down-regulated	Down-regulated	Down-regulated	AT5G04980	53.65	466	4e-135		DNAse I-like superfamily protein	GO:0005737_GO:0016787_GO:0046856_
XLOC_048946	1.24256	1.36832	0.579334	0.570386	0.465331	0.355485	0.504551	no-Diff	Down-regulated	Down-regulated	Down-regulated	Down-regulated	Down-regulated	AT4G36860	60.78	459	7e-149		LIM domain-containing protein	GO:0005886_GO:0008270_
XLOC_062554	2.69535	2.84368	1.20081	0.73669	0.795279	0.757971	0.992274	no-Diff	Down-regulated	Down-regulated	Down-regulated	Down-regulated	Down-regulated	AT3G14470	27.74	966	3e-82		NB-ARC domain-containing disease resistance protein	GO:0005524_GO:0005576_GO:0006952_GO:0043531_GO:0005515_
XLOC_106175	2.65516	2.80557	0.646123	1.07951	0.193359	1.29454	0.685111	no-Diff	Down-regulated	Down-regulated	Down-regulated	Down-regulated	Down-regulated
XLOC_032552	3.8581	3.24076	1.70481	1.47862	1.093	1.09579	0.996243	no-Diff	Down-regulated	Down-regulated	Down-regulated	Down-regulated	Down-regulated
XLOC_042238	3.63702	6.01099	1.24681	1.7093	0.838678	1.1779	1.11141	no-Diff	Down-regulated	Down-regulated	Down-regulated	Down-regulated	Down-regulated	AT5G45840	58.08	334	2e-115		Leucine-rich repeat protein kinase family protein	GO:0004672_GO:0004674_GO:0005524_GO:0006468_GO:0007169_GO:0009507_GO:0016021_GO:0005515_GO:0005886_GO:0007166_GO:0010183_GO:0090406_
XLOC_068427	1.69182	1.3667	0.437859	0.739424	0.338202	0.288217	0.556022	no-Diff	Down-regulated	Down-regulated	Down-regulated	Down-regulated	Down-regulated	AT2G19160	55.85	376	1e-126		Core-2/I-branching beta-1,6-N-acetylglucosaminyltransferase family protein	GO:0005739_GO:0008375_GO:0016021_GO:0016757_
XLOC_068676	1.22414	0.59143	0.438582	0.164476	0.111467	0.125708	0.100862	no-Diff	Down-regulated	Down-regulated	Down-regulated	Down-regulated	Down-regulated	AT5G46240	52.64	701	0	KAT1	potassium channel in Arabidopsis thaliana 1	GO:0005242_GO:0005634_GO:0005887_GO:0030551_GO:0034765_GO:0042391_GO:0071805_GO:0005515_GO:0042802_GO:0006813_GO:0005886_
XLOC_072212	1.80401	1.50771	0.513836	0.207503	0.167615	0.41666	0.250413	no-Diff	Down-regulated	Down-regulated	Down-regulated	Down-regulated	Down-regulated
XLOC_085460	2.77451	3.54048	0.725313	1.19068	0.252686	1.13678	0.172779	no-Diff	Down-regulated	Down-regulated	Down-regulated	Down-regulated	Down-regulated	AT5G24850	66.25	400	2e-144	CRY3	cryptochrome 3	GO:0003913_GO:0006281_GO:0009507_GO:0003677_GO:0005739_GO:0010181_
XLOC_088763	6.88783	4.53255	1.74972	1.79119	1.26349	0.771864	2.07256	no-Diff	Down-regulated	Down-regulated	Down-regulated	Down-regulated	Down-regulated	AT4G21410	37.85	317	4e-51	CRK29	cysteine-rich RLK (RECEPTOR-like protein kinase) 29	GO:0004674_GO:0005524_GO:0005576_GO:0006468_GO:0006952_GO:0009506_GO:0016021_GO:0016301_GO:0005773_GO:0009737_GO:0005886_
XLOC_106549	1.26044	0.924397	0.226531	0.259506	0.126503	0.355444	0.0569882	no-Diff	Down-regulated	Down-regulated	Down-regulated	Down-regulated	Down-regulated	AT4G21390	38.63	831	2e-134	B120	S-locus lectin protein kinase family protein	GO:0004672_GO:0004674_GO:0005524_GO:0005886_GO:0006468_GO:0006952_GO:0009506_GO:0016021_GO:0030246_GO:0048544_
XLOC_132760	1.05927	0.821289	0.427431	0.136632	0.242256	0.189266	0.305936	no-Diff	Down-regulated	Down-regulated	Down-regulated	Down-regulated	Down-regulated
XLOC_029445	6.64682	9.81367	2.36774	2.95946	2.32227	2.19958	1.70839	no-Diff	Down-regulated	Down-regulated	Down-regulated	Down-regulated	Down-regulated	AT2G26650	54.61	445	7e-134	AKT1, ATAKT1, KT1	K+ transporter 1	GO:0005242_GO:0005887_GO:0030551_GO:0034765_GO:0042391_GO:0005886_GO:0048767_GO:0005515_GO:0042802_GO:0009651_GO:0006813_GO:0009414_GO:0090333_GO:0010107_
XLOC_031005	5.45644	4.26079	1.04303	2.17741	0.517098	1.87566	0.570576	no-Diff	Down-regulated	Down-regulated	Down-regulated	Down-regulated	Down-regulated	AT4G23180	42.24	625	2e-137	CRK10, RLK4	cysteine-rich RLK (RECEPTOR-like protein kinase) 10	GO:0004674_GO:0005524_GO:0006468_GO:0009506_GO:0016021_GO:0016301_GO:0042742_GO:0005886_
XLOC_031321	4.76614	6.48668	0.914675	2.16743	1.23354	0.984872	0.784517	no-Diff	Down-regulated	Down-regulated	Down-regulated	Down-regulated	Down-regulated	AT5G38260	39.05	612	1e-102		Protein kinase superfamily protein	GO:0004674_GO:0005524_GO:0005886_GO:0006468_GO:0016021_GO:0016301_GO:0016310_
XLOC_040573	2.70029	2.3335	0.929533	0.935669	0.156594	1.20175	0.595704	no-Diff	Down-regulated	Down-regulated	Down-regulated	Down-regulated	Down-regulated	AT1G52360	43.65	252	3e-53		Coatomer, beta' subunit	GO:0005198_GO:0005737_GO:0006886_GO:0016192_GO:0030117_GO:0030126_GO:0005829_
XLOC_050626	4.63154	6.79302	1.78599	1.16778	0.721776	1.82481	0.619193	no-Diff	Down-regulated	Down-regulated	Down-regulated	Down-regulated	Down-regulated
XLOC_054785	1.20172	1.06593	0.361803	0.554293	0.489108	0.46027	0.133077	no-Diff	Down-regulated	Down-regulated	Down-regulated	Down-regulated	Down-regulated
XLOC_065951	6.68228	9.39603	2.94816	0.712378	0.592259	0.720122	1.10644	no-Diff	Down-regulated	Down-regulated	Down-regulated	Down-regulated	Down-regulated	AT4G05200	40.82	316	4e-61	CRK25	cysteine-rich RLK (RECEPTOR-like protein kinase) 25	GO:0004674_GO:0005524_GO:0005576_GO:0005886_GO:0006468_GO:0006952_GO:0009506_GO:0016021_GO:0016301_GO:0016310_
XLOC_069801	6.48989	9.19398	1.78723	1.67342	1.31841	1.88452	1.41975	no-Diff	Down-regulated	Down-regulated	Down-regulated	Down-regulated	Down-regulated	AT3G50950	26	827	6e-48	ZAR1	HOPZ-ACTIVATED RESISTANCE 1	GO:0005524_GO:0005634_GO:0006952_GO:0043531_
XLOC_069845	1.17285	0.894236	0.422649	0.255964	0.273142	0.171965	0.27952	no-Diff	Down-regulated	Down-regulated	Down-regulated	Down-regulated	Down-regulated
XLOC_073150	2.88803	1.57263	1.26427	0.804142	1.15436	1.0608	1.33827	no-Diff	Down-regulated	Down-regulated	Down-regulated	Down-regulated	Down-regulated	AT5G40640	54.07	590	5e-151		unknown protein; LOCATED IN: plasma membrane; EXPRESSED IN: 19 plant structures; EXPRESSED DURING: 7 growth stages; BEST Arabidopsis thaliana protein match is: unknown protein (TAIR:AT3G27390.1); Has 104 Blast hits to 102 proteins in 14 species: Archae - 0; Bacteria - 0; Metazoa - 2; Fungi - 0; Plants - 101; Viruses - 0; Other Eukaryotes - 1 (source: NCBI BLink).	GO:0009507_GO:0016021_GO:0005886_
XLOC_087469	216.231	204.136	64.1782	37.5318	5.30783	97.457	14.6455	no-Diff	Down-regulated	Down-regulated	Down-regulated	Down-regulated	Down-regulated	AT5G13700	47.03	438	2e-116	ATPAO1, APAO, PAO1	polyamine oxidase 1	GO:0005739_GO:0046208_GO:0052894_GO:0052895_GO:0052901_GO:0055114_GO:0046592_GO:0050660_GO:0006598_
XLOC_099961	11.5111	13.1675	3.13818	1.89	0.543401	2.95773	1.73432	no-Diff	Down-regulated	Down-regulated	Down-regulated	Down-regulated	Down-regulated	AT2G23000	42.25	142	9e-30	scpl10	serine carboxypeptidase-like 10	GO:0004185_GO:0005576_GO:0006508_GO:0016747_GO:0019748_GO:0051603_
XLOC_006252	1.95652	3.88312	0.742399	0.420973	0.55658	0.711815	0.624897	no-Diff	Down-regulated	Down-regulated	Down-regulated	Down-regulated	Down-regulated	AT2G37010	50.62	563	5e-149	ATNAP12, NAP12	non-intrinsic ABC protein 12	GO:0005215_GO:0005524_GO:0005576_GO:0005886_GO:0006810_GO:0016021_GO:0016887_GO:0042626_GO:0009506_
XLOC_013532	2.15388	1.63578	0.544974	0.542536	0.182969	0.66078	0.260229	no-Diff	Down-regulated	Down-regulated	Down-regulated	Down-regulated	Down-regulated	AT1G11300	31.54	837	1e-87		protein serine/threonine kinases;protein kinases;ATP binding;sugar binding;kinases;carbohydrate binding	GO:0004674_GO:0005886_GO:0006468_GO:0009506_GO:0016301_GO:0030246_GO:0031625_GO:0045087_
XLOC_041374	8.03976	6.68833	2.80062	1.41983	0.142021	0.919542	0.261826	no-Diff	Down-regulated	Down-regulated	Down-regulated	Down-regulated	Down-regulated	AT3G02600	60.71	252	2e-84	LPP3, ATLPP3	lipid phosphate phosphatase 3	GO:0005737_GO:0005887_GO:0006644_GO:0007165_GO:0008195_GO:0016021_GO:0031969_GO:0046839_GO:0005886_
XLOC_069237	2.82923	2.17888	0.422428	0.949728	0.520304	0.852572	0.829053	no-Diff	Down-regulated	Down-regulated	Down-regulated	Down-regulated	Down-regulated	AT5G34940	59.51	489	0	AtGUS3, GUS3	glucuronidase 3	GO:0004566_GO:0005576_GO:0005765_GO:0016020_GO:0016798_GO:0009505_
XLOC_077719	4.88748	3.44228	0.579914	1.68027	0.451924	1.50936	0.36755	no-Diff	Down-regulated	Down-regulated	Down-regulated	Down-regulated	Down-regulated	AT5G34940	59.55	492	0	AtGUS3, GUS3	glucuronidase 3	GO:0004566_GO:0005576_GO:0005765_GO:0016020_GO:0016798_GO:0009505_
XLOC_082998	26.162	24.2309	2.61831	10.2754	7.98076	13.0009	7.93067	no-Diff	Down-regulated	Down-regulated	Down-regulated	Down-regulated	Down-regulated	AT5G55480	49.1	666	0	SVL1	SHV3-like 1	GO:0005886_GO:0006071_GO:0006629_GO:0008889_GO:0031225_GO:0046658_GO:0010026_GO:0010442_GO:0052541_GO:0009506_
XLOC_088171	13.65	15.5109	2.94256	1.18149	0.117722	1.13079	0.0512394	no-Diff	Down-regulated	Down-regulated	Down-regulated	Down-regulated	Down-regulated	AT5G03760	72.02	504	0	ATCSLA09, CSLA09, ATCSLA9, CSLA9, RAT4	Nucleotide-diphospho-sugar transferases superfamily protein	GO:0000139_GO:0005794_GO:0016021_GO:0016757_GO:0047259_GO:0071555_GO:0009294_GO:0009617_GO:0051753_
XLOC_090689	1.06892	0.73836	0.245576	0.367867	0.3885	0.331723	0.331213	no-Diff	Down-regulated	Down-regulated	Down-regulated	Down-regulated	Down-regulated	AT3G14470	28.57	847	2e-72		NB-ARC domain-containing disease resistance protein	GO:0005524_GO:0005576_GO:0006952_GO:0043531_GO:0005515_
XLOC_111873	1.68685	1.42125	0.692221	0.417262	0.45971	0.493903	0.190574	no-Diff	Down-regulated	Down-regulated	Down-regulated	Down-regulated	Down-regulated	AT1G02850	62.76	333	4e-122	BGLU11	beta glucosidase 11	GO:0004553_GO:0005576_GO:0005975_GO:0008422_GO:1901657_
XLOC_115565	2.28206	2.07611	0.389356	0.930552	0.490328	0.679996	0.601957	no-Diff	Down-regulated	Down-regulated	Down-regulated	Down-regulated	Down-regulated
XLOC_125022	3.2827	1.85593	0.0748861	1.27319	0.458912	1.58311	0.214527	no-Diff	Down-regulated	Down-regulated	Down-regulated	Down-regulated	Down-regulated	AT2G32500	50.82	183	2e-51		Stress responsive alpha-beta barrel domain protein	GO:0003674_GO:0008150_
XLOC_020593	15.8929	28.6493	7.80182	5.49966	7.08598	7.51751	6.35782	no-Diff	Down-regulated	Down-regulated	Down-regulated	Down-regulated	Down-regulated	AT4G21410	40.15	660	9e-122	CRK29	cysteine-rich RLK (RECEPTOR-like protein kinase) 29	GO:0004674_GO:0005524_GO:0005576_GO:0006468_GO:0006952_GO:0009506_GO:0016021_GO:0016301_GO:0005773_GO:0009737_GO:0005886_
XLOC_023550	8.79657	4.8666	0.382426	1.50172	3.54636	2.18256	2.51351	no-Diff	Down-regulated	Down-regulated	Down-regulated	Down-regulated	Down-regulated
XLOC_027653	3.2046	3.24859	0.855304	1.22802	0.877038	0.810429	1.16096	no-Diff	Down-regulated	Down-regulated	Down-regulated	Down-regulated	Down-regulated	AT3G14470	28.84	839	4e-67		NB-ARC domain-containing disease resistance protein	GO:0005524_GO:0005576_GO:0006952_GO:0043531_GO:0005515_
XLOC_041960	1.64974	1.5478	0.3549	0.484486	0.104284	0.648675	0.389136	no-Diff	Down-regulated	Down-regulated	Down-regulated	Down-regulated	Down-regulated	AT4G32300	37.02	235	1e-34	SD2-5	S-domain-2 5	GO:0004674_GO:0005524_GO:0005886_GO:0016021_GO:0016301_GO:0030246_GO:0004672_GO:0031625_GO:0046777_
XLOC_044663	3.85276	2.65391	0.521204	1.50953	1.41354	1.43927	1.72835	no-Diff	Down-regulated	Down-regulated	Down-regulated	Down-regulated	Down-regulated	AT3G59470	39.87	153	3e-22		Far-red impaired responsive (FAR1) family protein	GO:0005634_GO:0006355_GO:0009639_
XLOC_045117	9.3248	11.0066	2.71966	0.297738	2.17454	0.470957	4.00938	no-Diff	Down-regulated	Down-regulated	Down-regulated	Down-regulated	Down-regulated	AT4G23160	38.29	316	2e-54	CRK8	cysteine-rich RLK (RECEPTOR-like protein kinase) 8	GO:0004674_GO:0005886_GO:0006468_GO:0009506_GO:0016301_GO:0042742_
XLOC_046620	3.05029	3.1772	1.16903	1.23766	0.558628	1.36683	0.257161	no-Diff	Down-regulated	Down-regulated	Down-regulated	Down-regulated	Down-regulated	AT4G33490	51.6	374	8e-108		Eukaryotic aspartyl protease family protein	GO:0005576_
XLOC_054140	3.10479	2.78582	1.38587	1.11018	0.222956	0.47385	0.11278	no-Diff	Down-regulated	Down-regulated	Down-regulated	Down-regulated	Down-regulated	AT4G33490	51.07	374	4e-107		Eukaryotic aspartyl protease family protein	GO:0005576_
XLOC_072582	1.25996	1.1119	0.514136	0.478442	0.198656	0.292499	0.206306	no-Diff	Down-regulated	Down-regulated	Down-regulated	Down-regulated	Down-regulated	AT4G39160	38.54	192	6e-29		Homeodomain-like superfamily protein	GO:0000126_GO:0001026_GO:0003677_GO:0003700_GO:0005634_GO:0006359_
XLOC_077789	4.34151	6.32686	2.01721	0.894593	1.05595	0.671796	0.83531	no-Diff	Down-regulated	Down-regulated	Down-regulated	Down-regulated	Down-regulated
XLOC_096206	1.53612	1.47362	0.690176	0.608614	0.656652	0.29907	0.349286	no-Diff	Down-regulated	Down-regulated	Down-regulated	Down-regulated	Down-regulated	AT5G58003	53.67	354	3e-105	CPL4	C-terminal domain phosphatase-like 4	GO:0003723_GO:0005634_GO:0006351_GO:0008420_GO:0016591_GO:0046872_GO:0070940_GO:0008022_GO:0009651_
XLOC_105929	2.50783	4.62565	1.20182	0.933412	0.689291	0.374123	0.663409	no-Diff	Down-regulated	Down-regulated	Down-regulated	Down-regulated	Down-regulated	AT1G66150	40.16	127	6e-17	TMK1	transmembrane kinase 1	GO:0005524_GO:0005886_GO:0006468_GO:0016021_GO:0004675_GO:0005576_GO:0007165_
XLOC_107362	1.22809	1.6935	0.386659	0.0930455	0.208099	0.0689588	0.145577	no-Diff	Down-regulated	Down-regulated	Down-regulated	Down-regulated	Down-regulated	AT4G23130	39.25	293	1e-53	CRK5, RLK6	cysteine-rich RLK (RECEPTOR-like protein kinase) 5	GO:0004674_GO:0005524_GO:0005886_GO:0006468_GO:0006952_GO:0009506_GO:0016021_GO:0016301_GO:0009751_GO:0012501_GO:0042742_
XLOC_113818	20.9909	19.4464	4.28837	4.28107	10.3584	1.78959	6.43104	no-Diff	Down-regulated	Down-regulated	Down-regulated	Down-regulated	Down-regulated	AT3G07040	27.01	933	1e-63	RPM1, RPS3	NB-ARC domain-containing disease resistance protein	GO:0005524_GO:0006952_GO:0012505_GO:0043531_GO:0005515_GO:0005886_GO:0000166_GO:0009626_
XLOC_004820	2.80441	2.36516	0.272512	0.691587	0.248499	0.230915	0.1704	no-Diff	Down-regulated	Down-regulated	Down-regulated	Down-regulated	Down-regulated	AT1G74210	70.93	344	2e-149		PLC-like phosphodiesterases superfamily protein	GO:0005576_GO:0005618_GO:0005886_GO:0006071_GO:0006629_GO:0008889_GO:0005773_
XLOC_009911	2.99525	3.86024	0.450651	0.692203	0.249874	0.3316	0	no-Diff	Down-regulated	Down-regulated	Down-regulated	Down-regulated	Down-regulated	AT4G05200	47.69	432	5e-116	CRK25	cysteine-rich RLK (RECEPTOR-like protein kinase) 25	GO:0004674_GO:0005524_GO:0005576_GO:0005886_GO:0006468_GO:0006952_GO:0009506_GO:0016021_GO:0016301_GO:0016310_
XLOC_013995	1.8637	3.03431	0.394932	0.883506	0.224618	0.758022	0.441566	no-Diff	Down-regulated	Down-regulated	Down-regulated	Down-regulated	Down-regulated	AT4G00970	33.01	309	2e-43	CRK41	cysteine-rich RLK (RECEPTOR-like protein kinase) 41	GO:0004672_GO:0004674_GO:0005524_GO:0005886_GO:0006468_GO:0006952_GO:0009506_GO:0009507_GO:0016021_
XLOC_014606	9.76957	6.32914	3.46373	2.84076	2.69495	3.81825	4.30668	no-Diff	Down-regulated	Down-regulated	Down-regulated	Down-regulated	Down-regulated	AT5G09820	56.84	95	5e-28		Plastid-lipid associated protein PAP / fibrillin family protein	GO:0005198_GO:0008150_GO:0009507_GO:0005515_GO:0009570_GO:0010236_
XLOC_016815	32.73	48.8586	11.3836	7.50106	6.51386	13.887	6.96757	no-Diff	Down-regulated	Down-regulated	Down-regulated	Down-regulated	Down-regulated	AT4G05200	29.08	282	2e-19	CRK25	cysteine-rich RLK (RECEPTOR-like protein kinase) 25	GO:0004674_GO:0005524_GO:0005576_GO:0005886_GO:0006468_GO:0006952_GO:0009506_GO:0016021_GO:0016301_GO:0016310_
XLOC_017876	4.23953	6.22545	1.23867	2.03594	0.952589	1.39476	0.497706	no-Diff	Down-regulated	Down-regulated	Down-regulated	Down-regulated	Down-regulated	AT5G64700	48.06	335	1e-59		nodulin MtN21 /EamA-like transporter family protein	GO:0005576_GO:0005886_GO:0006810_GO:0016021_GO:0022857_
XLOC_021235	1.00719	0.639291	0.149839	0.222586	0.0250634	0.0436803	0.0238416	no-Diff	Down-regulated	Down-regulated	Down-regulated	Down-regulated	Down-regulated	AT3G14470	25.88	904	6e-66		NB-ARC domain-containing disease resistance protein	GO:0005524_GO:0005576_GO:0006952_GO:0043531_GO:0005515_
XLOC_033185	9.25142	6.25305	1.56253	1.81869	0.230684	1.22833	0.395671	no-Diff	Down-regulated	Down-regulated	Down-regulated	Down-regulated	Down-regulated	AT3G02600	66.14	251	1e-94	LPP3, ATLPP3	lipid phosphate phosphatase 3	GO:0005737_GO:0005887_GO:0006644_GO:0007165_GO:0008195_GO:0016021_GO:0031969_GO:0046839_GO:0005886_
XLOC_034611	1.93807	2.49913	0.23517	0.513919	0.200698	0.185726	0.0234039	no-Diff	Down-regulated	Down-regulated	Down-regulated	Down-regulated	Down-regulated	AT1G21210	45.03	473	1e-105	WAK4	wall associated kinase 4	GO:0004674_GO:0005509_GO:0005524_GO:0005576_GO:0006468_GO:0007166_GO:0016021_GO:0030247_GO:0005886_GO:0009826_GO:0048527_
XLOC_045996	1.38683	1.48541	0.0667014	0.334648	0.166954	0.289778	0.143483	no-Diff	Down-regulated	Down-regulated	Down-regulated	Down-regulated	Down-regulated	AT2G34250	90.11	475	0		SecY protein transport family protein	GO:0009306_GO:0015031_GO:0015450_GO:0016020_GO:0016021_GO:0005794_
XLOC_048728	7.44992	8.59315	1.0997	1.92444	0.171744	1.36796	0.268944	no-Diff	Down-regulated	Down-regulated	Down-regulated	Down-regulated	Down-regulated	AT4G04490	38.99	318	2e-57	CRK36	cysteine-rich RLK (RECEPTOR-like protein kinase) 36	GO:0005524_GO:0005576_GO:0006468_GO:0009506_GO:0016021_GO:0016301_GO:0042742_GO:0004674_GO:0005515_GO:0005886_GO:0009737_
XLOC_051026	3.82362	3.8191	0.663787	0.807762	0.422418	1.51697	0.286772	no-Diff	Down-regulated	Down-regulated	Down-regulated	Down-regulated	Down-regulated	AT2G34250	88.21	475	0		SecY protein transport family protein	GO:0009306_GO:0015031_GO:0015450_GO:0016020_GO:0016021_GO:0005794_
XLOC_054178	6.46457	10.3029	0.979588	3.13765	0.089598	1.75853	0.0565654	no-Diff	Down-regulated	Down-regulated	Down-regulated	Down-regulated	Down-regulated	AT1G11330	42.81	306	8e-61		S-locus lectin protein kinase family protein	GO:0004674_GO:0005524_GO:0005886_GO:0006468_GO:0016021_GO:0016301_GO:0030246_GO:0048544_
XLOC_054179	6.64486	9.10648	0.93861	2.13306	0.103516	1.11685	0.769137	no-Diff	Down-regulated	Down-regulated	Down-regulated	Down-regulated	Down-regulated	AT4G04490	40.25	318	5e-59	CRK36	cysteine-rich RLK (RECEPTOR-like protein kinase) 36	GO:0005524_GO:0005576_GO:0006468_GO:0009506_GO:0016021_GO:0016301_GO:0042742_GO:0004674_GO:0005515_GO:0005886_GO:0009737_
XLOC_060575	4.48176	3.97444	1.05378	1.7196	1.48599	1.50802	1.58209	no-Diff	Down-regulated	Down-regulated	Down-regulated	Down-regulated	Down-regulated
XLOC_065104	1.08328	0.617201	0.122546	0.0410704	0.04007	0.0568157	0.00892005	no-Diff	Down-regulated	Down-regulated	Down-regulated	Down-regulated	Down-regulated	AT1G12220	32.32	721	1e-65	RPS5	Disease resistance protein (CC-NBS-LRR class) family	GO:0005524_GO:0043531_GO:0009626_GO:0006952_GO:0009816_GO:0005886_GO:0005515_GO:0008219_GO:0038023_GO:0000166_GO:0005622_
XLOC_069214	1.98293	2.31129	0.878078	0.602374	0.227165	0.276003	0.139314	no-Diff	Down-regulated	Down-regulated	Down-regulated	Down-regulated	Down-regulated	AT4G30360	54.64	657	0	ATCNGC17, CNGC17	cyclic nucleotide-gated channel 17	GO:0005216_GO:0005249_GO:0005516_GO:0005886_GO:0005887_GO:0030551_GO:0030552_GO:0030553_GO:0042391_
XLOC_073401	1.68732	1.68162	0.668009	0.390002	0.264332	0.686957	0.747434	no-Diff	Down-regulated	Down-regulated	Down-regulated	Down-regulated	Down-regulated
XLOC_079451	5.48521	7.28301	2.0349	1.84807	1.40054	1.97207	0.942346	no-Diff	Down-regulated	Down-regulated	Down-regulated	Down-regulated	Down-regulated	AT5G40780	77.26	409	3e-175	LHT1	lysine histidine transporter 1	GO:0005886_GO:0006865_GO:0015171_GO:0015293_GO:0016020_GO:0016021_GO:0043090_GO:0080167_
XLOC_084253	11.0261	16.0678	3.08508	2.10495	2.78664	1.29801	2.86525	no-Diff	Down-regulated	Down-regulated	Down-regulated	Down-regulated	Down-regulated	AT4G11480	40.06	317	3e-56	CRK32	cysteine-rich RLK (RECEPTOR-like protein kinase) 32	GO:0004674_GO:0005524_GO:0005576_GO:0005886_GO:0006468_GO:0009506_GO:0016021_GO:0016301_GO:0042742_
XLOC_086961	8.72857	8.4612	1.36154	2.9045	0.834345	2.72512	1.01116	no-Diff	Down-regulated	Down-regulated	Down-regulated	Down-regulated	Down-regulated	AT2G37280	48.77	326	6e-86	PDR5, ATPDR5	pleiotropic drug resistance 5	GO:0005524_GO:0005634_GO:0016021_GO:0042626_GO:0006855_GO:0005886_
XLOC_087627	1.25421	0.928164	0.536887	0.161656	0.159812	0.044916	0.446743	no-Diff	Down-regulated	Down-regulated	Down-regulated	Down-regulated	Down-regulated	AT2G37790	56.89	341	2e-100		NAD(P)-linked oxidoreductase superfamily protein	GO:0005737_GO:0016491_GO:0055114_GO:0005634_GO:0005829_
XLOC_088665	4.56637	4.17024	1.61422	0.129282	0.229548	0.864443	0.304908	no-Diff	Down-regulated	Down-regulated	Down-regulated	Down-regulated	Down-regulated	AT4G23140	38.08	302	4e-53	CRK6	cysteine-rich RLK (RECEPTOR-like protein kinase) 6	GO:0004674_GO:0005524_GO:0006468_GO:0009506_GO:0009507_GO:0016021_GO:0016301_GO:0042742_GO:0005886_GO:0000302_GO:0004672_GO:0005515_
XLOC_088725	2.46268	1.65257	0.754533	1.12333	0.235755	0.362095	0.357438	no-Diff	Down-regulated	Down-regulated	Down-regulated	Down-regulated	Down-regulated	AT3G55350	43.59	351	1e-71		PIF / Ping-Pong family of plant transposases	GO:0005634_
XLOC_090608	3.54973	1.80198	0.646721	0.86971	0.937895	1.30603	1.38316	no-Diff	Down-regulated	Down-regulated	Down-regulated	Down-regulated	Down-regulated	AT3G46730	28.12	505	1e-35		NB-ARC domain-containing disease resistance protein	GO:0005524_GO:0006952_GO:0043531_
XLOC_092265	5.10927	4.23671	0.506847	0.829097	1.06096	0.622552	0.122677	no-Diff	Down-regulated	Down-regulated	Down-regulated	Down-regulated	Down-regulated	AT4G05200	42.58	613	8e-135	CRK25	cysteine-rich RLK (RECEPTOR-like protein kinase) 25	GO:0004674_GO:0005524_GO:0005576_GO:0005886_GO:0006468_GO:0006952_GO:0009506_GO:0016021_GO:0016301_GO:0016310_
XLOC_093885	1.8275	1.43872	0.073341	0.377098	0.0937243	0.147118	0.0265453	no-Diff	Down-regulated	Down-regulated	Down-regulated	Down-regulated	Down-regulated	AT4G05200	47.76	425	2e-114	CRK25	cysteine-rich RLK (RECEPTOR-like protein kinase) 25	GO:0004674_GO:0005524_GO:0005576_GO:0005886_GO:0006468_GO:0006952_GO:0009506_GO:0016021_GO:0016301_GO:0016310_
XLOC_094610	1.55239	1.04902	0.373618	0.431159	0.409507	0.297961	0.503471	no-Diff	Down-regulated	Down-regulated	Down-regulated	Down-regulated	Down-regulated	AT4G10770	66.94	720	0	ATOPT7, OPT7	oligopeptide transporter 7	GO:0015031_GO:0015198_GO:0015833_GO:0016021_GO:0055085_GO:0006857_GO:0016020_
XLOC_100714	20.7405	31.6738	9.14333	8.16978	5.9781	6.90902	9.13953	no-Diff	Down-regulated	Down-regulated	Down-regulated	Down-regulated	Down-regulated	AT4G23180	55.33	338	6e-105	CRK10, RLK4	cysteine-rich RLK (RECEPTOR-like protein kinase) 10	GO:0004674_GO:0005524_GO:0006468_GO:0009506_GO:0016021_GO:0016301_GO:0042742_GO:0005886_
XLOC_102575	7.63344	4.16105	3.49995	2.58628	1.0646	2.87334	2.35885	no-Diff	Down-regulated	Down-regulated	Down-regulated	Down-regulated	Down-regulated	AT1G12740	53.47	245	3e-77	CYP87A2	cytochrome P450, family 87, subfamily A, polypeptide 2	GO:0004497_GO:0005506_GO:0005739_GO:0007275_GO:0010268_GO:0016125_GO:0016132_GO:0016705_GO:0019825_GO:0020037_GO:0055114_
XLOC_103264	1.88111	1.97838	0.712711	0.645169	0.750722	0.699874	0.341273	no-Diff	Down-regulated	Down-regulated	Down-regulated	Down-regulated	Down-regulated	AT3G21690	69.63	438	5e-154		MATE efflux family protein	GO:0005215_GO:0005886_GO:0015297_GO:0016020_GO:0016021_GO:0005774_GO:0005773_
XLOC_103645	1.12983	1.73679	0.194212	0.433888	0.298666	0.451956	0.0595886	no-Diff	Down-regulated	Down-regulated	Down-regulated	Down-regulated	Down-regulated	AT4G23180	55.68	352	8e-116	CRK10, RLK4	cysteine-rich RLK (RECEPTOR-like protein kinase) 10	GO:0004674_GO:0005524_GO:0006468_GO:0009506_GO:0016021_GO:0016301_GO:0042742_GO:0005886_
XLOC_111483	3.22468	2.15242	0.298918	1.16469	0.329809	0.482435	0.423316	no-Diff	Down-regulated	Down-regulated	Down-regulated	Down-regulated	Down-regulated	AT4G03230	58.72	298	3e-96		S-locus lectin protein kinase family protein	GO:0005886_GO:0016301_GO:0016310_
XLOC_114475	4.14098	2.23203	0.0611925	0.782729	0.368076	0.387731	0.43425	no-Diff	Down-regulated	Down-regulated	Down-regulated	Down-regulated	Down-regulated	AT4G27870	44.29	140	2e-27		Vacuolar iron transporter (VIT) family protein	GO:0005634_GO:0005789_GO:0016021_GO:0016020_
XLOC_119440	7.33302	6.13686	0.986952	2.05069	1.76567	2.77407	1.24419	no-Diff	Down-regulated	Down-regulated	Down-regulated	Down-regulated	Down-regulated	AT2G34250	90.11	475	0		SecY protein transport family protein	GO:0009306_GO:0015031_GO:0015450_GO:0016020_GO:0016021_GO:0005794_
XLOC_137060	20.2667	20.4338	1.71273	9.57697	5.66723	7.6725	4.0321	no-Diff	Down-regulated	Down-regulated	Down-regulated	Down-regulated	Down-regulated	AT4G23180	56.52	345	6e-113	CRK10, RLK4	cysteine-rich RLK (RECEPTOR-like protein kinase) 10	GO:0004674_GO:0005524_GO:0006468_GO:0009506_GO:0016021_GO:0016301_GO:0042742_GO:0005886_
XLOC_137246	5.11297	5.12556	0.735126	1.50289	0.979679	0.992192	0.422293	no-Diff	Down-regulated	Down-regulated	Down-regulated	Down-regulated	Down-regulated	AT4G23180	43.53	657	3e-137	CRK10, RLK4	cysteine-rich RLK (RECEPTOR-like protein kinase) 10	GO:0004674_GO:0005524_GO:0006468_GO:0009506_GO:0016021_GO:0016301_GO:0042742_GO:0005886_
XLOC_138370	2.36171	2.04617	0.908107	0.0714146	0.192191	0.125595	0.184987	no-Diff	Down-regulated	Down-regulated	Down-regulated	Down-regulated	Down-regulated	AT4G23140	37.21	301	9e-52	CRK6	cysteine-rich RLK (RECEPTOR-like protein kinase) 6	GO:0004674_GO:0005524_GO:0006468_GO:0009506_GO:0009507_GO:0016021_GO:0016301_GO:0042742_GO:0005886_GO:0000302_GO:0004672_GO:0005515_
XLOC_141707	4.86333	3.88266	0.432969	0.944859	0.0978825	1.21758	0.142632	no-Diff	Down-regulated	Down-regulated	Down-regulated	Down-regulated	Down-regulated	AT1G72300	36.36	154	1e-17		Leucine-rich receptor-like protein kinase family protein	GO:0004674_GO:0005524_GO:0005886_GO:0006468_GO:0007169_GO:0016021_GO:0001653_GO:0004888_GO:0009611_GO:0031347_GO:0005515_GO:0009826_GO:0045851_
XLOC_143793	4.66314	7.1536	1.65065	1.26647	1.10914	0.673921	0.303932	no-Diff	Down-regulated	Down-regulated	Down-regulated	Down-regulated	Down-regulated	AT5G40780	73.09	446	0	LHT1	lysine histidine transporter 1	GO:0005886_GO:0006865_GO:0015171_GO:0015293_GO:0016020_GO:0016021_GO:0043090_GO:0080167_
XLOC_004587	8.13907	8.40183	0.877831	3.60876	0.208255	3.31707	0.140566	no-Diff	Down-regulated	Down-regulated	Down-regulated	Down-regulated	Down-regulated
XLOC_006485	7.31731	7.1273	2.01915	1.12048	0.209065	2.93318	0.31986	no-Diff	Down-regulated	Down-regulated	Down-regulated	Down-regulated	Down-regulated	AT3G16360	56.55	145	3e-46	AHP4	HPT phosphotransmitter 4	GO:0000160_GO:0004871_GO:0005829_GO:0009736_GO:0016772_GO:0043424_GO:0009927_GO:0005634_GO:0005737_GO:0080036_GO:0007165_GO:0016310_
XLOC_007290	29.5704	15.6583	2.59772	13.2658	1.3688	7.2404	0.841936	no-Diff	Down-regulated	Down-regulated	Down-regulated	Down-regulated	Down-regulated
XLOC_007377	3.44477	2.37238	0.596776	0.336685	0.229267	0.253997	0.431766	no-Diff	Down-regulated	Down-regulated	Down-regulated	Down-regulated	Down-regulated
XLOC_009242	12.1521	14.476	2.94633	2.50333	0.862915	3.23052	1.11247	no-Diff	Down-regulated	Down-regulated	Down-regulated	Down-regulated	Down-regulated	AT3G16360	57.45	141	4e-46	AHP4	HPT phosphotransmitter 4	GO:0000160_GO:0004871_GO:0005829_GO:0009736_GO:0016772_GO:0043424_GO:0009927_GO:0005634_GO:0005737_GO:0080036_GO:0007165_GO:0016310_
XLOC_010470	4.91195	6.19382	0.137385	2.03328	0.0565316	0.85732	0.0255829	no-Diff	Down-regulated	Down-regulated	Down-regulated	Down-regulated	Down-regulated
XLOC_010959	2.73736	1.96523	1.22419	0.73188	0.355548	0.457364	0.366112	no-Diff	Down-regulated	Down-regulated	Down-regulated	Down-regulated	Down-regulated	AT4G10770	70.13	529	0	ATOPT7, OPT7	oligopeptide transporter 7	GO:0015031_GO:0015198_GO:0015833_GO:0016021_GO:0055085_GO:0006857_GO:0016020_
XLOC_018844	3.9852	3.06593	0.331028	1.64817	0.20225	1.92438	0.181442	no-Diff	Down-regulated	Down-regulated	Down-regulated	Down-regulated	Down-regulated	AT1G61720	48.55	276	6e-72	BAN	NAD(P)-binding Rossmann-fold superfamily protein	GO:0009507_GO:0009813_GO:0050662_GO:0055114_GO:0033729_GO:0009964_GO:0016491_
XLOC_022681	1.16593	1.663	0.117114	0.389386	0.210722	0.433582	0.309622	no-Diff	Down-regulated	Down-regulated	Down-regulated	Down-regulated	Down-regulated	AT1G62200	47.29	554	1e-148		Major facilitator superfamily protein	GO:0005215_GO:0005886_GO:0006857_GO:0016020_GO:0016021_GO:0009705_
XLOC_026473	2.9313	3.31053	1.14226	0.741332	0.435296	1.04222	0.586512	no-Diff	Down-regulated	Down-regulated	Down-regulated	Down-regulated	Down-regulated	AT4G21390	59.17	338	2e-112	B120	S-locus lectin protein kinase family protein	GO:0004672_GO:0004674_GO:0005524_GO:0005886_GO:0006468_GO:0006952_GO:0009506_GO:0016021_GO:0030246_GO:0048544_
XLOC_032187	2.18406	2.33046	0.435397	0.697874	0	0.485517	0	no-Diff	Down-regulated	Down-regulated	Down-regulated	Down-regulated	Down-regulated	AT1G71830	68.99	158	4e-57	SERK1, ATSERK1	somatic embryogenesis receptor-like kinase 1	GO:0004714_GO:0005524_GO:0005789_GO:0005886_GO:0016021_GO:0016301_GO:0042802_GO:0004675_GO:0009793_GO:0005515_GO:0006468_GO:0046777_GO:0009556_GO:0010152_GO:0043234_GO:0009742_GO:0033612_GO:0007030_GO:0010227_
XLOC_037398	2.18768	2.71225	0.937698	0.297343	0.139354	0.239241	0.0492268	no-Diff	Down-regulated	Down-regulated	Down-regulated	Down-regulated	Down-regulated
XLOC_038408	1.22019	1.72448	0.342037	0.341329	0.405714	0.285708	0.316998	no-Diff	Down-regulated	Down-regulated	Down-regulated	Down-regulated	Down-regulated
XLOC_043231	1.40974	1.30462	0.332728	0.520281	0.318702	0.395627	0.334211	no-Diff	Down-regulated	Down-regulated	Down-regulated	Down-regulated	Down-regulated	AT4G23160	32.94	255	3e-31	CRK8	cysteine-rich RLK (RECEPTOR-like protein kinase) 8	GO:0004674_GO:0005886_GO:0006468_GO:0009506_GO:0016301_GO:0042742_
XLOC_045642	3.1518	3.7442	1.4098	0.451013	0.376951	0.590226	0.79629	no-Diff	Down-regulated	Down-regulated	Down-regulated	Down-regulated	Down-regulated	AT3G46730	29.44	197	3e-17		NB-ARC domain-containing disease resistance protein	GO:0005524_GO:0006952_GO:0043531_
XLOC_045643	7.44872	8.6613	1.77583	1.31691	0.952944	2.3299	0.988089	no-Diff	Down-regulated	Down-regulated	Down-regulated	Down-regulated	Down-regulated	AT3G07040	28.93	363	1e-22	RPM1, RPS3	NB-ARC domain-containing disease resistance protein	GO:0005524_GO:0006952_GO:0012505_GO:0043531_GO:0005515_GO:0005886_GO:0000166_GO:0009626_
XLOC_046474	14.0426	11.2804	5.13952	5.86627	1.64807	3.50454	1.97909	no-Diff	Down-regulated	Down-regulated	Down-regulated	Down-regulated	Down-regulated	AT5G55120	64.13	329	1e-116	VTC5	galactose-1-phosphate guanylyltransferase (GDP)s;GDP-D-glucose phosphorylases;quercetin 4'-O-glucosyltransferases	GO:0000166_GO:0005085_GO:0005634_GO:0005737_GO:0006006_GO:0016787_GO:0009753_GO:0010193_GO:0010475_GO:0019853_GO:0080046_GO:0080048_
XLOC_048641	8.58867	16.3597	4.11831	3.66701	0.292212	3.96604	1.46399	no-Diff	Down-regulated	Down-regulated	Down-regulated	Down-regulated	Down-regulated	AT4G38830	40.25	323	1e-57	CRK26	cysteine-rich RLK (RECEPTOR-like protein kinase) 26	GO:0004674_GO:0005524_GO:0005576_GO:0005886_GO:0006468_GO:0009506_GO:0016021_GO:0016301_GO:0042742_
XLOC_051542	16.5283	8.69088	0.800915	4.27038	0.170543	0.949206	0.252685	no-Diff	Down-regulated	Down-regulated	Down-regulated	Down-regulated	Down-regulated	AT5G57150	35.05	214	2e-15		basic helix-loop-helix (bHLH) DNA-binding superfamily protein	GO:0003677_GO:0005634_GO:0016021_GO:0046983_GO:0003700_GO:0006355_
XLOC_055782	3.74393	2.94206	1.60666	0.0435518	0.207192	0.069959	0.338377	no-Diff	Down-regulated	Down-regulated	Down-regulated	Down-regulated	Down-regulated
XLOC_056556	1.61331	1.53727	0.332885	0.495222	0.278653	0.343709	0.10848	no-Diff	Down-regulated	Down-regulated	Down-regulated	Down-regulated	Down-regulated	AT4G13420	38.65	740	2e-139	HAK5, ATHAK5	high affinity K+ transporter 5	GO:0005886_GO:0006813_GO:0015079_GO:0016020_GO:0016021_GO:0071805_GO:0009674_
XLOC_065169	1.59228	1.3256	0.298291	0.724672	0.272073	0.35583	0.302509	no-Diff	Down-regulated	Down-regulated	Down-regulated	Down-regulated	Down-regulated	AT4G04570	42.66	218	5e-44	CRK40	cysteine-rich RLK (RECEPTOR-like protein kinase) 40	GO:0004674_GO:0005524_GO:0005576_GO:0005886_GO:0006468_GO:0009506_GO:0016021_GO:0016301_GO:0042742_
XLOC_065171	1.73354	1.33086	0.500452	0.778761	0.483256	0.296367	0.336056	no-Diff	Down-regulated	Down-regulated	Down-regulated	Down-regulated	Down-regulated	AT1G52360	41.2	301	1e-55		Coatomer, beta' subunit	GO:0005198_GO:0005737_GO:0006886_GO:0016192_GO:0030117_GO:0030126_GO:0005829_
XLOC_066014	6.33813	12.6695	2.53326	0.741729	0.37573	1.19454	0.379565	no-Diff	Down-regulated	Down-regulated	Down-regulated	Down-regulated	Down-regulated
XLOC_068307	1.00518	0.580567	0.424127	0.473593	0.151642	0.316831	0.132653	no-Diff	Down-regulated	Down-regulated	Down-regulated	Down-regulated	Down-regulated	AT5G54890	68.35	297	3e-102		RNA-binding CRS1 / YhbY (CRM) domain-containing protein	GO:0003723_GO:0005739_GO:0006397_GO:0008380_GO:0030529_
XLOC_069397	4.08818	3.56593	0.139406	1.00431	0.0963793	0.454149	0.165122	no-Diff	Down-regulated	Down-regulated	Down-regulated	Down-regulated	Down-regulated	AT1G17830	39.88	326	6e-47		Protein of unknown function (DUF789)	GO:0003674_GO:0005634_GO:0008150_
XLOC_077873	5.52451	5.28524	0.480541	2.5814	0.280692	1.43821	0.306288	no-Diff	Down-regulated	Down-regulated	Down-regulated	Down-regulated	Down-regulated	AT1G17830	37.32	351	3e-44		Protein of unknown function (DUF789)	GO:0003674_GO:0005634_GO:0008150_
XLOC_083768	4.20261	2.5796	0.525397	1.56187	1.69853	1.46939	0.900989	no-Diff	Down-regulated	Down-regulated	Down-regulated	Down-regulated	Down-regulated	AT2G32390	54.65	871	0	ATGLR3.5, GLR3.5, GLR6	glutamate receptor 3.5	GO:0004930_GO:0004970_GO:0005217_GO:0005886_GO:0006811_GO:0007186_GO:0016021_GO:0006874_GO:0009416_GO:0005739_GO:0009507_GO:0070584_GO:0005216_GO:0009845_
XLOC_088625	2.18283	2.2716	0.134833	0.367577	0.0568511	0.549977	0.154351	no-Diff	Down-regulated	Down-regulated	Down-regulated	Down-regulated	Down-regulated	AT1G50180	27.46	619	2e-59		NB-ARC domain-containing disease resistance protein	GO:0005524_GO:0006952_GO:0043531_GO:0009506_
XLOC_096331	32.8383	16.9039	2.09948	13.3809	2.38117	8.2332	0.989759	no-Diff	Down-regulated	Down-regulated	Down-regulated	Down-regulated	Down-regulated
XLOC_096980	2.51208	2.00354	0.841764	0.659507	1.12328	1.10719	0.916671	no-Diff	Down-regulated	Down-regulated	Down-regulated	Down-regulated	Down-regulated	AT1G75130	42.53	348	1e-66	CYP721A1	cytochrome P450, family 721, subfamily A, polypeptide 1	GO:0004497_GO:0005506_GO:0016705_GO:0019825_GO:0020037_GO:0055114_
XLOC_102616	4.35235	3.93662	0.64448	2.08604	0.709835	0.503383	1.01326	no-Diff	Down-regulated	Down-regulated	Down-regulated	Down-regulated	Down-regulated	AT1G21230	32.93	744	4e-89	WAK5	wall associated kinase 5	GO:0004674_GO:0005509_GO:0005524_GO:0005576_GO:0006468_GO:0007166_GO:0016021_GO:0016301_GO:0030247_GO:0005886_
XLOC_105907	2.1424	1.51947	0.226984	0.122184	0.0953213	0.048417	0.0882872	no-Diff	Down-regulated	Down-regulated	Down-regulated	Down-regulated	Down-regulated	AT1G21240	53.35	328	3e-94	WAK3	wall associated kinase 3	GO:0004674_GO:0005509_GO:0005524_GO:0006468_GO:0007166_GO:0016021_GO:0016301_GO:0030247_GO:0005886_
XLOC_108250	2.0506	2.03162	0.764696	0.891211	0.806847	0.742906	0.70591	no-Diff	Down-regulated	Down-regulated	Down-regulated	Down-regulated	Down-regulated	AT3G44200	42.12	273	2e-31	ATNEK6, NEK6, IBO1	NIMA (never in mitosis, gene A)-related 6	GO:0005524_GO:0005634_GO:0006468_GO:0016301_GO:0007017_GO:0009913_GO:0055028_GO:0004672_GO:0043622_
XLOC_109392	2.81029	2.70425	0.453958	0.646918	0.925518	0.323176	1.19323	no-Diff	Down-regulated	Down-regulated	Down-regulated	Down-regulated	Down-regulated	AT1G21230	41.92	458	2e-95	WAK5	wall associated kinase 5	GO:0004674_GO:0005509_GO:0005524_GO:0005576_GO:0006468_GO:0007166_GO:0016021_GO:0016301_GO:0030247_GO:0005886_
XLOC_110479	4.58265	3.96469	1.76872	0.774154	0.865436	0.889241	0.644225	no-Diff	Down-regulated	Down-regulated	Down-regulated	Down-regulated	Down-regulated
XLOC_123032	1.07322	0.862174	0.471328	0.303266	0.15654	0.165633	0.09302	no-Diff	Down-regulated	Down-regulated	Down-regulated	Down-regulated	Down-regulated	AT1G13580	65.83	278	2e-108	LAG13	LAG1 longevity assurance homolog 3	GO:0005789_GO:0016021_GO:0046513_GO:0005783_GO:0042761_GO:0050291_
XLOC_128963	6.95415	12.172	0.45623	1.02832	0.316251	1.0664	0.26793	no-Diff	Down-regulated	Down-regulated	Down-regulated	Down-regulated	Down-regulated	AT3G14460	29.05	754	3e-62		LRR and NB-ARC domains-containing disease resistance protein	GO:0005524_GO:0005634_GO:0006952_GO:0043531_
XLOC_129485	2.88061	1.92603	1.36507	0.739213	1.03338	0.603703	1.32328	no-Diff	Down-regulated	Down-regulated	Down-regulated	Down-regulated	Down-regulated
XLOC_137225	2.08267	1.31817	0.890577	0.622461	0.186597	0.499149	0.231364	no-Diff	Down-regulated	Down-regulated	Down-regulated	Down-regulated	Down-regulated	AT4G35300	72.72	744	0	TMT2	tonoplast monosaccharide transporter2	GO:0005337_GO:0005351_GO:0005355_GO:0005887_GO:0008643_GO:0015144_GO:0016020_GO:0016021_GO:0022891_GO:0035428_GO:0046323_GO:0055085_GO:0005773_GO:0005774_GO:0005794_
XLOC_141439	1.83209	1.69795	0.622884	0.0881749	0.593496	0.104492	0.886719	no-Diff	Down-regulated	Down-regulated	Down-regulated	Down-regulated	Down-regulated
XLOC_000507	2.57292	1.89895	0.342775	0.769385	0.144179	0.813103	0.0603597	no-Diff	Down-regulated	Down-regulated	Down-regulated	Down-regulated	Down-regulated	AT4G00050	38.37	331	9e-32	UNE10	basic helix-loop-helix (bHLH) DNA-binding superfamily protein	GO:0003677_GO:0005634_GO:0006351_GO:0046983_GO:0003700_GO:0006355_GO:0009567_GO:0009506_
XLOC_010481	1.19066	1.93332	0.480574	0.468758	0.500167	0.15748	0.183233	no-Diff	Down-regulated	Down-regulated	Down-regulated	Down-regulated	Down-regulated
XLOC_014122	5.15094	3.0916	1.57947	1.6284	0.342788	0.609043	1.25019	no-Diff	Down-regulated	Down-regulated	Down-regulated	Down-regulated	Down-regulated	AT1G21270	34.1	695	4e-89	WAK2	wall-associated kinase 2	GO:0004674_GO:0005509_GO:0005524_GO:0006468_GO:0007166_GO:0016021_GO:0030247_GO:0005886_GO:0009751_GO:0005623_GO:0009311_GO:0009826_GO:0009992_
XLOC_016888	21.8385	16.5158	5.56762	7.193	1.45728	4.08813	0.997829	no-Diff	Down-regulated	Down-regulated	Down-regulated	Down-regulated	Down-regulated	AT1G20225	40.59	202	7e-37		Thioredoxin superfamily protein	GO:0003674_GO:0008150_GO:0005773_GO:0005829_
XLOC_017770	1.11798	1.03162	0.0937584	0.320981	0.201413	0.134016	0.180835	no-Diff	Down-regulated	Down-regulated	Down-regulated	Down-regulated	Down-regulated	AT3G13050	62.65	83	5e-27		Major facilitator superfamily protein	GO:0005351_GO:0005524_GO:0005886_GO:0015144_GO:0016020_GO:0016021_GO:0022891_GO:0055085_GO:0090416_GO:0090417_GO:2001142_GO:2001143_
XLOC_024853	30.0206	23.8243	9.73385	11.5995	3.79798	9.92667	3.96073	no-Diff	Down-regulated	Down-regulated	Down-regulated	Down-regulated	Down-regulated	AT1G20225	43.46	191	6e-42		Thioredoxin superfamily protein	GO:0003674_GO:0008150_GO:0005773_GO:0005829_
XLOC_025970	6.43061	3.29738	0.280653	0.191832	0.0653432	0.35963	0.285286	no-Diff	Down-regulated	Down-regulated	Down-regulated	Down-regulated	Down-regulated	AT5G16910	40.09	843	1e-172	ATCSLD2, CSLD2	cellulose-synthase like D2	GO:0000271_GO:0005794_GO:0009832_GO:0016757_GO:0016759_GO:0016760_GO:0030244_GO:0071555_GO:0005886_GO:0030173_GO:0009409_GO:0048767_GO:0051753_GO:0005768_GO:0005802_
XLOC_028845	4.57808	3.93825	1.39777	1.63406	0.842754	1.14283	0.90795	no-Diff	Down-regulated	Down-regulated	Down-regulated	Down-regulated	Down-regulated	AT1G16670	44.6	287	5e-64		Protein kinase superfamily protein	GO:0005524_GO:0005886_GO:0016301_GO:0004674_GO:0046777_
XLOC_028934	2.12911	3.99056	0.580489	0.273752	0.115675	0.0574471	0.073022	no-Diff	Down-regulated	Down-regulated	Down-regulated	Down-regulated	Down-regulated	AT1G66980	52.6	308	4e-93	SNC4	suppressor of npr1-1 constitutive 4	GO:0004674_GO:0005524_GO:0005886_GO:0006071_GO:0006468_GO:0006629_GO:0008889_GO:0016021_GO:0016301_GO:0045087_GO:0006952_GO:0006968_
XLOC_031324	4.11709	3.50022	0.209	1.53798	0.665814	0.992621	0.646145	no-Diff	Down-regulated	Down-regulated	Down-regulated	Down-regulated	Down-regulated	AT5G38260	39.52	620	1e-104		Protein kinase superfamily protein	GO:0004674_GO:0005524_GO:0005886_GO:0006468_GO:0016021_GO:0016301_GO:0016310_
XLOC_031643	5.01268	3.85723	2.46191	1.49942	1.03392	1.03563	1.12389	no-Diff	Down-regulated	Down-regulated	Down-regulated	Down-regulated	Down-regulated	AT4G24670	55.05	109	5e-34	TAR2	tryptophan aminotransferase related 2	GO:0009851_GO:0016021_GO:0016846_GO:0009684_GO:0009723_GO:0009793_GO:0009908_GO:0009958_GO:0010078_GO:0010087_GO:0010588_GO:0048367_GO:0048467_GO:0048825_GO:0050362_GO:0080022_GO:0080097_GO:0042742_GO:0005789_GO:0043562_GO:0048527_
XLOC_043271	3.56996	3.69888	0.795738	0.368383	0.173372	0.332865	0.101936	no-Diff	Down-regulated	Down-regulated	Down-regulated	Down-regulated	Down-regulated
XLOC_044963	25.951	37.9522	7.93206	12.0345	8.11786	9.19125	5.5775	no-Diff	Down-regulated	Down-regulated	Down-regulated	Down-regulated	Down-regulated	AT1G65820	62.76	145	8e-50		microsomal glutathione s-transferase, putative	GO:0002540_GO:0004364_GO:0004602_GO:0016021_GO:0019370_GO:0055114_GO:0005773_GO:0005783_GO:0016020_GO:0005794_
XLOC_046712	9.5017	5.82587	0.580891	2.53601	0.993818	2.72641	1.36757	no-Diff	Down-regulated	Down-regulated	Down-regulated	Down-regulated	Down-regulated	AT1G49975	66.67	63	8e-19		INVOLVED IN: photosynthesis; LOCATED IN: photosystem I, chloroplast, thylakoid membrane; EXPRESSED IN: 20 plant structures; EXPRESSED DURING: 13 growth stages; CONTAINS InterPro DOMAIN/s: Photosystem I reaction centre subunit N (InterPro:IPR008796); Has 34 Blast hits to 34 proteins in 14 species: Archae - 0; Bacteria - 0; Metazoa - 0; Fungi - 0; Plants - 34; Viruses - 0; Other Eukaryotes - 0 (sou…	GO:0009507_GO:0009522_GO:0015979_
XLOC_051592	4.03145	5.89328	1.86706	1.93408	0.63563	1.4594	0.714733	no-Diff	Down-regulated	Down-regulated	Down-regulated	Down-regulated	Down-regulated	AT5G45540	32.51	363	1e-32		Protein of unknown function (DUF594)	GO:0003674_GO:0005739_GO:0008150_GO:0016021_
XLOC_055323	6.91844	7.58737	1.21931	2.48475	1.32123	1.89415	2.78879	no-Diff	Down-regulated	Down-regulated	Down-regulated	Down-regulated	Down-regulated	AT5G05270	55.3	217	4e-44		Chalcone-flavanone isomerase family protein	GO:0009507_GO:0009813_GO:0045430_GO:0080167_
XLOC_057983	4.27217	2.29556	0.37451	0.353247	0.773278	1.25473	0.414553	no-Diff	Down-regulated	Down-regulated	Down-regulated	Down-regulated	Down-regulated	AT4G23200	27.11	380	6e-35	CRK12	cysteine-rich RLK (RECEPTOR-like protein kinase) 12	GO:0004672_GO:0004674_GO:0005576_GO:0005886_GO:0006468_GO:0009506_GO:0042742_GO:0005773_
XLOC_061834	1.57046	1.66265	0.688087	0.592036	0.440903	0.2727	0.465542	no-Diff	Down-regulated	Down-regulated	Down-regulated	Down-regulated	Down-regulated	AT3G46530	25.18	850	3e-43	RPP13	NB-ARC domain-containing disease resistance protein	GO:0005524_GO:0005634_GO:0006952_GO:0043531_GO:0005737_GO:0009814_GO:0005886_GO:0009626_
XLOC_063491	1.24539	0.727266	0.449133	0.460529	0.54265	0.215375	0.432113	no-Diff	Down-regulated	Down-regulated	Down-regulated	Down-regulated	Down-regulated	AT1G13680	67.72	127	1e-47		PLC-like phosphodiesterases superfamily protein	GO:0005886_GO:0006629_GO:0008081_
XLOC_067972	1.29929	0.671188	0.0409664	0.283908	0.191141	0.228694	0.134177	no-Diff	Down-regulated	Down-regulated	Down-regulated	Down-regulated	Down-regulated	AT4G18250	50.67	371	7e-101		receptor serine/threonine kinase, putative	GO:0004674_GO:0004675_GO:0005524_GO:0006468_GO:0016021_GO:0016301_GO:0016310_
XLOC_069667	6.76768	6.8168	1.98032	2.24594	1.20866	2.77368	1.07341	no-Diff	Down-regulated	Down-regulated	Down-regulated	Down-regulated	Down-regulated
XLOC_070522	4.37767	6.01295	1.2473	0.419686	0.0580457	0.500132	0.146362	no-Diff	Down-regulated	Down-regulated	Down-regulated	Down-regulated	Down-regulated	AT5G37820	45.08	244	6e-57	NIP4;2, NLM5	NOD26-like intrinsic protein 4;2	GO:0005737_GO:0005887_GO:0006810_GO:0009992_GO:0015250_GO:0015254_GO:0016020_GO:0034220_
XLOC_072610	2.47551	2.33162	0.518663	1.02492	0.233874	0.769046	0.199763	no-Diff	Down-regulated	Down-regulated	Down-regulated	Down-regulated	Down-regulated	AT4G30360	53.25	338	6e-102	ATCNGC17, CNGC17	cyclic nucleotide-gated channel 17	GO:0005216_GO:0005249_GO:0005516_GO:0005886_GO:0005887_GO:0030551_GO:0030552_GO:0030553_GO:0042391_
XLOC_074817	1.80972	1.58585	0.458105	0.106536	0.217307	0.0266028	0.62677	no-Diff	Down-regulated	Down-regulated	Down-regulated	Down-regulated	Down-regulated	AT3G07040	26.45	794	1e-64	RPM1, RPS3	NB-ARC domain-containing disease resistance protein	GO:0005524_GO:0006952_GO:0012505_GO:0043531_GO:0005515_GO:0005886_GO:0000166_GO:0009626_
XLOC_078953	3.45637	5.8452	0.942222	1.07512	0.0616142	0.649684	0.0759426	no-Diff	Down-regulated	Down-regulated	Down-regulated	Down-regulated	Down-regulated	AT2G25470	33.29	784	8e-76	AtRLP21, RLP21	receptor like protein 21	GO:0016021_GO:0007165_GO:0009507_
XLOC_086876	1.57477	1.22674	0.0740755	0.335367	0.0422508	0.0946678	0.0131102	no-Diff	Down-regulated	Down-regulated	Down-regulated	Down-regulated	Down-regulated	AT3G07040	31.71	864	4e-108	RPM1, RPS3	NB-ARC domain-containing disease resistance protein	GO:0005524_GO:0006952_GO:0012505_GO:0043531_GO:0005515_GO:0005886_GO:0000166_GO:0009626_
XLOC_087041	1.28462	2.0179	0.425401	0.107754	0.200307	0.0913243	0.347553	no-Diff	Down-regulated	Down-regulated	Down-regulated	Down-regulated	Down-regulated	AT3G46730	28.46	390	5e-16		NB-ARC domain-containing disease resistance protein	GO:0005524_GO:0006952_GO:0043531_
XLOC_088856	1.70886	1.30312	0.270832	0.256809	0.264411	0.497885	0.260122	no-Diff	Down-regulated	Down-regulated	Down-regulated	Down-regulated	Down-regulated	AT3G07040	28.22	886	8e-66	RPM1, RPS3	NB-ARC domain-containing disease resistance protein	GO:0005524_GO:0006952_GO:0012505_GO:0043531_GO:0005515_GO:0005886_GO:0000166_GO:0009626_
XLOC_092126	14.3815	16.4435	4.46162	2.94105	6.35476	2.64964	5.34469	no-Diff	Down-regulated	Down-regulated	Down-regulated	Down-regulated	Down-regulated	AT3G14620	42.02	357	5e-69	CYP72A8	cytochrome P450, family 72, subfamily A, polypeptide 8	GO:0004497_GO:0005506_GO:0016021_GO:0016705_GO:0019825_GO:0020037_GO:0055114_GO:0007623_
XLOC_107245	2.04589	2.39907	0.837714	0.327753	0.541171	0.400844	0.483106	no-Diff	Down-regulated	Down-regulated	Down-regulated	Down-regulated	Down-regulated	AT1G62200	47.29	480	2e-127		Major facilitator superfamily protein	GO:0005215_GO:0005886_GO:0006857_GO:0016020_GO:0016021_GO:0009705_
XLOC_109763	2.35355	2.06731	0.79881	0.493578	0.635007	0.72592	0.86427	no-Diff	Down-regulated	Down-regulated	Down-regulated	Down-regulated	Down-regulated
XLOC_120690	5.0513	3.94042	2.4475	1.01026	1.07544	1.85108	1.25329	no-Diff	Down-regulated	Down-regulated	Down-regulated	Down-regulated	Down-regulated	AT2G39970	61.84	76	2e-19		Mitochondrial substrate carrier family protein	GO:0003735_GO:0005739_GO:0005743_GO:0006412_GO:0006810_GO:0009514_GO:0015297_GO:0016021_GO:0046861_GO:0005778_GO:0005774_GO:0005777_GO:0043132_GO:0044375_
XLOC_121607	19.0568	13.0867	3.63953	8.20902	5.94637	9.30118	5.78834	no-Diff	Down-regulated	Down-regulated	Down-regulated	Down-regulated	Down-regulated	AT5G25970	73.46	162	3e-72		Core-2/I-branching beta-1,6-N-acetylglucosaminyltransferase family protein	GO:0008375_GO:0016021_GO:0016757_
XLOC_129910	5.33932	3.46011	0.462826	1.94821	1.55889	1.3913	1.12767	no-Diff	Down-regulated	Down-regulated	Down-regulated	Down-regulated	Down-regulated	AT1G21240	38.96	752	3e-126	WAK3	wall associated kinase 3	GO:0004674_GO:0005509_GO:0005524_GO:0006468_GO:0007166_GO:0016021_GO:0016301_GO:0030247_GO:0005886_
XLOC_138327	1.43132	1.44814	0.584069	0.280011	0.253899	0.10638	0.43665	no-Diff	Down-regulated	Down-regulated	Down-regulated	Down-regulated	Down-regulated	AT3G14470	26.88	532	4e-26		NB-ARC domain-containing disease resistance protein	GO:0005524_GO:0005576_GO:0006952_GO:0043531_GO:0005515_
XLOC_006898	3.58157	3.15917	1.01958	0.932696	0.445411	1.22621	0.284492	no-Diff	Down-regulated	Down-regulated	Down-regulated	Down-regulated	Down-regulated	AT4G00050	33.61	360	1e-27	UNE10	basic helix-loop-helix (bHLH) DNA-binding superfamily protein	GO:0003677_GO:0005634_GO:0006351_GO:0046983_GO:0003700_GO:0006355_GO:0009567_GO:0009506_
XLOC_009970	2.66614	1.75751	0.487643	0.472199	0.769029	0.37544	0.811009	no-Diff	Down-regulated	Down-regulated	Down-regulated	Down-regulated	Down-regulated
XLOC_013309	2.95652	2.40114	0.331144	0.402202	0.672322	0.208997	0.696958	no-Diff	Down-regulated	Down-regulated	Down-regulated	Down-regulated	Down-regulated	AT1G21270	45.9	586	7e-136	WAK2	wall-associated kinase 2	GO:0004674_GO:0005509_GO:0005524_GO:0006468_GO:0007166_GO:0016021_GO:0030247_GO:0005886_GO:0009751_GO:0005623_GO:0009311_GO:0009826_GO:0009992_
XLOC_013605	5.2818	6.84474	1.9588	1.59024	1.04742	1.05801	1.41984	no-Diff	Down-regulated	Down-regulated	Down-regulated	Down-regulated	Down-regulated	AT1G48480	51.76	284	4e-77	RKL1	receptor-like kinase 1	GO:0004672_GO:0004674_GO:0005524_GO:0005886_GO:0006468_GO:0007169_GO:0016021_GO:0016301_GO:0005774_GO:0009506_
XLOC_014096	28.6433	26.869	13.9939	11.2202	10.8335	11.2053	9.87085	no-Diff	Down-regulated	Down-regulated	Down-regulated	Down-regulated	Down-regulated	AT1G20225	39.29	140	9e-24		Thioredoxin superfamily protein	GO:0003674_GO:0008150_GO:0005773_GO:0005829_
XLOC_020878	33.4654	22.9599	2.57468	7.52476	4.63537	1.41699	0.362119	no-Diff	Down-regulated	Down-regulated	Down-regulated	Down-regulated	Down-regulated	AT2G39640	29.79	188	5e-27		glycosyl hydrolase family 17 protein	GO:0004553_GO:0005576_GO:0005975_
XLOC_028816	6.28172	6.47869	1.19348	1.00243	0.891804	2.38215	1.29397	no-Diff	Down-regulated	Down-regulated	Down-regulated	Down-regulated	Down-regulated	AT4G10550	41.94	341	3e-60		Subtilase family protein	GO:0004252_GO:0005576_GO:0005618_GO:0006508_GO:0008152_GO:0009507_
XLOC_028841	3.47547	2.05467	0.573273	0.429355	0.632652	0.357217	0.621053	no-Diff	Down-regulated	Down-regulated	Down-regulated	Down-regulated	Down-regulated	AT5G38280	47.13	314	1e-81	PR5K	PR5-like receptor kinase	GO:0005524_GO:0005886_GO:0006468_GO:0016021_GO:0016301_GO:0009506_GO:0004675_GO:0009620_
XLOC_029685	27.134	21.1558	6.46717	3.55971	1.35876	4.85892	10.2648	no-Diff	Down-regulated	Down-regulated	Down-regulated	Down-regulated	Down-regulated
XLOC_031317	6.31256	6.36094	1.63812	2.02114	2.29356	1.45834	1.15512	no-Diff	Down-regulated	Down-regulated	Down-regulated	Down-regulated	Down-regulated	AT5G39020	57.29	288	1e-94		Malectin/receptor-like protein kinase family protein	GO:0004674_GO:0005524_GO:0006468_GO:0016021_GO:0016301_GO:0016310_
XLOC_035641	18.6124	17.6671	5.16895	2.43072	8.52875	3.4621	3.59813	no-Diff	Down-regulated	Down-regulated	Down-regulated	Down-regulated	Down-regulated	AT1G66920	34.65	632	1e-86		Protein kinase superfamily protein	GO:0004674_GO:0005524_GO:0005886_GO:0006468_GO:0016021_GO:0016301_GO:0016310_
XLOC_035767	6.87944	3.96757	0.740984	1.28508	1.65845	1.30664	1.3711	no-Diff	Down-regulated	Down-regulated	Down-regulated	Down-regulated	Down-regulated	AT1G66930	35.22	582	9e-84		Protein kinase superfamily protein	GO:0004674_GO:0005524_GO:0005886_GO:0006468_GO:0016021_GO:0016301_GO:0016310_
XLOC_042003	4.47917	8.77208	1.56461	0.339277	0.499178	0.236309	0.484676	no-Diff	Down-regulated	Down-regulated	Down-regulated	Down-regulated	Down-regulated	AT1G11330	53.36	238	1e-67		S-locus lectin protein kinase family protein	GO:0004674_GO:0005524_GO:0005886_GO:0006468_GO:0016021_GO:0016301_GO:0030246_GO:0048544_
XLOC_043347	2.42825	3.74148	0.359784	0.320783	0.0217483	0.100402	0.0662704	no-Diff	Down-regulated	Down-regulated	Down-regulated	Down-regulated	Down-regulated	AT1G03670	23.58	530	5e-21		ankyrin repeat family protein	GO:0003674_GO:0008150_GO:0016021_GO:0031347_GO:0071446_GO:2000031_
XLOC_048404	7.50492	10.6733	1.71761	3.23231	0.184271	2.40074	1.0316	no-Diff	Down-regulated	Down-regulated	Down-regulated	Down-regulated	Down-regulated	AT4G04570	43.78	185	8e-37	CRK40	cysteine-rich RLK (RECEPTOR-like protein kinase) 40	GO:0004674_GO:0005524_GO:0005576_GO:0005886_GO:0006468_GO:0009506_GO:0016021_GO:0016301_GO:0042742_
XLOC_060653	11.4923	14.369	1.30411	5.56988	1.05824	3.58	0.784059	no-Diff	Down-regulated	Down-regulated	Down-regulated	Down-regulated	Down-regulated	AT5G05270	61.46	205	5e-51		Chalcone-flavanone isomerase family protein	GO:0009507_GO:0009813_GO:0045430_GO:0080167_
XLOC_061032	1.13431	0.846316	0.53596	0.538286	0.30451	0.434486	0.360613	no-Diff	Down-regulated	Down-regulated	Down-regulated	Down-regulated	Down-regulated	AT5G10200	82.47	519	0		ARM-repeat/Tetratricopeptide repeat (TPR)-like protein	GO:0005634_GO:0008150_GO:0005886_
XLOC_061729	7.9324	9.08107	3.47401	3.65288	0.563781	1.68688	0.491348	no-Diff	Down-regulated	Down-regulated	Down-regulated	Down-regulated	Down-regulated	AT5G63140	62.69	335	3e-125	ATPAP29, PAP29	purple acid phosphatase 29	GO:0004722_GO:0005576_GO:0046872_GO:0003993_GO:0016311_
XLOC_062434	4.25003	5.00025	1.86231	0.3684	1.32722	0.592826	0.949766	no-Diff	Down-regulated	Down-regulated	Down-regulated	Down-regulated	Down-regulated
XLOC_062517	1.9362	1.40616	0.728405	0.179729	0.398776	0.0594891	0.387731	no-Diff	Down-regulated	Down-regulated	Down-regulated	Down-regulated	Down-regulated	AT1G66920	36.01	597	3e-84		Protein kinase superfamily protein	GO:0004674_GO:0005524_GO:0005886_GO:0006468_GO:0016021_GO:0016301_GO:0016310_
XLOC_066507	11.9052	13.5882	3.38952	5.44119	0.628184	1.57487	0.389061	no-Diff	Down-regulated	Down-regulated	Down-regulated	Down-regulated	Down-regulated	AT5G63140	61.92	344	7e-126	ATPAP29, PAP29	purple acid phosphatase 29	GO:0004722_GO:0005576_GO:0046872_GO:0003993_GO:0016311_
XLOC_068034	1.93977	2.80323	0.48758	0.353655	0.257614	0.374906	0.579968	no-Diff	Down-regulated	Down-regulated	Down-regulated	Down-regulated	Down-regulated	AT1G21240	39.34	333	9e-58	WAK3	wall associated kinase 3	GO:0004674_GO:0005509_GO:0005524_GO:0006468_GO:0007166_GO:0016021_GO:0016301_GO:0030247_GO:0005886_
XLOC_069956	1.50752	2.6143	0.585909	0.413588	0.61218	0.117402	0.621667	no-Diff	Down-regulated	Down-regulated	Down-regulated	Down-regulated	Down-regulated	AT1G35710	33.02	742	7e-68		Protein kinase family protein with leucine-rich repeat domain	GO:0004674_GO:0005524_GO:0005886_GO:0006468_GO:0007169_GO:0016021_
XLOC_072461	4.30537	2.25032	0	0	1.60561	0	0	no-Diff	Down-regulated	Down-regulated	Down-regulated	Down-regulated	Down-regulated	AT1G32470	73.17	164	4e-62		Single hybrid motif superfamily protein	GO:0005739_GO:0005960_GO:0006546_GO:0019464_GO:0009507_
XLOC_072821	1.41582	1.03667	0.143105	0.225054	0.0848359	0.18652	0.138212	no-Diff	Down-regulated	Down-regulated	Down-regulated	Down-regulated	Down-regulated	AT3G46530	29.17	672	2e-53	RPP13	NB-ARC domain-containing disease resistance protein	GO:0005524_GO:0005634_GO:0006952_GO:0043531_GO:0005737_GO:0009814_GO:0005886_GO:0009626_
XLOC_075227	4.14586	4.01246	0.29312	0.672831	0.387641	0.28289	0.141115	no-Diff	Down-regulated	Down-regulated	Down-regulated	Down-regulated	Down-regulated	AT1G65680	52.08	240	1e-65	ATEXPB2, EXPB2, ATHEXP BETA 1.4	expansin B2	GO:0005576_GO:0005618_GO:0009826_GO:0009828_GO:0009831_GO:0016020_GO:0019953_
XLOC_075370	9.08882	10.2483	1.52174	2.00704	0.620309	1.81678	0.786304	no-Diff	Down-regulated	Down-regulated	Down-regulated	Down-regulated	Down-regulated	AT3G47740	68.6	207	2e-77	ATATH2, ATH2, ABCA3	ABC2 homolog 2	GO:0005215_GO:0005524_GO:0006810_GO:0006869_GO:0016021_GO:0016887_GO:0042626_GO:0043231_
XLOC_076187	1.36048	1.23474	0.586923	0.29511	0.374666	0.483429	0.215565	no-Diff	Down-regulated	Down-regulated	Down-regulated	Down-regulated	Down-regulated
XLOC_079580	9.70005	9.96614	4.57867	2.21163	0.622765	3.41039	4.17666	no-Diff	Down-regulated	Down-regulated	Down-regulated	Down-regulated	Down-regulated	AT5G13700	56.56	221	1e-71	ATPAO1, APAO, PAO1	polyamine oxidase 1	GO:0005739_GO:0046208_GO:0052894_GO:0052895_GO:0052901_GO:0055114_GO:0046592_GO:0050660_GO:0006598_
XLOC_085539	3.62728	3.11877	1.05029	0.70149	0.860429	0.527211	1.13171	no-Diff	Down-regulated	Down-regulated	Down-regulated	Down-regulated	Down-regulated
XLOC_087045	1.48083	1.12432	0.440317	0.260874	0.220825	0.454581	0.450579	no-Diff	Down-regulated	Down-regulated	Down-regulated	Down-regulated	Down-regulated	AT3G07040	25.36	966	2e-58	RPM1, RPS3	NB-ARC domain-containing disease resistance protein	GO:0005524_GO:0006952_GO:0012505_GO:0043531_GO:0005515_GO:0005886_GO:0000166_GO:0009626_
XLOC_090744	2.46531	2.12586	0.131251	0.732673	0.413669	0.329199	0.0492913	no-Diff	Down-regulated	Down-regulated	Down-regulated	Down-regulated	Down-regulated	AT4G18910	64.56	237	3e-76	NIP1;2, NLM2, ATNLM2	NOD26-like intrinsic protein 1;2	GO:0005737_GO:0005887_GO:0006810_GO:0009992_GO:0015250_GO:0015254_GO:0016020_GO:0005886_GO:0080170_GO:0015105_GO:0015700_GO:0046685_
XLOC_098401	13.6334	7.83805	2.03773	5.68355	3.59474	4.41984	4.61221	no-Diff	Down-regulated	Down-regulated	Down-regulated	Down-regulated	Down-regulated
XLOC_100192	1.75258	1.49881	0.679686	0.492164	0.33438	0.519098	0.225999	no-Diff	Down-regulated	Down-regulated	Down-regulated	Down-regulated	Down-regulated	AT2G02040	40.93	496	1e-110	ATPTR2-B, NTR1, PTR2-B, PTR2, ATPTR2	peptide transporter 2	GO:0005215_GO:0005886_GO:0015031_GO:0016021_GO:0015112_GO:0005773_GO:0000325_GO:0005774_GO:0009705_GO:0005794_GO:0015334_GO:0042936_GO:0042937_GO:0042938_GO:0042939_GO:0015197_GO:0015833_
XLOC_104260	2.1549	1.55396	0.877492	0.647712	0.241296	1.02627	0.347066	no-Diff	Down-regulated	Down-regulated	Down-regulated	Down-regulated	Down-regulated
XLOC_105053	24.8059	17.5691	10.6603	7.86487	4.84453	5.55745	4.26524	no-Diff	Down-regulated	Down-regulated	Down-regulated	Down-regulated	Down-regulated	AT5G10560	51.63	184	4e-53		Glycosyl hydrolase family protein	GO:0004553_GO:0005576_GO:0005578_GO:0009044_GO:0005773_GO:0005774_
XLOC_108910	1.57031	1.57708	0.119436	0.236376	0.325631	0.270865	0.504937	no-Diff	Down-regulated	Down-regulated	Down-regulated	Down-regulated	Down-regulated	AT1G16130	44.4	482	9e-103	WAKL2	wall associated kinase-like 2	GO:0005509_GO:0005524_GO:0005886_GO:0006468_GO:0007166_GO:0016021_GO:0016301_GO:0030247_GO:0004674_GO:0046777_
XLOC_110142	4.64041	5.30593	0.952068	0.820657	0.543537	0.898618	0.830957	no-Diff	Down-regulated	Down-regulated	Down-regulated	Down-regulated	Down-regulated	AT4G10530	52.5	120	5e-33		Subtilase family protein	GO:0004252_GO:0005576_GO:0005618_GO:0006508_GO:0008152_
XLOC_111773	1.18959	0.845006	0.412799	0.403485	0.469046	0.465286	0.262039	no-Diff	Down-regulated	Down-regulated	Down-regulated	Down-regulated	Down-regulated	AT1G61820	48.48	99	1e-23	BGLU46	beta glucosidase 46	GO:0004553_GO:0005576_GO:0005975_GO:1901657_GO:0008422_GO:0009809_GO:0047782_
XLOC_119217	7.03426	4.35365	1.87947	2.42269	0.538321	2.1782	0.698396	no-Diff	Down-regulated	Down-regulated	Down-regulated	Down-regulated	Down-regulated	AT2G03420	73.08	104	2e-36		unknown protein; Has 38 Blast hits to 38 proteins in 17 species: Archae - 0; Bacteria - 0; Metazoa - 0; Fungi - 0; Plants - 38; Viruses - 0; Other Eukaryotes - 0 (source: NCBI BLink).	GO:0003674_GO:0008150_GO:0009507_
XLOC_124850	1.63846	1.71153	0.750495	0.288772	0.61401	0.709531	0.780368	no-Diff	Down-regulated	Down-regulated	Down-regulated	Down-regulated	Down-regulated
XLOC_126388	2.58842	1.34148	0.36672	1.23537	1.02668	0.988106	0.559124	no-Diff	Down-regulated	Down-regulated	Down-regulated	Down-regulated	Down-regulated	AT5G47560	63.35	221	4e-76	ATTDT, ATSDAT, TDT	tonoplast dicarboxylate transporter	GO:0005774_GO:0006814_GO:0006835_GO:0016021_GO:0017153_GO:0005773_GO:0015140_GO:0015743_GO:0005623_GO:0051453_
XLOC_130103	2.00717	1.27448	0.930377	0.251575	0.70332	0.0843029	0.790034	no-Diff	Down-regulated	Down-regulated	Down-regulated	Down-regulated	Down-regulated
XLOC_131454	6.48957	4.75806	1.41583	0.634101	0.361418	0.604189	0.332103	no-Diff	Down-regulated	Down-regulated	Down-regulated	Down-regulated	Down-regulated	AT3G47570	41.27	584	4e-114		Leucine-rich repeat protein kinase family protein	GO:0004674_GO:0005524_GO:0006468_GO:0007169_GO:0016021_GO:0016301_GO:0005886_
XLOC_131777	4.12126	6.18267	1.69801	0.779999	1.58941	0.86347	1.12195	no-Diff	Down-regulated	Down-regulated	Down-regulated	Down-regulated	Down-regulated	AT4G05200	39.21	482	9e-84	CRK25	cysteine-rich RLK (RECEPTOR-like protein kinase) 25	GO:0004674_GO:0005524_GO:0005576_GO:0005886_GO:0006468_GO:0006952_GO:0009506_GO:0016021_GO:0016301_GO:0016310_
XLOC_132319	9.99446	18.1071	0.48469	0.444086	2.0288	0.249267	1.13398	no-Diff	Down-regulated	Down-regulated	Down-regulated	Down-regulated	Down-regulated	AT1G21230	30.23	172	2e-12	WAK5	wall associated kinase 5	GO:0004674_GO:0005509_GO:0005524_GO:0005576_GO:0006468_GO:0007166_GO:0016021_GO:0016301_GO:0030247_GO:0005886_
XLOC_133558	2.70569	2.18091	1.03669	0.786843	0.6793	1.24175	0.802899	no-Diff	Down-regulated	Down-regulated	Down-regulated	Down-regulated	Down-regulated
XLOC_136175	45.29	39.3724	1.34818	2.32083	3.34952	0.610625	5.6942	no-Diff	Down-regulated	Down-regulated	Down-regulated	Down-regulated	Down-regulated	AT3G47570	37.61	1029	2e-164		Leucine-rich repeat protein kinase family protein	GO:0004674_GO:0005524_GO:0006468_GO:0007169_GO:0016021_GO:0016301_GO:0005886_
XLOC_001569	1.67232	2.91585	0.0828666	0.183792	0.20243	0	0.138178	no-Diff	Down-regulated	Down-regulated	Down-regulated	Down-regulated	Down-regulated
XLOC_005804	1.77719	2.21459	0.071932	0.25923	0.0786372	0.289935	0.0717286	no-Diff	Down-regulated	Down-regulated	Down-regulated	Down-regulated	Down-regulated	AT2G03220	42.14	496	6e-107	FT1, ATFUT1, ATFT1, MUR2	fucosyltransferase 1	GO:0005794_GO:0008107_GO:0016021_GO:0016757_GO:0032580_GO:0042546_GO:0071555_GO:0008417_GO:0009832_GO:0009969_
XLOC_006475	2.21033	1.75942	0.766262	0.470692	0.136823	0.376598	0.569165	no-Diff	Down-regulated	Down-regulated	Down-regulated	Down-regulated	Down-regulated	AT5G27690	56.34	71	2e-20		Heavy metal transport/detoxification superfamily protein	GO:0005634_GO:0030001_GO:0046872_
XLOC_006949	23.5522	12.9381	0.777797	3.26268	4.10764	5.79477	1.51554	no-Diff	Down-regulated	Down-regulated	Down-regulated	Down-regulated	Down-regulated	AT1G65680	47.06	238	5e-57	ATEXPB2, EXPB2, ATHEXP BETA 1.4	expansin B2	GO:0005576_GO:0005618_GO:0009826_GO:0009828_GO:0009831_GO:0016020_GO:0019953_
XLOC_009120	17.1478	10.7324	0.276671	1.46892	1.94121	3.59355	0.458822	no-Diff	Down-regulated	Down-regulated	Down-regulated	Down-regulated	Down-regulated	AT1G65680	48.05	231	6e-56	ATEXPB2, EXPB2, ATHEXP BETA 1.4	expansin B2	GO:0005576_GO:0005618_GO:0009826_GO:0009828_GO:0009831_GO:0016020_GO:0019953_
XLOC_010348	2.22874	1.64698	0.977307	0.542913	0.184014	0.957173	0.524567	no-Diff	Down-regulated	Down-regulated	Down-regulated	Down-regulated	Down-regulated	AT5G27690	56.58	76	3e-21		Heavy metal transport/detoxification superfamily protein	GO:0005634_GO:0030001_GO:0046872_
XLOC_012503	1.51245	1.05714	0.557805	0.677996	0.360763	0.590778	0.345391	no-Diff	Down-regulated	Down-regulated	Down-regulated	Down-regulated	Down-regulated	AT3G52890	67.56	447	4e-178	KIPK	KCBP-interacting protein kinase	GO:0004674_GO:0005524_GO:0005737_GO:0005886_GO:0006468_GO:0016301_GO:0035556_GO:0004672_GO:0005515_GO:0005634_
XLOC_015646	1.85437	1.34268	0.307071	0.348956	0.196733	0.136652	0.114947	no-Diff	Down-regulated	Down-regulated	Down-regulated	Down-regulated	Down-regulated	AT2G19130	41.89	814	1e-159		S-locus lectin protein kinase family protein	GO:0004672_GO:0005524_GO:0005886_GO:0016021_GO:0030246_GO:0048544_
XLOC_015873	2.11299	2.36515	0.478573	0.659005	0.646477	0.449276	0.535062	no-Diff	Down-regulated	Down-regulated	Down-regulated	Down-regulated	Down-regulated	AT4G32300	34.21	798	9e-96	SD2-5	S-domain-2 5	GO:0004674_GO:0005524_GO:0005886_GO:0016021_GO:0016301_GO:0030246_GO:0004672_GO:0031625_GO:0046777_
XLOC_017039	29.4355	17.4391	3.75965	8.36926	2.17277	9.61439	0.493136	no-Diff	Down-regulated	Down-regulated	Down-regulated	Down-regulated	Down-regulated	AT5G05340	57.2	257	3e-74		Peroxidase superfamily protein	GO:0004601_GO:0005576_GO:0006979_GO:0020037_GO:0042744_GO:0046872_GO:0055114_GO:0005618_GO:0048046_GO:0005515_GO:0005829_GO:0005794_GO:0009809_GO:0010089_GO:1901430_
XLOC_017077	42.8749	30.6025	13.2989	10.4803	4.86355	15.5056	1.24982	no-Diff	Down-regulated	Down-regulated	Down-regulated	Down-regulated	Down-regulated	AT5G05340	58.86	299	5e-86		Peroxidase superfamily protein	GO:0004601_GO:0005576_GO:0006979_GO:0020037_GO:0042744_GO:0046872_GO:0055114_GO:0005618_GO:0048046_GO:0005515_GO:0005829_GO:0005794_GO:0009809_GO:0010089_GO:1901430_
XLOC_023674	13.0745	23.4062	5.69818	3.14193	2.25835	1.76609	0.99311	no-Diff	Down-regulated	Down-regulated	Down-regulated	Down-regulated	Down-regulated	AT3G19930	67.11	152	3e-45	STP4, ATSTP4	sugar transporter 4	GO:0005351_GO:0005355_GO:0005887_GO:0015144_GO:0016020_GO:0035428_GO:0046323_GO:0005886_GO:0008506_GO:0015145_GO:0015770_
XLOC_023787	1.02762	0.896031	0.321295	0.258377	0.302675	0.349486	0.37776	no-Diff	Down-regulated	Down-regulated	Down-regulated	Down-regulated	Down-regulated
XLOC_024153	84.0933	69.6862	9.30845	31.1243	24.8711	30.865	14.5046	no-Diff	Down-regulated	Down-regulated	Down-regulated	Down-regulated	Down-regulated	AT1G12900	63.95	86	7e-19	GAPA-2	glyceraldehyde 3-phosphate dehydrogenase A subunit 2	GO:0005737_GO:0006006_GO:0006096_GO:0009507_GO:0016620_GO:0019253_GO:0047100_GO:0050661_GO:0051287_GO:0055114_GO:0009941_GO:0009570_GO:0016020_GO:0048046_GO:0005829_
XLOC_026383	2.13448	2.33491	0.927832	0.0786234	0.278782	0.0296314	0.444671	no-Diff	Down-regulated	Down-regulated	Down-regulated	Down-regulated	Down-regulated	AT1G21270	45.56	586	2e-133	WAK2	wall-associated kinase 2	GO:0004674_GO:0005509_GO:0005524_GO:0006468_GO:0007166_GO:0016021_GO:0030247_GO:0005886_GO:0009751_GO:0005623_GO:0009311_GO:0009826_GO:0009992_
XLOC_026509	1.39807	0.993074	0.520282	0.247606	0.539947	0.234316	0.536073	no-Diff	Down-regulated	Down-regulated	Down-regulated	Down-regulated	Down-regulated	AT1G19390	51.52	99	2e-16		Wall-associated kinase family protein	GO:0005509_GO:0005524_GO:0005576_GO:0006468_GO:0016021_GO:0016301_GO:0030247_
XLOC_027565	5.01322	7.22542	0.113313	1.13051	0.680361	2.21553	0.257496	no-Diff	Down-regulated	Down-regulated	Down-regulated	Down-regulated	Down-regulated	AT1G11680	56.4	250	1e-77	CYP51G1, EMB1738, CYP51A2, CYP51	CYTOCHROME P450 51G1	GO:0005506_GO:0005576_GO:0008168_GO:0009793_GO:0016021_GO:0019825_GO:0020037_GO:0032259_GO:0055114_GO:0016126_GO:0008398_GO:0005783_GO:0005886_GO:0005794_
XLOC_028770	10.5311	19.5643	1.24152	0.0905664	0.229195	0.112489	0.597362	no-Diff	Down-regulated	Down-regulated	Down-regulated	Down-regulated	Down-regulated
XLOC_033986	4.38267	3.54238	1.58418	1.409	1.13864	0.726984	1.13285	no-Diff	Down-regulated	Down-regulated	Down-regulated	Down-regulated	Down-regulated	AT3G28610	53.7	365	7e-107		P-loop containing nucleoside triphosphate hydrolases superfamily protein	GO:0005524_GO:0005886_GO:0016887_GO:0009651_
XLOC_037858	14.769	25.7008	6.80188	0.669847	1.20874	0.702174	0.805651	no-Diff	Down-regulated	Down-regulated	Down-regulated	Down-regulated	Down-regulated	AT4G21700	26.79	810	8e-59		Protein of unknown function (DUF2921)	GO:0008150_GO:0009507_GO:0016021_GO:0005768_GO:0005794_GO:0005802_
XLOC_041461	2.53317	2.02367	0.155982	0.581667	0.361347	0.403786	0.36575	no-Diff	Down-regulated	Down-regulated	Down-regulated	Down-regulated	Down-regulated	AT1G72180	50.08	651	2e-161		Leucine-rich receptor-like protein kinase family protein	GO:0004672_GO:0004674_GO:0005524_GO:0005886_GO:0006468_GO:0007169_GO:0016021_GO:0016301_GO:0005515_GO:0042277_GO:0090548_GO:1902025_
XLOC_042011	26.3137	14.6865	0.121852	1.211	4.11458	2.58122	3.35775	no-Diff	Down-regulated	Down-regulated	Down-regulated	Down-regulated	Down-regulated	AT1G45616	34.63	205	3e-14	AtRLP6, RLP6	receptor like protein 6	GO:0006952_GO:0016021_GO:0007165_GO:0016020_
XLOC_044714	2.22483	1.44855	0.468933	0.632597	0.150051	0.999577	0.202627	no-Diff	Down-regulated	Down-regulated	Down-regulated	Down-regulated	Down-regulated	AT2G47460	67.7	161	3e-61	MYB12, ATMYB12, PFG1	myb domain protein 12	GO:0003677_GO:0003700_GO:0005634_GO:0006351_GO:0009813_GO:0045893_GO:0009723_GO:0009733_GO:0009651_GO:0006355_
XLOC_045058	1.11264	1.03633	0.480644	0.433054	0.225937	0.198399	0.186714	no-Diff	Down-regulated	Down-regulated	Down-regulated	Down-regulated	Down-regulated	AT1G27480	53.22	404	7e-112		alpha/beta-Hydrolases superfamily protein	GO:0004607_GO:0005576_GO:0006629_GO:0008374_GO:0016021_GO:0005773_GO:0005774_
XLOC_045222	2.90606	2.10219	0.489126	0.0773482	0.175999	0.108331	0.224253	no-Diff	Down-regulated	Down-regulated	Down-regulated	Down-regulated	Down-regulated	AT4G08850	43.52	733	3e-145		Leucine-rich repeat receptor-like protein kinase family protein	GO:0004674_GO:0005524_GO:0005634_GO:0005886_GO:0006468_GO:0016021_GO:0016301_GO:0016020_GO:0009506_GO:0005515_GO:0010183_GO:0090406_
XLOC_050708	16.6885	21.7595	6.48373	7.3968	3.49885	8.02007	4.60154	no-Diff	Down-regulated	Down-regulated	Down-regulated	Down-regulated	Down-regulated	AT3G10740	51.43	140	3e-32	ASD1, ARAF1, ARAF, ATASD1	alpha-L-arabinofuranosidase 1	GO:0005576_GO:0005578_GO:0016798_GO:0046373_GO:0009044_GO:0045493_GO:0046556_GO:0005773_GO:0009505_GO:0048046_
XLOC_054536	2.39833	1.74533	0.795048	0.477601	0.246165	0.408992	0.967601	no-Diff	Down-regulated	Down-regulated	Down-regulated	Down-regulated	Down-regulated	AT5G59780	59.83	229	5e-58	MYB59, ATMYB59, ATMYB59-1	myb domain protein 59	GO:0003677_GO:0005634_GO:0006351_GO:0006355_GO:0003700_GO:0009723_GO:0009739_GO:0009751_GO:0009753_GO:0046686_GO:0010200_
XLOC_055321	1.05742	1.30836	0.230538	0.424995	0.0373313	0.382537	0.225199	no-Diff	Down-regulated	Down-regulated	Down-regulated	Down-regulated	Down-regulated	AT4G03460	29.32	515	3e-44		Ankyrin repeat family protein	GO:0008150_GO:0016021_GO:0031347_GO:0071446_GO:2000031_
XLOC_058032	34.7526	24.9779	2.12134	4.01095	1.28336	3.61372	0.921706	no-Diff	Down-regulated	Down-regulated	Down-regulated	Down-regulated	Down-regulated
XLOC_058579	3.27099	2.28167	0.401418	0.872169	0.943868	0.803802	1.45808	no-Diff	Down-regulated	Down-regulated	Down-regulated	Down-regulated	Down-regulated	AT3G47570	41.56	243	5e-44		Leucine-rich repeat protein kinase family protein	GO:0004674_GO:0005524_GO:0006468_GO:0007169_GO:0016021_GO:0016301_GO:0005886_
XLOC_058729	3.6515	5.84078	0.401972	0.458568	1.70986	0.295243	0.57149	no-Diff	Down-regulated	Down-regulated	Down-regulated	Down-regulated	Down-regulated	AT4G11070	49.33	150	3e-30	WRKY41, AtWRKY41	WRKY family transcription factor	GO:0003700_GO:0005634_GO:0006351_GO:0006355_GO:0043565_
XLOC_063989	4.72188	3.98562	1.44631	0.608873	0.590677	0.623244	0.654511	no-Diff	Down-regulated	Down-regulated	Down-regulated	Down-regulated	Down-regulated
XLOC_066595	7.86631	5.49841	1.42963	1.69646	0.163279	0.885843	0.334756	no-Diff	Down-regulated	Down-regulated	Down-regulated	Down-regulated	Down-regulated
XLOC_066915	1.20499	0.777522	0.256364	0.11057	0.173443	0.136592	0.120623	no-Diff	Down-regulated	Down-regulated	Down-regulated	Down-regulated	Down-regulated	AT3G47580	36.07	122	2e-16		Leucine-rich repeat protein kinase family protein	GO:0004674_GO:0005524_GO:0005886_GO:0006468_GO:0007169_GO:0016021_GO:0016301_GO:0016310_
XLOC_067145	7.03671	4.89282	2.1601	1.01454	2.86539	0.92651	2.60584	no-Diff	Down-regulated	Down-regulated	Down-regulated	Down-regulated	Down-regulated	AT1G66920	36.16	614	1e-84		Protein kinase superfamily protein	GO:0004674_GO:0005524_GO:0005886_GO:0006468_GO:0016021_GO:0016301_GO:0016310_
XLOC_067203	7.15332	5.16102	0.865276	2.06625	0.177548	0.9352	0.0871585	no-Diff	Down-regulated	Down-regulated	Down-regulated	Down-regulated	Down-regulated
XLOC_068146	4.04511	5.68921	1.18179	0.172399	0.967735	0.196712	1.0751	no-Diff	Down-regulated	Down-regulated	Down-regulated	Down-regulated	Down-regulated	AT5G10530	45.33	589	3e-143		Concanavalin A-like lectin protein kinase family protein	GO:0004674_GO:0005524_GO:0005886_GO:0006468_GO:0016021_GO:0016301_GO:0030246_
XLOC_068512	9.31391	6.40956	0.0468332	0.942387	0.270511	0.159077	0.560922	no-Diff	Down-regulated	Down-regulated	Down-regulated	Down-regulated	Down-regulated	AT3G47570	41.74	357	8e-68		Leucine-rich repeat protein kinase family protein	GO:0004674_GO:0005524_GO:0006468_GO:0007169_GO:0016021_GO:0016301_GO:0005886_
XLOC_070873	1.19492	0.573474	0.189446	0.368532	0.305155	0.545435	0.0980365	no-Diff	Down-regulated	Down-regulated	Down-regulated	Down-regulated	Down-regulated	AT1G64040	79.14	302	7e-144	TOPP3	type one serine/threonine protein phosphatase 3	GO:0046872_GO:0005634_GO:0005730_GO:0005737_GO:0004722_GO:0000164_GO:0006470_
XLOC_072775	7.30516	7.02323	3.42674	1.86739	1.44092	2.90477	2.1197	no-Diff	Down-regulated	Down-regulated	Down-regulated	Down-regulated	Down-regulated	AT2G34930	31.27	403	8e-34		disease resistance family protein / LRR family protein	GO:0006952_GO:0007165_GO:0005618_GO:0050832_
XLOC_072920	7.65674	8.38638	1.36932	0.392169	0.986998	0.438248	0.686015	no-Diff	Down-regulated	Down-regulated	Down-regulated	Down-regulated	Down-regulated	AT1G21270	41.97	722	2e-141	WAK2	wall-associated kinase 2	GO:0004674_GO:0005509_GO:0005524_GO:0006468_GO:0007166_GO:0016021_GO:0030247_GO:0005886_GO:0009751_GO:0005623_GO:0009311_GO:0009826_GO:0009992_
XLOC_075734	11.9425	14.9836	0.32484	0.698964	0.716602	0.352289	1.02745	no-Diff	Down-regulated	Down-regulated	Down-regulated	Down-regulated	Down-regulated	AT3G47570	40.21	843	2e-131		Leucine-rich repeat protein kinase family protein	GO:0004674_GO:0005524_GO:0006468_GO:0007169_GO:0016021_GO:0016301_GO:0005886_
XLOC_076089	4.5659	3.29135	1.68664	1.14798	0.940374	1.94095	2.0042	no-Diff	Down-regulated	Down-regulated	Down-regulated	Down-regulated	Down-regulated	AT1G45230	77.31	119	1e-52		Protein of unknown function (DUF3223)	GO:0009507_
XLOC_076150	3.64349	4.56561	0.7519	0.92194	0.442731	0.289763	0.325882	no-Diff	Down-regulated	Down-regulated	Down-regulated	Down-regulated	Down-regulated
XLOC_076464	2.69893	3.56012	0.28145	0.162728	0.335883	0.113659	0.179713	no-Diff	Down-regulated	Down-regulated	Down-regulated	Down-regulated	Down-regulated	AT1G21270	41.67	684	3e-138	WAK2	wall-associated kinase 2	GO:0004674_GO:0005509_GO:0005524_GO:0006468_GO:0007166_GO:0016021_GO:0030247_GO:0005886_GO:0009751_GO:0005623_GO:0009311_GO:0009826_GO:0009992_
XLOC_076787	9.90177	11.5211	0.209893	0.721657	0.949095	0.667094	1.41377	no-Diff	Down-regulated	Down-regulated	Down-regulated	Down-regulated	Down-regulated	AT4G20140	35.4	644	1e-55	GSO1	Leucine-rich repeat transmembrane protein kinase	GO:0004674_GO:0005524_GO:0006468_GO:0007169_GO:0016021_GO:0009793_GO:0090558_
XLOC_078649	4.41843	6.97273	1.77813	0.195359	0.418257	0	1.0453	no-Diff	Down-regulated	Down-regulated	Down-regulated	Down-regulated	Down-regulated	AT3G47570	40.3	335	5e-48		Leucine-rich repeat protein kinase family protein	GO:0004674_GO:0005524_GO:0006468_GO:0007169_GO:0016021_GO:0016301_GO:0005886_
XLOC_080325	2.30277	2.93056	1.11084	0.658849	0.74642	0.299601	0.508944	no-Diff	Down-regulated	Down-regulated	Down-regulated	Down-regulated	Down-regulated	AT1G28130	47.5	520	1e-129	GH3.17	Auxin-responsive GH3 family protein	GO:0005737_GO:0009733_GO:0005634_GO:0010252_GO:0010279_
XLOC_084878	8.4425	9.28876	3.03727	2.92156	1.67944	3.51115	2.09432	no-Diff	Down-regulated	Down-regulated	Down-regulated	Down-regulated	Down-regulated	AT4G00350	70.42	71	1e-23		MATE efflux family protein	GO:0005215_GO:0005886_GO:0015297_GO:0016020_GO:0016021_
XLOC_085380	5.814	3.96271	1.03285	1.99843	1.87394	1.37422	1.34779	no-Diff	Down-regulated	Down-regulated	Down-regulated	Down-regulated	Down-regulated	AT1G05200	43.06	144	2e-17	ATGLR3.4, GLR3.4, GLUR3	glutamate receptor 3.4	GO:0004970_GO:0005217_GO:0005576_GO:0016021_GO:0006874_GO:0009416_GO:0005886_GO:0009611_GO:0019722_GO:0070417_GO:0071215_GO:0071260_GO:0071311_GO:0005262_GO:0006816_GO:0008066_GO:0071230_GO:0005515_GO:0009507_GO:0009536_GO:0015276_GO:0034220_
XLOC_088851	86.5332	98.1901	31.0524	37.8083	9.06656	36.4881	16.5502	no-Diff	Down-regulated	Down-regulated	Down-regulated	Down-regulated	Down-regulated	AT4G29260	37.63	194	1e-35		HAD superfamily, subfamily IIIB acid phosphatase	GO:0003993_GO:0005576_GO:0005773_GO:0005774_GO:0005829_
XLOC_088950	3.67178	6.97483	0.356704	0.381143	0.107249	0.915462	0.124876	no-Diff	Down-regulated	Down-regulated	Down-regulated	Down-regulated	Down-regulated	AT1G13080	43.75	384	1e-84	CYP71B2	cytochrome P450, family 71, subfamily B, polypeptide 2	GO:0005506_GO:0005576_GO:0016020_GO:0016021_GO:0016709_GO:0019825_GO:0020037_GO:0044550_GO:0055114_GO:0098542_GO:0010286_
XLOC_089313	2.59338	2.1644	0.228456	0.411426	0.176037	0.869283	0.306686	no-Diff	Down-regulated	Down-regulated	Down-regulated	Down-regulated	Down-regulated	AT3G04080	47.8	159	1e-31	ATAPY1, APY1	apyrase 1	GO:0000139_GO:0005516_GO:0005524_GO:0005737_GO:0016887_GO:0017110_GO:0009846_GO:0005794_GO:0004382_GO:0005615_GO:0005886_GO:0016021_GO:0045134_GO:0090450_GO:0005768_GO:0005802_GO:0035587_
XLOC_092051	3.65192	2.38485	1.71158	0.191754	0.965784	0.186736	0.441582	no-Diff	Down-regulated	Down-regulated	Down-regulated	Down-regulated	Down-regulated	AT3G47570	34.73	1071	2e-144		Leucine-rich repeat protein kinase family protein	GO:0004674_GO:0005524_GO:0006468_GO:0007169_GO:0016021_GO:0016301_GO:0005886_
XLOC_097498	2.06514	3.30303	0.100078	0.459615	0.366351	0.237522	0.379674	no-Diff	Down-regulated	Down-regulated	Down-regulated	Down-regulated	Down-regulated	AT3G14460	28.23	953	7e-78		LRR and NB-ARC domains-containing disease resistance protein	GO:0005524_GO:0005634_GO:0006952_GO:0043531_
XLOC_097988	5.48777	7.05513	2.71568	0.857534	1.30098	0.873263	1.45966	no-Diff	Down-regulated	Down-regulated	Down-regulated	Down-regulated	Down-regulated	AT3G14460	27.56	733	2e-49		LRR and NB-ARC domains-containing disease resistance protein	GO:0005524_GO:0005634_GO:0006952_GO:0043531_
XLOC_100250	2.10649	2.56325	0.589924	0.901388	0.47042	0.532701	0.168163	no-Diff	Down-regulated	Down-regulated	Down-regulated	Down-regulated	Down-regulated	AT1G74190	32.13	943	3e-90	AtRLP15, RLP15	receptor like protein 15	GO:0016021_GO:0007165_
XLOC_102529	11.4622	11.6805	0.413761	1.96155	0.22747	0.661711	0.0985136	no-Diff	Down-regulated	Down-regulated	Down-regulated	Down-regulated	Down-regulated
XLOC_103237	3.10984	3.88427	0.932619	0.752814	0.115815	0.792777	0.838462	no-Diff	Down-regulated	Down-regulated	Down-regulated	Down-regulated	Down-regulated	AT5G10530	31.46	677	1e-79		Concanavalin A-like lectin protein kinase family protein	GO:0004674_GO:0005524_GO:0005886_GO:0006468_GO:0016021_GO:0016301_GO:0030246_
XLOC_110607	3.019	2.51195	0.450847	0.258106	0.742202	0.155022	0.234683	no-Diff	Down-regulated	Down-regulated	Down-regulated	Down-regulated	Down-regulated	AT3G47570	41	961	1e-180		Leucine-rich repeat protein kinase family protein	GO:0004674_GO:0005524_GO:0006468_GO:0007169_GO:0016021_GO:0016301_GO:0005886_
XLOC_114342	3.18494	2.2303	0.337402	1.12897	0.247271	0.562831	0.0982537	no-Diff	Down-regulated	Down-regulated	Down-regulated	Down-regulated	Down-regulated	AT2G02230	38.12	320	6e-43	AtPP2-B1, PP2-B1	phloem protein 2-B1	GO:0005634_GO:0016567_GO:0030246_
XLOC_117489	2.63905	2.63831	1.02477	0.613836	0.291327	0.813504	0.354608	no-Diff	Down-regulated	Down-regulated	Down-regulated	Down-regulated	Down-regulated
XLOC_118480	11.7958	12.1705	4.02958	5.77458	4.89864	2.4979	2.55395	no-Diff	Down-regulated	Down-regulated	Down-regulated	Down-regulated	Down-regulated	AT3G14460	29.74	659	3e-55		LRR and NB-ARC domains-containing disease resistance protein	GO:0005524_GO:0005634_GO:0006952_GO:0043531_
XLOC_120861	4.65477	4.16933	1.50999	0.977924	1.49546	0.394772	0.735937	no-Diff	Down-regulated	Down-regulated	Down-regulated	Down-regulated	Down-regulated	AT3G56400	35.03	177	2e-20	WRKY70, ATWRKY70	WRKY DNA-binding protein 70	GO:0003700_GO:0005634_GO:0006351_GO:0006355_GO:0043565_GO:0009753_GO:0009862_GO:0009864_GO:0042742_GO:0045892_GO:0050832_GO:0031347_GO:0010200_GO:0005515_GO:0009751_GO:1900056_
XLOC_127647	1.37698	1.03914	0.348211	0.631264	0.525515	0.455179	0.465678	no-Diff	Down-regulated	Down-regulated	Down-regulated	Down-regulated	Down-regulated
XLOC_129611	1.88251	2.39073	0.907178	0.616736	0.212942	0.258032	0.322935	no-Diff	Down-regulated	Down-regulated	Down-regulated	Down-regulated	Down-regulated
XLOC_134191	3.81077	4.19433	0.0296442	0.775301	0.0155662	0.177546	0.0568828	no-Diff	Down-regulated	Down-regulated	Down-regulated	Down-regulated	Down-regulated	AT3G47570	38.38	839	6e-121		Leucine-rich repeat protein kinase family protein	GO:0004674_GO:0005524_GO:0006468_GO:0007169_GO:0016021_GO:0016301_GO:0005886_
XLOC_134339	1.00955	0.706802	0.272686	0.34448	0.126105	0.364225	0.209864	no-Diff	Down-regulated	Down-regulated	Down-regulated	Down-regulated	Down-regulated	AT1G21240	41.59	541	1e-100	WAK3	wall associated kinase 3	GO:0004674_GO:0005509_GO:0005524_GO:0006468_GO:0007166_GO:0016021_GO:0016301_GO:0030247_GO:0005886_
XLOC_135623	1.80815	1.21255	0.41029	0.296638	0.0555668	0.215766	0.0569406	no-Diff	Down-regulated	Down-regulated	Down-regulated	Down-regulated	Down-regulated	AT5G11260	86.96	69	8e-27	HY5, TED 5	Basic-leucine zipper (bZIP) transcription factor family protein	GO:0003700_GO:0005634_GO:0006351_GO:0006355_GO:0009585_GO:0043565_GO:0005515_GO:0009640_GO:0010224_GO:0010017_GO:0010114_GO:0010218_GO:0003677_GO:0031539_GO:0009740_GO:0010099_GO:0003690_GO:0009737_GO:0080167_GO:0042753_
XLOC_136732	1.22969	1.35495	0.483479	0.0289761	0.0533975	0.0937554	0.193628	no-Diff	Down-regulated	Down-regulated	Down-regulated	Down-regulated	Down-regulated	AT3G07040	26.33	866	5e-60	RPM1, RPS3	NB-ARC domain-containing disease resistance protein	GO:0005524_GO:0006952_GO:0012505_GO:0043531_GO:0005515_GO:0005886_GO:0000166_GO:0009626_
XLOC_137243	3.27077	2.93232	1.3717	0.965088	0.0994244	1.24256	0.116175	no-Diff	Down-regulated	Down-regulated	Down-regulated	Down-regulated	Down-regulated	AT5G11260	83.87	62	1e-22	HY5, TED 5	Basic-leucine zipper (bZIP) transcription factor family protein	GO:0003700_GO:0005634_GO:0006351_GO:0006355_GO:0009585_GO:0043565_GO:0005515_GO:0009640_GO:0010224_GO:0010017_GO:0010114_GO:0010218_GO:0003677_GO:0031539_GO:0009740_GO:0010099_GO:0003690_GO:0009737_GO:0080167_GO:0042753_
XLOC_138113	4.53939	8.38987	1.33956	1.16511	0.21816	0.238078	0.262004	no-Diff	Down-regulated	Down-regulated	Down-regulated	Down-regulated	Down-regulated	AT1G58410	26	673	2e-30		Disease resistance protein (CC-NBS-LRR class) family	GO:0005524_GO:0005634_GO:0006952_GO:0043531_
XLOC_140444	1.04686	0.777544	0.0424186	0.091235	0.20772	0.0391865	0.0645335	no-Diff	Down-regulated	Down-regulated	Down-regulated	Down-regulated	Down-regulated	AT2G19130	61.11	306	1e-111		S-locus lectin protein kinase family protein	GO:0004672_GO:0005524_GO:0005886_GO:0016021_GO:0030246_GO:0048544_
XLOC_141312	1.18753	1.41739	0.208215	0.199255	0.403179	0.498747	0.407367	no-Diff	Down-regulated	Down-regulated	Down-regulated	Down-regulated	Down-regulated	AT4G23180	60.3	199	4e-72	CRK10, RLK4	cysteine-rich RLK (RECEPTOR-like protein kinase) 10	GO:0004674_GO:0005524_GO:0006468_GO:0009506_GO:0016021_GO:0016301_GO:0042742_GO:0005886_
XLOC_144955	19.1293	25.7956	2.52726	7.78981	1.32582	7.98545	0.309287	no-Diff	Down-regulated	Down-regulated	Down-regulated	Down-regulated	Down-regulated
XLOC_002838	9.75236	6.1586	0.372536	0.970205	0.429135	2.2221	0.0544663	no-Diff	Down-regulated	Down-regulated	Down-regulated	Down-regulated	Down-regulated	AT1G65680	47.37	209	5e-51	ATEXPB2, EXPB2, ATHEXP BETA 1.4	expansin B2	GO:0005576_GO:0005618_GO:0009826_GO:0009828_GO:0009831_GO:0016020_GO:0019953_
XLOC_002918	1.64141	1.76439	0.544432	0.153158	0.306362	0.0742746	0.33477	no-Diff	Down-regulated	Down-regulated	Down-regulated	Down-regulated	Down-regulated	AT3G14470	38.43	255	2e-31		NB-ARC domain-containing disease resistance protein	GO:0005524_GO:0005576_GO:0006952_GO:0043531_GO:0005515_
XLOC_003261	43.2074	48.3949	15.5683	19.2096	10.1374	4.12377	2.0015	no-Diff	Down-regulated	Down-regulated	Down-regulated	Down-regulated	Down-regulated
XLOC_003262	28.6564	29.1828	10.5253	13.8195	9.78711	2.35138	1.50433	no-Diff	Down-regulated	Down-regulated	Down-regulated	Down-regulated	Down-regulated	AT5G55180	39.64	449	2e-86		O-Glycosyl hydrolases family 17 protein	GO:0004553_GO:0005886_GO:0005975_
XLOC_004316	2.29563	2.51231	0.438357	0.11397	0.192282	0.15208	0.190786	no-Diff	Down-regulated	Down-regulated	Down-regulated	Down-regulated	Down-regulated
XLOC_006763	6.23494	10.9724	2.30181	3.00024	0.62668	1.27842	0.605749	no-Diff	Down-regulated	Down-regulated	Down-regulated	Down-regulated	Down-regulated	AT2G45040	68.7	115	2e-41		Matrixin family protein	GO:0004222_GO:0005576_GO:0005886_GO:0006508_GO:0008270_GO:0031012_GO:0031225_
XLOC_008812	1.86637	2.26168	0.415756	0.73112	0.11283	0.533263	0.141866	no-Diff	Down-regulated	Down-regulated	Down-regulated	Down-regulated	Down-regulated	AT3G07040	31.19	933	9e-100	RPM1, RPS3	NB-ARC domain-containing disease resistance protein	GO:0005524_GO:0006952_GO:0012505_GO:0043531_GO:0005515_GO:0005886_GO:0000166_GO:0009626_
XLOC_009199	11.1485	11.9164	4.182	3.34158	3.75584	3.52599	0.475518	no-Diff	Down-regulated	Down-regulated	Down-regulated	Down-regulated	Down-regulated
XLOC_009904	30.6273	22.9014	0.77669	1.43693	0.635364	1.1566	3.85533	no-Diff	Down-regulated	Down-regulated	Down-regulated	Down-regulated	Down-regulated	AT4G39250	53	100	1e-22	ATRL1, RSM2, RL1	RAD-like 1	GO:0003677_GO:0003700_GO:0005634_GO:0006351_GO:0006355_
XLOC_010263	1.78881	2.00703	0.700454	0.0797858	0.676684	0.0904972	0.549484	no-Diff	Down-regulated	Down-regulated	Down-regulated	Down-regulated	Down-regulated	AT3G49550	63.09	149	9e-49		unknown protein; FUNCTIONS IN: molecular_function unknown; INVOLVED IN: biological_process unknown; LOCATED IN: endomembrane system; BEST Arabidopsis thaliana protein match is: unknown protein (TAIR:AT5G24610.1); Has 55 Blast hits to 55 proteins in 14 species: Archae - 0; Bacteria - 0; Metazoa - 0; Fungi - 0; Plants - 55; Viruses - 0; Other Eukaryotes - 0 (source: NCBI BLink).	GO:0003674_GO:0008150_
XLOC_011805	1.49901	2.24167	0.487587	0.200601	0.0256482	0.319983	0.0356306	no-Diff	Down-regulated	Down-regulated	Down-regulated	Down-regulated	Down-regulated	AT3G14460	29.38	793	4e-63		LRR and NB-ARC domains-containing disease resistance protein	GO:0005524_GO:0005634_GO:0006952_GO:0043531_
XLOC_013104	1.46025	1.54673	0.557359	0.24499	0.295304	0.226057	0.360547	no-Diff	Down-regulated	Down-regulated	Down-regulated	Down-regulated	Down-regulated	AT1G47750	38.64	132	3e-13	PEX11A	peroxin 11A	GO:0003674_GO:0005634_GO:0005778_GO:0016559_GO:0044375_GO:0005779_GO:0007031_GO:0005515_GO:0005777_GO:0042802_
XLOC_015695	6.14969	10.9149	2.31084	2.22118	0.781245	2.39567	1.18517	no-Diff	Down-regulated	Down-regulated	Down-regulated	Down-regulated	Down-regulated	AT5G47850	39.55	311	7e-53	CCR4	CRINKLY4 related 4	GO:0004674_GO:0005524_GO:0005886_GO:0006468_GO:0016021_GO:0016301_GO:0004672_GO:0042803_
XLOC_016839	6.14632	5.80295	0.25694	0.781841	0.285554	0.873357	0.156037	no-Diff	Down-regulated	Down-regulated	Down-regulated	Down-regulated	Down-regulated	AT5G13930	81.42	393	0	CHS, TT4, ATCHS	Chalcone and stilbene synthase family protein	GO:0005737_GO:0009813_GO:0016210_GO:0005515_GO:0009926_GO:0005783_GO:0009705_GO:0010224_GO:0005634_GO:0031540_GO:0009611_GO:0009753_GO:0009629_GO:0009733_GO:0009715_GO:0006979_
XLOC_020701	1.55566	2.4509	0.304758	0.498312	0.290906	0.394462	0.118155	no-Diff	Down-regulated	Down-regulated	Down-regulated	Down-regulated	Down-regulated	AT1G48480	53.98	289	8e-87	RKL1	receptor-like kinase 1	GO:0004672_GO:0004674_GO:0005524_GO:0005886_GO:0006468_GO:0007169_GO:0016021_GO:0016301_GO:0005774_GO:0009506_
XLOC_021064	4.64004	7.08136	0.643301	0.677894	0.143951	0.350532	0.290583	no-Diff	Down-regulated	Down-regulated	Down-regulated	Down-regulated	Down-regulated	AT2G34080	42.86	182	1e-39		Cysteine proteinases superfamily protein	GO:0005576_GO:0006508_GO:0008234_
XLOC_021427	9.82979	5.84041	1.10673	4.46365	1.64656	4.87898	1.49891	no-Diff	Down-regulated	Down-regulated	Down-regulated	Down-regulated	Down-regulated
XLOC_021494	1.79394	1.63106	0.791411	0.845993	0.744039	0.787221	0.782997	no-Diff	Down-regulated	Down-regulated	Down-regulated	Down-regulated	Down-regulated
XLOC_022921	2.32806	1.48894	0.19095	0.842245	0.0617417	0.886474	0.0873789	no-Diff	Down-regulated	Down-regulated	Down-regulated	Down-regulated	Down-regulated	AT3G26770	44.12	272	3e-45		NAD(P)-binding Rossmann-fold superfamily protein	GO:0016491_GO:0055114_
XLOC_022953	1.82672	1.36881	0.80565	0.472434	0.289961	0.440728	0.150124	no-Diff	Down-regulated	Down-regulated	Down-regulated	Down-regulated	Down-regulated	AT5G17860	44.53	503	1e-73	CAX7	calcium exchanger 7	GO:0005432_GO:0005774_GO:0006812_GO:0006813_GO:0006814_GO:0015297_GO:0015491_GO:0016021_GO:0055085_
XLOC_023521	7.28932	3.85929	1.41228	2.19744	0.558431	2.35796	0.709543	no-Diff	Down-regulated	Down-regulated	Down-regulated	Down-regulated	Down-regulated
XLOC_023951	15.1851	9.614	3.20028	2.67381	2.38915	2.17854	0.992909	no-Diff	Down-regulated	Down-regulated	Down-regulated	Down-regulated	Down-regulated	AT4G21870	51.65	91	2e-19		HSP20-like chaperones superfamily protein	GO:0005737_GO:0009408_
XLOC_024863	3.35044	1.84456	0.930051	0.928339	0.505145	0.360794	0.904774	no-Diff	Down-regulated	Down-regulated	Down-regulated	Down-regulated	Down-regulated	AT1G16150	39	341	2e-60	WAKL4	wall associated kinase-like 4	GO:0004674_GO:0006468_GO:0007166_GO:0016301_GO:0005886_GO:0009505_GO:0009986_GO:0010043_GO:0010045_GO:0046686_
XLOC_027520	5.49649	2.94254	0.780587	0.757771	0.957562	0.433912	0.594168	no-Diff	Down-regulated	Down-regulated	Down-regulated	Down-regulated	Down-regulated	AT1G66910	49.81	267	3e-73		Protein kinase superfamily protein	GO:0004674_GO:0005524_GO:0005886_GO:0006468_GO:0016021_GO:0016301_GO:0016310_
XLOC_027917	13.0021	8.79983	4.39556	6.3101	4.07909	2.25516	3.00416	no-Diff	Down-regulated	Down-regulated	Down-regulated	Down-regulated	Down-regulated
XLOC_035527	724.809	557.63	82.4785	349.732	173.386	323.826	62.8491	no-Diff	Down-regulated	Down-regulated	Down-regulated	Down-regulated	Down-regulated
XLOC_037426	2.46153	1.4412	0.431936	0.74808	0.394926	0.216831	0.481583	no-Diff	Down-regulated	Down-regulated	Down-regulated	Down-regulated	Down-regulated	AT3G21330	70.59	102	2e-29		basic helix-loop-helix (bHLH) DNA-binding superfamily protein	GO:0003677_GO:0003700_GO:0005634_GO:0006351_GO:0046983_GO:0006355_
XLOC_037686	10.7841	6.36636	5.08896	3.90245	2.64587	3.84736	4.03364	no-Diff	Down-regulated	Down-regulated	Down-regulated	Down-regulated	Down-regulated	AT1G66840	32.98	476	2e-19	PMI2, WEB2	Plant protein of unknown function (DUF827)	GO:0009637_GO:0009903_GO:0005515_GO:0005623_GO:0005829_GO:0009904_
XLOC_039281	70.4466	77.387	19.9915	25.6117	10.1275	3.48447	2.5585	no-Diff	Down-regulated	Down-regulated	Down-regulated	Down-regulated	Down-regulated	AT3G57260	48.72	312	1e-73	BGL2, PR2, BG2, PR-2	beta-1,3-glucanase 2	GO:0004553_GO:0005783_GO:0005975_GO:0009507_GO:0009627_GO:0030247_GO:0042973_GO:0046658_GO:0004338_GO:0005773_GO:0005618_GO:0009409_GO:0048046_GO:0005515_GO:0008810_
XLOC_039283	29.4543	47.184	1.77067	10.843	1.72295	3.13061	0.112788	no-Diff	Down-regulated	Down-regulated	Down-regulated	Down-regulated	Down-regulated	AT3G57260	50.49	204	1e-49	BGL2, PR2, BG2, PR-2	beta-1,3-glucanase 2	GO:0004553_GO:0005783_GO:0005975_GO:0009507_GO:0009627_GO:0030247_GO:0042973_GO:0046658_GO:0004338_GO:0005773_GO:0005618_GO:0009409_GO:0048046_GO:0005515_GO:0008810_
XLOC_039294	15.2427	20.071	7.0969	3.75756	1.67445	2.90154	0.315231	no-Diff	Down-regulated	Down-regulated	Down-regulated	Down-regulated	Down-regulated	AT4G16260	45.57	327	5e-59		Glycosyl hydrolase superfamily protein	GO:0004553_GO:0005615_GO:0005975_GO:0042973_GO:0048046_GO:0005618_GO:0005774_GO:0009651_GO:0009817_GO:0002215_
XLOC_039523	4.0377	2.84257	0.768583	1.60855	1.11217	1.87176	1.37903	no-Diff	Down-regulated	Down-regulated	Down-regulated	Down-regulated	Down-regulated
XLOC_040708	1.77306	3.55104	0.756717	0.450291	0.683953	0.318416	0.28173	no-Diff	Down-regulated	Down-regulated	Down-regulated	Down-regulated	Down-regulated	AT4G32300	50.98	306	1e-89	SD2-5	S-domain-2 5	GO:0004674_GO:0005524_GO:0005886_GO:0016021_GO:0016301_GO:0030246_GO:0004672_GO:0031625_GO:0046777_
XLOC_041286	8.60576	8.27077	3.39944	1.36063	1.54443	2.50578	2.62797	no-Diff	Down-regulated	Down-regulated	Down-regulated	Down-regulated	Down-regulated
XLOC_044188	5.24061	5.29589	0.323025	2.14673	0.447742	2.41281	0.818234	no-Diff	Down-regulated	Down-regulated	Down-regulated	Down-regulated	Down-regulated	AT5G39660	39.27	382	1e-47	CDF2	cycling DOF factor 2	GO:0003677_GO:0005634_GO:0006351_GO:0009908_GO:0046872_GO:0003700_GO:0006355_GO:0005515_GO:0048510_
XLOC_044580	4.81792	2.5654	0.167112	1.08944	1.28084	0.768649	0.815363	no-Diff	Down-regulated	Down-regulated	Down-regulated	Down-regulated	Down-regulated
XLOC_044762	3.45827	1.88461	0.438358	1.10749	0.755065	0.62146	0.551	no-Diff	Down-regulated	Down-regulated	Down-regulated	Down-regulated	Down-regulated
XLOC_045308	2.26178	2.29827	0.732678	0.813828	0.435458	0.472232	0.344888	no-Diff	Down-regulated	Down-regulated	Down-regulated	Down-regulated	Down-regulated	AT1G71870	61.46	467	3e-120		MATE efflux family protein	GO:0005215_GO:0005778_GO:0005886_GO:0006855_GO:0015238_GO:0015297_GO:0016020_GO:0016021_
XLOC_045369	2.49356	2.04505	0.845721	0.220213	0.605547	0.217602	0.222329	no-Diff	Down-regulated	Down-regulated	Down-regulated	Down-regulated	Down-regulated	AT2G45580	43.92	469	1e-98	CYP76C3	cytochrome P450, family 76, subfamily C, polypeptide 3	GO:0005506_GO:0005576_GO:0016020_GO:0016021_GO:0016709_GO:0019825_GO:0020037_GO:0044550_GO:0055114_
XLOC_045446	8.65598	15.0117	1.75741	0.944572	1.93661	1.94557	4.27159	no-Diff	Down-regulated	Down-regulated	Down-regulated	Down-regulated	Down-regulated
XLOC_045645	6.85095	8.46496	1.11893	1.13809	1.0292	1.83391	1.17092	no-Diff	Down-regulated	Down-regulated	Down-regulated	Down-regulated	Down-regulated	AT3G07040	31.45	585	7e-65	RPM1, RPS3	NB-ARC domain-containing disease resistance protein	GO:0005524_GO:0006952_GO:0012505_GO:0043531_GO:0005515_GO:0005886_GO:0000166_GO:0009626_
XLOC_046838	3.23682	2.13958	1.4481	0.051622	0.960768	0.136542	1.39725	no-Diff	Down-regulated	Down-regulated	Down-regulated	Down-regulated	Down-regulated	AT2G45550	43.71	453	3e-111	CYP76C4	cytochrome P450, family 76, subfamily C, polypeptide 4	GO:0005506_GO:0016020_GO:0016021_GO:0016709_GO:0019825_GO:0020037_GO:0044550_GO:0055114_
XLOC_048080	1.48977	1.07181	0.577633	0.286527	0.519994	0.520316	0.566634	no-Diff	Down-regulated	Down-regulated	Down-regulated	Down-regulated	Down-regulated
XLOC_049871	5.89704	4.1779	2.72537	0.893554	2.09966	1.22692	2.61615	no-Diff	Down-regulated	Down-regulated	Down-regulated	Down-regulated	Down-regulated
XLOC_059962	50.558	52.6328	17.9674	14.3	15.7577	7.67056	4.54053	no-Diff	Down-regulated	Down-regulated	Down-regulated	Down-regulated	Down-regulated	AT3G54700	75.64	509	0	PHT1;7	phosphate transporter 1;7	GO:0005315_GO:0005351_GO:0005576_GO:0005887_GO:0006817_GO:0015114_GO:0015144_GO:0015293_GO:0016020_GO:0005886_GO:1901683_GO:1901684_
XLOC_060533	2.50449	1.36965	0.25004	0.312092	0.779656	0.270856	0.301057	no-Diff	Down-regulated	Down-regulated	Down-regulated	Down-regulated	Down-regulated	AT3G14470	36.57	361	2e-60		NB-ARC domain-containing disease resistance protein	GO:0005524_GO:0005576_GO:0006952_GO:0043531_GO:0005515_
XLOC_065167	15.4069	14.4898	4.46112	7.17236	6.95591	4.31005	1.26296	no-Diff	Down-regulated	Down-regulated	Down-regulated	Down-regulated	Down-regulated	AT3G48280	47.67	86	2e-17	CYP71A25	cytochrome P450, family 71, subfamily A, polypeptide 25	GO:0005506_GO:0005576_GO:0016020_GO:0016021_GO:0016709_GO:0019825_GO:0020037_GO:0044550_GO:0055114_GO:0005794_
XLOC_065170	1.13141	0.91135	0.350138	0.503497	0.188381	0.257234	0.150443	no-Diff	Down-regulated	Down-regulated	Down-regulated	Down-regulated	Down-regulated
XLOC_065388	3.84082	5.62535	1.48234	1.06894	1.2747	1.57233	1.77158	no-Diff	Down-regulated	Down-regulated	Down-regulated	Down-regulated	Down-regulated
XLOC_066034	1.90643	0.914041	0.290204	0.822439	0.200065	0.253442	0.224545	no-Diff	Down-regulated	Down-regulated	Down-regulated	Down-regulated	Down-regulated	AT1G04180	56.48	108	2e-32	YUC9	YUCCA 9	GO:0004497_GO:0004499_GO:0009851_GO:0050660_GO:0050661_GO:0055114_
XLOC_066605	2.03629	1.09222	0.26055	0.612461	0.150423	0.472036	0.246651	no-Diff	Down-regulated	Down-regulated	Down-regulated	Down-regulated	Down-regulated	AT3G26210	46.67	180	8e-48	CYP71B23	cytochrome P450, family 71, subfamily B, polypeptide 23	GO:0005506_GO:0016020_GO:0016021_GO:0016709_GO:0019825_GO:0020037_GO:0044550_GO:0055114_GO:0098542_
XLOC_067202	5.69349	5.41432	0.937774	1.60417	0.200629	0.784786	0.0917572	no-Diff	Down-regulated	Down-regulated	Down-regulated	Down-regulated	Down-regulated	AT3G14470	28.79	976	4e-82		NB-ARC domain-containing disease resistance protein	GO:0005524_GO:0005576_GO:0006952_GO:0043531_GO:0005515_
XLOC_069187	2.91306	5.33328	0.691084	0.0724088	0.130943	0.0635842	0.0534434	no-Diff	Down-regulated	Down-regulated	Down-regulated	Down-regulated	Down-regulated	AT1G21230	37.03	451	2e-68	WAK5	wall associated kinase 5	GO:0004674_GO:0005509_GO:0005524_GO:0005576_GO:0006468_GO:0007166_GO:0016021_GO:0016301_GO:0030247_GO:0005886_
XLOC_070629	4.43367	4.57339	2.15985	2.08725	1.32629	0.805542	1.29386	no-Diff	Down-regulated	Down-regulated	Down-regulated	Down-regulated	Down-regulated
XLOC_070810	2.065	1.47693	0.892575	0.26352	0.192731	0.717827	0.205655	no-Diff	Down-regulated	Down-regulated	Down-regulated	Down-regulated	Down-regulated	AT5G45540	24.74	291	6e-15		Protein of unknown function (DUF594)	GO:0003674_GO:0005739_GO:0008150_GO:0016021_
XLOC_070838	14.0909	15.602	1.62807	3.96536	1.18218	3.74378	1.14916	no-Diff	Down-regulated	Down-regulated	Down-regulated	Down-regulated	Down-regulated
XLOC_071683	4.29393	6.48693	0.50472	0.838144	0.368703	0.05146	0.115573	no-Diff	Down-regulated	Down-regulated	Down-regulated	Down-regulated	Down-regulated	AT1G69730	47.28	368	6e-92		Wall-associated kinase family protein	GO:0005509_GO:0005524_GO:0005576_GO:0006468_GO:0016021_GO:0016301_GO:0030247_
XLOC_072618	5.07578	4.14164	1.20824	1.76898	0.345345	0.603508	0.142407	no-Diff	Down-regulated	Down-regulated	Down-regulated	Down-regulated	Down-regulated	AT4G30360	59.94	322	3e-98	ATCNGC17, CNGC17	cyclic nucleotide-gated channel 17	GO:0005216_GO:0005249_GO:0005516_GO:0005886_GO:0005887_GO:0030551_GO:0030552_GO:0030553_GO:0042391_
XLOC_073927	1.66999	2.1749	0.46728	0.621638	0.0844342	0.185925	0.183077	no-Diff	Down-regulated	Down-regulated	Down-regulated	Down-regulated	Down-regulated
XLOC_075173	3.30781	2.22684	1.06075	0.175106	0.208557	0.31595	0.115834	no-Diff	Down-regulated	Down-regulated	Down-regulated	Down-regulated	Down-regulated	AT1G78600	57.6	125	2e-35	LZF1, STH3, DBB3	light-regulated zinc finger protein 1	GO:0000989_GO:0005622_GO:0005634_GO:0006351_GO:0006355_GO:0008270_GO:0003700_GO:0009658_GO:0009718_GO:0015995_GO:0005515_GO:0010099_GO:0016607_GO:0009641_
XLOC_075954	4.07625	2.79539	1.34165	0.852808	0.246537	0.42877	0.282785	no-Diff	Down-regulated	Down-regulated	Down-regulated	Down-regulated	Down-regulated	AT1G73590	95.24	42	5e-17	PIN1, ATPIN1	Auxin efflux carrier family protein	GO:0005215_GO:0005783_GO:0009734_GO:0010252_GO:0010329_GO:0016021_GO:0055085_GO:0048367_GO:0016020_GO:0009925_GO:0048825_GO:0005737_GO:0045177_GO:0009640_GO:0009630_GO:0009926_GO:0010051_GO:0010338_GO:0010358_GO:0005515_GO:0005886_GO:0009505_GO:0009793_GO:0009908_GO:0010229_GO:0048826_GO:0009506_GO:0048364_
XLOC_076361	12.6144	20.0169	1.06167	0.274288	0.75349	0.403011	0.353516	no-Diff	Down-regulated	Down-regulated	Down-regulated	Down-regulated	Down-regulated	AT1G69730	54.42	283	2e-79		Wall-associated kinase family protein	GO:0005509_GO:0005524_GO:0005576_GO:0006468_GO:0016021_GO:0016301_GO:0030247_
XLOC_079581	23.6226	25.5971	10.9432	8.00157	0.676345	11.3268	11.5799	no-Diff	Down-regulated	Down-regulated	Down-regulated	Down-regulated	Down-regulated
XLOC_079640	1.10221	1.81145	0	0	0	0	0	no-Diff	Down-regulated	Down-regulated	Down-regulated	Down-regulated	Down-regulated	AT3G47580	36.25	160	9e-25		Leucine-rich repeat protein kinase family protein	GO:0004674_GO:0005524_GO:0005886_GO:0006468_GO:0007169_GO:0016021_GO:0016301_GO:0016310_
XLOC_081367	1.7463	3.05266	0.442729	0.0981824	0.0671849	0.107058	0.0549588	no-Diff	Down-regulated	Down-regulated	Down-regulated	Down-regulated	Down-regulated	AT2G19130	47.46	727	8e-179		S-locus lectin protein kinase family protein	GO:0004672_GO:0005524_GO:0005886_GO:0016021_GO:0030246_GO:0048544_
XLOC_083255	2.44024	4.25043	0.872881	0.35003	0.375786	0.171542	0.122292	no-Diff	Down-regulated	Down-regulated	Down-regulated	Down-regulated	Down-regulated
XLOC_083311	3.26098	1.75918	0.518685	1.37803	0.597214	1.21142	0.622419	no-Diff	Down-regulated	Down-regulated	Down-regulated	Down-regulated	Down-regulated
XLOC_085589	3.9726	2.23624	1.77391	1.57488	1.35884	0.552454	0.891463	no-Diff	Down-regulated	Down-regulated	Down-regulated	Down-regulated	Down-regulated
XLOC_087948	7.60434	3.87746	3.00814	2.05395	3.23196	1.15266	2.46202	no-Diff	Down-regulated	Down-regulated	Down-regulated	Down-regulated	Down-regulated	AT5G45800	48.48	231	2e-53	MEE62	Leucine-rich repeat protein kinase family protein	GO:0004672_GO:0004674_GO:0005524_GO:0005886_GO:0006468_GO:0007169_GO:0016021_GO:0009793_
XLOC_089011	2.01993	3.62381	0.848921	0.0769359	0.271277	0.177777	0.432871	no-Diff	Down-regulated	Down-regulated	Down-regulated	Down-regulated	Down-regulated
XLOC_089491	20.5492	30.9611	3.91344	7.1664	2.02437	8.34868	2.38474	no-Diff	Down-regulated	Down-regulated	Down-regulated	Down-regulated	Down-regulated	AT5G06900	37.15	288	8e-45	CYP93D1	cytochrome P450, family 93, subfamily D, polypeptide 1	GO:0005506_GO:0016020_GO:0016021_GO:0016709_GO:0019825_GO:0020037_GO:0044550_GO:0055114_
XLOC_094444	46.0193	50.2044	1.28449	3.55424	0.527476	1.56914	1.72685	no-Diff	Down-regulated	Down-regulated	Down-regulated	Down-regulated	Down-regulated	AT4G39250	52.87	87	5e-23	ATRL1, RSM2, RL1	RAD-like 1	GO:0003677_GO:0003700_GO:0005634_GO:0006351_GO:0006355_
XLOC_094537	7.03446	4.78304	0.207403	1.41027	0.192093	0.619784	0.856944	no-Diff	Down-regulated	Down-regulated	Down-regulated	Down-regulated	Down-regulated	AT1G75250	47.96	98	2e-21	ATRL6, RSM3, RL6	RAD-like 6	GO:0003677_GO:0005634_GO:0006351_GO:0006355_GO:0009507_GO:0003700_
XLOC_094592	3.64637	2.69642	0.453428	0.325019	0.935488	0.491704	1.13581	no-Diff	Down-regulated	Down-regulated	Down-regulated	Down-regulated	Down-regulated
XLOC_095741	1.24118	1.43129	0.446665	0.118283	0.267585	0.0362245	0.271226	no-Diff	Down-regulated	Down-regulated	Down-regulated	Down-regulated	Down-regulated	AT3G14470	34.6	1055	1e-144		NB-ARC domain-containing disease resistance protein	GO:0005524_GO:0005576_GO:0006952_GO:0043531_GO:0005515_
XLOC_096308	7.28523	6.60573	3.10174	0.733781	1.10986	1.10232	1.3081	no-Diff	Down-regulated	Down-regulated	Down-regulated	Down-regulated	Down-regulated	AT1G35710	53.85	143	5e-38		Protein kinase family protein with leucine-rich repeat domain	GO:0004674_GO:0005524_GO:0005886_GO:0006468_GO:0007169_GO:0016021_
XLOC_097825	12.3233	18.1064	4.91478	1.60844	3.78184	2.23306	4.6073	no-Diff	Down-regulated	Down-regulated	Down-regulated	Down-regulated	Down-regulated	AT5G38280	51.12	313	2e-87	PR5K	PR5-like receptor kinase	GO:0005524_GO:0005886_GO:0006468_GO:0016021_GO:0016301_GO:0009506_GO:0004675_GO:0009620_
XLOC_099999	2.97005	1.58809	0.411202	1.10432	0.306871	0.619915	0.200411	no-Diff	Down-regulated	Down-regulated	Down-regulated	Down-regulated	Down-regulated
XLOC_101306	3.773	2.13482	0.629489	0.385567	0.548442	0.691905	0.53216	no-Diff	Down-regulated	Down-regulated	Down-regulated	Down-regulated	Down-regulated	AT1G27480	34.24	403	1e-54		alpha/beta-Hydrolases superfamily protein	GO:0004607_GO:0005576_GO:0006629_GO:0008374_GO:0016021_GO:0005773_GO:0005774_
XLOC_101653	8.15282	11.0295	3.51272	1.60999	1.94766	0.496754	0.922947	no-Diff	Down-regulated	Down-regulated	Down-regulated	Down-regulated	Down-regulated	AT1G13080	35.93	501	8e-81	CYP71B2	cytochrome P450, family 71, subfamily B, polypeptide 2	GO:0005506_GO:0005576_GO:0016020_GO:0016021_GO:0016709_GO:0019825_GO:0020037_GO:0044550_GO:0055114_GO:0098542_GO:0010286_
XLOC_103723	5.60969	4.57685	2.75126	2.40192	1.82289	2.58198	1.78773	no-Diff	Down-regulated	Down-regulated	Down-regulated	Down-regulated	Down-regulated	AT4G38180	31.63	215	5e-37	FRS5	FAR1-related sequence 5	GO:0005634_GO:0006355_GO:0008270_GO:0009639_
XLOC_105387	6.02981	3.12789	1.2922	1.40007	1.17091	1.7496	2.07312	no-Diff	Down-regulated	Down-regulated	Down-regulated	Down-regulated	Down-regulated	AT5G57260	39.31	318	6e-54	CYP71B10	cytochrome P450, family 71, subfamily B, polypeptide 10	GO:0005506_GO:0016020_GO:0016021_GO:0016709_GO:0019825_GO:0020037_GO:0044550_GO:0055114_
XLOC_108733	15.3612	8.48756	2.33251	2.45722	1.07734	1.37339	4.78733	no-Diff	Down-regulated	Down-regulated	Down-regulated	Down-regulated	Down-regulated
XLOC_111823	1.94384	0.990023	0.660463	0.649257	0.469398	0.621986	0.527545	no-Diff	Down-regulated	Down-regulated	Down-regulated	Down-regulated	Down-regulated
XLOC_111927	1.4496	1.25552	0.406821	0.446106	0.345834	0.418294	0.387583	no-Diff	Down-regulated	Down-regulated	Down-regulated	Down-regulated	Down-regulated
XLOC_113518	2.36322	2.67154	0.438341	0.164161	0.248585	0.0705039	0.12355	no-Diff	Down-regulated	Down-regulated	Down-regulated	Down-regulated	Down-regulated	AT3G47570	44.21	726	1e-154		Leucine-rich repeat protein kinase family protein	GO:0004674_GO:0005524_GO:0006468_GO:0007169_GO:0016021_GO:0016301_GO:0005886_
XLOC_113920	3.4287	4.1177	1.14075	1.00162	0.555003	0.795305	1.47573	no-Diff	Down-regulated	Down-regulated	Down-regulated	Down-regulated	Down-regulated	AT3G46530	29.7	303	2e-19	RPP13	NB-ARC domain-containing disease resistance protein	GO:0005524_GO:0005634_GO:0006952_GO:0043531_GO:0005737_GO:0009814_GO:0005886_GO:0009626_
XLOC_114340	2.95743	1.82924	0.718926	0.263361	1.17036	0.316089	0.829391	no-Diff	Down-regulated	Down-regulated	Down-regulated	Down-regulated	Down-regulated
XLOC_115566	2.23142	1.76553	0.280985	0.569479	0.231552	0.4254	0.585221	no-Diff	Down-regulated	Down-regulated	Down-regulated	Down-regulated	Down-regulated
XLOC_115903	1.34403	0.89071	0.243589	0.470594	0.0880018	0.377184	0.298166	no-Diff	Down-regulated	Down-regulated	Down-regulated	Down-regulated	Down-regulated
XLOC_118173	2.30625	1.23492	1.10861	0.82332	0.45292	0.661647	0.359509	no-Diff	Down-regulated	Down-regulated	Down-regulated	Down-regulated	Down-regulated
XLOC_120406	23.3716	16.4122	1.25862	5.11806	0.659103	3.78026	0.96159	no-Diff	Down-regulated	Down-regulated	Down-regulated	Down-regulated	Down-regulated	AT4G29260	47.17	212	4e-57		HAD superfamily, subfamily IIIB acid phosphatase	GO:0003993_GO:0005576_GO:0005773_GO:0005774_GO:0005829_
XLOC_120595	3.8569	2.15547	1.02807	0.246144	0.284589	0.57779	0.731072	no-Diff	Down-regulated	Down-regulated	Down-regulated	Down-regulated	Down-regulated
XLOC_120820	8.96084	6.64362	2.94128	3.49125	2.71351	0.685347	1.728	no-Diff	Down-regulated	Down-regulated	Down-regulated	Down-regulated	Down-regulated	AT1G79620	48.28	232	7e-48		Leucine-rich repeat protein kinase family protein	GO:0004674_GO:0005524_GO:0005576_GO:0006468_GO:0007169_GO:0016021_GO:0016301_GO:0016310_
XLOC_121775	1.40501	1.51534	0.128798	0.220156	0.0349979	0.0676142	0.0495677	no-Diff	Down-regulated	Down-regulated	Down-regulated	Down-regulated	Down-regulated
XLOC_123091	6.46721	5.18604	3.11523	2.03183	0.476072	1.20784	0.861604	no-Diff	Down-regulated	Down-regulated	Down-regulated	Down-regulated	Down-regulated
XLOC_124886	1.18353	1.93755	0.151945	0.0601534	0.0568873	0.208537	0.0328986	no-Diff	Down-regulated	Down-regulated	Down-regulated	Down-regulated	Down-regulated	AT2G34930	37.47	910	3e-118		disease resistance family protein / LRR family protein	GO:0006952_GO:0007165_GO:0005618_GO:0050832_
XLOC_125192	5.23435	2.6629	0.408059	2.34888	0.760859	2.08229	1.18844	no-Diff	Down-regulated	Down-regulated	Down-regulated	Down-regulated	Down-regulated
XLOC_127631	2.79371	4.36892	0.534903	1.23347	0.495211	0.54568	0.276203	no-Diff	Down-regulated	Down-regulated	Down-regulated	Down-regulated	Down-regulated	AT2G15490	43.9	205	4e-42	UGT73B4	UDP-glycosyltransferase 73B4	GO:0008152_GO:0008194_GO:0009636_GO:0009813_GO:0016757_GO:0016758_GO:0043231_GO:0047893_GO:0052696_GO:0035251_GO:0080043_GO:0080044_GO:0051707_GO:0005829_
XLOC_127977	1.02425	1.2766	0.304094	0.475447	0.451056	0.365605	0.440455	no-Diff	Down-regulated	Down-regulated	Down-regulated	Down-regulated	Down-regulated
XLOC_129612	1.55734	1.86947	0.737146	0.511783	0.521436	0.39906	0.435731	no-Diff	Down-regulated	Down-regulated	Down-regulated	Down-regulated	Down-regulated
XLOC_130773	4.45863	5.9211	0.353868	0.577012	1.05848	0.405515	0.738327	no-Diff	Down-regulated	Down-regulated	Down-regulated	Down-regulated	Down-regulated	AT5G36220	42.14	477	5e-97	CYP81D1, CYP91A1	cytochrome p450 81d1	GO:0005506_GO:0016020_GO:0016021_GO:0016709_GO:0019825_GO:0020037_GO:0042343_GO:0044550_GO:0055114_GO:0098542_
XLOC_131064	1.06187	1.27837	0.409961	0.459819	0.185825	0.455026	0.320924	no-Diff	Down-regulated	Down-regulated	Down-regulated	Down-regulated	Down-regulated	AT2G37630	54.29	361	2e-80	ATPHAN, AS1, ATMYB91, MYB91	myb-like HTH transcriptional regulator family protein	GO:0003677_GO:0003700_GO:0005634_GO:0006351_GO:0009965_GO:0008356_GO:0042803_GO:0009651_GO:0009733_GO:0009739_GO:0009751_GO:0009753_GO:0046686_GO:0010338_GO:0009944_GO:0042742_GO:0045088_GO:0050832_GO:0045892_GO:0000793_GO:0005730_GO:0009615_GO:0005515_
XLOC_131347	8.74163	13.3248	3.89257	0.836289	3.07891	1.03756	1.94653	no-Diff	Down-regulated	Down-regulated	Down-regulated	Down-regulated	Down-regulated	AT4G23270	43.52	108	1e-20	CRK19	cysteine-rich RLK (RECEPTOR-like protein kinase) 19	GO:0004672_GO:0004674_GO:0005524_GO:0005576_GO:0006468_GO:0009506_GO:0016021_GO:0009751_GO:0042742_GO:0005886_
XLOC_131912	10.6384	7.85775	1.79175	2.15909	2.29831	0.834001	0.907032	no-Diff	Down-regulated	Down-regulated	Down-regulated	Down-regulated	Down-regulated
XLOC_132095	18.1274	16.842	1.98937	2.5314	2.24856	0.63124	1.64839	no-Diff	Down-regulated	Down-regulated	Down-regulated	Down-regulated	Down-regulated
XLOC_132591	3.2533	3.16577	1.57202	1.3296	1.51816	1.51704	1.20658	no-Diff	Down-regulated	Down-regulated	Down-regulated	Down-regulated	Down-regulated	AT4G32190	33.15	727	5e-62		Myosin heavy chain-related protein
XLOC_133495	6.02933	8.50437	1.70816	1.64186	2.46225	0.470669	1.95245	no-Diff	Down-regulated	Down-regulated	Down-regulated	Down-regulated	Down-regulated
XLOC_134258	25.7774	38.001	0.871186	1.32241	3.08486	0.36185	5.48594	no-Diff	Down-regulated	Down-regulated	Down-regulated	Down-regulated	Down-regulated	AT4G20140	36.57	495	2e-51	GSO1	Leucine-rich repeat transmembrane protein kinase	GO:0004674_GO:0005524_GO:0006468_GO:0007169_GO:0016021_GO:0009793_GO:0090558_
XLOC_134737	1.67455	2.13669	0.183169	0.232947	0.0859673	0.0682404	0.164163	no-Diff	Down-regulated	Down-regulated	Down-regulated	Down-regulated	Down-regulated
XLOC_134842	3.84767	6.16383	1.02436	1.34111	0.344719	0.957693	0.133526	no-Diff	Down-regulated	Down-regulated	Down-regulated	Down-regulated	Down-regulated
XLOC_136153	3.22517	4.44303	0.534105	0.713061	0.18504	0.174461	0.304598	no-Diff	Down-regulated	Down-regulated	Down-regulated	Down-regulated	Down-regulated
XLOC_137950	111.817	123.412	10.8676	25.9139	6.96096	11.8334	0.957799	no-Diff	Down-regulated	Down-regulated	Down-regulated	Down-regulated	Down-regulated
XLOC_140967	3.8371	3.65198	0.542712	0.220785	0.174608	0.19052	0.318851	no-Diff	Down-regulated	Down-regulated	Down-regulated	Down-regulated	Down-regulated	AT3G47580	42.43	304	7e-70		Leucine-rich repeat protein kinase family protein	GO:0004674_GO:0005524_GO:0005886_GO:0006468_GO:0007169_GO:0016021_GO:0016301_GO:0016310_
XLOC_142884	1.97244	1.19861	0.396789	0.258558	0.234043	0.227942	0.429848	no-Diff	Down-regulated	Down-regulated	Down-regulated	Down-regulated	Down-regulated	AT3G50950	35.76	288	1e-36	ZAR1	HOPZ-ACTIVATED RESISTANCE 1	GO:0005524_GO:0005634_GO:0006952_GO:0043531_
XLOC_143521	133.864	205.006	31.9484	22.4038	23.9683	19.923	6.96293	no-Diff	Down-regulated	Down-regulated	Down-regulated	Down-regulated	Down-regulated
XLOC_018989	223.507	244.88	92.1496	456.559	40.4711	108.624	11.4227	no-Diff	Down-regulated	Up-regulated	Down-regulated	Down-regulated	Down-regulated	AT3G22400	41.05	894	3e-174	LOX5	PLAT/LH2 domain-containing lipoxygenase family protein	GO:0005737_GO:0031408_GO:0046872_GO:0009507_GO:0010311_GO:0048364_GO:1990136_GO:0034440_GO:0009536_GO:1900366_
XLOC_075166	38.8158	52.7469	8.66788	86.2518	4.15798	5.53168	6.18355	no-Diff	Down-regulated	Up-regulated	Down-regulated	Down-regulated	Down-regulated	AT1G55020	53.61	873	0	LOX1, ATLOX1	lipoxygenase 1	GO:0005737_GO:0031408_GO:0046872_GO:0010311_GO:0048364_GO:1990136_GO:0034440_GO:0009536_GO:0006952_GO:0009611_GO:0009695_GO:0009737_GO:0009753_GO:0009816_GO:0030397_GO:0040007_
XLOC_003131	27.8288	39.6715	11.2742	73.4419	11.4905	5.89078	1.20932	no-Diff	Down-regulated	Up-regulated	Down-regulated	Down-regulated	Down-regulated	AT3G04720	73.33	120	1e-47	PR4, HEL, PR-4	pathogenesis-related 4	GO:0005576_GO:0031640_GO:0042742_GO:0009627_GO:0009651_GO:0080027_GO:0009817_GO:0000325_GO:0004540_GO:0004568_GO:0008061_GO:0009615_GO:0009723_
XLOC_024762	26.5037	49.4477	4.83143	88.488	3.81635	4.57681	0	no-Diff	Down-regulated	Up-regulated	Down-regulated	Down-regulated	Down-regulated
XLOC_065458	1932.3	2739.23	0	5400.39	0	0	0	no-Diff	Down-regulated	Up-regulated	Down-regulated	Down-regulated	Down-regulated
XLOC_066403	1.45375	0.867474	0.231072	0.985328	0.0379081	0.352001	0.0183814	no-Diff	Down-regulated	no-Diff	Down-regulated	Down-regulated	Down-regulated	AT3G21180	65.51	1067	0	ACA9, ATACA9	autoinhibited Ca(2+)-ATPase 9	GO:0005388_GO:0005524_GO:0005887_GO:0043231_GO:0046872_GO:0070588_GO:0005516_GO:0005886_GO:0007338_GO:0009555_
XLOC_054659	17.2032	12.329	6.10523	10.5883	5.60231	7.63848	5.15963	no-Diff	Down-regulated	no-Diff	Down-regulated	Down-regulated	Down-regulated	AT3G14205	56.81	433	8e-131		Phosphoinositide phosphatase family protein	GO:0004439_GO:0005634_GO:0005774_GO:0007033_GO:0036092_GO:0042578_
XLOC_058392	2.47982	1.74716	0.705042	1.36788	0.543494	0.849885	0.57933	no-Diff	Down-regulated	no-Diff	Down-regulated	Down-regulated	Down-regulated	AT1G18470	65.19	181	1e-50		Transmembrane Fragile-X-F-associated protein	GO:0005576_GO:0005739_GO:0008270_GO:0016021_GO:0005829_
XLOC_100972	1.4064	1.19467	0.27482	0.868386	0.325707	0.6667	0.254219	no-Diff	Down-regulated	no-Diff	Down-regulated	Down-regulated	Down-regulated	AT1G54730	62.57	366	3e-133		Major facilitator superfamily protein	GO:0005351_GO:0005886_GO:0015144_GO:0016020_
XLOC_110331	15.9234	10.3601	4.61546	11.7299	6.4857	5.0352	5.46406	no-Diff	Down-regulated	no-Diff	Down-regulated	Down-regulated	Down-regulated	AT3G43790	55.12	410	2e-120	ZIFL2	zinc induced facilitator-like 2	GO:0005215_GO:0005351_GO:0005886_GO:0015144_GO:0016020_GO:0016021_GO:0055085_GO:0009624_
XLOC_037547	1.43961	1.0291	0.166071	1.59062	0.49786	0.404128	0.115924	no-Diff	Down-regulated	no-Diff	Down-regulated	Down-regulated	Down-regulated	AT1G64110	49.64	832	0		P-loop containing nucleoside triphosphate hydrolases superfamily protein	GO:0005524_GO:0005634_GO:0005886_GO:0008568_GO:0016787_GO:0016887_GO:0031122_GO:0048235_
XLOC_048301	10.561	14.0531	3.4183	5.28346	2.32689	4.48856	2.55999	no-Diff	Down-regulated	no-Diff	Down-regulated	Down-regulated	Down-regulated	AT3G10740	61.9	496	0	ASD1, ARAF1, ARAF, ATASD1	alpha-L-arabinofuranosidase 1	GO:0005576_GO:0005578_GO:0016798_GO:0046373_GO:0009044_GO:0045493_GO:0046556_GO:0005773_GO:0009505_GO:0048046_
XLOC_042751	1.09639	0.703321	0.248822	1.27004	0.435712	0.332217	0.0798797	no-Diff	Down-regulated	no-Diff	Down-regulated	Down-regulated	Down-regulated	AT1G64110	49.26	814	0		P-loop containing nucleoside triphosphate hydrolases superfamily protein	GO:0005524_GO:0005634_GO:0005886_GO:0008568_GO:0016787_GO:0016887_GO:0031122_GO:0048235_
XLOC_058934	13.5327	19.4447	2.75132	11.1569	2.66114	4.70032	2.02269	no-Diff	Down-regulated	no-Diff	Down-regulated	Down-regulated	Down-regulated	AT1G78000	73.86	635	0	SULTR1;2, SEL1	sulfate transporter 1;2	GO:0005887_GO:0008271_GO:0015116_GO:0015293_GO:0005886_GO:0008272_GO:0009970_GO:0080160_GO:0005515_
XLOC_122378	12.0185	17.0466	2.4855	9.99546	0.610982	3.52625	0.325317	no-Diff	Down-regulated	no-Diff	Down-regulated	Down-regulated	Down-regulated	AT1G22150	69.83	653	0	SULTR1;3	sulfate transporter 1;3	GO:0005887_GO:0008271_GO:0015116_GO:0015293_
XLOC_128800	9.21189	15.512	1.78293	5.7648	1.02703	2.43436	0.443606	no-Diff	Down-regulated	no-Diff	Down-regulated	Down-regulated	Down-regulated	AT1G22150	70.02	647	0	SULTR1;3	sulfate transporter 1;3	GO:0005887_GO:0008271_GO:0015116_GO:0015293_
XLOC_037866	6.41757	8.23082	1.19286	3.22873	2.25339	2.10649	1.75542	no-Diff	Down-regulated	no-Diff	Down-regulated	Down-regulated	Down-regulated	AT5G45840	55.87	358	1e-116		Leucine-rich repeat protein kinase family protein	GO:0004672_GO:0004674_GO:0005524_GO:0006468_GO:0007169_GO:0009507_GO:0016021_GO:0005515_GO:0005886_GO:0007166_GO:0010183_GO:0090406_
XLOC_070354	19.1287	31.3971	2.37221	16.4029	1.98533	6.34107	0.437574	no-Diff	Down-regulated	no-Diff	Down-regulated	Down-regulated	Down-regulated	AT4G19420	59.33	386	7e-137		Pectinacetylesterase family protein	GO:0005576_GO:0005618_GO:0016787_GO:0052689_GO:0071555_
XLOC_135436	1.02051	0.681166	0.125851	0.601026	0.12476	0.478263	0.1629	no-Diff	Down-regulated	no-Diff	Down-regulated	Down-regulated	Down-regulated	AT3G15620	69.58	401	6e-175	UVR3	DNA photolyase family protein	GO:0000166_GO:0003677_GO:0005634_GO:0006281_GO:0009507_GO:0003914_GO:0009411_
XLOC_042882	1.23005	1.56824	0.262146	0.760041	0.220947	0.501217	0.32552	no-Diff	Down-regulated	no-Diff	Down-regulated	Down-regulated	Down-regulated	AT3G46970	80.54	668	0	ATPHS2, PHS2	alpha-glucan phosphorylase 2	GO:0004645_GO:0005737_GO:0005980_GO:0008184_GO:0016757_GO:0030170_GO:0005829_GO:0009414_GO:0046686_GO:0009507_
XLOC_049332	4.86522	4.75546	0.919931	2.66254	0.374695	2.23474	0.966561	no-Diff	Down-regulated	no-Diff	Down-regulated	Down-regulated	Down-regulated	AT5G10180	60.25	629	0	AST68, SULTR2;1	slufate transporter 2;1	GO:0005887_GO:0008271_GO:0015116_GO:0015293_GO:0008272_
XLOC_077359	41.3688	46.4838	6.73683	27.8627	3.36845	12.8342	0.869729	no-Diff	Down-regulated	no-Diff	Down-regulated	Down-regulated	Down-regulated	AT4G19420	58.29	386	1e-137		Pectinacetylesterase family protein	GO:0005576_GO:0005618_GO:0016787_GO:0052689_GO:0071555_
XLOC_129807	4.28091	3.71279	1.54172	3.45359	1.07052	1.08421	0.605205	no-Diff	Down-regulated	no-Diff	Down-regulated	Down-regulated	Down-regulated	AT1G50450	55.56	270	3e-80		Saccharopine dehydrogenase	GO:0016491_GO:0055114_GO:0009507_GO:0009534_
XLOC_133356	13.3282	16.7013	2.91904	8.43826	0.818969	4.99455	0.332192	no-Diff	Down-regulated	no-Diff	Down-regulated	Down-regulated	Down-regulated	AT4G19420	56.86	401	3e-139		Pectinacetylesterase family protein	GO:0005576_GO:0005618_GO:0016787_GO:0052689_GO:0071555_
XLOC_062083	2.77637	1.8539	0.396189	1.9142	0.409682	1.02132	0.357258	no-Diff	Down-regulated	no-Diff	Down-regulated	Down-regulated	Down-regulated	AT5G23870	57.98	376	3e-132		Pectinacetylesterase family protein	GO:0005576_GO:0016787_GO:0052689_GO:0009505_GO:0052793_GO:0071555_
XLOC_002777	2.70096	2.34668	1.22229	1.33658	0.881845	0.613419	0.728038	no-Diff	Down-regulated	no-Diff	Down-regulated	Down-regulated	Down-regulated	AT5G58003	47.7	457	1e-108	CPL4	C-terminal domain phosphatase-like 4	GO:0003723_GO:0005634_GO:0006351_GO:0008420_GO:0016591_GO:0046872_GO:0070940_GO:0008022_GO:0009651_
XLOC_010393	1.78026	1.59958	0.32075	3.46322	0.357026	0.851461	0.123577	no-Diff	Down-regulated	no-Diff	Down-regulated	Down-regulated	Down-regulated	AT2G35840	51.6	405	8e-118		Sucrose-6F-phosphate phosphohydrolase family protein	GO:0000287_GO:0005986_GO:0050307_GO:0005634_GO:0005737_GO:0046686_GO:0005829_GO:0009506_
XLOC_014686	5.79503	4.89363	2.30214	3.28212	0.923725	2.75883	0.976008	no-Diff	Down-regulated	no-Diff	Down-regulated	Down-regulated	Down-regulated	AT5G52450	53.18	472	8e-119		MATE efflux family protein	GO:0005215_GO:0005886_GO:0015297_GO:0016021_GO:0016020_GO:0009624_GO:0005774_
XLOC_053246	1.12002	1.10162	0.41679	1.17619	0.0720209	0.530171	0.122229	no-Diff	Down-regulated	no-Diff	Down-regulated	Down-regulated	Down-regulated	AT3G55040	58.96	212	5e-74	GSTL2	glutathione transferase lambda 2	GO:0004364_GO:0006749_GO:0009507_GO:0009636_GO:0010731_GO:0009570_
XLOC_061293	1.59434	1.07691	0.286982	1.01691	0.362421	0.4171	0.229097	no-Diff	Down-regulated	no-Diff	Down-regulated	Down-regulated	Down-regulated	AT5G07830	60	415	9e-151	AtGUS2, GUS2	glucuronidase 2	GO:0004566_GO:0005576_GO:0005765_GO:0005618_GO:0009505_GO:0009826_
XLOC_099310	12.4221	17.5467	4.70974	8.89174	4.62539	5.76609	5.60931	no-Diff	Down-regulated	no-Diff	Down-regulated	Down-regulated	Down-regulated	AT5G48220	68.2	305	9e-123		Aldolase-type TIM barrel family protein	GO:0005739_GO:0009507_GO:0009570_GO:0009534_
XLOC_117981	1.79786	1.68116	0.7523	1.48991	0.42558	0.806048	0.206441	no-Diff	Down-regulated	no-Diff	Down-regulated	Down-regulated	Down-regulated	AT4G22540	56.01	691	0	ORP2A	OSBP(oxysterol binding protein)-related protein 2A	GO:0005634_GO:0006869_GO:0008142_GO:0008202_GO:0008289_GO:0007165_GO:0035091_
XLOC_028315	1.74772	1.44221	0.668852	1.43942	0.429538	0.65302	0.444428	no-Diff	Down-regulated	no-Diff	Down-regulated	Down-regulated	Down-regulated	AT4G29130	65.45	385	6e-153	ATHXK1, GIN2, HXK1	hexokinase 1	GO:0004396_GO:0005524_GO:0005536_GO:0005739_GO:0005741_GO:0005829_GO:0006096_GO:0016021_GO:0019158_GO:0046835_GO:0004340_GO:0008865_GO:0019320_GO:0010182_GO:0010255_GO:0005773_GO:0009536_GO:0012501_GO:0005634_GO:0005774_GO:0016020_GO:0005515_GO:0008270_GO:0009750_GO:0010148_GO:0090332_
XLOC_046435	8.04932	10.9828	3.97799	5.04528	2.16556	3.51447	2.06835	no-Diff	Down-regulated	no-Diff	Down-regulated	Down-regulated	Down-regulated	AT1G71860	44.83	290	2e-63	PTP1, ATPTP1	protein tyrosine phosphatase 1	GO:0004725_GO:0005634_GO:0006952_GO:0033550_GO:0005886_GO:0005737_GO:0005515_GO:0031348_GO:0005829_GO:0005622_GO:0035556_
XLOC_060690	2.72355	4.44538	0.972544	1.61404	0.624825	1.08169	0.371381	no-Diff	Down-regulated	no-Diff	Down-regulated	Down-regulated	Down-regulated	AT5G15940	54.44	259	2e-69		NAD(P)-binding Rossmann-fold superfamily protein	GO:0016491_GO:0055114_
XLOC_079396	3.15792	4.08302	1.22977	2.46157	0.625337	1.26721	0.755137	no-Diff	Down-regulated	no-Diff	Down-regulated	Down-regulated	Down-regulated	AT1G30300	59.42	308	3e-108		Metallo-hydrolase/oxidoreductase superfamily protein	GO:0003674_GO:0005634_GO:0008150_
XLOC_088031	21.225	14.6385	2.82957	12.5255	6.35385	10.4895	4.20777	no-Diff	Down-regulated	no-Diff	Down-regulated	Down-regulated	Down-regulated	AT5G55480	49.77	661	0	SVL1	SHV3-like 1	GO:0005886_GO:0006071_GO:0006629_GO:0008889_GO:0031225_GO:0046658_GO:0010026_GO:0010442_GO:0052541_GO:0009506_
XLOC_090602	79.3989	52.0916	34.2461	49.8574	32.507	31.6528	34.6251	no-Diff	Down-regulated	no-Diff	Down-regulated	Down-regulated	Down-regulated	AT1G15690	86.92	711	0	AVP1, ATAVP3, AVP-3, AtVHP1;1	Inorganic H pyrophosphatase family protein	GO:0004427_GO:0009507_GO:0009678_GO:0015992_GO:0016021_GO:0046872_GO:0009414_GO:0009651_GO:0009941_GO:0009705_GO:0010248_GO:0005739_GO:0005773_GO:0005886_GO:0009926_GO:0010008_GO:0000325_GO:0005774_GO:0016020_GO:0048366_GO:0005829_GO:0005794_
XLOC_123949	24.2849	47.8587	7.13314	27.8269	2.56616	8.35454	0.796814	no-Diff	Down-regulated	no-Diff	Down-regulated	Down-regulated	Down-regulated	AT1G08630	64.03	303	1e-117	THA1	threonine aldolase 1	GO:0005737_GO:0005829_GO:0006545_GO:0008732_GO:0016832_GO:0004793_GO:0006567_
XLOC_013361	1.64585	1.463	0.58499	1.16072	0.153105	0.527166	0.25178	no-Diff	Down-regulated	no-Diff	Down-regulated	Down-regulated	Down-regulated	AT1G15910	37.86	140	7e-23		XH/XS domain-containing protein	GO:0004526_GO:0005655_GO:0005737_GO:0090502_GO:0009506_GO:0003725_GO:0080188_GO:0003677_GO:0003723_GO:0005515_GO:0043621_
XLOC_027959	14.7098	11.9852	4.67329	25.0352	5.34528	5.62251	1.14556	no-Diff	Down-regulated	no-Diff	Down-regulated	Down-regulated	Down-regulated
XLOC_046749	2.84112	1.71994	0.487777	1.52258	1.1411	0.954421	0.585652	no-Diff	Down-regulated	no-Diff	Down-regulated	Down-regulated	Down-regulated	AT1G12950	53.02	398	6e-111	RSH2	root hair specific 2	GO:0005215_GO:0005886_GO:0006855_GO:0015238_GO:0015297_GO:0016020_GO:0016021_GO:0048767_
XLOC_064480	47.7952	25.7214	3.46727	48.3637	18.045	21.3893	4.24002	no-Diff	Down-regulated	no-Diff	Down-regulated	Down-regulated	Down-regulated	AT3G61440	76.52	328	1e-141	ATCYSC1, ARATH;BSAS3;1, CYSC1	cysteine synthase C1	GO:0004124_GO:0005739_GO:0006535_GO:0016740_GO:0019344_GO:0030170_GO:0019499_GO:0050017_GO:0051410_GO:0009507_GO:0005507_GO:0019500_GO:0080147_GO:0006955_
XLOC_066243	2.11308	1.76202	0.235765	1.47839	0.371916	0.746959	0.117838	no-Diff	Down-regulated	no-Diff	Down-regulated	Down-regulated	Down-regulated	AT2G30070	39.36	686	6e-141	ATKT1, ATKT1P, ATKUP1, KUP1, KT1	potassium transporter 1	GO:0005886_GO:0015079_GO:0016020_GO:0016021_GO:0071805_GO:0006813_
XLOC_066687	2.38779	4.23552	0.66463	1.41473	0.992088	0.795413	0.63121	no-Diff	Down-regulated	no-Diff	Down-regulated	Down-regulated	Down-regulated	AT5G32450	61.63	258	2e-85		RNA binding (RRM/RBD/RNP motifs) family protein	GO:0000166_GO:0003676_
XLOC_079335	4.79381	6.63448	2.2477	2.4906	1.80911	1.56455	2.09252	no-Diff	Down-regulated	no-Diff	Down-regulated	Down-regulated	Down-regulated	AT5G53130	59.97	727	0	CNGC1, ATCNGC1	cyclic nucleotide gated channel 1	GO:0005216_GO:0005261_GO:0005516_GO:0005886_GO:0005887_GO:0030551_GO:0030552_GO:0030553_GO:0042391_GO:0005242_GO:0005221_GO:0006813_GO:0006816_
XLOC_140311	7.71138	3.93139	1.37203	6.82895	2.45342	3.61952	1.54691	no-Diff	Down-regulated	no-Diff	Down-regulated	Down-regulated	Down-regulated	AT3G59760	52.19	343	1e-85	OASC, ATCS-C	O-acetylserine (thiol) lyase isoform C	GO:0004124_GO:0005739_GO:0006535_GO:0016740_GO:0030170_GO:0019344_GO:0005515_GO:0009507_GO:0005524_GO:0048868_GO:0008270_GO:0009570_GO:0009567_GO:0009860_
XLOC_002829	33.6625	19.9171	2.64292	21.7174	4.2803	9.70154	2.64894	no-Diff	Down-regulated	no-Diff	Down-regulated	Down-regulated	Down-regulated
XLOC_006844	2.46023	2.86697	0.783701	1.7658	0.49545	1.01674	0.5762	no-Diff	Down-regulated	no-Diff	Down-regulated	Down-regulated	Down-regulated	AT1G17330	63.25	166	1e-51		Metal-dependent phosphohydrolase	GO:0005634_GO:0016787_
XLOC_009884	3.2154	4.13304	1.17809	3.79973	1.04287	1.32001	0.170927	no-Diff	Down-regulated	no-Diff	Down-regulated	Down-regulated	Down-regulated	AT4G21230	40.29	417	8e-80	CRK27	cysteine-rich RLK (RECEPTOR-like protein kinase) 27	GO:0004674_GO:0005524_GO:0005576_GO:0005886_GO:0006468_GO:0006952_GO:0009506_GO:0016021_GO:0016301_GO:0016310_
XLOC_024424	4.16885	3.39924	1.48042	2.98286	1.82517	1.7802	1.83876	no-Diff	Down-regulated	no-Diff	Down-regulated	Down-regulated	Down-regulated	AT4G34040	56.32	174	2e-52		RING/U-box superfamily protein	GO:0005634_GO:0008270_GO:0009908_GO:0016567_GO:0016874_GO:0040008_GO:0061630_GO:0005515_GO:0010228_GO:0043161_
XLOC_026685	2.18737	2.50477	0.807432	1.40267	0.483595	0.797731	0.158826	no-Diff	Down-regulated	no-Diff	Down-regulated	Down-regulated	Down-regulated	AT4G21380	36.28	521	1e-87	ARK3, RK3	receptor kinase 3	GO:0004674_GO:0005524_GO:0005886_GO:0006468_GO:0006952_GO:0016021_GO:0016301_GO:0030246_GO:0048544_GO:0004675_GO:0005773_GO:0031625_GO:0009506_
XLOC_028828	1.18639	1.92314	0.539631	0.82672	0.185444	0.356634	0.187022	no-Diff	Down-regulated	no-Diff	Down-regulated	Down-regulated	Down-regulated	AT5G53390	37.5	440	2e-82		O-acyltransferase (WSD1-like) family protein	GO:0004144_GO:0005634_GO:0016021_GO:0019432_GO:0047196_GO:0005886_GO:0048446_
XLOC_035720	1.58758	2.05554	0.302119	0.800643	0.259456	0.278445	0.0567004	no-Diff	Down-regulated	no-Diff	Down-regulated	Down-regulated	Down-regulated	AT1G70520	32.53	621	3e-77	CRK2	cysteine-rich RLK (RECEPTOR-like protein kinase) 2	GO:0005524_GO:0005576_GO:0006952_GO:0016021_GO:0016301_GO:0005886_GO:0010193_GO:0004674_GO:0046777_GO:0009506_
XLOC_038839	2.35861	4.24528	0.944833	2.51407	0.746884	0.917619	0.491044	no-Diff	Down-regulated	no-Diff	Down-regulated	Down-regulated	Down-regulated	AT3G23570	42.02	238	2e-49		alpha/beta-Hydrolases superfamily protein	GO:0005737_GO:0016787_GO:0005829_
XLOC_052527	1.68411	1.59061	0.410077	1.16062	0.714014	0.748089	0.327926	no-Diff	Down-regulated	no-Diff	Down-regulated	Down-regulated	Down-regulated	AT1G75170	53.93	267	2e-89		Sec14p-like phosphatidylinositol transfer family protein	GO:0005215_GO:0005886_GO:0006810_
XLOC_052748	6.27153	11.7173	2.91364	3.94793	2.81755	2.59441	1.70259	no-Diff	Down-regulated	no-Diff	Down-regulated	Down-regulated	Down-regulated	AT4G37640	78.29	1018	0	ACA2	calcium ATPase 2	GO:0005388_GO:0005524_GO:0005887_GO:0046872_GO:0070588_GO:0016020_GO:0005789_GO:0006810_GO:0005516_GO:0005783_GO:0005886_GO:0015085_
XLOC_054779	5.07408	3.16182	1.03217	3.00492	0.613578	1.77643	0.760008	no-Diff	Down-regulated	no-Diff	Down-regulated	Down-regulated	Down-regulated	AT2G45900	24.96	565	3e-19		Phosphatidylinositol N-acetyglucosaminlytransferase subunit P-related	GO:0005634_GO:0016740_GO:0009739_GO:0009506_
XLOC_064109	4.60347	2.4784	0.472634	3.9604	0.892775	1.24374	0.783917	no-Diff	Down-regulated	no-Diff	Down-regulated	Down-regulated	Down-regulated	AT5G07830	60.61	457	3e-169	AtGUS2, GUS2	glucuronidase 2	GO:0004566_GO:0005576_GO:0005765_GO:0005618_GO:0009505_GO:0009826_
XLOC_067204	8.06925	6.86505	0.819228	4.34557	0.47181	2.08843	0.315736	no-Diff	Down-regulated	no-Diff	Down-regulated	Down-regulated	Down-regulated	AT4G00970	40.09	222	1e-40	CRK41	cysteine-rich RLK (RECEPTOR-like protein kinase) 41	GO:0004672_GO:0004674_GO:0005524_GO:0005886_GO:0006468_GO:0006952_GO:0009506_GO:0009507_GO:0016021_
XLOC_075643	1.4532	2.3373	0.556728	1.59326	0.184615	0.533353	0.0734427	no-Diff	Down-regulated	no-Diff	Down-regulated	Down-regulated	Down-regulated	AT4G35310	87.39	436	0	CPK5, ATCPK5	calmodulin-domain protein kinase 5	GO:0004683_GO:0005509_GO:0005516_GO:0005524_GO:0005634_GO:0006468_GO:0009738_GO:0009931_GO:0016301_GO:0018105_GO:0035556_GO:0046777_GO:0016020_GO:0005886_GO:0005829_GO:0009737_
XLOC_092264	4.87011	6.05155	1.49375	4.14955	1.25634	1.64125	0.310148	no-Diff	Down-regulated	no-Diff	Down-regulated	Down-regulated	Down-regulated	AT4G23180	38.89	612	9e-107	CRK10, RLK4	cysteine-rich RLK (RECEPTOR-like protein kinase) 10	GO:0004674_GO:0005524_GO:0006468_GO:0009506_GO:0016021_GO:0016301_GO:0042742_GO:0005886_
XLOC_094646	1.45248	0.911891	0.122669	1.1222	0.587074	0.260218	0.0601704	no-Diff	Down-regulated	no-Diff	Down-regulated	Down-regulated	Down-regulated	AT4G23180	39.71	612	6e-107	CRK10, RLK4	cysteine-rich RLK (RECEPTOR-like protein kinase) 10	GO:0004674_GO:0005524_GO:0006468_GO:0009506_GO:0016021_GO:0016301_GO:0042742_GO:0005886_
XLOC_095530	12.0083	12.8159	5.75551	8.69978	1.28355	4.19781	0.491068	no-Diff	Down-regulated	no-Diff	Down-regulated	Down-regulated	Down-regulated	AT2G33150	78.93	242	3e-91	PKT3, PED1, KAT2	peroxisomal 3-ketoacyl-CoA thiolase 3	GO:0009514_GO:0019395_GO:0031408_GO:0003988_GO:0009611_GO:0009695_GO:0005739_GO:0009507_GO:0005730_GO:0005774_GO:0016020_GO:0005777_GO:0005829_GO:0009789_GO:0006635_GO:0010111_
XLOC_096154	2.46694	1.31028	0.960791	1.49071	0.184351	0.204009	0.255502	no-Diff	Down-regulated	no-Diff	Down-regulated	Down-regulated	Down-regulated	AT3G16500	52.35	149	3e-34	PAP1, IAA26	phytochrome-associated protein 1	GO:0005634_GO:0006351_GO:0006355_GO:0009734_GO:0003700_GO:0009733_
XLOC_098121	1.09663	2.01839	0.259478	0.615361	0.10115	0.361666	0.111258	no-Diff	Down-regulated	no-Diff	Down-regulated	Down-regulated	Down-regulated	AT5G35450	27.77	461	2e-31		Disease resistance protein (CC-NBS-LRR class) family	GO:0005524_GO:0006952_GO:0043531_GO:0005886_
XLOC_098243	1.98115	1.50416	0.115254	1.15232	0.350946	0.93	0.329466	no-Diff	Down-regulated	no-Diff	Down-regulated	Down-regulated	Down-regulated	AT5G64410	72.5	720	0	ATOPT4, OPT4	oligopeptide transporter 4	GO:0015031_GO:0015198_GO:0015833_GO:0016021_GO:0055085_GO:0006857_GO:0016020_GO:0080167_
XLOC_101020	5.68252	8.39502	2.02903	4.61285	1.56563	2.2433	0.916042	no-Diff	Down-regulated	no-Diff	Down-regulated	Down-regulated	Down-regulated	AT5G64700	45.48	365	4e-61		nodulin MtN21 /EamA-like transporter family protein	GO:0005576_GO:0005886_GO:0006810_GO:0016021_GO:0022857_
XLOC_107580	3.50307	5.14087	0.151687	5.9474	0.789396	0.125451	0.362043	no-Diff	Down-regulated	no-Diff	Down-regulated	Down-regulated	Down-regulated	AT4G16730	33.2	518	1e-65	TPS02	terpene synthase 02	GO:0009507_GO:0034768_GO:0052578_
XLOC_122648	1.65667	3.05354	0.474798	1.00473	0.425189	0.474526	0.278288	no-Diff	Down-regulated	no-Diff	Down-regulated	Down-regulated	Down-regulated	AT5G15940	48.46	260	2e-56		NAD(P)-binding Rossmann-fold superfamily protein	GO:0016491_GO:0055114_
XLOC_125309	2.44124	2.74441	0.728497	2.19336	0.225532	0.571722	0.223072	no-Diff	Down-regulated	no-Diff	Down-regulated	Down-regulated	Down-regulated	AT1G16670	62.8	336	2e-123		Protein kinase superfamily protein	GO:0005524_GO:0005886_GO:0016301_GO:0004674_GO:0046777_
XLOC_126823	6.85657	7.09	1.42084	4.28396	1.23451	1.73304	0.479257	no-Diff	Down-regulated	no-Diff	Down-regulated	Down-regulated	Down-regulated	AT3G13510	58.4	387	1e-132		Protein of Unknown Function (DUF239)	GO:0005576_GO:0008150_
XLOC_143368	7.41192	8.65611	3.01593	4.3912	2.29423	1.51996	1.85767	no-Diff	Down-regulated	no-Diff	Down-regulated	Down-regulated	Down-regulated
XLOC_001625	3.7345	4.25553	0.375122	2.10693	0.453986	1.00981	0.0868902	no-Diff	Down-regulated	no-Diff	Down-regulated	Down-regulated	Down-regulated	AT4G23180	57.56	311	2e-114	CRK10, RLK4	cysteine-rich RLK (RECEPTOR-like protein kinase) 10	GO:0004674_GO:0005524_GO:0006468_GO:0009506_GO:0016021_GO:0016301_GO:0042742_GO:0005886_
XLOC_010646	224.334	136.346	22.4202	220.993	93.7146	110.636	51.4036	no-Diff	Down-regulated	no-Diff	Down-regulated	Down-regulated	Down-regulated
XLOC_011853	21.9533	19.3992	2.48453	17.106	10.7548	10.7403	4.63321	no-Diff	Down-regulated	no-Diff	Down-regulated	Down-regulated	Down-regulated	AT1G19920	84.77	302	5e-158	APS2, ASA1	Pseudouridine synthase/archaeosine transglycosylase-like family protein	GO:0004020_GO:0005524_GO:0009507_GO:0070814_GO:0009570_GO:0005829_GO:0000103_GO:0004781_GO:0009970_
XLOC_013733	1.85295	1.69654	0.788632	0.953575	0.360077	0.59813	0.255475	no-Diff	Down-regulated	no-Diff	Down-regulated	Down-regulated	Down-regulated	AT2G20740	46.06	165	1e-37		Tetraspanin family protein	GO:0003674_GO:0005737_GO:0005774_GO:0008150_GO:0016021_
XLOC_019127	6.79475	5.98302	0.522239	6.87378	2.86221	0.565301	2.59835	no-Diff	Down-regulated	no-Diff	Down-regulated	Down-regulated	Down-regulated	AT5G44640	62.24	143	2e-49	BGLU13	beta glucosidase 13	GO:0004553_GO:0005576_GO:0005975_GO:0008422_GO:1901657_GO:0005794_
XLOC_019141	8.32282	7.90997	1.27643	11.5339	3.89968	1.43377	3.45176	no-Diff	Down-regulated	no-Diff	Down-regulated	Down-regulated	Down-regulated	AT5G24550	44.18	335	1e-73	BGLU32	beta glucosidase 32	GO:0004553_GO:0005576_GO:0005975_GO:0008422_GO:0009651_GO:0009725_GO:0019762_GO:0051707_
XLOC_048495	7.825	14.5304	0.861875	4.69599	0.207409	2.61483	0.588693	no-Diff	Down-regulated	no-Diff	Down-regulated	Down-regulated	Down-regulated	AT1G11330	42.16	306	2e-59		S-locus lectin protein kinase family protein	GO:0004674_GO:0005524_GO:0005886_GO:0006468_GO:0016021_GO:0016301_GO:0030246_GO:0048544_
XLOC_053806	6.02181	5.44861	2.41799	3.23412	1.50202	2.14586	1.30677	no-Diff	Down-regulated	no-Diff	Down-regulated	Down-regulated	Down-regulated	AT5G55120	67.33	401	1e-149	VTC5	galactose-1-phosphate guanylyltransferase (GDP)s;GDP-D-glucose phosphorylases;quercetin 4'-O-glucosyltransferases	GO:0000166_GO:0005085_GO:0005634_GO:0005737_GO:0006006_GO:0016787_GO:0009753_GO:0010193_GO:0010475_GO:0019853_GO:0080046_GO:0080048_
XLOC_055751	1.08459	0.640376	0.382902	0.819414	0.240578	0.451951	0.26969	no-Diff	Down-regulated	no-Diff	Down-regulated	Down-regulated	Down-regulated	AT2G17270	71.37	262	1e-115	PHT3;3	phosphate transporter 3;3	GO:0003735_GO:0005739_GO:0005743_GO:0006412_GO:0006810_GO:0016021_GO:0009651_
XLOC_065733	2.6281	2.01107	0.28161	1.5543	0.191	0.352524	0.262363	no-Diff	Down-regulated	no-Diff	Down-regulated	Down-regulated	Down-regulated	AT1G16670	62.8	336	2e-123		Protein kinase superfamily protein	GO:0005524_GO:0005886_GO:0016301_GO:0004674_GO:0046777_
XLOC_078801	10.8859	9.47222	3.77466	13.09	4.03403	4.21363	2.97182	no-Diff	Down-regulated	no-Diff	Down-regulated	Down-regulated	Down-regulated	AT4G25160	48.65	111	3e-24		U-box domain-containing protein kinase family protein	GO:0004674_GO:0004842_GO:0005524_GO:0005634_GO:0006468_GO:0006950_GO:0016301_GO:0016567_GO:0016874_GO:0005515_
XLOC_094154	29.3765	53.7549	6.35597	18.7149	0.877895	5.35541	0.692024	no-Diff	Down-regulated	no-Diff	Down-regulated	Down-regulated	Down-regulated	AT5G06060	53.46	260	1e-76		NAD(P)-binding Rossmann-fold superfamily protein	GO:0016491_GO:0055114_GO:0005829_
XLOC_095544	12.081	12.3004	5.37027	11.337	1.67281	3.6318	0.67251	no-Diff	Down-regulated	no-Diff	Down-regulated	Down-regulated	Down-regulated	AT2G33150	74.56	169	2e-65	PKT3, PED1, KAT2	peroxisomal 3-ketoacyl-CoA thiolase 3	GO:0009514_GO:0019395_GO:0031408_GO:0003988_GO:0009611_GO:0009695_GO:0005739_GO:0009507_GO:0005730_GO:0005774_GO:0016020_GO:0005777_GO:0005829_GO:0009789_GO:0006635_GO:0010111_
XLOC_103760	14.392	10.2333	1.71086	7.77322	4.30102	5.01888	2.02455	no-Diff	Down-regulated	no-Diff	Down-regulated	Down-regulated	Down-regulated	AT1G19920	85.86	297	3e-158	APS2, ASA1	Pseudouridine synthase/archaeosine transglycosylase-like family protein	GO:0004020_GO:0005524_GO:0009507_GO:0070814_GO:0009570_GO:0005829_GO:0000103_GO:0004781_GO:0009970_
XLOC_141149	14.1845	11.909	5.36826	10.3911	3.02214	5.13153	2.04204	no-Diff	Down-regulated	no-Diff	Down-regulated	Down-regulated	Down-regulated	AT4G23180	42.31	234	2e-45	CRK10, RLK4	cysteine-rich RLK (RECEPTOR-like protein kinase) 10	GO:0004674_GO:0005524_GO:0006468_GO:0009506_GO:0016021_GO:0016301_GO:0042742_GO:0005886_
XLOC_000355	8.53762	7.10294	2.88668	5.0444	0.279892	2.83318	0.270072	no-Diff	Down-regulated	no-Diff	Down-regulated	Down-regulated	Down-regulated	AT5G62740	78.82	170	2e-79	HIR1, ATHIR1	SPFH/Band 7/PHB domain-containing membrane-associated protein family	GO:0005886_GO:0005773_GO:0005774_GO:0016020_GO:0005515_GO:0043424_GO:0005829_GO:0009506_GO:0005794_
XLOC_001966	26.8127	36.6284	13.3678	14.0295	10.8606	5.82531	8.87822	no-Diff	Down-regulated	no-Diff	Down-regulated	Down-regulated	Down-regulated	AT5G24610	64.63	147	2e-49		unknown protein; BEST Arabidopsis thaliana protein match is: unknown protein (TAIR:AT3G49550.1); Has 1807 Blast hits to 1807 proteins in 277 species: Archae - 0; Bacteria - 0; Metazoa - 736; Fungi - 347; Plants - 385; Viruses - 0; Other Eukaryotes - 339 (source: NCBI BLink).	GO:0003674_GO:0005575_GO:0008150_
XLOC_002056	5.7686	5.59227	0.892952	3.21363	0.349417	1.59511	0.200732	no-Diff	Down-regulated	no-Diff	Down-regulated	Down-regulated	Down-regulated	AT3G51000	35.22	301	9e-44		alpha/beta-Hydrolases superfamily protein	GO:0004301_GO:0005634_GO:0005829_
XLOC_005796	1.39294	1.43481	0.548067	1.3035	0.289001	0.379896	0.47669	no-Diff	Down-regulated	no-Diff	Down-regulated	Down-regulated	Down-regulated	AT4G34880	54.1	268	4e-80		Amidase family protein	GO:0004040_GO:0016884_
XLOC_013294	1.0967	0.561677	0.0978362	0.525564	0.160853	0.116109	0.132101	no-Diff	Down-regulated	no-Diff	Down-regulated	Down-regulated	Down-regulated	AT1G21250	35.61	674	1e-101	WAK1, PRO25	cell wall-associated kinase	GO:0004674_GO:0005509_GO:0005524_GO:0005576_GO:0006468_GO:0016021_GO:0016301_GO:0030247_GO:0005886_GO:0005515_GO:0007166_GO:0005773_GO:0009751_GO:0009615_GO:0050832_GO:0009505_GO:0016310_
XLOC_024740	19.2861	19.2151	3.10266	17.4948	6.1484	9.292	2.97961	no-Diff	Down-regulated	no-Diff	Down-regulated	Down-regulated	Down-regulated	AT1G19920	86.93	283	3e-153	APS2, ASA1	Pseudouridine synthase/archaeosine transglycosylase-like family protein	GO:0004020_GO:0005524_GO:0009507_GO:0070814_GO:0009570_GO:0005829_GO:0000103_GO:0004781_GO:0009970_
XLOC_025321	2.55766	2.56838	0.919492	1.62398	0.113643	0.798559	0.163054	no-Diff	Down-regulated	no-Diff	Down-regulated	Down-regulated	Down-regulated	AT3G13050	47.06	323	6e-78		Major facilitator superfamily protein	GO:0005351_GO:0005524_GO:0005886_GO:0015144_GO:0016020_GO:0016021_GO:0022891_GO:0055085_GO:0090416_GO:0090417_GO:2001142_GO:2001143_
XLOC_041907	1.04722	1.35715	0.102415	0.0443719	0.0571608	0	0.0508526	no-Diff	Down-regulated	no-Diff	Down-regulated	Down-regulated	Down-regulated	AT4G05200	43.18	176	4e-31	CRK25	cysteine-rich RLK (RECEPTOR-like protein kinase) 25	GO:0004674_GO:0005524_GO:0005576_GO:0005886_GO:0006468_GO:0006952_GO:0009506_GO:0016021_GO:0016301_GO:0016310_
XLOC_044888	1.1258	1.20667	0.441066	0.665692	0.324368	0.528828	0.315002	no-Diff	Down-regulated	no-Diff	Down-regulated	Down-regulated	Down-regulated	AT1G75170	51.55	291	3e-90		Sec14p-like phosphatidylinositol transfer family protein	GO:0005215_GO:0005886_GO:0006810_
XLOC_057365	60.056	35.7543	7.66783	56.3024	9.89087	27.6071	11.257	no-Diff	Down-regulated	no-Diff	Down-regulated	Down-regulated	Down-regulated
XLOC_064140	2.23669	1.63315	0.420392	2.52482	0.609419	0.859718	0.504621	no-Diff	Down-regulated	no-Diff	Down-regulated	Down-regulated	Down-regulated	AT5G62740	84.51	284	9e-142	HIR1, ATHIR1	SPFH/Band 7/PHB domain-containing membrane-associated protein family	GO:0005886_GO:0005773_GO:0005774_GO:0016020_GO:0005515_GO:0043424_GO:0005829_GO:0009506_GO:0005794_
XLOC_075349	1.53738	1.3976	0.53427	1.14382	0.640714	0.679141	0.714824	no-Diff	Down-regulated	no-Diff	Down-regulated	Down-regulated	Down-regulated	AT3G42170	27.79	457	2e-51		BED zinc finger ;hAT family dimerisation domain	GO:0000977_GO:0003700_GO:0005634_GO:0006351_GO:0006357_GO:0046872_GO:0046983_GO:0003677_GO:0009791_GO:0005829_
XLOC_079989	5.02789	4.26148	0.728061	3.29549	0.0795785	2.10742	0.296679	no-Diff	Down-regulated	no-Diff	Down-regulated	Down-regulated	Down-regulated	AT4G37060	50.77	390	3e-111	PLP5, PLA IVB, AtPLAIVB	PATATIN-like protein 5	GO:0005737_GO:0006952_GO:0009507_GO:0016020_GO:0016042_GO:0016787_GO:0045735_GO:0004620_GO:0010311_GO:0047372_
XLOC_089261	9.26418	9.38776	4.22071	5.46646	1.31566	2.29675	1.35848	no-Diff	Down-regulated	no-Diff	Down-regulated	Down-regulated	Down-regulated	AT1G05000	73.68	133	1e-57		Phosphotyrosine protein phosphatases superfamily protein	GO:0004721_GO:0004725_GO:0005737_GO:0016311_GO:0016791_
XLOC_094561	14.5403	15.0926	4.73748	8.88844	0.38346	6.77423	0.40314	no-Diff	Down-regulated	no-Diff	Down-regulated	Down-regulated	Down-regulated	AT5G62740	83.16	285	8e-143	HIR1, ATHIR1	SPFH/Band 7/PHB domain-containing membrane-associated protein family	GO:0005886_GO:0005773_GO:0005774_GO:0016020_GO:0005515_GO:0043424_GO:0005829_GO:0009506_GO:0005794_
XLOC_097648	7.32143	5.2167	3.54033	4.06046	0.267559	1.52525	0.559941	no-Diff	Down-regulated	no-Diff	Down-regulated	Down-regulated	Down-regulated	AT3G48740	56.47	255	1e-71	SWEET11, AtSWEET11	Nodulin MtN3 family protein	GO:0005886_GO:0016020_GO:0016021_GO:0005887_GO:0051119_GO:0008515_GO:0015770_GO:0005515_GO:0051260_GO:0009793_GO:0010431_
XLOC_098430	31.5553	17.5746	7.43136	20.8133	13.7356	10.9134	15.0336	no-Diff	Down-regulated	no-Diff	Down-regulated	Down-regulated	Down-regulated	AT2G33620	49.61	127	1e-22		AT hook motif DNA-binding family protein	GO:0003677_GO:0005634_GO:0006351_GO:0006355_GO:0005829_
XLOC_133669	2.41103	2.14291	0.268301	1.99532	0.564585	0.7367	1.04348	no-Diff	Down-regulated	no-Diff	Down-regulated	Down-regulated	Down-regulated
XLOC_134335	1.44557	1.33319	0.501877	2.08527	0.232203	0.614356	0.195715	no-Diff	Down-regulated	no-Diff	Down-regulated	Down-regulated	Down-regulated	AT1G14790	56.83	996	0	RDR1, ATRDRP1	RNA-dependent RNA polymerase 1	GO:0000166_GO:0003676_GO:0003723_GO:0003968_GO:0005634_GO:0006952_GO:0016441_GO:0009615_GO:0009751_GO:0060148_GO:0010025_
XLOC_138750	5.47871	3.29041	2.51279	8.23004	0.171029	1.3348	0.172316	no-Diff	Down-regulated	no-Diff	Down-regulated	Down-regulated	Down-regulated	AT3G16500	40.85	164	1e-27	PAP1, IAA26	phytochrome-associated protein 1	GO:0005634_GO:0006351_GO:0006355_GO:0009734_GO:0003700_GO:0009733_
XLOC_143062	7.62792	8.8849	2.463	4.41566	2.31398	1.48987	1.77262	no-Diff	Down-regulated	no-Diff	Down-regulated	Down-regulated	Down-regulated
XLOC_143612	9.14098	6.11877	2.61763	10.9885	1.97945	4.33298	0.591557	no-Diff	Down-regulated	no-Diff	Down-regulated	Down-regulated	Down-regulated	AT1G01110	47.8	364	3e-66	IQD18	IQ-domain 18	GO:0003674_GO:0005634_
XLOC_010086	3.17283	5.82342	0.850294	2.71152	0.90688	1.13994	1.04571	no-Diff	Down-regulated	no-Diff	Down-regulated	Down-regulated	Down-regulated	AT3G07040	30.12	923	1e-92	RPM1, RPS3	NB-ARC domain-containing disease resistance protein	GO:0005524_GO:0006952_GO:0012505_GO:0043531_GO:0005515_GO:0005886_GO:0000166_GO:0009626_
XLOC_015184	3.60541	4.11155	1.38455	4.2664	1.2198	1.0447	1.34075	no-Diff	Down-regulated	no-Diff	Down-regulated	Down-regulated	Down-regulated
XLOC_021721	2.47031	2.15006	1.01193	1.41493	0.52003	1.16736	0.802079	no-Diff	Down-regulated	no-Diff	Down-regulated	Down-regulated	Down-regulated
XLOC_027645	3.9132	4.5567	0.953137	2.37796	0.462261	1.51578	0.524953	no-Diff	Down-regulated	no-Diff	Down-regulated	Down-regulated	Down-regulated	AT3G14470	28.42	841	4e-75		NB-ARC domain-containing disease resistance protein	GO:0005524_GO:0005576_GO:0006952_GO:0043531_GO:0005515_
XLOC_043152	2.55953	2.31442	0.72748	1.63241	0.455809	1.09395	0.251324	no-Diff	Down-regulated	no-Diff	Down-regulated	Down-regulated	Down-regulated
XLOC_051251	296.028	240.411	65.6674	374.38	55.4559	113.245	11.4714	no-Diff	Down-regulated	no-Diff	Down-regulated	Down-regulated	Down-regulated	AT3G23490	75.34	73	4e-30	CYN	cyanase	GO:0003677_GO:0008824_GO:0009439_GO:0005829_GO:0009440_GO:0009651_GO:0042802_
XLOC_057996	12.7791	17.594	1.14793	8.52404	1.24299	5.8695	1.57778	no-Diff	Down-regulated	no-Diff	Down-regulated	Down-regulated	Down-regulated	AT5G35525	51.45	138	1e-34		PLAC8 family protein	GO:0003674_GO:0005886_GO:0008150_GO:0016021_
XLOC_059106	7.59497	5.48401	1.32568	10.7835	1.84598	3.5618	1.59979	no-Diff	Down-regulated	no-Diff	Down-regulated	Down-regulated	Down-regulated	AT1G80840	47.67	172	2e-33	WRKY40, ATWRKY40	WRKY DNA-binding protein 40	GO:0003700_GO:0005634_GO:0006351_GO:0006355_GO:0043565_GO:0031347_GO:0009751_GO:0042742_GO:0005515_GO:0050832_GO:0050691_GO:0010200_GO:0009611_GO:0002237_
XLOC_061142	8.22778	4.08907	3.39108	4.39811	2.70606	2.55512	2.53209	no-Diff	Down-regulated	no-Diff	Down-regulated	Down-regulated	Down-regulated	AT2G40130	29.4	381	4e-36		Double Clp-N motif-containing P-loop nucleoside triphosphate hydrolases superfamily protein	GO:0005524_GO:0005634_GO:0005737_GO:0006351_GO:0006355_GO:0019538_GO:1902347_
XLOC_061307	5.98175	5.52062	0.928224	4.42434	1.66407	2.4662	1.03847	no-Diff	Down-regulated	no-Diff	Down-regulated	Down-regulated	Down-regulated	AT5G20400	38.14	312	9e-61		2-oxoglutarate (2OG) and Fe(II)-dependent oxygenase superfamily protein	GO:0005737_GO:0046872_GO:0055114_GO:0005829_GO:0016706_
XLOC_063864	1.33797	0.908501	0.56061	1.324	0.197178	0.253646	0.263317	no-Diff	Down-regulated	no-Diff	Down-regulated	Down-regulated	Down-regulated	AT4G31800	47.95	171	4e-35	WRKY18, ATWRKY18	WRKY DNA-binding protein 18	GO:0003700_GO:0005634_GO:0006351_GO:0006355_GO:0043565_GO:0031347_GO:0009751_GO:0042742_GO:0005515_GO:0042802_GO:0050832_GO:0050691_GO:0010200_GO:0002237_
XLOC_066953	2.90286	4.67283	0.851591	2.47444	0.789771	0.800841	0.351469	no-Diff	Down-regulated	no-Diff	Down-regulated	Down-regulated	Down-regulated	AT3G14610	54.82	301	3e-94	CYP72A7	cytochrome P450, family 72, subfamily A, polypeptide 7	GO:0004497_GO:0005506_GO:0016021_GO:0016705_GO:0019825_GO:0020037_GO:0055114_GO:0005783_
XLOC_068030	20.0428	18.2134	1.43948	14.9542	1.95903	2.08098	1.39319	no-Diff	Down-regulated	no-Diff	Down-regulated	Down-regulated	Down-regulated	AT1G61590	63.05	341	4e-127		Protein kinase superfamily protein	GO:0004674_GO:0005524_GO:0006468_GO:0016301_GO:0016310_
XLOC_075405	12.621	18.2076	5.91719	8.46756	1.01071	2.9766	0.524769	no-Diff	Down-regulated	no-Diff	Down-regulated	Down-regulated	Down-regulated	AT2G36290	55.91	347	4e-118		alpha/beta-Hydrolases superfamily protein	GO:0016787_GO:0005783_
XLOC_076211	67.1055	58.3036	13.1105	78.815	11.5968	9.50598	0.445844	no-Diff	Down-regulated	no-Diff	Down-regulated	Down-regulated	Down-regulated	AT5G20400	42.82	348	7e-69		2-oxoglutarate (2OG) and Fe(II)-dependent oxygenase superfamily protein	GO:0005737_GO:0046872_GO:0055114_GO:0005829_GO:0016706_
XLOC_083435	4.90316	5.97143	2.09919	4.23154	2.34721	1.89548	1.27389	no-Diff	Down-regulated	no-Diff	Down-regulated	Down-regulated	Down-regulated
XLOC_083767	4.57136	7.81217	1.45004	2.28682	0.755014	0.847678	1.30202	no-Diff	Down-regulated	no-Diff	Down-regulated	Down-regulated	Down-regulated	AT1G58602	26.52	494	4e-25		LRR and NB-ARC domains-containing disease resistance protein	GO:0005524_GO:0006952_GO:0043531_
XLOC_086962	6.94597	8.94475	1.15176	4.3011	1.2676	3.37336	1.67356	no-Diff	Down-regulated	no-Diff	Down-regulated	Down-regulated	Down-regulated	AT3G53480	54.35	138	3e-40	PIS1, PDR9, ATPDR9, ABCG37	pleiotropic drug resistance 9	GO:0005524_GO:0016021_GO:0042626_GO:0006855_GO:0005886_GO:0005215_GO:0009926_GO:0048364_GO:0071366_GO:0009506_GO:0055085_
XLOC_099682	13.6583	9.96536	3.69806	8.39121	2.73934	6.56643	4.82253	no-Diff	Down-regulated	no-Diff	Down-regulated	Down-regulated	Down-regulated	AT5G58140	72.45	98	9e-37	PHOT2, NPL1	phototropin 2	GO:0000155_GO:0000160_GO:0005524_GO:0005634_GO:0005886_GO:0016301_GO:0018298_GO:0035556_GO:0004674_GO:0009638_GO:0010118_GO:0009902_GO:0016020_GO:0009637_GO:0010181_GO:0046777_GO:0005794_GO:0009882_GO:0010362_GO:0042802_GO:0009735_GO:0007623_
XLOC_117197	4.1629	7.21518	1.1388	2.87503	1.2793	1.96335	0.324336	no-Diff	Down-regulated	no-Diff	Down-regulated	Down-regulated	Down-regulated	AT5G37690	33.61	244	8e-28		SGNH hydrolase-type esterase superfamily protein	GO:0005576_GO:0016042_GO:0016298_GO:0016788_
XLOC_123566	35.9805	20.7608	5.54442	46.0104	6.62153	13.3846	1.5581	no-Diff	Down-regulated	no-Diff	Down-regulated	Down-regulated	Down-regulated	AT5G20400	42.18	294	1e-71		2-oxoglutarate (2OG) and Fe(II)-dependent oxygenase superfamily protein	GO:0005737_GO:0046872_GO:0055114_GO:0005829_GO:0016706_
XLOC_129559	8.51303	11.7925	0.90264	4.89289	1.67806	3.17288	2.02369	no-Diff	Down-regulated	no-Diff	Down-regulated	Down-regulated	Down-regulated	AT5G05270	60.87	207	2e-48		Chalcone-flavanone isomerase family protein	GO:0009507_GO:0009813_GO:0045430_GO:0080167_
XLOC_003995	6.44276	6.93914	0.800656	9.30111	0.971019	1.62993	0.193597	no-Diff	Down-regulated	no-Diff	Down-regulated	Down-regulated	Down-regulated	AT1G76680	67.68	362	2e-148	OPR1	12-oxophytodienoate reductase 1	GO:0003959_GO:0005737_GO:0010150_GO:0010181_GO:0016629_GO:0031408_GO:0055114_GO:0009611_GO:0009695_GO:0006629_GO:0009751_GO:0046686_GO:0005829_GO:0031407_
XLOC_009019	55.1701	51.0035	17.5596	47.7634	20.1349	6.52018	0.776373	no-Diff	Down-regulated	no-Diff	Down-regulated	Down-regulated	Down-regulated	AT3G12500	53.33	240	6e-63	ATHCHIB, PR3, PR-3, CHI-B, B-CHI, HCHIB	basic chitinase	GO:0000272_GO:0004568_GO:0005576_GO:0005773_GO:0006032_GO:0008061_GO:0009626_GO:0016998_GO:0031640_GO:0050832_GO:0046686_GO:0005774_GO:0005829_GO:0005622_GO:0009871_
XLOC_012280	1.73097	1.18571	0.257409	1.05927	0.368182	0.603255	0.352278	no-Diff	Down-regulated	no-Diff	Down-regulated	Down-regulated	Down-regulated	AT5G15240	49.16	415	9e-87		Transmembrane amino acid transporter family protein	GO:0005886_GO:0006865_GO:0015171_GO:0016020_GO:0016021_
XLOC_013156	23.9504	22.6612	6.5332	12.4215	10.5604	8.81688	9.01059	no-Diff	Down-regulated	no-Diff	Down-regulated	Down-regulated	Down-regulated	AT3G27540	70.87	381	3e-169		beta-1,4-N-acetylglucosaminyltransferase family protein	GO:0003830_GO:0005794_GO:0006487_GO:0008375_GO:0016021_GO:0016757_
XLOC_013201	2.56593	3.13585	1.12257	1.82403	0.426854	0.747325	0.145771	no-Diff	Down-regulated	no-Diff	Down-regulated	Down-regulated	Down-regulated	AT5G05340	48.83	299	6e-73		Peroxidase superfamily protein	GO:0004601_GO:0005576_GO:0006979_GO:0020037_GO:0042744_GO:0046872_GO:0055114_GO:0005618_GO:0048046_GO:0005515_GO:0005829_GO:0005794_GO:0009809_GO:0010089_GO:1901430_
XLOC_019359	23.1087	23.9315	1.39806	33.5285	4.88239	6.93599	0.520391	no-Diff	Down-regulated	no-Diff	Down-regulated	Down-regulated	Down-regulated	AT1G76680	66.57	350	9e-142	OPR1	12-oxophytodienoate reductase 1	GO:0003959_GO:0005737_GO:0010150_GO:0010181_GO:0016629_GO:0031408_GO:0055114_GO:0009611_GO:0009695_GO:0006629_GO:0009751_GO:0046686_GO:0005829_GO:0031407_
XLOC_020189	16.4555	9.44243	7.71137	13.1566	4.8983	7.6427	5.23891	no-Diff	Down-regulated	no-Diff	Down-regulated	Down-regulated	Down-regulated	AT4G19070	51.25	80	4e-15		Putative membrane lipoprotein	GO:0003674_GO:0005739_GO:0008150_
XLOC_021072	1.21002	0.508453	0.183769	0.619488	0.198217	0.367207	0.12207	no-Diff	Down-regulated	no-Diff	Down-regulated	Down-regulated	Down-regulated
XLOC_022649	2.49617	2.93304	0.998093	3.44587	0.996912	1.11358	0.70847	no-Diff	Down-regulated	no-Diff	Down-regulated	Down-regulated	Down-regulated	AT3G07040	30.69	857	1e-88	RPM1, RPS3	NB-ARC domain-containing disease resistance protein	GO:0005524_GO:0006952_GO:0012505_GO:0043531_GO:0005515_GO:0005886_GO:0000166_GO:0009626_
XLOC_024264	3.32843	3.30721	1.59723	1.99531	0.694785	1.34479	0.667967	no-Diff	Down-regulated	no-Diff	Down-regulated	Down-regulated	Down-regulated	AT5G45580	38.06	155	2e-17		Homeodomain-like superfamily protein	GO:0003677_GO:0005634_GO:0006351_GO:0003700_GO:0006355_
XLOC_029090	1.14608	2.15564	0.316636	0.685536	0.0605029	0.283756	0.042052	no-Diff	Down-regulated	no-Diff	Down-regulated	Down-regulated	Down-regulated	AT4G26120	50	386	6e-98		Ankyrin repeat family protein / BTB/POZ domain-containing protein	GO:0016567_GO:0010200_
XLOC_029325	1.58614	1.76045	0.262579	1.23341	0.47262	0.382329	0.353973	no-Diff	Down-regulated	no-Diff	Down-regulated	Down-regulated	Down-regulated	AT5G56590	67.05	352	1e-144		O-Glycosyl hydrolases family 17 protein	GO:0004553_GO:0005576_GO:0005886_GO:0005975_GO:0006952_GO:0042973_GO:0071555_GO:0031225_GO:0046658_GO:0009505_
XLOC_031008	9.3503	4.76582	1.55893	10.4262	2.18656	4.19638	3.06509	no-Diff	Down-regulated	no-Diff	Down-regulated	Down-regulated	Down-regulated	AT3G50180	29	438	5e-30		Plant protein of unknown function (DUF247)	GO:0005886_GO:0008150_GO:0016021_
XLOC_031785	9.75459	8.24182	3.76887	9.73341	3.38097	2.6158	3.52082	no-Diff	Down-regulated	no-Diff	Down-regulated	Down-regulated	Down-regulated
XLOC_035747	46.3518	28.1401	21.9029	25.2493	4.64417	20.1598	2.70078	no-Diff	Down-regulated	no-Diff	Down-regulated	Down-regulated	Down-regulated	AT1G75500	76.54	81	4e-25	WAT1	Walls Are Thin 1	GO:0000162_GO:0006810_GO:0006952_GO:0009734_GO:0009851_GO:0016020_GO:0016021_GO:0022857_GO:0071555_GO:0005886_GO:0005774_GO:0009705_GO:0009826_GO:0009834_GO:0090355_GO:0090358_
XLOC_036233	2.20037	1.26191	0.289745	1.28261	0.173379	0.793343	0.246671	no-Diff	Down-regulated	no-Diff	Down-regulated	Down-regulated	Down-regulated
XLOC_039071	1.3325	1.34904	0.369352	1.35095	0.275479	0.445363	0.379702	no-Diff	Down-regulated	no-Diff	Down-regulated	Down-regulated	Down-regulated	AT3G07040	27.29	894	2e-81	RPM1, RPS3	NB-ARC domain-containing disease resistance protein	GO:0005524_GO:0006952_GO:0012505_GO:0043531_GO:0005515_GO:0005886_GO:0000166_GO:0009626_
XLOC_041403	2.29799	2.14074	0.563801	1.71545	0.454133	0.996499	0.381336	no-Diff	Down-regulated	no-Diff	Down-regulated	Down-regulated	Down-regulated
XLOC_046360	1.35953	1.27446	0.651814	0.670638	0.403399	0.34154	0.57733	no-Diff	Down-regulated	no-Diff	Down-regulated	Down-regulated	Down-regulated
XLOC_047295	6.82958	10.4192	0.535117	3.43656	0.76523	3.34543	1.02826	no-Diff	Down-regulated	no-Diff	Down-regulated	Down-regulated	Down-regulated	AT3G26300	46.28	484	2e-126	CYP71B34	cytochrome P450, family 71, subfamily B, polypeptide 34	GO:0005506_GO:0016020_GO:0016021_GO:0016709_GO:0019825_GO:0020037_GO:0044550_GO:0055114_
XLOC_048746	13.6109	10.2808	0.768183	10.7333	0.291628	4.08678	0.298	no-Diff	Down-regulated	no-Diff	Down-regulated	Down-regulated	Down-regulated	AT2G30520	43.95	587	1e-97	RPT2	Phototropic-responsive NPH3 family protein	GO:0004871_GO:0005886_GO:0007165_GO:0009638_GO:0016567_GO:0005634_GO:0005737_
XLOC_054296	20.8617	15.6537	1.68912	15.8568	0.267467	6.0223	0.154306	no-Diff	Down-regulated	no-Diff	Down-regulated	Down-regulated	Down-regulated	AT2G30520	44.29	587	3e-105	RPT2	Phototropic-responsive NPH3 family protein	GO:0004871_GO:0005886_GO:0007165_GO:0009638_GO:0016567_GO:0005634_GO:0005737_
XLOC_055431	3.08901	2.51611	1.41488	2.18439	0.148304	0.703118	0.260796	no-Diff	Down-regulated	no-Diff	Down-regulated	Down-regulated	Down-regulated	AT4G31800	50	162	1e-34	WRKY18, ATWRKY18	WRKY DNA-binding protein 18	GO:0003700_GO:0005634_GO:0006351_GO:0006355_GO:0043565_GO:0031347_GO:0009751_GO:0042742_GO:0005515_GO:0042802_GO:0050832_GO:0050691_GO:0010200_GO:0002237_
XLOC_060889	19.9	25.3481	6.92345	12.1933	2.82445	6.63388	1.89722	no-Diff	Down-regulated	no-Diff	Down-regulated	Down-regulated	Down-regulated	AT5G07990	42.08	499	3e-110	TT7, CYP75B1, D501	Cytochrome P450 superfamily protein	GO:0005506_GO:0005576_GO:0005789_GO:0009813_GO:0016020_GO:0016021_GO:0016711_GO:0019825_GO:0020037_GO:0044550_GO:0055114_GO:0009411_GO:0009733_
XLOC_064108	2.92267	1.48876	0.207302	2.87628	0.83903	1.0874	0.433885	no-Diff	Down-regulated	no-Diff	Down-regulated	Down-regulated	Down-regulated
XLOC_076497	19.0171	28.2274	0.95835	11.982	3.74561	5.88034	2.63262	no-Diff	Down-regulated	no-Diff	Down-regulated	Down-regulated	Down-regulated	AT1G61590	60.66	361	4e-124		Protein kinase superfamily protein	GO:0004674_GO:0005524_GO:0006468_GO:0016301_GO:0016310_
XLOC_080497	1.45516	2.74293	0.49193	1.0665	0.685437	0.442162	0.54414	no-Diff	Down-regulated	no-Diff	Down-regulated	Down-regulated	Down-regulated	AT2G25050	44.99	389	4e-88		Actin-binding FH2 (Formin Homology) protein	GO:0003779_GO:0004721_GO:0005737_
XLOC_083313	2.89142	2.83629	1.10685	1.68434	0.349359	0.942031	0.313922	no-Diff	Down-regulated	no-Diff	Down-regulated	Down-regulated	Down-regulated
XLOC_090724	1.81016	1.29694	0.221565	1.18767	0.228987	0.197141	0.253181	no-Diff	Down-regulated	no-Diff	Down-regulated	Down-regulated	Down-regulated
XLOC_099412	6.74394	3.46769	2.7738	4.74012	1.62569	3.18714	1.4048	no-Diff	Down-regulated	no-Diff	Down-regulated	Down-regulated	Down-regulated
XLOC_103737	2.20005	1.70092	0.072195	2.12626	0.943001	0.221139	0	no-Diff	Down-regulated	no-Diff	Down-regulated	Down-regulated	Down-regulated	AT5G05340	59.79	291	8e-91		Peroxidase superfamily protein	GO:0004601_GO:0005576_GO:0006979_GO:0020037_GO:0042744_GO:0046872_GO:0055114_GO:0005618_GO:0048046_GO:0005515_GO:0005829_GO:0005794_GO:0009809_GO:0010089_GO:1901430_
XLOC_110694	30.904	28.6417	10.3747	45.266	5.0583	12.0343	0.959098	no-Diff	Down-regulated	no-Diff	Down-regulated	Down-regulated	Down-regulated	AT3G62760	45.28	212	4e-46	ATGSTF13	Glutathione S-transferase family protein	GO:0004364_GO:0005737_GO:0005829_GO:0006749_GO:0009636_GO:0009407_
XLOC_111269	16.4521	15.9794	0	26.5529	0	0	0	no-Diff	Down-regulated	no-Diff	Down-regulated	Down-regulated	Down-regulated
XLOC_118903	175.11	202.42	66.3695	310.311	4.88592	78.8962	2.46082	no-Diff	Down-regulated	no-Diff	Down-regulated	Down-regulated	Down-regulated	AT3G62760	44.3	149	1e-27	ATGSTF13	Glutathione S-transferase family protein	GO:0004364_GO:0005737_GO:0005829_GO:0006749_GO:0009636_GO:0009407_
XLOC_119231	35.3807	34.7661	13.2066	34.5652	11.2273	9.3069	3.60966	no-Diff	Down-regulated	no-Diff	Down-regulated	Down-regulated	Down-regulated	AT5G57150	63.29	79	4e-21		basic helix-loop-helix (bHLH) DNA-binding superfamily protein	GO:0003677_GO:0005634_GO:0016021_GO:0046983_GO:0003700_GO:0006355_
XLOC_119254	9.6079	5.04901	2.72492	5.27589	0.602375	0.802131	0.594844	no-Diff	Down-regulated	no-Diff	Down-regulated	Down-regulated	Down-regulated
XLOC_119679	4.0368	3.11446	1.39072	3.53689	1.51694	1.81959	1.05446	no-Diff	Down-regulated	no-Diff	Down-regulated	Down-regulated	Down-regulated	AT1G76880	77.89	95	8e-44		Duplicated homeodomain-like superfamily protein	GO:0005634_GO:0003700_GO:0006355_GO:0044212_GO:0010192_
XLOC_136228	2.73642	1.89053	1.05962	1.56022	0.639321	0.969993	0.314884	no-Diff	Down-regulated	no-Diff	Down-regulated	Down-regulated	Down-regulated	AT1G31720	37.4	131	7e-17		Protein of unknown function (DUF1218)	GO:0003674_GO:0008150_GO:0016021_GO:0009808_GO:0016020_
XLOC_140724	118.209	181.746	51.9653	74.8658	27.6189	58.1706	27.157	no-Diff	Down-regulated	no-Diff	Down-regulated	Down-regulated	Down-regulated
XLOC_141304	536.293	580.656	112.901	417.168	15.2446	165.03	11.086	no-Diff	Down-regulated	no-Diff	Down-regulated	Down-regulated	Down-regulated
XLOC_143532	6.62864	10.8832	1.18381	9.17564	1.51485	2.11769	0.298411	no-Diff	Down-regulated	no-Diff	Down-regulated	Down-regulated	Down-regulated	AT3G62760	41.06	207	1e-35	ATGSTF13	Glutathione S-transferase family protein	GO:0004364_GO:0005737_GO:0005829_GO:0006749_GO:0009636_GO:0009407_
XLOC_143765	4.43042	5.01754	0.88764	2.82492	1.43265	0.795617	0.964551	no-Diff	Down-regulated	no-Diff	Down-regulated	Down-regulated	Down-regulated	AT3G14460	25.42	480	5e-27		LRR and NB-ARC domains-containing disease resistance protein	GO:0005524_GO:0005634_GO:0006952_GO:0043531_
XLOC_144665	34.2287	19.8521	9.45687	42.1922	7.52829	10.0885	1.63674	no-Diff	Down-regulated	no-Diff	Down-regulated	Down-regulated	Down-regulated	AT1G10360	39.04	251	3e-37	ATGSTU18, GST29, GSTU18	glutathione S-transferase TAU 18	GO:0004364_GO:0005737_GO:0005829_GO:0006749_GO:0009636_GO:0009407_
XLOC_144666	2.18075	1.72621	0.672854	2.21735	0.731445	0.550778	0.161121	no-Diff	Down-regulated	no-Diff	Down-regulated	Down-regulated	Down-regulated	AT1G10360	53.47	101	6e-29	ATGSTU18, GST29, GSTU18	glutathione S-transferase TAU 18	GO:0004364_GO:0005737_GO:0005829_GO:0006749_GO:0009636_GO:0009407_
XLOC_002785	2.57197	3.1314	0.794506	3.27981	0.544049	0.623718	0	no-Diff	Down-regulated	no-Diff	Down-regulated	Down-regulated	Down-regulated
XLOC_005111	1.45986	1.13541	0.317921	2.53746	0.314126	0.621776	0.142026	no-Diff	Down-regulated	no-Diff	Down-regulated	Down-regulated	Down-regulated
XLOC_005260	101.295	110.601	9.78993	59.7987	2.09037	39.9506	2.00264	no-Diff	Down-regulated	no-Diff	Down-regulated	Down-regulated	Down-regulated	AT1G29930	89.5	219	1e-110	CAB1, AB140, CAB140, LHCB1.3	chlorophyll A/B binding protein 1	GO:0009416_GO:0009507_GO:0009522_GO:0009523_GO:0009768_GO:0009941_GO:0010287_GO:0016021_GO:0016168_GO:0018298_GO:0030076_GO:0031409_GO:0046872_GO:0009535_GO:0009579_GO:0009534_GO:0005794_GO:0015979_
XLOC_005962	2.11171	1.6616	0.798796	1.34013	0.282019	0.552304	0.295265	no-Diff	Down-regulated	no-Diff	Down-regulated	Down-regulated	Down-regulated
XLOC_006663	6.27739	7.47276	0.840019	3.95326	1.30258	2.18089	0.9901	no-Diff	Down-regulated	no-Diff	Down-regulated	Down-regulated	Down-regulated
XLOC_009357	75.6222	106.562	18.1471	84.0492	12.4237	14.0178	1.05645	no-Diff	Down-regulated	no-Diff	Down-regulated	Down-regulated	Down-regulated	AT3G12500	50.56	178	1e-40	ATHCHIB, PR3, PR-3, CHI-B, B-CHI, HCHIB	basic chitinase	GO:0000272_GO:0004568_GO:0005576_GO:0005773_GO:0006032_GO:0008061_GO:0009626_GO:0016998_GO:0031640_GO:0050832_GO:0046686_GO:0005774_GO:0005829_GO:0005622_GO:0009871_
XLOC_011854	36.8856	27.7406	1.34782	43.9443	3.15752	8.66483	0.745858	no-Diff	Down-regulated	no-Diff	Down-regulated	Down-regulated	Down-regulated	AT1G76690	54.5	222	3e-58	OPR2, ATOPR2	12-oxophytodienoate reductase 2	GO:0003959_GO:0005622_GO:0005737_GO:0010181_GO:0031408_GO:0055114_GO:0009611_GO:0009695_GO:0016629_
XLOC_015062	4.11723	7.77413	1.90152	2.15584	0.19271	1.7599	0.355541	no-Diff	Down-regulated	no-Diff	Down-regulated	Down-regulated	Down-regulated	AT4G11070	40.2	199	6e-27	WRKY41, AtWRKY41	WRKY family transcription factor	GO:0003700_GO:0005634_GO:0006351_GO:0006355_GO:0043565_
XLOC_017014	4.65426	5.64908	1.25819	3.89989	0.286912	1.73035	0.349625	no-Diff	Down-regulated	no-Diff	Down-regulated	Down-regulated	Down-regulated	AT5G39660	48.55	173	2e-37	CDF2	cycling DOF factor 2	GO:0003677_GO:0005634_GO:0006351_GO:0009908_GO:0046872_GO:0003700_GO:0006355_GO:0005515_GO:0048510_
XLOC_017618	1.75972	2.53518	0.358781	1.43449	0.294099	0.701196	0.43608	no-Diff	Down-regulated	no-Diff	Down-regulated	Down-regulated	Down-regulated	AT3G44220	45.98	174	1e-42		Late embryogenesis abundant (LEA) hydroxyproline-rich glycoprotein family	GO:0005737_GO:0016021_
XLOC_017890	1.53035	1.75602	0.233609	1.9142	0.360555	0.396113	0.116772	no-Diff	Down-regulated	no-Diff	Down-regulated	Down-regulated	Down-regulated	AT3G25400	73.04	115	4e-31		CONTAINS InterPro DOMAIN/s: NTP Pyrophosphohydrolase MazG-related, RS21-C6 (InterPro:IPR011394), EAR (InterPro:IPR009039), NTP pyrophosphohydrolase MazG, putative catalytic core (InterPro:IPR004518); Has 1123 Blast hits to 1121 proteins in 452 species: Archae - 22; Bacteria - 753; Metazoa - 81; Fungi - 3; Plants - 83; Viruses - 0; Other Eukaryotes - 181 (source: NCBI BLink).	GO:0003674_GO:0005737_GO:0008150_
XLOC_019495	1.66878	1.39294	0.695871	0.866885	0.160439	0.527484	0.268623	no-Diff	Down-regulated	no-Diff	Down-regulated	Down-regulated	Down-regulated	AT1G17750	38.9	946	9e-171	PEPR2, AtPEPR2	PEP1 receptor 2	GO:0004674_GO:0005524_GO:0005886_GO:0006468_GO:0007169_GO:0016021_GO:0016301_GO:0009611_GO:0009753_GO:0042277_GO:0042742_
XLOC_021500	1.14667	0.594768	0.114714	0.627793	0.185867	0.30892	0.0864531	no-Diff	Down-regulated	no-Diff	Down-regulated	Down-regulated	Down-regulated	AT3G16150	73.03	241	3e-99		N-terminal nucleophile aminohydrolases (Ntn hydrolases) superfamily protein	GO:0004067_GO:0005737_GO:0006508_GO:0006516_GO:0008798_GO:0033345_GO:0051604_
XLOC_024931	1.12165	1.02944	0.103562	0.610335	0.23216	0.31512	0.159688	no-Diff	Down-regulated	no-Diff	Down-regulated	Down-regulated	Down-regulated	AT3G24240	45.05	222	1e-53		Leucine-rich repeat receptor-like protein kinase family protein	GO:0004674_GO:0005524_GO:0005886_GO:0006468_GO:0007169_GO:0016021_GO:0016032_GO:0005515_GO:0010449_
XLOC_027495	51.9679	55.8899	17.5368	40.4738	0.83401	20.578	0.576334	no-Diff	Down-regulated	no-Diff	Down-regulated	Down-regulated	Down-regulated
XLOC_033765	7.69078	15.2073	3.33881	4.40332	1.47379	2.58049	1.11511	no-Diff	Down-regulated	no-Diff	Down-regulated	Down-regulated	Down-regulated	AT5G45540	36.67	439	2e-62		Protein of unknown function (DUF594)	GO:0003674_GO:0005739_GO:0008150_GO:0016021_
XLOC_044499	53.5116	51.936	12.1882	38.8887	6.95749	11.909	1.33949	no-Diff	Down-regulated	no-Diff	Down-regulated	Down-regulated	Down-regulated	AT5G48540	51.71	205	4e-50		receptor-like protein kinase-related family protein	GO:0003674_GO:0005576_GO:0080167_
XLOC_044728	9.22506	7.68638	3.09448	5.05174	1.42289	2.8422	1.10713	no-Diff	Down-regulated	no-Diff	Down-regulated	Down-regulated	Down-regulated
XLOC_046250	4.74606	6.59606	1.9185	3.17409	1.42509	1.03772	0.725635	no-Diff	Down-regulated	no-Diff	Down-regulated	Down-regulated	Down-regulated	AT3G02100	36.38	459	2e-66		UDP-Glycosyltransferase superfamily protein	GO:0005634_GO:0008194_GO:0016757_
XLOC_048021	2.71248	2.93906	0.89349	3.36363	0.618118	0.732672	0.609248	no-Diff	Down-regulated	no-Diff	Down-regulated	Down-regulated	Down-regulated	AT1G58520	66.67	84	6e-24	RXW8	lipases;hydrolases, acting on ester bonds	GO:0005576_GO:0006811_GO:0009507_GO:0016021_GO:0016042_GO:0016298_
XLOC_049679	36.1079	30.6873	11.9938	26.1119	2.92316	6.17955	5.01212	no-Diff	Down-regulated	no-Diff	Down-regulated	Down-regulated	Down-regulated	AT4G29260	45.21	219	3e-56		HAD superfamily, subfamily IIIB acid phosphatase	GO:0003993_GO:0005576_GO:0005773_GO:0005774_GO:0005829_
XLOC_050082	2.92395	5.41839	1.10435	2.37133	0.425332	1.10497	0.349414	no-Diff	Down-regulated	no-Diff	Down-regulated	Down-regulated	Down-regulated	AT4G20780	52.87	174	1e-30	CML42	calmodulin like 42	GO:0005509_GO:0005515_GO:0010091_
XLOC_051558	1.71587	1.49375	0.613723	0.97403	0.265833	0.310208	0.222852	no-Diff	Down-regulated	no-Diff	Down-regulated	Down-regulated	Down-regulated
XLOC_052810	2.98892	2.65769	0.70155	1.62413	0.746803	1.37672	0.634133	no-Diff	Down-regulated	no-Diff	Down-regulated	Down-regulated	Down-regulated	AT1G05150	64.88	299	2e-118		Calcium-binding tetratricopeptide family protein	GO:0005509_GO:0005634_GO:0008150_GO:0005886_GO:0009506_GO:0005768_GO:0005794_GO:0005802_GO:0016757_
XLOC_056209	43.6285	37.4837	8.81565	75.6009	13.2398	20.7489	1.59388	no-Diff	Down-regulated	no-Diff	Down-regulated	Down-regulated	Down-regulated
XLOC_057363	89.2149	71.6662	15.1293	131.01	14.582	38.4238	2.27511	no-Diff	Down-regulated	no-Diff	Down-regulated	Down-regulated	Down-regulated
XLOC_058914	2.11082	1.78287	0.812745	1.60662	0.218995	0.589988	0.151942	no-Diff	Down-regulated	no-Diff	Down-regulated	Down-regulated	Down-regulated	AT2G03200	42.86	343	2e-71		Eukaryotic aspartyl protease family protein	GO:0005576_GO:0006508_
XLOC_062334	7.99613	7.76423	3.86407	7.67833	3.43823	3.73251	1.69915	no-Diff	Down-regulated	no-Diff	Down-regulated	Down-regulated	Down-regulated	AT3G48280	39.53	473	4e-80	CYP71A25	cytochrome P450, family 71, subfamily A, polypeptide 25	GO:0005506_GO:0005576_GO:0016020_GO:0016021_GO:0016709_GO:0019825_GO:0020037_GO:0044550_GO:0055114_GO:0005794_
XLOC_065601	113.57	162.001	17.4211	192.618	8.33357	54.5491	5.28525	no-Diff	Down-regulated	no-Diff	Down-regulated	Down-regulated	Down-regulated
XLOC_065776	1.51037	2.71297	0.327493	1.61085	0.20804	0.40437	0.0353762	no-Diff	Down-regulated	no-Diff	Down-regulated	Down-regulated	Down-regulated	AT2G45550	39.44	497	7e-103	CYP76C4	cytochrome P450, family 76, subfamily C, polypeptide 4	GO:0005506_GO:0016020_GO:0016021_GO:0016709_GO:0019825_GO:0020037_GO:0044550_GO:0055114_
XLOC_076203	15.1198	10.0964	5.99842	11.3292	3.64028	2.92814	2.43106	no-Diff	Down-regulated	no-Diff	Down-regulated	Down-regulated	Down-regulated	AT5G60710	52.04	759	0		Zinc finger (C3HC4-type RING finger) family protein	GO:0004842_GO:0005576_GO:0008270_GO:0005886_
XLOC_078978	1.46242	1.43292	0.557931	1.45418	0.075642	0.593193	0.0801313	no-Diff	Down-regulated	no-Diff	Down-regulated	Down-regulated	Down-regulated
XLOC_088724	21.6581	18.3565	8.43266	15.2906	4.10215	4.95775	0.960291	no-Diff	Down-regulated	no-Diff	Down-regulated	Down-regulated	Down-regulated	AT4G11650	50	96	2e-20	ATOSM34, OSM34	osmotin 34	GO:0005576_GO:0051707_GO:0009651_GO:0009817_GO:0009816_
XLOC_090739	246.465	245.51	109.091	158.837	56.9383	60.9743	19.4213	no-Diff	Down-regulated	no-Diff	Down-regulated	Down-regulated	Down-regulated	AT4G11650	52.73	110	3e-27	ATOSM34, OSM34	osmotin 34	GO:0005576_GO:0051707_GO:0009651_GO:0009817_GO:0009816_
XLOC_094422	1.86785	2.6466	0.600128	1.28009	0.410219	0.500176	0.525217	no-Diff	Down-regulated	no-Diff	Down-regulated	Down-regulated	Down-regulated
XLOC_095006	3.63035	5.59648	0.934357	1.95905	0.383144	0.733202	1.05447	no-Diff	Down-regulated	no-Diff	Down-regulated	Down-regulated	Down-regulated	AT4G03460	31.38	290	3e-27		Ankyrin repeat family protein	GO:0008150_GO:0016021_GO:0031347_GO:0071446_GO:2000031_
XLOC_099663	3.66012	4.83688	1.46208	1.94892	0.191317	0.542551	0.141777	no-Diff	Down-regulated	no-Diff	Down-regulated	Down-regulated	Down-regulated	AT4G11610	66.83	1025	0		C2 calcium/lipid-binding plant phosphoribosyltransferase family protein	GO:0008150_GO:0016021_GO:0016757_
XLOC_101424	1.38992	0.730937	0.128964	0.953941	0.381518	0.55482	0.162078	no-Diff	Down-regulated	no-Diff	Down-regulated	Down-regulated	Down-regulated
XLOC_105221	69.4578	56.1763	6.05964	123.124	2.03774	7.61661	0	no-Diff	Down-regulated	no-Diff	Down-regulated	Down-regulated	Down-regulated	AT5G54160	54.04	161	4e-43	ATOMT1, OMT1	O-methyltransferase 1	GO:0032259_GO:0046983_GO:0030744_GO:0030755_GO:0033799_GO:0047763_GO:0051555_GO:0009809_GO:0005634_GO:0005737_GO:0005886_GO:0009506_GO:0005829_
XLOC_105316	1.79671	1.60107	0.781895	1.59754	0.502021	0.281723	0.641108	no-Diff	Down-regulated	no-Diff	Down-regulated	Down-regulated	Down-regulated	AT4G38180	37.68	345	4e-62	FRS5	FAR1-related sequence 5	GO:0005634_GO:0006355_GO:0008270_GO:0009639_
XLOC_105546	12.8244	7.98253	1.29556	6.96498	1.88441	5.24924	1.58659	no-Diff	Down-regulated	no-Diff	Down-regulated	Down-regulated	Down-regulated
XLOC_107546	2.65573	4.85744	0.858149	3.32108	0.236087	0.946607	0.134641	no-Diff	Down-regulated	no-Diff	Down-regulated	Down-regulated	Down-regulated	AT5G39660	46.7	182	7e-37	CDF2	cycling DOF factor 2	GO:0003677_GO:0005634_GO:0006351_GO:0009908_GO:0046872_GO:0003700_GO:0006355_GO:0005515_GO:0048510_
XLOC_108090	38.2845	32.4665	11.2807	24.5339	3.07394	5.80481	4.53544	no-Diff	Down-regulated	no-Diff	Down-regulated	Down-regulated	Down-regulated
XLOC_108899	1.33176	1.13059	0.334392	0.969111	0.615928	0.414407	0.331071	no-Diff	Down-regulated	no-Diff	Down-regulated	Down-regulated	Down-regulated
XLOC_109954	3.79846	3.48108	1.45274	3.12234	0.395915	1.47327	0.861599	no-Diff	Down-regulated	no-Diff	Down-regulated	Down-regulated	Down-regulated	AT4G24670	70.4	125	3e-50	TAR2	tryptophan aminotransferase related 2	GO:0009851_GO:0016021_GO:0016846_GO:0009684_GO:0009723_GO:0009793_GO:0009908_GO:0009958_GO:0010078_GO:0010087_GO:0010588_GO:0048367_GO:0048467_GO:0048825_GO:0050362_GO:0080022_GO:0080097_GO:0042742_GO:0005789_GO:0043562_GO:0048527_
XLOC_116429	2.1359	2.95098	0.850961	1.5251	0.140054	0.987189	0.0309517	no-Diff	Down-regulated	no-Diff	Down-regulated	Down-regulated	Down-regulated	AT3G18830	61.83	503	0	ATPLT5, PMT5, ATPMT5	polyol/monosaccharide transporter 5	GO:0005351_GO:0005886_GO:0005887_GO:0015144_GO:0016020_GO:0046323_GO:0015145_GO:0005354_GO:0005355_GO:0005365_GO:0015148_GO:0015168_GO:0015575_GO:0015576_GO:0015591_
XLOC_117563	3.10097	3.09008	0.402876	2.29283	0.338013	1.1173	0.381228	no-Diff	Down-regulated	no-Diff	Down-regulated	Down-regulated	Down-regulated	AT1G74310	59.15	142	5e-43	ATHSP101, HSP101, HOT1	heat shock protein 101	GO:0005524_GO:0005634_GO:0005737_GO:0005829_GO:0016887_GO:0019538_GO:0009408_GO:0043335_GO:0009644_GO:0042542_GO:0005515_GO:0009570_GO:0009941_GO:0045727_
XLOC_122537	22.6583	13.3075	0	9.53949	0	0	0	no-Diff	Down-regulated	no-Diff	Down-regulated	Down-regulated	Down-regulated
XLOC_129150	3.05453	1.84189	0.51059	2.48158	0.547827	1.2265	0.529115	no-Diff	Down-regulated	no-Diff	Down-regulated	Down-regulated	Down-regulated
XLOC_131500	4.0257	3.72485	1.34892	4.21908	1.52247	1.62908	1.33512	no-Diff	Down-regulated	no-Diff	Down-regulated	Down-regulated	Down-regulated
XLOC_132012	1.64453	1.5834	0.236805	0.186866	0.578465	0	0.360782	no-Diff	Down-regulated	no-Diff	Down-regulated	Down-regulated	Down-regulated
XLOC_132945	3.49479	3.68385	1.39645	2.04873	0.292148	0.891763	0.319941	no-Diff	Down-regulated	no-Diff	Down-regulated	Down-regulated	Down-regulated
XLOC_137395	1.77145	1.03196	0.140959	2.80622	0.293793	0.637044	0.142795	no-Diff	Down-regulated	no-Diff	Down-regulated	Down-regulated	Down-regulated	AT1G22360	50.16	307	3e-90	AtUGT85A2, UGT85A2	UDP-glucosyl transferase 85A2	GO:0005634_GO:0008152_GO:0008194_GO:0009813_GO:0016757_GO:0016758_GO:0043231_GO:0052696_GO:0080043_GO:0080044_GO:0015020_
XLOC_141431	18.6747	19.0129	2.56756	11.741	0.960019	6.33998	1.53364	no-Diff	Down-regulated	no-Diff	Down-regulated	Down-regulated	Down-regulated
XLOC_141940	14.7714	13.4441	3.19787	8.08105	1.09273	5.57383	1.53426	no-Diff	Down-regulated	no-Diff	Down-regulated	Down-regulated	Down-regulated
XLOC_144485	3.41466	1.87157	0.29608	3.70913	0.812492	1.58021	0.148828	no-Diff	Down-regulated	no-Diff	Down-regulated	Down-regulated	Down-regulated	AT1G22360	51.21	494	6e-142	AtUGT85A2, UGT85A2	UDP-glucosyl transferase 85A2	GO:0005634_GO:0008152_GO:0008194_GO:0009813_GO:0016757_GO:0016758_GO:0043231_GO:0052696_GO:0080043_GO:0080044_GO:0015020_
XLOC_132289	49.765	31.9861	7.90175	19.9678	126.744	11.2839	6.73448	no-Diff	Down-regulated	Down-regulated	Up-regulated	Down-regulated	Down-regulated	AT5G05340	59.8	296	2e-103		Peroxidase superfamily protein	GO:0004601_GO:0005576_GO:0006979_GO:0020037_GO:0042744_GO:0046872_GO:0055114_GO:0005618_GO:0048046_GO:0005515_GO:0005829_GO:0005794_GO:0009809_GO:0010089_GO:1901430_
XLOC_044626	1.39262	2.28357	0.483485	3.32292	3.0678	0.666279	0.644264	no-Diff	Down-regulated	Up-regulated	Up-regulated	Down-regulated	Down-regulated	AT5G01740	49.57	115	2e-22		Nuclear transport factor 2 (NTF2) family protein	GO:0003674_GO:0005575_GO:0008150_
XLOC_020316	3.29079	3.02572	0.958517	2.98379	10.458	1.29311	0.568035	no-Diff	Down-regulated	no-Diff	Up-regulated	Down-regulated	Down-regulated	AT4G13420	56.17	762	0	HAK5, ATHAK5	high affinity K+ transporter 5	GO:0005886_GO:0006813_GO:0015079_GO:0016020_GO:0016021_GO:0071805_GO:0009674_
XLOC_064370	16.2458	9.36897	6.96078	10.7866	35.9488	6.5501	5.7552	no-Diff	Down-regulated	no-Diff	Up-regulated	Down-regulated	Down-regulated	AT1G55850	49.92	603	8e-174	ATCSLE1, CSLE1	cellulose synthase like E1	GO:0000139_GO:0000271_GO:0005789_GO:0005794_GO:0009832_GO:0016021_GO:0016757_GO:0016759_GO:0016760_GO:0030244_GO:0071555_GO:0005783_GO:0005886_
XLOC_023000	3.43798	1.84438	0.129014	2.0824	76.8001	0.166688	0.140196	no-Diff	Down-regulated	no-Diff	Up-regulated	Down-regulated	Down-regulated	AT5G05340	57.91	297	3e-91		Peroxidase superfamily protein	GO:0004601_GO:0005576_GO:0006979_GO:0020037_GO:0042744_GO:0046872_GO:0055114_GO:0005618_GO:0048046_GO:0005515_GO:0005829_GO:0005794_GO:0009809_GO:0010089_GO:1901430_
XLOC_127531	4.29609	3.54886	1.81727	1.53476	5.66838	1.53518	1.6572	no-Diff	Down-regulated	Down-regulated	no-Diff	Down-regulated	Down-regulated	AT5G52450	57.83	479	6e-139		MATE efflux family protein	GO:0005215_GO:0005886_GO:0015297_GO:0016021_GO:0016020_GO:0009624_GO:0005774_
XLOC_108521	3.51946	4.82977	1.60034	0.982233	3.34222	1.01634	1.5582	no-Diff	Down-regulated	Down-regulated	no-Diff	Down-regulated	Down-regulated	AT1G56120	49.44	449	8e-112		Leucine-rich repeat transmembrane protein kinase	GO:0005524_GO:0005886_GO:0006468_GO:0016021_GO:0016301_GO:0016310_
XLOC_050807	16.0756	23.3808	5.21872	7.7515	8.26044	5.12845	7.5995	no-Diff	Down-regulated	Down-regulated	no-Diff	Down-regulated	Down-regulated	AT1G79620	63.49	189	1e-54		Leucine-rich repeat protein kinase family protein	GO:0004674_GO:0005524_GO:0005576_GO:0006468_GO:0007169_GO:0016021_GO:0016301_GO:0016310_
XLOC_093798	4.50438	2.53984	1.55033	1.07771	3.04518	1.08268	1.92406	no-Diff	Down-regulated	Down-regulated	no-Diff	Down-regulated	Down-regulated
XLOC_116089	3.37836	2.416	1.23827	0.99825	2.17959	0.92376	1.04161	no-Diff	Down-regulated	Down-regulated	no-Diff	Down-regulated	Down-regulated	AT1G77220	63.87	465	8e-172		Protein of unknown function (DUF300)	GO:0009626_
XLOC_124913	4.10197	3.27953	0.674916	1.498	2.06323	1.0985	0.715521	no-Diff	Down-regulated	Down-regulated	no-Diff	Down-regulated	Down-regulated	AT5G07830	59.88	521	0	AtGUS2, GUS2	glucuronidase 2	GO:0004566_GO:0005576_GO:0005765_GO:0005618_GO:0009505_GO:0009826_
XLOC_018435	4.60576	4.55656	2.00098	1.90116	4.2249	1.6476	1.89232	no-Diff	Down-regulated	Down-regulated	no-Diff	Down-regulated	Down-regulated	AT5G53550	67.13	654	0	YSL3, ATYSL3	YELLOW STRIPE like 3	GO:0005737_GO:0006811_GO:0006857_GO:0015198_GO:0016021_GO:0055072_GO:0055085_GO:0009624_GO:0003006_GO:0005886_GO:0048316_GO:0051980_
XLOC_009466	1.53559	1.14984	0.149321	0.686273	0.0503845	0.391274	0.48139	no-Diff	Down-regulated	Down-regulated	no-Diff	Down-regulated	Down-regulated	AT3G23570	46.26	214	4e-54		alpha/beta-Hydrolases superfamily protein	GO:0005737_GO:0016787_GO:0005829_
XLOC_018933	1.21799	2.10586	0.39479	0.508207	0.675021	0.48362	0.566026	no-Diff	Down-regulated	Down-regulated	no-Diff	Down-regulated	Down-regulated	AT1G16260	39.94	686	1e-108		Wall-associated kinase family protein	GO:0005509_GO:0005524_GO:0005576_GO:0006468_GO:0016021_GO:0016301_GO:0030247_
XLOC_025059	3.39426	4.72832	1.26077	0.365566	1.75336	0.513529	1.15797	no-Diff	Down-regulated	Down-regulated	no-Diff	Down-regulated	Down-regulated
XLOC_046717	2.52011	2.72678	0.422689	0.671751	0.0314903	0.639682	0.295263	no-Diff	Down-regulated	Down-regulated	no-Diff	Down-regulated	Down-regulated	AT4G38830	39.63	323	2e-55	CRK26	cysteine-rich RLK (RECEPTOR-like protein kinase) 26	GO:0004674_GO:0005524_GO:0005576_GO:0005886_GO:0006468_GO:0009506_GO:0016021_GO:0016301_GO:0042742_
XLOC_090709	2.28919	2.79186	0.425619	0.103488	0.00533845	0	0.0353332	no-Diff	Down-regulated	Down-regulated	no-Diff	Down-regulated	Down-regulated	AT4G23130	36.26	342	3e-46	CRK5, RLK6	cysteine-rich RLK (RECEPTOR-like protein kinase) 5	GO:0004674_GO:0005524_GO:0005886_GO:0006468_GO:0006952_GO:0009506_GO:0016021_GO:0016301_GO:0009751_GO:0012501_GO:0042742_
XLOC_011037	2.33882	2.34714	0.336198	0.566648	1.42921	0.436896	1.04449	no-Diff	Down-regulated	Down-regulated	no-Diff	Down-regulated	Down-regulated	AT3G46530	27.54	759	4e-53	RPP13	NB-ARC domain-containing disease resistance protein	GO:0005524_GO:0005634_GO:0006952_GO:0043531_GO:0005737_GO:0009814_GO:0005886_GO:0009626_
XLOC_020820	13.5647	13.9258	4.48914	3.87077	6.87421	3.39836	2.8731	no-Diff	Down-regulated	Down-regulated	no-Diff	Down-regulated	Down-regulated	AT5G15140	49.71	342	1e-95		Galactose mutarotase-like superfamily protein	GO:0004034_GO:0005737_GO:0005975_GO:0006012_GO:0016853_GO:0030246_
XLOC_058855	45.2998	25.7176	4.28081	20.8482	33.6558	16.574	10.1356	no-Diff	Down-regulated	Down-regulated	no-Diff	Down-regulated	Down-regulated
XLOC_060672	4.55895	3.56654	0.316276	1.73601	3.62142	1.43223	2.08917	no-Diff	Down-regulated	Down-regulated	no-Diff	Down-regulated	Down-regulated
XLOC_087146	3.41252	3.09321	0.893251	1.45486	5.72921	1.30521	0.841668	no-Diff	Down-regulated	Down-regulated	no-Diff	Down-regulated	Down-regulated	AT5G65380	65.42	240	1e-87		MATE efflux family protein	GO:0005215_GO:0005886_GO:0009835_GO:0015297_GO:0016020_GO:0016021_
XLOC_029076	1.21597	0.800969	0.480344	0.241969	1.35683	0.22844	0.208013	no-Diff	Down-regulated	Down-regulated	no-Diff	Down-regulated	Down-regulated	AT2G01170	75.26	392	7e-141	BAT1	bidirectional amino acid transporter 1	GO:0003333_GO:0005887_GO:0015171_GO:0015297_GO:0016021_GO:0031966_GO:0005313_GO:0015180_GO:0015181_GO:0015189_GO:0005739_GO:0015185_GO:0015812_
XLOC_070138	1.08914	0.842292	0.500595	0.41355	0.554373	0.487216	0.515589	no-Diff	Down-regulated	Down-regulated	no-Diff	Down-regulated	Down-regulated
XLOC_073008	1.06496	0.597411	0.0218484	0.36792	0.00884796	0.320364	0.0336969	no-Diff	Down-regulated	Down-regulated	no-Diff	Down-regulated	Down-regulated	AT1G50180	25.8	593	2e-37		NB-ARC domain-containing disease resistance protein	GO:0005524_GO:0006952_GO:0043531_GO:0009506_
XLOC_098710	10.0703	5.09435	1.79355	4.04805	7.56479	2.38344	2.45136	no-Diff	Down-regulated	Down-regulated	no-Diff	Down-regulated	Down-regulated	AT1G50180	26.47	646	9e-49		NB-ARC domain-containing disease resistance protein	GO:0005524_GO:0006952_GO:0043531_GO:0009506_
XLOC_118327	1.2148	1.37497	0.438361	0.508472	0.0239139	0.566852	0.326595	no-Diff	Down-regulated	Down-regulated	no-Diff	Down-regulated	Down-regulated	AT2G40410	54.46	112	2e-39		Staphylococcal nuclease homologue	GO:0004518_GO:0005886_GO:0046872_GO:0004520_GO:0004521_GO:0006308_GO:0006401_
XLOC_020651	32.899	19.7386	7.64788	11.1893	52.0534	6.51265	15.2442	no-Diff	Down-regulated	Down-regulated	no-Diff	Down-regulated	Down-regulated	AT5G49630	68.52	216	2e-76	AAP6	amino acid permease 6	GO:0005886_GO:0015171_GO:0015293_GO:0016020_GO:0016021_GO:0015172_GO:0015175_GO:0015810_GO:0015827_
XLOC_031943	3.18178	1.59352	0.606374	1.22522	3.55842	0.495938	0.834265	no-Diff	Down-regulated	Down-regulated	no-Diff	Down-regulated	Down-regulated	AT5G01180	51.45	552	2e-148	PTR5, ATPTR5	peptide transporter 5	GO:0005215_GO:0005886_GO:0006857_GO:0015031_GO:0016020_GO:0016021_GO:0009860_GO:0042936_GO:0042938_
XLOC_087794	12.5529	5.31027	2.94976	3.10485	7.22298	2.21035	2.11695	no-Diff	Down-regulated	Down-regulated	no-Diff	Down-regulated	Down-regulated	AT4G36910	76.92	78	1e-29	LEJ2, CDCP2	Cystathionine beta-synthase (CBS) family protein	GO:0009507_GO:0005623_GO:0045454_
XLOC_092780	4.5701	4.77182	1.31522	1.17666	2.94672	0.946831	1.25014	no-Diff	Down-regulated	Down-regulated	no-Diff	Down-regulated	Down-regulated	AT1G72125	35.9	273	1e-36		Major facilitator superfamily protein	GO:0005215_GO:0005886_GO:0006857_GO:0016021_
XLOC_113385	1.82972	2.74317	0.697946	0.591285	1.17741	0.350813	0.692451	no-Diff	Down-regulated	Down-regulated	no-Diff	Down-regulated	Down-regulated	AT1G66910	43.87	310	2e-65		Protein kinase superfamily protein	GO:0004674_GO:0005524_GO:0005886_GO:0006468_GO:0016021_GO:0016301_GO:0016310_
XLOC_125387	5.10284	7.58667	0.704522	0.448359	5.2893	0.263301	0.120082	no-Diff	Down-regulated	Down-regulated	no-Diff	Down-regulated	Down-regulated	AT1G11680	52.98	419	7e-134	CYP51G1, EMB1738, CYP51A2, CYP51	CYTOCHROME P450 51G1	GO:0005506_GO:0005576_GO:0008168_GO:0009793_GO:0016021_GO:0019825_GO:0020037_GO:0032259_GO:0055114_GO:0016126_GO:0008398_GO:0005783_GO:0005886_GO:0005794_
XLOC_011025	23.2419	21.4617	4.29234	10.9336	33.1384	3.14822	1.19132	no-Diff	Down-regulated	Down-regulated	no-Diff	Down-regulated	Down-regulated	AT5G55180	37.85	354	2e-54		O-Glycosyl hydrolases family 17 protein	GO:0004553_GO:0005886_GO:0005975_
XLOC_013886	23.7093	16.3905	9.77444	11.3122	16.4378	6.77167	5.68943	no-Diff	Down-regulated	Down-regulated	no-Diff	Down-regulated	Down-regulated
XLOC_035640	4.47588	4.27984	1.7214	0.725413	2.41638	1.00486	1.99894	no-Diff	Down-regulated	Down-regulated	no-Diff	Down-regulated	Down-regulated	AT5G38280	50.81	307	1e-87	PR5K	PR5-like receptor kinase	GO:0005524_GO:0005886_GO:0006468_GO:0016021_GO:0016301_GO:0009506_GO:0004675_GO:0009620_
XLOC_041668	11.8419	6.35665	5.04764	0.601422	11.1625	0.221641	3.38505	no-Diff	Down-regulated	Down-regulated	no-Diff	Down-regulated	Down-regulated	AT3G47570	38.41	742	5e-113		Leucine-rich repeat protein kinase family protein	GO:0004674_GO:0005524_GO:0006468_GO:0007169_GO:0016021_GO:0016301_GO:0005886_
XLOC_065398	5.68702	6.96152	1.30165	0.726304	6.1244	0.417005	0.137735	no-Diff	Down-regulated	Down-regulated	no-Diff	Down-regulated	Down-regulated	AT1G11680	52.55	392	3e-122	CYP51G1, EMB1738, CYP51A2, CYP51	CYTOCHROME P450 51G1	GO:0005506_GO:0005576_GO:0008168_GO:0009793_GO:0016021_GO:0019825_GO:0020037_GO:0032259_GO:0055114_GO:0016126_GO:0008398_GO:0005783_GO:0005886_GO:0005794_
XLOC_070695	1.23043	1.60086	0.397542	0.0399968	0.0103825	0.0352503	0.0791527	no-Diff	Down-regulated	Down-regulated	no-Diff	Down-regulated	Down-regulated	AT4G13810	32	725	1e-82	AtRLP47, RLP47	receptor like protein 47	GO:0005886_GO:0006952_GO:0016021_GO:0007165_
XLOC_135998	2.88761	2.83339	0.603721	0.258279	2.78038	0.171946	0.256309	no-Diff	Down-regulated	Down-regulated	no-Diff	Down-regulated	Down-regulated	AT1G21270	31.5	327	2e-32	WAK2	wall-associated kinase 2	GO:0004674_GO:0005509_GO:0005524_GO:0006468_GO:0007166_GO:0016021_GO:0030247_GO:0005886_GO:0009751_GO:0005623_GO:0009311_GO:0009826_GO:0009992_
XLOC_004565	4.77073	2.36608	0.736579	1.37279	2.67097	1.60919	1.73852	no-Diff	Down-regulated	Down-regulated	no-Diff	Down-regulated	Down-regulated	AT3G24480	66.96	339	3e-126		Leucine-rich repeat (LRR) family protein	GO:0005576_GO:0071555_GO:0005199_GO:0005618_GO:0009505_GO:0009506_
XLOC_005273	2.30226	2.82978	0.938652	0.816835	1.68216	0.581701	0.900072	no-Diff	Down-regulated	Down-regulated	no-Diff	Down-regulated	Down-regulated	AT1G72120	66.67	84	1e-23		Major facilitator superfamily protein	GO:0005215_GO:0005886_GO:0006857_GO:0016020_GO:0016021_
XLOC_005835	8.93133	5.67664	0.795702	2.03018	5.02086	0.65604	0.260184	no-Diff	Down-regulated	Down-regulated	no-Diff	Down-regulated	Down-regulated	AT5G55180	39.39	330	3e-58		O-Glycosyl hydrolases family 17 protein	GO:0004553_GO:0005886_GO:0005975_
XLOC_009877	45.4423	44.3555	9.13733	19.6224	54.0197	3.64017	1.62819	no-Diff	Down-regulated	Down-regulated	no-Diff	Down-regulated	Down-regulated	AT5G55180	39.72	287	2e-50		O-Glycosyl hydrolases family 17 protein	GO:0004553_GO:0005886_GO:0005975_
XLOC_014009	3.84818	4.55822	0.687686	1.35558	2.10659	0.536378	0.630794	no-Diff	Down-regulated	Down-regulated	no-Diff	Down-regulated	Down-regulated	AT1G22400	50.42	474	1e-136	UGT85A1, ATUGT85A1	UDP-Glycosyltransferase superfamily protein	GO:0008194_GO:0009813_GO:0016757_GO:0016758_GO:0043231_GO:0052696_GO:0080043_GO:0080044_GO:0050403_GO:0050502_GO:0015020_
XLOC_016800	2.12776	1.98099	0.0930052	0.101528	0.0355677	0	0	no-Diff	Down-regulated	Down-regulated	no-Diff	Down-regulated	Down-regulated	AT5G13930	80.76	369	2e-178	CHS, TT4, ATCHS	Chalcone and stilbene synthase family protein	GO:0005737_GO:0009813_GO:0016210_GO:0005515_GO:0009926_GO:0005783_GO:0009705_GO:0010224_GO:0005634_GO:0031540_GO:0009611_GO:0009753_GO:0009629_GO:0009733_GO:0009715_GO:0006979_
XLOC_023835	4.15298	3.89262	1.08104	1.37374	2.31702	0.919332	1.80033	no-Diff	Down-regulated	Down-regulated	no-Diff	Down-regulated	Down-regulated
XLOC_027604	2.71674	2.65394	1.26229	0.634691	0.0639332	0.316504	0	no-Diff	Down-regulated	Down-regulated	no-Diff	Down-regulated	Down-regulated
XLOC_028857	6.66857	7.05736	2.46962	2.72132	5.92032	2.0473	1.53828	no-Diff	Down-regulated	Down-regulated	no-Diff	Down-regulated	Down-regulated	AT1G70250	48.5	334	5e-89		receptor serine/threonine kinase, putative	GO:0004674_GO:0004675_GO:0005524_GO:0005886_GO:0006468_
XLOC_033781	2.15817	2.05626	0.377225	0.927873	1.54885	0.548487	0.256995	no-Diff	Down-regulated	Down-regulated	no-Diff	Down-regulated	Down-regulated	AT2G40890	69.21	471	0	CYP98A3	cytochrome P450, family 98, subfamily A, polypeptide 3	GO:0005506_GO:0016021_GO:0016709_GO:0020037_GO:0055114_GO:0004497_GO:0009699_GO:0043231_GO:0046409_GO:0009809_GO:0005739_GO:0009813_GO:0009805_GO:0005783_GO:0005886_GO:0005515_GO:0042802_
XLOC_051559	37.9675	40.8384	4.56348	10.0599	0.220013	4.63101	0.594768	no-Diff	Down-regulated	Down-regulated	no-Diff	Down-regulated	Down-regulated	AT4G29260	46.92	130	1e-29		HAD superfamily, subfamily IIIB acid phosphatase	GO:0003993_GO:0005576_GO:0005773_GO:0005774_GO:0005829_
XLOC_054294	1.22075	0.593009	0.199943	0.191221	0.0152639	0.173575	0.0365363	no-Diff	Down-regulated	Down-regulated	no-Diff	Down-regulated	Down-regulated	AT1G14440	46.46	226	2e-47	AtHB31, HB31, ZHD4	homeobox protein 31	GO:0003677_GO:0003700_GO:0005634_GO:0006351_GO:0006355_GO:0046872_GO:0005515_GO:0042803_GO:0048574_
XLOC_055238	5.81469	3.94825	0.793222	0.0641368	0.0223112	0.0982493	0.196132	no-Diff	Down-regulated	Down-regulated	no-Diff	Down-regulated	Down-regulated
XLOC_057413	5.1276	6.64278	0.874472	1.06361	0.176053	1.41493	0.374134	no-Diff	Down-regulated	Down-regulated	no-Diff	Down-regulated	Down-regulated
XLOC_059923	2.74064	2.56009	0.523745	0.952889	1.5918	0.644085	0.872986	no-Diff	Down-regulated	Down-regulated	no-Diff	Down-regulated	Down-regulated	AT2G37710	52.31	627	4e-172	RLK	receptor lectin kinase	GO:0004674_GO:0005524_GO:0005886_GO:0006468_GO:0016021_GO:0016301_GO:0030246_GO:0009751_
XLOC_064596	34.9975	56.5285	14.8109	11.422	29.1366	7.56135	11.7542	no-Diff	Down-regulated	Down-regulated	no-Diff	Down-regulated	Down-regulated	AT3G51550	51.16	604	9e-152	FER	Malectin/receptor-like protein kinase family protein	GO:0004674_GO:0005524_GO:0005576_GO:0007338_GO:0009738_GO:0009742_GO:0009873_GO:0016021_GO:0016301_GO:0005886_GO:0016020_GO:0004672_GO:0010483_GO:0043680_GO:0046777_GO:0009791_GO:0009723_GO:0009741_GO:0050832_GO:0009506_GO:0009788_GO:0005515_GO:0030308_GO:0048364_
XLOC_066633	3.15692	2.45098	1.2036	1.37106	2.01089	0.482631	0.688565	no-Diff	Down-regulated	Down-regulated	no-Diff	Down-regulated	Down-regulated	AT1G21240	38.45	736	3e-118	WAK3	wall associated kinase 3	GO:0004674_GO:0005509_GO:0005524_GO:0006468_GO:0007166_GO:0016021_GO:0016301_GO:0030247_GO:0005886_
XLOC_066977	10.0725	9.64929	4.06448	3.74425	6.12258	3.32424	4.051	no-Diff	Down-regulated	Down-regulated	no-Diff	Down-regulated	Down-regulated	AT2G38940	77.95	517	0	ATPT2, PHT1;4	phosphate transporter 1;4	GO:0005351_GO:0005737_GO:0005887_GO:0006817_GO:0015114_GO:0015144_GO:0015293_GO:0016020_GO:0022891_GO:0055085_GO:0005886_GO:0005773_GO:0005634_GO:0009737_GO:0009506_GO:0005794_GO:0005515_GO:0005315_
XLOC_069769	10.7063	15.5259	3.03459	1.73293	0.068903	0.587154	0.115021	no-Diff	Down-regulated	Down-regulated	no-Diff	Down-regulated	Down-regulated
XLOC_070327	3.1508	5.05525	0.892723	0.532291	2.65232	0.329303	0.754633	no-Diff	Down-regulated	Down-regulated	no-Diff	Down-regulated	Down-regulated	AT5G06740	36.83	524	2e-77		Concanavalin A-like lectin protein kinase family protein	GO:0004674_GO:0005524_GO:0005886_GO:0006468_GO:0016021_GO:0016301_GO:0030246_
XLOC_093882	2.91475	2.00596	0.570132	1.098	2.9603	0.861837	0.71948	no-Diff	Down-regulated	Down-regulated	no-Diff	Down-regulated	Down-regulated	AT1G02260	79.17	72	5e-28		Divalent ion symporter	GO:0005215_GO:0016021_
XLOC_102984	24.0765	14.1782	5.74248	6.33157	30.3248	3.25358	7.48155	no-Diff	Down-regulated	Down-regulated	no-Diff	Down-regulated	Down-regulated	AT5G49630	65.6	218	4e-76	AAP6	amino acid permease 6	GO:0005886_GO:0015171_GO:0015293_GO:0016020_GO:0016021_GO:0015172_GO:0015175_GO:0015810_GO:0015827_
XLOC_103706	2.71756	1.99713	0.245037	0.174666	0.0111383	0.0718695	0.0155782	no-Diff	Down-regulated	Down-regulated	no-Diff	Down-regulated	Down-regulated	AT3G14460	30.46	732	4e-69		LRR and NB-ARC domains-containing disease resistance protein	GO:0005524_GO:0005634_GO:0006952_GO:0043531_
XLOC_110598	4.37142	6.25931	1.80205	2.11843	6.83596	1.78632	1.48981	no-Diff	Down-regulated	Down-regulated	no-Diff	Down-regulated	Down-regulated
XLOC_112494	4.00634	4.28263	1.37961	0.871633	2.56666	0.622279	1.28108	no-Diff	Down-regulated	Down-regulated	no-Diff	Down-regulated	Down-regulated
XLOC_113656	1.32456	1.8142	0	0	1.00033	0	0	no-Diff	Down-regulated	Down-regulated	no-Diff	Down-regulated	Down-regulated
XLOC_118481	7.5948	6.65608	1.95887	3.20983	5.46564	2.02679	3.57398	no-Diff	Down-regulated	Down-regulated	no-Diff	Down-regulated	Down-regulated
XLOC_120486	24.5983	15.4372	11.4252	12.237	23.5879	4.47478	1.80262	no-Diff	Down-regulated	Down-regulated	no-Diff	Down-regulated	Down-regulated	AT4G12480	64.71	85	4e-21	pEARLI 1	Bifunctional inhibitor/lipid-transfer protein/seed storage 2S albumin superfamily protein	GO:0005576_GO:0006869_GO:0008289_GO:0050832_GO:0009409_GO:0009651_GO:0009737_GO:0009505_GO:0005783_GO:0009506_GO:0009682_GO:0009707_
XLOC_132486	1.61921	1.22321	0.35634	0.266328	0.79774	0.298248	0.467789	no-Diff	Down-regulated	Down-regulated	no-Diff	Down-regulated	Down-regulated	AT1G72300	46.24	1036	0		Leucine-rich receptor-like protein kinase family protein	GO:0004674_GO:0005524_GO:0005886_GO:0006468_GO:0007169_GO:0016021_GO:0001653_GO:0004888_GO:0009611_GO:0031347_GO:0005515_GO:0009826_GO:0045851_
XLOC_134664	48.1405	114.73	0	0	4.8732	0	0	no-Diff	Down-regulated	Down-regulated	no-Diff	Down-regulated	Down-regulated
XLOC_135767	1.86948	2.7604	0.396836	0.315354	1.1318	0.0390775	0.293281	no-Diff	Down-regulated	Down-regulated	no-Diff	Down-regulated	Down-regulated	AT5G45480	33.22	304	2e-35		Protein of unknown function (DUF594)	GO:0003674_GO:0008150_GO:0016021_GO:0005886_
XLOC_138995	25.223	60.2193	0	0	24.2371	0	0	no-Diff	Down-regulated	Down-regulated	no-Diff	Down-regulated	Down-regulated
XLOC_065368	1.1942	1.5216	0.356684	2.57326	1.26031	0.217338	0	no-Diff	Down-regulated	Up-regulated	no-Diff	Down-regulated	Down-regulated	AT2G26260	54.89	184	9e-48	AT3BETAHSD/D2, 3BETAHSD/D2	3beta-hydroxysteroid-dehydrogenase/decarboxylase isoform 2	GO:0003854_GO:0005789_GO:0006694_GO:0016021_GO:0016126_GO:0055114_GO:0016020_GO:0047012_
XLOC_143780	155.719	222.565	35.2614	355.146	70.4118	582.766	64.1643	no-Diff	Down-regulated	Up-regulated	Down-regulated	Up-regulated	Down-regulated	AT4G24190	78.38	754	0	SHD, HSP90.7, AtHsp90.7, AtHsp90-7	Chaperone protein htpG family protein	GO:0005524_GO:0005788_GO:0006457_GO:0006950_GO:0009507_GO:0051082_GO:0005783_GO:0009934_GO:0010075_GO:0005634_GO:0009409_GO:0005739_GO:0005773_GO:0046686_GO:0009306_GO:0005774_GO:0016020_GO:0005886_GO:0009414_GO:0009651_GO:0005829_GO:0009506_GO:0048046_GO:0005794_
XLOC_041473	5.73862	6.75275	1.53866	14.2068	2.83454	16.1087	1.31861	no-Diff	Down-regulated	Up-regulated	Down-regulated	Up-regulated	Down-regulated	AT1G13635	60.87	138	1e-50		DNA glycosylase superfamily protein	GO:0003824_GO:0005634_GO:0006284_GO:0008725_
XLOC_084016	1.29763	1.12789	0.0714562	13.2523	0.22039	14.8311	0.203179	no-Diff	Down-regulated	Up-regulated	Down-regulated	Up-regulated	Down-regulated	AT5G37260	46.19	223	4e-30	RVE2, CIR1	Homeodomain-like superfamily protein	GO:0003677_GO:0005634_GO:0006351_GO:0003700_GO:0006355_GO:0009651_GO:0009723_GO:0009733_GO:0009737_GO:0009739_GO:0009751_GO:0009753_GO:0007623_GO:0009845_GO:0009909_
XLOC_062556	13.8147	18.125	4.68042	37.5988	0.858769	67.3051	4.4219	no-Diff	Down-regulated	Up-regulated	Down-regulated	Up-regulated	Down-regulated	AT2G43940	53.38	133	2e-33	ATHOL3, HOL3	S-adenosyl-L-methionine-dependent methyltransferases superfamily protein	GO:0005737_GO:0008168_GO:0032259_GO:0009941_GO:0009507_GO:0018708_GO:0005829_
XLOC_091856	8.67648	7.94758	1.70495	21.8776	2.85666	22.4869	4.28825	no-Diff	Down-regulated	Up-regulated	Down-regulated	Up-regulated	Down-regulated
XLOC_104298	33.1093	57.8793	16.0069	76.3603	5.38515	66.994	6.06845	no-Diff	Down-regulated	Up-regulated	Down-regulated	Up-regulated	Down-regulated	AT4G11600	71.84	103	6e-42	ATGPX6, PHGPX, LSC803, GPX6	glutathione peroxidase 6	GO:0004602_GO:0005739_GO:0006979_GO:0047066_GO:0055114_GO:0005829_GO:0005886_GO:0046686_GO:0009651_GO:0009507_GO:0048046_GO:0098869_
XLOC_009336	57.6071	60.6455	24.2847	188.848	8.34635	207.511	6.50606	no-Diff	Down-regulated	Up-regulated	Down-regulated	Up-regulated	Down-regulated
XLOC_062061	131.755	199.513	40.3253	335.846	59.5662	309.681	54.5263	no-Diff	Down-regulated	Up-regulated	Down-regulated	Up-regulated	Down-regulated	AT1G31330	83.66	153	5e-76	PSAF	photosystem I subunit F	GO:0003674_GO:0009507_GO:0009538_GO:0015979_GO:0016021_GO:0009941_GO:0009535_GO:0010287_GO:0016020_GO:0009579_GO:0009534_
XLOC_099880	2.87396	2.75394	0.507641	6.65334	0.65459	9.62672	0.530072	no-Diff	Down-regulated	Up-regulated	Down-regulated	Up-regulated	Down-regulated	AT1G06040	48.98	196	1e-40	STO	B-box zinc finger family protein	GO:0005622_GO:0005634_GO:0006351_GO:0006355_GO:0008270_GO:0005515_GO:0003700_GO:0009416_GO:0009640_GO:0080167_GO:0010228_GO:0048573_GO:0003712_GO:0090351_GO:1902448_GO:0003677_GO:0009651_
XLOC_141697	11.1737	11.6388	1.99724	32.8349	2.29551	26.0755	0.511508	no-Diff	Down-regulated	Up-regulated	Down-regulated	Up-regulated	Down-regulated
XLOC_028536	1.09772	0.968471	0.478811	0.94616	0.45535	2.25327	0.398928	no-Diff	Down-regulated	no-Diff	Down-regulated	Up-regulated	Down-regulated	AT1G67690	54.12	656	0		Zincin-like metalloproteases family protein	GO:0004222_GO:0005737_GO:0005739_GO:0006508_GO:0046872_
XLOC_041435	1.40244	1.10445	0.443585	1.21883	0.595687	2.89925	0.666032	no-Diff	Down-regulated	no-Diff	Down-regulated	Up-regulated	Down-regulated	AT1G67690	51.4	642	0		Zincin-like metalloproteases family protein	GO:0004222_GO:0005737_GO:0005739_GO:0006508_GO:0046872_
XLOC_081592	227.426	299.052	54.7804	385.736	108.157	733.979	102.331	no-Diff	Down-regulated	no-Diff	Down-regulated	Up-regulated	Down-regulated	AT4G24190	80.53	601	0	SHD, HSP90.7, AtHsp90.7, AtHsp90-7	Chaperone protein htpG family protein	GO:0005524_GO:0005788_GO:0006457_GO:0006950_GO:0009507_GO:0051082_GO:0005783_GO:0009934_GO:0010075_GO:0005634_GO:0009409_GO:0005739_GO:0005773_GO:0046686_GO:0009306_GO:0005774_GO:0016020_GO:0005886_GO:0009414_GO:0009651_GO:0005829_GO:0009506_GO:0048046_GO:0005794_
XLOC_050589	22.3692	22.5442	3.47817	39.4229	5.34358	47.5094	5.69718	no-Diff	Down-regulated	no-Diff	Down-regulated	Up-regulated	Down-regulated	AT5G64170	52.27	88	1e-16		dentin sialophosphoprotein-related	GO:0003674_GO:0005634_GO:0006351_GO:0006355_GO:0008150_GO:0048511_
XLOC_015336	2.96671	3.31243	0.852099	2.38662	0.256647	6.17883	0.442568	no-Diff	Down-regulated	no-Diff	Down-regulated	Up-regulated	Down-regulated	AT1G27040	38.25	251	5e-39		Major facilitator superfamily protein	GO:0005215_GO:0005886_GO:0006810_GO:0016021_
XLOC_075841	6.47409	5.45759	1.39602	6.79367	2.42074	13.2217	2.79122	no-Diff	Down-regulated	no-Diff	Down-regulated	Up-regulated	Down-regulated	AT4G39710	71.13	142	1e-54	FKBP16-2	FK506-binding protein 16-2	GO:0000413_GO:0003755_GO:0005528_GO:0005576_GO:0005789_GO:0006457_GO:0006810_GO:0009507_GO:0009543_GO:0018208_GO:0061077_GO:0009579_GO:0005515_GO:0009535_
XLOC_095358	25.8523	18.4799	2.02334	33.1448	10.0326	87.0804	12.4853	no-Diff	Down-regulated	no-Diff	Down-regulated	Up-regulated	Down-regulated	AT1G58290	72.47	454	0	HEMA1	Glutamyl-tRNA reductase family protein	GO:0006782_GO:0009507_GO:0015995_GO:0031969_GO:0050661_GO:0055114_GO:0006783_GO:0008883_GO:0005515_GO:0043234_GO:0006779_GO:0009416_
XLOC_001848	2.37053	2.83419	0.297072	2.48843	0.684609	4.98317	0.696418	no-Diff	Down-regulated	no-Diff	Down-regulated	Up-regulated	Down-regulated
XLOC_004030	5.0521	4.07915	0.442282	5.96743	1.0171	11.997	0.925847	no-Diff	Down-regulated	no-Diff	Down-regulated	Up-regulated	Down-regulated
XLOC_055367	5.64484	7.61504	0.896598	10.3915	2.20977	11.5598	2.26225	no-Diff	Down-regulated	no-Diff	Down-regulated	Up-regulated	Down-regulated	AT2G39420	56.94	144	1e-48		alpha/beta-Hydrolases superfamily protein	GO:0003824_GO:0005783_GO:0005794_GO:0047372_
XLOC_089898	1.71288	1.67298	0.216861	1.42594	0.135881	3.75803	0.245606	no-Diff	Down-regulated	no-Diff	Down-regulated	Up-regulated	Down-regulated
XLOC_001367	1.08777	0.820535	0.32542	1.72443	0.327124	2.33527	0.379927	no-Diff	Down-regulated	no-Diff	Down-regulated	Up-regulated	Down-regulated
XLOC_014097	97.6513	116.035	9.82219	132.452	48.0663	224.496	39.5004	no-Diff	Down-regulated	no-Diff	Down-regulated	Up-regulated	Down-regulated	AT1G67090	62.59	139	6e-48	RBCS1A	ribulose bisphosphate carboxylase small chain 1A	GO:0004497_GO:0009507_GO:0009573_GO:0009853_GO:0015977_GO:0015979_GO:0016984_GO:0019253_GO:0031969_GO:0055114_GO:0031977_GO:0009579_GO:0009941_GO:0009409_GO:0009535_GO:0022626_GO:0009570_GO:0005507_GO:0016020_GO:0048046_GO:0009637_GO:0010114_GO:0010218_GO:0080158_
XLOC_080585	38.9223	66.7559	4.13872	50.5811	5.6046	135.638	4.80987	no-Diff	Down-regulated	no-Diff	Down-regulated	Up-regulated	Down-regulated	AT5G18280	41.35	104	2e-13	ATAPY2, APY2	apyrase 2	GO:0009507_GO:0016021_GO:0016787_GO:0016887_GO:0017110_GO:0009846_GO:0005794_GO:0005768_GO:0005802_
XLOC_017877	2.69088	1.81656	0.674613	33.7228	5.71409	8.02063	0.652731	no-Diff	Down-regulated	Up-regulated	Up-regulated	Up-regulated	Down-regulated	AT1G61800	72.95	292	1e-105	GPT2, ATGPT2	glucose-6-phosphate/phosphate translocator 2	GO:0009507_GO:0015152_GO:0015297_GO:0015712_GO:0016021_GO:0031969_GO:0005315_GO:0007276_GO:0015120_GO:0015713_GO:0015714_GO:0015760_GO:0035436_GO:0071917_GO:0009744_GO:0009749_GO:0005774_GO:0009624_GO:0009643_GO:0010109_GO:0015979_GO:0080167_
XLOC_118759	4.97434	7.226	1.82095	10.7057	9.45753	10.742	1.75882	no-Diff	Down-regulated	Up-regulated	no-Diff	Up-regulated	Down-regulated	AT5G17920	84.54	789	0	ATCIMS, ATMETS, ATMS1	Cobalamin-independent synthase family protein	GO:0003871_GO:0005737_GO:0005829_GO:0009086_GO:0032259_GO:0050667_GO:0008705_GO:0008270_GO:0046686_GO:0005507_GO:0005774_GO:0005886_GO:0016020_GO:0009651_GO:0005777_GO:0009507_GO:0048046_GO:0009570_GO:0010043_GO:0009506_GO:0005794_
XLOC_021297	3.31197	3.25229	0.0995676	8.74696	2.53246	10.4568	1.21401	no-Diff	Down-regulated	Up-regulated	no-Diff	Up-regulated	Down-regulated	AT1G11720	73.76	465	0	ATSS3, SS3	starch synthase 3	GO:0004373_GO:0005739_GO:0009011_GO:0009501_GO:0009507_GO:0016757_GO:0019252_GO:0033201_GO:2001070_GO:0010021_GO:0042802_
XLOC_083629	1.10421	0.947856	0.449429	3.59142	0.823174	9.56622	0.471136	no-Diff	Down-regulated	Up-regulated	no-Diff	Up-regulated	Down-regulated	AT5G49460	91.78	426	0	ACLB-2	ATP citrate lyase subunit B 2	GO:0005524_GO:0005737_GO:0006629_GO:0046872_GO:0003878_GO:0005829_GO:0006085_GO:0009346_GO:0005886_
XLOC_052751	17.5027	21.0982	3.54942	53.2526	11.6944	102.194	8.31055	no-Diff	Down-regulated	Up-regulated	no-Diff	Up-regulated	Down-regulated	AT2G22240	91.24	411	0	ATMIPS2, MIPS2, ATIPS2	myo-inositol-1-phosphate synthase 2	GO:0004512_GO:0005737_GO:0006021_GO:0008654_GO:0009733_GO:0016036_GO:0009408_GO:0009644_GO:0042542_GO:0010264_GO:0042742_GO:0050832_GO:0051607_GO:0005515_GO:0009793_
XLOC_056894	24.8451	28.5707	1.94244	66.0376	31.0457	54.2289	9.30225	no-Diff	Down-regulated	Up-regulated	no-Diff	Up-regulated	Down-regulated	AT5G22500	47.23	487	2e-123	FAR1	fatty acid reductase 1	GO:0006629_GO:0009507_GO:0009556_GO:0016627_GO:0055114_GO:0080019_GO:0009611_GO:0009651_GO:0010345_GO:0050062_GO:0005886_
XLOC_117614	22.8235	25.5194	9.76427	75.1933	18.7939	105.816	9.14689	no-Diff	Down-regulated	Up-regulated	no-Diff	Up-regulated	Down-regulated	AT4G39800	91.04	424	0	MI-1-P SYNTHASE, MIPS1, ATMIPS1, ATIPS1	myo-inositol-1-phosphate synthase 1	GO:0004512_GO:0005634_GO:0005737_GO:0006021_GO:0008654_GO:0010264_GO:0005515_GO:0006659_GO:0009791_GO:0009793_
XLOC_005235	2.08473	3.1524	0.337732	10.0096	2.69862	13.0501	0.935424	no-Diff	Down-regulated	Up-regulated	no-Diff	Up-regulated	Down-regulated	AT5G18860	52.08	576	8e-156		inosine-uridine preferring nucleoside hydrolase family protein	GO:0005829_GO:0016787_GO:0005618_GO:0048046_GO:0006148_GO:0006154_GO:0009611_GO:0009753_GO:0047622_GO:0047724_
XLOC_049750	14.6562	18.041	2.13539	31.6719	9.09634	33.8017	2.41245	no-Diff	Down-regulated	Up-regulated	no-Diff	Up-regulated	Down-regulated	AT5G22500	54.6	174	1e-46	FAR1	fatty acid reductase 1	GO:0006629_GO:0009507_GO:0009556_GO:0016627_GO:0055114_GO:0080019_GO:0009611_GO:0009651_GO:0010345_GO:0050062_GO:0005886_
XLOC_093032	4.6192	5.47452	1.00212	9.30383	4.4173	9.36903	2.00807	no-Diff	Down-regulated	Up-regulated	no-Diff	Up-regulated	Down-regulated	AT1G52870	82.99	194	3e-100		Peroxisomal membrane 22 kDa (Mpv17/PMP22) family protein	GO:0003674_GO:0008150_GO:0009507_GO:0016021_
XLOC_099984	5.3559	3.17496	1.23444	46.134	3.17412	32.3769	1.29346	no-Diff	Down-regulated	Up-regulated	no-Diff	Up-regulated	Down-regulated	AT1G01800	45.97	298	8e-65		NAD(P)-binding Rossmann-fold superfamily protein	GO:0005737_GO:0016491_GO:0009505_
XLOC_006623	18.275	20.1695	8.33207	37.0439	15.7229	45.3942	7.42156	no-Diff	Down-regulated	Up-regulated	no-Diff	Up-regulated	Down-regulated	AT3G62760	42.92	212	2e-45	ATGSTF13	Glutathione S-transferase family protein	GO:0004364_GO:0005737_GO:0005829_GO:0006749_GO:0009636_GO:0009407_
XLOC_033222	1.04285	1.68745	0.35642	3.86234	1.47729	2.89302	0.204567	no-Diff	Down-regulated	Up-regulated	no-Diff	Up-regulated	Down-regulated	AT1G51760	62.9	310	1e-101	IAR3, JR3	peptidase M20/M25/M40 family protein	GO:0005788_GO:0006508_GO:0008152_GO:0008237_GO:0009507_GO:0010179_GO:0005783_GO:0005886_GO:0009611_
XLOC_115691	1.32657	1.19573	0.635697	4.67605	2.57982	4.32761	0.519312	no-Diff	Down-regulated	Up-regulated	no-Diff	Up-regulated	Down-regulated	AT5G13280	76.14	88	8e-35	AK-LYS1, AK1, AK	aspartate kinase 1	GO:0005524_GO:0009088_GO:0009089_GO:0009507_GO:0016310_GO:0016597_GO:0009570_GO:0004072_GO:0008652_
XLOC_048907	1.75482	2.47847	0.387494	3.68188	1.7497	4.04785	0.765286	no-Diff	Down-regulated	Up-regulated	no-Diff	Up-regulated	Down-regulated	AT1G33110	56.87	262	1e-79		MATE efflux family protein	GO:0005215_GO:0005886_GO:0006855_GO:0015238_GO:0015297_GO:0016021_GO:0016020_
XLOC_089033	1.07444	1.47697	0	2.39136	0.853131	2.64158	0.337692	no-Diff	Down-regulated	Up-regulated	no-Diff	Up-regulated	Down-regulated	AT5G13930	48.18	137	4e-25	CHS, TT4, ATCHS	Chalcone and stilbene synthase family protein	GO:0005737_GO:0009813_GO:0016210_GO:0005515_GO:0009926_GO:0005783_GO:0009705_GO:0010224_GO:0005634_GO:0031540_GO:0009611_GO:0009753_GO:0009629_GO:0009733_GO:0009715_GO:0006979_
XLOC_009874	4.22779	4.31559	1.07374	12.7782	3.63112	16.8449	1.455	no-Diff	Down-regulated	Up-regulated	no-Diff	Up-regulated	Down-regulated	AT2G42880	80.36	112	6e-52	ATMPK20, MPK20	MAP kinase 20	GO:0005524_GO:0005634_GO:0004707_GO:0007165_GO:0005515_
XLOC_016806	8.03664	14.0014	1.76138	16.6252	6.36061	24.077	1.44724	no-Diff	Down-regulated	Up-regulated	no-Diff	Up-regulated	Down-regulated	AT4G35160	30.97	339	3e-35		O-methyltransferase family protein	GO:0005634_GO:0032259_GO:0046983_GO:0005737_GO:0017096_GO:0030187_GO:0047763_GO:0005829_
XLOC_050895	1.58307	1.41493	0.285377	8.9774	3.15852	7.63432	0.726093	no-Diff	Down-regulated	Up-regulated	no-Diff	Up-regulated	Down-regulated	AT5G05600	61.01	159	5e-54		2-oxoglutarate (2OG) and Fe(II)-dependent oxygenase superfamily protein	GO:0005506_GO:0005737_GO:0055114_GO:0080167_
XLOC_066933	2.29328	1.70454	0.740107	19.0183	2.99601	15.7216	0.579433	no-Diff	Down-regulated	Up-regulated	no-Diff	Up-regulated	Down-regulated	AT2G39210	59.43	562	1e-169		Major facilitator superfamily protein	GO:0003674_GO:0009507_GO:0016021_GO:0055085_GO:0009506_GO:0050832_
XLOC_077072	6.4802	7.5591	2.67068	23.4756	7.89358	14.4642	2.92645	no-Diff	Down-regulated	Up-regulated	no-Diff	Up-regulated	Down-regulated	AT2G37040	68.71	700	0	PAL1, ATPAL1	PHE ammonia lyase 1	GO:0005737_GO:0006559_GO:0009699_GO:0009800_GO:0045548_GO:0006979_GO:0080167_GO:0009555_GO:0009819_GO:0010224_GO:0046244_GO:0046274_GO:0005515_GO:0006952_GO:0009611_
XLOC_010495	2.14372	1.70425	0.843198	0.924323	0.471042	1.12921	0.910321	no-Diff	Down-regulated	Down-regulated	Down-regulated	no-Diff	Down-regulated	AT4G23630	57.92	202	4e-67	BTI1, RTNLB1	VIRB2-interacting protein 1	GO:0005783_GO:0005886_GO:0005773_GO:0005789_GO:0071458_GO:0071782_GO:0071786_
XLOC_040816	2.91471	4.51352	0.553949	0.846779	0.709405	2.12542	1.38493	no-Diff	Down-regulated	Down-regulated	Down-regulated	no-Diff	Down-regulated	AT1G79620	50.23	442	5e-108		Leucine-rich repeat protein kinase family protein	GO:0004674_GO:0005524_GO:0005576_GO:0006468_GO:0007169_GO:0016021_GO:0016301_GO:0016310_
XLOC_046663	1.0946	0.837868	0.372613	0.396826	0.214232	0.675905	0.192905	no-Diff	Down-regulated	Down-regulated	Down-regulated	no-Diff	Down-regulated	AT2G31450	57.8	282	3e-96	ATNTH1	DNA glycosylase superfamily protein	GO:0000703_GO:0003677_GO:0005634_GO:0005739_GO:0006284_GO:0006285_GO:0046872_GO:0051539_GO:0003906_GO:0019104_GO:0042644_
XLOC_080869	2.18228	2.29736	0.909065	0.938291	0.0937206	1.23807	0.121064	no-Diff	Down-regulated	Down-regulated	Down-regulated	no-Diff	Down-regulated	AT1G68740	60.81	819	0	PHO1;H1	EXS (ERD1/XPR1/SYG1) family protein	GO:0005802_GO:0005886_GO:0016021_GO:0006817_GO:0016036_
XLOC_092344	4.87323	2.84747	0.348539	2.11837	0.932014	2.90176	1.00902	no-Diff	Down-regulated	Down-regulated	Down-regulated	no-Diff	Down-regulated	AT1G78580	84.46	579	0	ATTPS1, TPS1	trehalose-6-phosphate synthase	GO:0005576_GO:0005618_GO:0005737_GO:0005773_GO:0005992_GO:0016757_GO:0003825_GO:0005991_GO:0010182_GO:0009793_GO:0009832_GO:0051301_
XLOC_045055	3.07475	2.21023	0.615614	0.824491	0.409924	1.95416	0.507259	no-Diff	Down-regulated	Down-regulated	Down-regulated	no-Diff	Down-regulated	AT3G59390	60.94	233	2e-79		unknown protein; FUNCTIONS IN: molecular_function unknown; INVOLVED IN: biological_process unknown; LOCATED IN: endomembrane system; EXPRESSED IN: 22 plant structures; EXPRESSED DURING: 13 growth stages; CONTAINS InterPro DOMAIN/s: Protein of unknown function DUF2054 (InterPro:IPR019352); Has 35333 Blast hits to 34131 proteins in 2444 species: Archae - 798; Bacteria - 22429; Metazoa - 974; Fungi …	GO:0003674_GO:0005576_GO:0008150_
XLOC_053057	5.13538	3.18092	0.592269	1.74036	1.20471	7.00846	1.49688	no-Diff	Down-regulated	Down-regulated	Down-regulated	no-Diff	Down-regulated	AT3G59390	59.75	241	1e-80		unknown protein; FUNCTIONS IN: molecular_function unknown; INVOLVED IN: biological_process unknown; LOCATED IN: endomembrane system; EXPRESSED IN: 22 plant structures; EXPRESSED DURING: 13 growth stages; CONTAINS InterPro DOMAIN/s: Protein of unknown function DUF2054 (InterPro:IPR019352); Has 35333 Blast hits to 34131 proteins in 2444 species: Archae - 798; Bacteria - 22429; Metazoa - 974; Fungi …	GO:0003674_GO:0005576_GO:0008150_
XLOC_087148	8.44691	7.18419	2.29936	3.59821	2.7908	4.74349	2.29225	no-Diff	Down-regulated	Down-regulated	Down-regulated	no-Diff	Down-regulated	AT5G10290	56.29	517	8e-127		leucine-rich repeat transmembrane protein kinase family protein	GO:0004674_GO:0005524_GO:0005886_GO:0006468_GO:0016021_GO:0016301_
XLOC_120860	4.98933	3.73607	0.983603	2.09363	0.778772	3.53685	0.59039	no-Diff	Down-regulated	Down-regulated	Down-regulated	no-Diff	Down-regulated	AT2G28470	63.88	634	0	BGAL8	beta-galactosidase 8	GO:0004565_GO:0005576_GO:0005773_GO:0005975_GO:0030246_GO:0048046_GO:0005618_
XLOC_134353	10.3908	6.35496	2.61912	5.04468	2.74515	5.3232	3.02871	no-Diff	Down-regulated	Down-regulated	Down-regulated	no-Diff	Down-regulated	AT5G04250	58.46	195	7e-64		Cysteine proteinases superfamily protein	GO:0005737_GO:0006508_GO:0008233_GO:0008234_
XLOC_140380	5.2911	3.88881	2.01544	1.81006	1.92506	2.78713	1.14066	no-Diff	Down-regulated	Down-regulated	Down-regulated	no-Diff	Down-regulated	AT5G10290	54.84	527	2e-135		leucine-rich repeat transmembrane protein kinase family protein	GO:0004674_GO:0005524_GO:0005886_GO:0006468_GO:0016021_GO:0016301_
XLOC_117650	3.98581	4.53613	0.834322	1.01185	0.42389	2.32534	0.607155	no-Diff	Down-regulated	Down-regulated	Down-regulated	no-Diff	Down-regulated	AT1G19450	69.26	231	2e-87		Major facilitator superfamily protein	GO:0005351_GO:0005886_GO:0015144_GO:0016020_GO:0005773_GO:0005774_
XLOC_042981	189.61	232.369	47.6631	88.473	45.4249	117.961	27.6426	no-Diff	Down-regulated	Down-regulated	Down-regulated	no-Diff	Down-regulated	AT1G08450	56.55	168	2e-39	CRT3, PSL1, EBS2, AtCRT3	calreticulin 3	GO:0005509_GO:0005783_GO:0005788_GO:0006457_GO:0009507_GO:0030246_GO:0051082_GO:0010204_GO:0042742_GO:0005789_GO:0009626_GO:0046283_GO:0055074_
XLOC_115493	12.2982	10.6887	2.07746	5.32606	1.05823	8.053	1.21729	no-Diff	Down-regulated	Down-regulated	Down-regulated	no-Diff	Down-regulated
XLOC_136420	1.38138	0.92935	0.483323	0.396755	0.198784	1.27263	0.126677	no-Diff	Down-regulated	Down-regulated	Down-regulated	no-Diff	Down-regulated	AT4G05090	49	400	4e-103		Inositol monophosphatase family protein	GO:0005739_GO:0006790_GO:0008441_GO:0009507_GO:0046854_
XLOC_059120	1.09765	1.13089	0.514421	0.319697	0.430403	0.114778	0.201339	no-Diff	Down-regulated	Down-regulated	Down-regulated	no-Diff	Down-regulated
XLOC_090741	3.00038	2.9794	1.11722	1.22062	0.526479	2.27465	1.25924	no-Diff	Down-regulated	Down-regulated	Down-regulated	no-Diff	Down-regulated
XLOC_144647	3.41227	2.96981	1.39714	1.50227	0.800905	2.20939	0.816315	no-Diff	Down-regulated	Down-regulated	Down-regulated	no-Diff	Down-regulated	AT1G17690	44.76	248	9e-52	NOF1	FUNCTIONS IN: molecular_function unknown; INVOLVED IN: biological_process unknown; LOCATED IN: nucleus; EXPRESSED IN: 24 plant structures; EXPRESSED DURING: 13 growth stages; CONTAINS InterPro DOMAIN/s: Digestive organ expansion factor, predicted (InterPro:IPR010678); Has 25006 Blast hits to 13379 proteins in 904 species: Archae - 102; Bacteria - 5571; Metazoa - 7448; Fungi - 3168; Plants - 1056;…	GO:0000462_GO:0005634_GO:0019843_GO:0032040_GO:0034511_GO:0005730_GO:0009303_GO:0009553_GO:0009793_
XLOC_027601	9.39792	16.7439	3.17934	4.15198	1.052	8.26973	4.08484	no-Diff	Down-regulated	Down-regulated	Down-regulated	no-Diff	Down-regulated	AT3G04080	48.13	401	2e-95	ATAPY1, APY1	apyrase 1	GO:0000139_GO:0005516_GO:0005524_GO:0005737_GO:0016887_GO:0017110_GO:0009846_GO:0005794_GO:0004382_GO:0005615_GO:0005886_GO:0016021_GO:0045134_GO:0090450_GO:0005768_GO:0005802_GO:0035587_
XLOC_080085	2.20104	3.88692	0.719121	0.390798	0.18102	2.37052	0.592946	no-Diff	Down-regulated	Down-regulated	Down-regulated	no-Diff	Down-regulated	AT3G46710	29.62	530	1e-45		NB-ARC domain-containing disease resistance protein	GO:0005524_GO:0005634_GO:0006952_GO:0043531_GO:0005515_
XLOC_114436	1.35215	1.21047	0.430936	0.359228	0.148721	0.670075	0.294387	no-Diff	Down-regulated	Down-regulated	Down-regulated	no-Diff	Down-regulated	AT2G40410	50	264	5e-79		Staphylococcal nuclease homologue	GO:0004518_GO:0005886_GO:0046872_GO:0004520_GO:0004521_GO:0006308_GO:0006401_
XLOC_141953	38.6553	32.8503	8.49757	16.6754	3.3216	26.5351	6.62419	no-Diff	Down-regulated	Down-regulated	Down-regulated	no-Diff	Down-regulated
XLOC_002795	1.52817	1.27353	0.478978	0.556814	0.274461	0.805149	0.440579	no-Diff	Down-regulated	Down-regulated	Down-regulated	no-Diff	Down-regulated	AT3G23570	45.76	236	6e-58		alpha/beta-Hydrolases superfamily protein	GO:0005737_GO:0016787_GO:0005829_
XLOC_029850	6.70253	4.98861	2.87252	3.30837	1.63649	5.28132	2.79658	no-Diff	Down-regulated	Down-regulated	Down-regulated	no-Diff	Down-regulated	AT3G59300	46.01	213	5e-43		Pentatricopeptide repeat (PPR) superfamily protein	GO:0005634_GO:0010181_GO:0016491_GO:0055114_
XLOC_046098	1.71963	1.33403	0.677753	0.712429	0.577017	1.14135	0.619127	no-Diff	Down-regulated	Down-regulated	Down-regulated	no-Diff	Down-regulated	AT5G19500	32.51	366	2e-29		Tryptophan/tyrosine permease	GO:0003333_GO:0005275_GO:0005886_GO:0006865_GO:0016020_GO:0016021_GO:0009507_GO:0009706_
XLOC_080406	57.4353	63.3149	15.0596	24.8023	7.72654	52.142	17.7283	no-Diff	Down-regulated	Down-regulated	Down-regulated	no-Diff	Down-regulated	AT3G15680	52.9	155	1e-31		Ran BP2/NZF zinc finger-like superfamily protein	GO:0008270_GO:0016301_GO:0016310_
XLOC_085601	2.77925	3.60783	1.24067	0.631368	0.499003	1.61798	0.742301	no-Diff	Down-regulated	Down-regulated	Down-regulated	no-Diff	Down-regulated	AT4G23140	38.08	302	8e-52	CRK6	cysteine-rich RLK (RECEPTOR-like protein kinase) 6	GO:0004674_GO:0005524_GO:0006468_GO:0009506_GO:0009507_GO:0016021_GO:0016301_GO:0042742_GO:0005886_GO:0000302_GO:0004672_GO:0005515_
XLOC_086990	19.7324	21.2306	7.04612	7.4019	3.00684	15.5351	4.55284	no-Diff	Down-regulated	Down-regulated	Down-regulated	no-Diff	Down-regulated
XLOC_099574	1.50973	1.40672	0.401841	0.69636	0.124906	0.765042	0.250008	no-Diff	Down-regulated	Down-regulated	Down-regulated	no-Diff	Down-regulated	AT1G23360	68.54	213	9e-83	MENG	S-adenosyl-L-methionine-dependent methyltransferases superfamily protein	GO:0005739_GO:0008168_GO:0008757_GO:0032259_GO:0009507_GO:0042372_GO:0052624_
XLOC_014471	4.87433	3.71774	0.952589	1.62171	1.01639	3.5219	1.90104	no-Diff	Down-regulated	Down-regulated	Down-regulated	no-Diff	Down-regulated	AT1G08550	68.33	401	8e-162	NPQ1, AVDE1	non-photochemical quenching 1	GO:0009507_GO:0009535_GO:0055114_GO:0010028_GO:0046422_GO:0016122_GO:0030095_GO:0009543_GO:0031977_GO:0009408_GO:0006631_GO:0015994_GO:0005515_GO:0009534_
XLOC_017810	7.05747	4.99274	2.60292	2.20243	2.14643	5.64464	3.36582	no-Diff	Down-regulated	Down-regulated	Down-regulated	no-Diff	Down-regulated	AT1G08550	71.24	379	9e-163	NPQ1, AVDE1	non-photochemical quenching 1	GO:0009507_GO:0009535_GO:0055114_GO:0010028_GO:0046422_GO:0016122_GO:0030095_GO:0009543_GO:0031977_GO:0009408_GO:0006631_GO:0015994_GO:0005515_GO:0009534_
XLOC_041453	2.47557	1.36389	0.716493	0	0.213046	0.0309597	0.78287	no-Diff	Down-regulated	Down-regulated	Down-regulated	no-Diff	Down-regulated	AT3G46970	82.59	316	2e-145	ATPHS2, PHS2	alpha-glucan phosphorylase 2	GO:0004645_GO:0005737_GO:0005980_GO:0008184_GO:0016757_GO:0030170_GO:0005829_GO:0009414_GO:0046686_GO:0009507_
XLOC_058694	2.33198	1.84985	0.299202	0.910805	0.598852	1.46431	1.10204	no-Diff	Down-regulated	Down-regulated	Down-regulated	no-Diff	Down-regulated	AT3G10840	54.93	375	9e-105		alpha/beta-Hydrolases superfamily protein	GO:0009507_GO:0016787_GO:0009941_
XLOC_073063	19.4465	11.8586	3.68429	8.32111	4.89225	12.8783	7.86331	no-Diff	Down-regulated	Down-regulated	Down-regulated	no-Diff	Down-regulated	AT5G48790	79.85	134	4e-64		Domain of unknown function (DUF1995)	GO:0003674_GO:0008150_GO:0009507_
XLOC_095762	4.21495	6.42139	1.16973	1.97272	0.677413	2.86072	0.743801	no-Diff	Down-regulated	Down-regulated	Down-regulated	no-Diff	Down-regulated	AT2G27920	63.11	122	9e-46	SCPL51	serine carboxypeptidase-like 51	GO:0004185_GO:0005576_GO:0006508_GO:0051603_
XLOC_098868	1.01883	0.543046	0.459348	0.205638	0.273786	0.0604355	0.114102	no-Diff	Down-regulated	Down-regulated	Down-regulated	no-Diff	Down-regulated	AT1G01580	42.9	359	4e-68	FRO2, FRD1, ATFRO2	ferric reduction oxidase 2	GO:0000293_GO:0005634_GO:0006811_GO:0016020_GO:0016021_GO:0046872_GO:0055114_GO:0015688_GO:0005886_GO:0055072_GO:0009617_
XLOC_099402	1.57165	1.54124	0.572917	0.678154	0.227567	1.59859	0.221343	no-Diff	Down-regulated	Down-regulated	Down-regulated	no-Diff	Down-regulated	AT3G52600	56.6	318	1e-96	AtcwINV2, CWINV2	cell wall invertase 2	GO:0004553_GO:0004575_GO:0005576_GO:0005618_GO:0005975_GO:0048046_
XLOC_013945	2.33263	3.35	0.571047	0.509454	0.309083	0.0311936	0.574252	no-Diff	Down-regulated	Down-regulated	Down-regulated	no-Diff	Down-regulated	AT4G04570	45.05	222	3e-51	CRK40	cysteine-rich RLK (RECEPTOR-like protein kinase) 40	GO:0004674_GO:0005524_GO:0005576_GO:0005886_GO:0006468_GO:0009506_GO:0016021_GO:0016301_GO:0042742_
XLOC_023221	1.66725	1.93215	0.212292	0.792113	0.226064	1.64798	0.0631882	no-Diff	Down-regulated	Down-regulated	Down-regulated	no-Diff	Down-regulated	AT5G23850	56.39	321	1e-111		Arabidopsis thaliana protein of unknown function (DUF821)	GO:0005576_GO:0016021_GO:0005768_GO:0005794_GO:0005802_
XLOC_035190	1.67921	1.52133	0.476184	0.802047	0.642488	1.68741	0.495909	no-Diff	Down-regulated	Down-regulated	Down-regulated	no-Diff	Down-regulated	AT1G21240	36.75	302	1e-45	WAK3	wall associated kinase 3	GO:0004674_GO:0005509_GO:0005524_GO:0006468_GO:0007166_GO:0016021_GO:0016301_GO:0030247_GO:0005886_
XLOC_047070	1.91361	1.67799	0.855105	0.868609	0.375051	1.39795	0.447182	no-Diff	Down-regulated	Down-regulated	Down-regulated	no-Diff	Down-regulated	AT1G21240	40.61	687	8e-140	WAK3	wall associated kinase 3	GO:0004674_GO:0005509_GO:0005524_GO:0006468_GO:0007166_GO:0016021_GO:0016301_GO:0030247_GO:0005886_
XLOC_072831	2.39943	1.36468	0.934961	1.1589	0.95728	1.51717	0.189924	no-Diff	Down-regulated	Down-regulated	Down-regulated	no-Diff	Down-regulated	AT1G73390	65.5	171	3e-64		Endosomal targeting BRO1-like domain-containing protein	GO:0003674_GO:0005634_
XLOC_083020	1.42268	0.695498	0.575349	0.114696	0.188086	0.0624447	0.16991	no-Diff	Down-regulated	Down-regulated	Down-regulated	no-Diff	Down-regulated
XLOC_106327	6.83853	4.59942	2.93204	1.4671	1.79858	4.28358	2.74189	no-Diff	Down-regulated	Down-regulated	Down-regulated	no-Diff	Down-regulated	AT1G08550	70.71	379	3e-162	NPQ1, AVDE1	non-photochemical quenching 1	GO:0009507_GO:0009535_GO:0055114_GO:0010028_GO:0046422_GO:0016122_GO:0030095_GO:0009543_GO:0031977_GO:0009408_GO:0006631_GO:0015994_GO:0005515_GO:0009534_
XLOC_126362	2.64927	1.88959	1.05119	0.843584	0	0.147403	0	no-Diff	Down-regulated	Down-regulated	Down-regulated	no-Diff	Down-regulated	AT4G29900	52.6	154	4e-39	ACA10, CIF1, ATACA10	autoinhibited Ca(2+)-ATPase 10	GO:0005388_GO:0005516_GO:0005524_GO:0005886_GO:0005887_GO:0043231_GO:0046872_GO:0070588_GO:0048281_GO:0048367_GO:0009506_
XLOC_002710	11.6353	12.0865	0.537137	4.33181	2.22209	8.28778	2.79077	no-Diff	Down-regulated	Down-regulated	Down-regulated	no-Diff	Down-regulated	AT1G65680	50	240	2e-54	ATEXPB2, EXPB2, ATHEXP BETA 1.4	expansin B2	GO:0005576_GO:0005618_GO:0009826_GO:0009828_GO:0009831_GO:0016020_GO:0019953_
XLOC_007084	10.414	8.13205	0.331606	3.12527	2.72414	6.74928	1.59177	no-Diff	Down-regulated	Down-regulated	Down-regulated	no-Diff	Down-regulated	AT1G65680	47.5	240	4e-51	ATEXPB2, EXPB2, ATHEXP BETA 1.4	expansin B2	GO:0005576_GO:0005618_GO:0009826_GO:0009828_GO:0009831_GO:0016020_GO:0019953_
XLOC_009002	10.7087	11.0877	0.548783	4.15959	3.89061	10.5626	4.45228	no-Diff	Down-regulated	Down-regulated	Down-regulated	no-Diff	Down-regulated	AT1G65680	53.06	98	2e-21	ATEXPB2, EXPB2, ATHEXP BETA 1.4	expansin B2	GO:0005576_GO:0005618_GO:0009826_GO:0009828_GO:0009831_GO:0016020_GO:0019953_
XLOC_010539	2.67089	2.08901	1.25959	1.20793	0.845357	3.37508	1.05858	no-Diff	Down-regulated	Down-regulated	Down-regulated	no-Diff	Down-regulated	AT3G62100	41.98	162	6e-18	IAA30	indole-3-acetic acid inducible 30	GO:0005634_GO:0006351_GO:0006355_GO:0009734_GO:0003700_GO:0009733_GO:0009630_GO:0048364_GO:0010262_
XLOC_077506	1.26491	0.644255	0.381269	0.241731	0.145505	0.0812011	0.301803	no-Diff	Down-regulated	Down-regulated	Down-regulated	no-Diff	Down-regulated
XLOC_099771	1.43713	1.70818	0.332775	0.112604	0.661197	0.0390684	0.135862	no-Diff	Down-regulated	Down-regulated	Down-regulated	no-Diff	Down-regulated	AT3G07040	25.42	476	1e-24	RPM1, RPS3	NB-ARC domain-containing disease resistance protein	GO:0005524_GO:0006952_GO:0012505_GO:0043531_GO:0005515_GO:0005886_GO:0000166_GO:0009626_
XLOC_100759	5.16897	7.78392	1.6583	0.877029	0.523157	0.0451492	0.477099	no-Diff	Down-regulated	Down-regulated	Down-regulated	no-Diff	Down-regulated	AT4G23140	42.13	178	3e-37	CRK6	cysteine-rich RLK (RECEPTOR-like protein kinase) 6	GO:0004674_GO:0005524_GO:0006468_GO:0009506_GO:0009507_GO:0016021_GO:0016301_GO:0042742_GO:0005886_GO:0000302_GO:0004672_GO:0005515_
XLOC_116717	2.26776	1.88002	0.137404	0.696904	0.782116	1.3768	0.447584	no-Diff	Down-regulated	Down-regulated	Down-regulated	no-Diff	Down-regulated	AT1G31690	51.78	589	0		Copper amine oxidase family protein	GO:0005507_GO:0008131_GO:0009507_GO:0048038_GO:0055114_
XLOC_125949	6.34796	7.49687	2.20669	1.80808	1.29854	11.2771	1.23781	no-Diff	Down-regulated	Down-regulated	Down-regulated	no-Diff	Down-regulated	AT2G46400	40.78	179	7e-26	WRKY46, ATWRKY46	WRKY DNA-binding protein 46	GO:0003700_GO:0005634_GO:0006351_GO:0006355_GO:0005730_GO:0010200_GO:0044212_GO:0000987_GO:0043565_GO:0048527_
XLOC_024490	18.7085	15.9269	4.61791	6.15007	3.38823	9.4028	4.61091	no-Diff	Down-regulated	Down-regulated	Down-regulated	no-Diff	Down-regulated	AT3G12750	52.94	102	8e-24	ZIP1	zinc transporter 1 precursor	GO:0005385_GO:0005886_GO:0006829_GO:0010043_GO:0016021_GO:0071577_
XLOC_024705	1.48359	1.80036	0.0906437	0.426808	0.0343287	0.80289	0.161922	no-Diff	Down-regulated	Down-regulated	Down-regulated	no-Diff	Down-regulated
XLOC_026242	1.61928	2.02685	0.591191	0.487184	0.123551	0.811342	0.370273	no-Diff	Down-regulated	Down-regulated	Down-regulated	no-Diff	Down-regulated	AT4G13420	50.19	263	1e-60	HAK5, ATHAK5	high affinity K+ transporter 5	GO:0005886_GO:0006813_GO:0015079_GO:0016020_GO:0016021_GO:0071805_GO:0009674_
XLOC_047271	2.80397	1.90099	0.895197	0.612543	1.34091	1.39911	1.34375	no-Diff	Down-regulated	Down-regulated	Down-regulated	no-Diff	Down-regulated
XLOC_056631	2.97187	4.14943	0.283337	1.02334	0.597955	1.65918	0.560229	no-Diff	Down-regulated	Down-regulated	Down-regulated	no-Diff	Down-regulated	AT1G21240	43.22	546	1e-119	WAK3	wall associated kinase 3	GO:0004674_GO:0005509_GO:0005524_GO:0006468_GO:0007166_GO:0016021_GO:0016301_GO:0030247_GO:0005886_
XLOC_077189	1.32512	0.936396	0.472502	0.161027	0.467175	0.0708754	0.207196	no-Diff	Down-regulated	Down-regulated	Down-regulated	no-Diff	Down-regulated
XLOC_094499	3.15945	3.07986	0.165463	1.04739	0.607132	0.0279618	0	no-Diff	Down-regulated	Down-regulated	Down-regulated	no-Diff	Down-regulated	AT2G05790	41.91	470	8e-95		O-Glycosyl hydrolases family 17 protein	GO:0004553_GO:0005886_GO:0005975_
XLOC_105168	5.01475	8.63972	1.04459	1.58185	1.18837	8.97629	2.44407	no-Diff	Down-regulated	Down-regulated	Down-regulated	no-Diff	Down-regulated	AT1G20160	56.34	142	3e-32	ATSBT5.2	Subtilisin-like serine endopeptidase family protein	GO:0004252_GO:0005576_GO:0005618_GO:0006508_GO:0008152_GO:0048046_GO:0008236_GO:0010037_GO:2000038_GO:2000122_
XLOC_110579	4.70422	3.70664	0.773948	2.05112	1.18418	3.14873	1.22499	no-Diff	Down-regulated	Down-regulated	Down-regulated	no-Diff	Down-regulated	AT5G42070	72.46	69	4e-26		unknown protein; FUNCTIONS IN: molecular_function unknown; INVOLVED IN: biological_process unknown; LOCATED IN: chloroplast thylakoid membrane, chloroplast; EXPRESSED IN: 21 plant structures; EXPRESSED DURING: 13 growth stages; Has 30201 Blast hits to 17322 proteins in 780 species: Archae - 12; Bacteria - 1396; Metazoa - 17338; Fungi - 3422; Plants - 5037; Viruses - 0; Other Eukaryotes - 2996 (so…	GO:0003674_GO:0005634_GO:0008150_GO:0009535_GO:0009507_
XLOC_116298	1.17742	0.932558	0.238507	0	0.450112	0.0495225	0.220515	no-Diff	Down-regulated	Down-regulated	Down-regulated	no-Diff	Down-regulated
XLOC_145110	7.01784	6.5141	2.37637	1.74628	1.113	3.86802	1.95545	no-Diff	Down-regulated	Down-regulated	Down-regulated	no-Diff	Down-regulated
XLOC_004848	9.36291	8.09432	2.57964	2.80142	1.58777	1.39942	0.322351	no-Diff	Down-regulated	Down-regulated	Down-regulated	no-Diff	Down-regulated	AT1G77330	65.38	78	2e-23		2-oxoglutarate (2OG) and Fe(II)-dependent oxygenase superfamily protein	GO:0005737_GO:0006952_GO:0009693_GO:0031418_GO:0046872_GO:0051213_GO:0055114_GO:0009815_
XLOC_009337	7.35434	4.70161	3.16347	2.0288	0.372141	5.74156	2.05352	no-Diff	Down-regulated	Down-regulated	Down-regulated	no-Diff	Down-regulated	ATCG00490	86.96	161	3e-68	RBCL	ribulose-bisphosphate carboxylases	GO:0000287_GO:0004497_GO:0009507_GO:0009853_GO:0015977_GO:0016984_GO:0019253_GO:0055114_GO:0009579_GO:0009941_GO:0009535_GO:0022626_GO:0009570_GO:0005618_GO:0010287_GO:0016020_GO:0048046_GO:0009737_GO:0046686_
XLOC_013631	1.56273	1.15085	0.264301	0.291098	0.167021	1.0839	0.688809	no-Diff	Down-regulated	Down-regulated	Down-regulated	no-Diff	Down-regulated
XLOC_015020	2.99585	2.52312	1.35852	0	0.304271	0.235341	1.07876	no-Diff	Down-regulated	Down-regulated	Down-regulated	no-Diff	Down-regulated
XLOC_021325	2.22761	1.89313	1.00991	0.963525	0.490259	1.33312	0.96833	no-Diff	Down-regulated	Down-regulated	Down-regulated	no-Diff	Down-regulated
XLOC_023139	2.529	2.21241	0.402588	1.13061	0.513666	1.34561	1.11111	no-Diff	Down-regulated	Down-regulated	Down-regulated	no-Diff	Down-regulated	AT1G02150	44.25	452	1e-110		Tetratricopeptide repeat (TPR)-like superfamily protein	GO:0005739_GO:0009507_
XLOC_024725	2.96215	4.11106	0	0.525275	0.193163	2.1392	0	no-Diff	Down-regulated	Down-regulated	Down-regulated	no-Diff	Down-regulated	AT5G13930	81.93	393	0	CHS, TT4, ATCHS	Chalcone and stilbene synthase family protein	GO:0005737_GO:0009813_GO:0016210_GO:0005515_GO:0009926_GO:0005783_GO:0009705_GO:0010224_GO:0005634_GO:0031540_GO:0009611_GO:0009753_GO:0009629_GO:0009733_GO:0009715_GO:0006979_
XLOC_047279	220.1	264.196	93.4951	91.5176	35.5867	111.577	45.8984	no-Diff	Down-regulated	Down-regulated	Down-regulated	no-Diff	Down-regulated	AT4G29270	43.14	102	6e-24		HAD superfamily, subfamily IIIB acid phosphatase	GO:0003993_GO:0009507_
XLOC_053709	2.172	1.30968	0.560693	0.768771	0.920693	1.64844	0.745264	no-Diff	Down-regulated	Down-regulated	Down-regulated	no-Diff	Down-regulated	AT1G27480	54.86	401	1e-116		alpha/beta-Hydrolases superfamily protein	GO:0004607_GO:0005576_GO:0006629_GO:0008374_GO:0016021_GO:0005773_GO:0005774_
XLOC_056106	1.21189	0.704483	0.414082	0.372217	0.303173	0.682201	0.299199	no-Diff	Down-regulated	Down-regulated	Down-regulated	no-Diff	Down-regulated	AT1G59720	56.54	191	1e-61	CRR28	Tetratricopeptide repeat (TPR)-like superfamily protein	GO:0005739_GO:0006397_GO:0008270_GO:0004519_GO:0009507_GO:0016556_
XLOC_057426	10.0874	15.6192	2.99641	4.194	1.85773	5.92899	3.3376	no-Diff	Down-regulated	Down-regulated	Down-regulated	no-Diff	Down-regulated	AT5G65600	38.86	193	4e-30		Concanavalin A-like lectin protein kinase family protein	GO:0004674_GO:0005524_GO:0005886_GO:0006468_GO:0016021_GO:0016301_GO:0030246_
XLOC_070674	2.27	1.22247	0.70137	0.453142	0.496014	1.24998	0.751034	no-Diff	Down-regulated	Down-regulated	Down-regulated	no-Diff	Down-regulated	AT1G45230	73.68	95	1e-39		Protein of unknown function (DUF3223)	GO:0009507_
XLOC_080872	6.27425	3.42742	0.896825	1.99332	1.55657	5.36337	2.18836	no-Diff	Down-regulated	Down-regulated	Down-regulated	no-Diff	Down-regulated
XLOC_084687	2.53793	2.84988	1.14499	0.673774	0.871316	0.235173	0.563106	no-Diff	Down-regulated	Down-regulated	Down-regulated	no-Diff	Down-regulated
XLOC_088346	51.7144	50.7327	13.4526	25.4629	16.7071	64.4616	16.2369	no-Diff	Down-regulated	Down-regulated	Down-regulated	no-Diff	Down-regulated	AT5G11420	67.64	343	5e-136		Protein of unknown function, DUF642	GO:0003674_GO:0005576_GO:0008150_GO:0005618_GO:0009505_
XLOC_095467	5.8433	5.4644	0.0885596	0.213638	0.179698	0.134114	0.17696	no-Diff	Down-regulated	Down-regulated	Down-regulated	no-Diff	Down-regulated	AT4G08850	41.51	436	4e-71		Leucine-rich repeat receptor-like protein kinase family protein	GO:0004674_GO:0005524_GO:0005634_GO:0005886_GO:0006468_GO:0016021_GO:0016301_GO:0016020_GO:0009506_GO:0005515_GO:0010183_GO:0090406_
XLOC_111638	9.96102	17.6731	3.28775	3.9838	1.36692	7.60213	1.43148	no-Diff	Down-regulated	Down-regulated	Down-regulated	no-Diff	Down-regulated	AT5G65600	58.52	135	4e-39		Concanavalin A-like lectin protein kinase family protein	GO:0004674_GO:0005524_GO:0005886_GO:0006468_GO:0016021_GO:0016301_GO:0030246_
XLOC_115782	17.2384	12.0241	5.93925	7.06251	2.85427	8.82362	2.84213	no-Diff	Down-regulated	Down-regulated	Down-regulated	no-Diff	Down-regulated
XLOC_115878	8.66325	5.10044	2.54655	3.65733	1.62336	7.384	2.43564	no-Diff	Down-regulated	Down-regulated	Down-regulated	no-Diff	Down-regulated
XLOC_122388	2.39324	2.23586	0.366333	0.0804843	0.046508	0.0190634	0.145162	no-Diff	Down-regulated	Down-regulated	Down-regulated	no-Diff	Down-regulated	AT4G08850	42.86	483	2e-109		Leucine-rich repeat receptor-like protein kinase family protein	GO:0004674_GO:0005524_GO:0005634_GO:0005886_GO:0006468_GO:0016021_GO:0016301_GO:0016020_GO:0009506_GO:0005515_GO:0010183_GO:0090406_
XLOC_124046	2.02574	1.98061	0.157931	0.109111	0.085763	0.0207126	0.201798	no-Diff	Down-regulated	Down-regulated	Down-regulated	no-Diff	Down-regulated	AT1G35710	37.28	338	1e-44		Protein kinase family protein with leucine-rich repeat domain	GO:0004674_GO:0005524_GO:0005886_GO:0006468_GO:0007169_GO:0016021_
XLOC_133545	2.2629	1.8013	0.428688	0.661571	0.359543	0.205	0.514612	no-Diff	Down-regulated	Down-regulated	Down-regulated	no-Diff	Down-regulated
XLOC_136174	6.65406	3.65111	0.109052	0.0590921	0.304534	0.0591449	0.295615	no-Diff	Down-regulated	Down-regulated	Down-regulated	no-Diff	Down-regulated	AT3G47570	37.73	1023	5e-172		Leucine-rich repeat protein kinase family protein	GO:0004674_GO:0005524_GO:0006468_GO:0007169_GO:0016021_GO:0016301_GO:0005886_
XLOC_141410	4.87292	5.93821	1.43314	1.97747	0.205825	2.67934	0.206639	no-Diff	Down-regulated	Down-regulated	Down-regulated	no-Diff	Down-regulated	AT3G47570	48.22	338	2e-82		Leucine-rich repeat protein kinase family protein	GO:0004674_GO:0005524_GO:0006468_GO:0007169_GO:0016021_GO:0016301_GO:0005886_
XLOC_046247	153.718	237.712	46.8539	317.366	49.7486	257.292	44.4871	no-Diff	Down-regulated	Up-regulated	Down-regulated	no-Diff	Down-regulated	AT4G37870	80.08	532	0	PCK1, PEPCK	phosphoenolpyruvate carboxykinase 1	GO:0004612_GO:0005524_GO:0005737_GO:0006094_GO:0005730_GO:0046686_GO:0016036_GO:0016020_GO:0005634_GO:0005829_GO:0009817_
XLOC_053088	132.038	202.63	37.5236	343.575	34.4462	251.498	37.4484	no-Diff	Down-regulated	Up-regulated	Down-regulated	no-Diff	Down-regulated	AT4G37870	79.72	636	0	PCK1, PEPCK	phosphoenolpyruvate carboxykinase 1	GO:0004612_GO:0005524_GO:0005737_GO:0006094_GO:0005730_GO:0046686_GO:0016036_GO:0016020_GO:0005634_GO:0005829_GO:0009817_
XLOC_051142	3.31744	3.4316	0.57508	6.84162	0.357943	2.05272	0.0569705	no-Diff	Down-regulated	Up-regulated	Down-regulated	no-Diff	Down-regulated	AT1G22440	59.79	378	8e-111		Zinc-binding alcohol dehydrogenase family protein	GO:0004022_GO:0005737_GO:0008270_GO:0055114_GO:0005829_
XLOC_116180	1.57607	2.60889	0.137165	4.05226	0.545502	2.80328	0.317397	no-Diff	Down-regulated	Up-regulated	Down-regulated	no-Diff	Down-regulated	AT3G08860	72.17	460	0	PYD4	PYRIMIDINE 4	GO:0005739_GO:0008453_GO:0009853_GO:0030170_GO:0042802_GO:0043562_
XLOC_023419	9.60129	12.6271	3.4037	22.0548	0.704109	11.8825	1.03333	no-Diff	Down-regulated	Up-regulated	Down-regulated	no-Diff	Down-regulated	AT3G62040	72.35	217	1e-93		Haloacid dehalogenase-like hydrolase (HAD) superfamily protein	GO:0005634_GO:0008152_GO:0016787_
XLOC_044366	5.64728	5.76638	2.04621	15.0497	1.22004	3.28371	0.789333	no-Diff	Down-regulated	Up-regulated	Down-regulated	no-Diff	Down-regulated	AT5G02780	55.16	223	2e-69	GSTL1	glutathione transferase lambda 1	GO:0004364_GO:0005737_GO:0005829_GO:0006749_GO:0009636_GO:0010731_
XLOC_120845	16.9019	20.1225	7.69465	36.7391	5.96667	15.6631	1.86123	no-Diff	Down-regulated	Up-regulated	Down-regulated	no-Diff	Down-regulated	AT1G22440	60.92	238	3e-69		Zinc-binding alcohol dehydrogenase family protein	GO:0004022_GO:0005737_GO:0008270_GO:0055114_GO:0005829_
XLOC_040998	1.47159	2.18575	0.417871	3.07419	0.222733	1.38159	0.261176	no-Diff	Down-regulated	Up-regulated	Down-regulated	no-Diff	Down-regulated
XLOC_024590	230.435	298.156	96.812	461.967	47.0094	210.707	29.262	no-Diff	Down-regulated	Up-regulated	Down-regulated	no-Diff	Down-regulated	AT3G22400	39.73	443	4e-68	LOX5	PLAT/LH2 domain-containing lipoxygenase family protein	GO:0005737_GO:0031408_GO:0046872_GO:0009507_GO:0010311_GO:0048364_GO:1990136_GO:0034440_GO:0009536_GO:1900366_
XLOC_042934	9.52816	7.95313	2.04169	24.0054	2.40912	13.4716	0.939708	no-Diff	Down-regulated	Up-regulated	Down-regulated	no-Diff	Down-regulated	AT2G39450	84.65	254	4e-115	MTP11, ATMTP11	Cation efflux family protein	GO:0000139_GO:0005385_GO:0005634_GO:0006812_GO:0008324_GO:0010043_GO:0016020_GO:0016021_GO:0031902_GO:0061088_GO:0005384_GO:0005794_GO:0010042_GO:0030026_GO:0005770_GO:0010486_GO:0046688_
XLOC_060186	1.949	2.20294	0.66923	3.97669	0.765115	1.98083	0.404876	no-Diff	Down-regulated	Up-regulated	Down-regulated	no-Diff	Down-regulated	AT5G28050	77.3	185	4e-81		Cytidine/deoxycytidylate deaminase family protein	GO:0008270_GO:0009451_GO:0009507_GO:0016787_GO:0005829_GO:0006152_GO:0047974_
XLOC_061739	21.2112	24.3187	2.49125	48.9726	6.60681	30.3922	4.76644	no-Diff	Down-regulated	Up-regulated	Down-regulated	no-Diff	Down-regulated	AT4G38960	53.55	211	6e-59		B-box type zinc finger family protein	GO:0000989_GO:0005622_GO:0005634_GO:0006351_GO:0006355_GO:0008270_GO:0003700_GO:0010100_GO:0007623_GO:0010228_GO:0005515_GO:0009640_
XLOC_062109	4.02531	3.56792	1.25537	8.1156	1.43006	5.22237	1.63929	no-Diff	Down-regulated	Up-regulated	Down-regulated	no-Diff	Down-regulated	AT2G34730	26.49	302	2e-14		myosin heavy chain-related	GO:0005634_GO:0005794_GO:0005739_
XLOC_090353	1.98099	2.34526	0.707189	4.05155	0.329517	1.67478	0.188762	no-Diff	Down-regulated	Up-regulated	Down-regulated	no-Diff	Down-regulated	AT4G27250	44.86	321	6e-64		NAD(P)-binding Rossmann-fold superfamily protein	GO:0003824_GO:0005634_GO:0045551_GO:0050662_
XLOC_069255	4.1041	5.38798	0.393179	8.89784	1.27014	5.79493	0.569528	no-Diff	Down-regulated	Up-regulated	Down-regulated	no-Diff	Down-regulated	AT4G37970	57.83	313	3e-105	ATCAD6, CAD6	cinnamyl alcohol dehydrogenase 6	GO:0005737_GO:0008270_GO:0045551_GO:0052747_GO:0055114_GO:0009809_
XLOC_077747	35.5196	43.3358	13.1874	87.8879	10.0523	70.7986	7.48028	no-Diff	Down-regulated	Up-regulated	Down-regulated	no-Diff	Down-regulated	AT4G37970	60.18	113	2e-36	ATCAD6, CAD6	cinnamyl alcohol dehydrogenase 6	GO:0005737_GO:0008270_GO:0045551_GO:0052747_GO:0055114_GO:0009809_
XLOC_110807	28.9939	36.6544	8.79931	101.521	13.6798	30.5736	2.98363	no-Diff	Down-regulated	Up-regulated	Down-regulated	no-Diff	Down-regulated	AT3G62760	46.23	212	5e-47	ATGSTF13	Glutathione S-transferase family protein	GO:0004364_GO:0005737_GO:0005829_GO:0006749_GO:0009636_GO:0009407_
XLOC_000570	3.01852	3.70815	1.31331	6.45354	1.31936	4.92715	0.593042	no-Diff	Down-regulated	Up-regulated	Down-regulated	no-Diff	Down-regulated	AT4G24130	66.13	124	2e-43		Protein of unknown function, DUF538	GO:0005737_GO:0008150_GO:0005634_
XLOC_011893	57.005	76.5833	4.04536	187.812	8.84527	33.2085	3.47355	no-Diff	Down-regulated	Up-regulated	Down-regulated	no-Diff	Down-regulated	AT1G76680	53.41	88	2e-18	OPR1	12-oxophytodienoate reductase 1	GO:0003959_GO:0005737_GO:0010150_GO:0010181_GO:0016629_GO:0031408_GO:0055114_GO:0009611_GO:0009695_GO:0006629_GO:0009751_GO:0046686_GO:0005829_GO:0031407_
XLOC_022709	4.33913	6.91267	0.618232	13.384	1.29729	2.32729	0.232106	no-Diff	Down-regulated	Up-regulated	Down-regulated	no-Diff	Down-regulated	AT4G35160	31.07	338	5e-36		O-methyltransferase family protein	GO:0005634_GO:0032259_GO:0046983_GO:0005737_GO:0017096_GO:0030187_GO:0047763_GO:0005829_
XLOC_051234	2.6901	2.17882	0.89793	6.91114	0.399842	4.20616	0.424336	no-Diff	Down-regulated	Up-regulated	Down-regulated	no-Diff	Down-regulated	AT3G47500	35.56	478	1e-51	CDF3	cycling DOF factor 3	GO:0003677_GO:0005634_GO:0006351_GO:0009908_GO:0046872_GO:0003700_GO:0006355_GO:0005515_GO:0048510_
XLOC_057364	52.2383	46.8277	10.2315	106.16	16.86	30.9341	2.08747	no-Diff	Down-regulated	Up-regulated	Down-regulated	no-Diff	Down-regulated
XLOC_063619	48.5253	66.6971	11.4463	103.918	14.0302	43.2083	10.7564	no-Diff	Down-regulated	Up-regulated	Down-regulated	no-Diff	Down-regulated
XLOC_081198	6.62312	6.96935	0.759107	15.9017	2.48531	12.3273	0.764319	no-Diff	Down-regulated	Up-regulated	Down-regulated	no-Diff	Down-regulated
XLOC_081643	7.68052	7.84637	3.38538	19.6648	3.66	15.118	2.43572	no-Diff	Down-regulated	Up-regulated	Down-regulated	no-Diff	Down-regulated
XLOC_110593	77.7488	80.2908	21.6462	176.916	32.8466	46.013	4.87308	no-Diff	Down-regulated	Up-regulated	Down-regulated	no-Diff	Down-regulated	AT3G62760	46.1	154	7e-31	ATGSTF13	Glutathione S-transferase family protein	GO:0004364_GO:0005737_GO:0005829_GO:0006749_GO:0009636_GO:0009407_
XLOC_111062	23.8532	40.7033	7.22648	69.9778	3.65865	21.0402	1.02782	no-Diff	Down-regulated	Up-regulated	Down-regulated	no-Diff	Down-regulated
XLOC_143475	1.31029	1.11809	0.304001	3.09531	0.250654	1.41832	0.27915	no-Diff	Down-regulated	Up-regulated	Down-regulated	no-Diff	Down-regulated	AT5G19000	37.7	366	2e-56	ATBPM1, BPM1	BTB-POZ and MATH domain 1	GO:0005634_GO:0016567_GO:0005515_GO:0042802_GO:0006970_GO:0042631_GO:0071472_
XLOC_013137	1.32376	0.953975	0.472796	0.844082	0.250799	0.790568	0.145362	no-Diff	Down-regulated	no-Diff	Down-regulated	no-Diff	Down-regulated	AT4G38350	62.99	1251	0		Patched family protein	GO:0005319_GO:0008158_GO:0009507_GO:0016020_GO:0016021_GO:0005773_GO:0005774_GO:0048868_GO:0090153_
XLOC_077293	2.51208	3.10411	1.09182	2.56668	0.762729	1.58207	0.85306	no-Diff	Down-regulated	no-Diff	Down-regulated	no-Diff	Down-regulated	AT5G57110	68.16	1030	0	ACA8, AT-ACA8	autoinhibited Ca2+ -ATPase, isoform 8	GO:0005388_GO:0005516_GO:0005524_GO:0005887_GO:0043231_GO:0046872_GO:0070588_GO:0005886_GO:0043621_GO:0005515_GO:0009624_GO:0016020_GO:0009506_
XLOC_048056	2.6435	1.66781	0.776933	3.37902	0.430768	3.04655	0.567894	no-Diff	Down-regulated	no-Diff	Down-regulated	no-Diff	Down-regulated	AT5G15070	76.58	1046	0		Phosphoglycerate mutase-like family protein	GO:0003993_GO:0005737_GO:0000828_GO:0032958_GO:0000829_GO:0016310_
XLOC_003982	7.87698	4.37224	1.42448	6.89763	2.23152	7.03561	2.90195	no-Diff	Down-regulated	no-Diff	Down-regulated	no-Diff	Down-regulated	AT1G71440	54.94	466	5e-130	PFI, TFC E	tubulin folding cofactor E / Pfifferling (PFI)	GO:0009793_GO:0000911_GO:0007021_GO:0009507_
XLOC_121806	10.857	5.75738	2.70436	17.3404	1.02894	15.0057	1.54525	no-Diff	Down-regulated	no-Diff	Down-regulated	no-Diff	Down-regulated	AT5G15070	78.49	1046	0		Phosphoglycerate mutase-like family protein	GO:0003993_GO:0005737_GO:0000828_GO:0032958_GO:0000829_GO:0016310_
XLOC_083653	1.06613	2.11919	0.385081	1.15573	0.504064	1.04602	0.504272	no-Diff	Down-regulated	no-Diff	Down-regulated	no-Diff	Down-regulated	AT4G16130	70.38	915	0	ARA1, ISA1, ATISA1	arabinose kinase	GO:0004335_GO:0005524_GO:0005737_GO:0016021_GO:0019566_GO:0009702_GO:0005829_GO:0009506_
XLOC_033696	2.3056	3.01828	1.04518	1.51421	0.943889	1.16235	0.840541	no-Diff	Down-regulated	no-Diff	Down-regulated	no-Diff	Down-regulated	AT2G41790	55.22	958	0		Insulinase (Peptidase family M16) family protein	GO:0004222_GO:0005737_GO:0005777_GO:0006508_
XLOC_044909	2.35035	1.66316	0.615584	3.29008	0.504701	3.27574	1.07243	no-Diff	Down-regulated	no-Diff	Down-regulated	no-Diff	Down-regulated	AT5G15070	78.8	948	0		Phosphoglycerate mutase-like family protein	GO:0003993_GO:0005737_GO:0000828_GO:0032958_GO:0000829_GO:0016310_
[truncated: 31,938 more rows]
